# Supplementary material for: Tetrapeptide Ac-HAEE-NH2 Protects α4β2 nAChR from Inhibition by Aβ
Source: Int J Mol Sci. 2020 Aug 29;21(17):6272. doi: 10.3390/ijms21176272 (PMC7504039; doi:10.3390/ijms21176272)
Supplement: Supplementary file 1 [file ijms-21-06272-s001.zip]

Archive with 5 entries (5 files):
- Supplementary Material.pdf
- structure4.pdb
- structure3.pdb
- structure2.pdb
- structure1.pdb
