# Supplementary material for: Tetrapeptide Ac-HAEE-NH2 Protects α4β2 nAChR from Inhibition by Aβ
Source: Int J Mol Sci. 2020 Aug 29;21(17):6272. doi: 10.3390/ijms21176272 (PMC7504039; doi:10.3390/ijms21176272)
Supplement: Supplementary file 1 [file ijms-21-06272-s001.zip › structure4.pdb]

α4β2 nAChR with Aβ partly replaced by structure from AutoDock Vina docking results and molecular dynamics for 30 ns
CRYST1  168.548  171.342  155.847  90.00  90.00  90.00 P 1           1
ATOM      1  N   MET A   1     129.370  65.030  -3.807  1.00  0.00           N
ATOM      2  H1  MET A   1     128.890  65.200  -4.677  1.00  0.00           H
ATOM      3  H2  MET A   1     129.660  65.950  -3.487  1.00  0.00           H
ATOM      4  H3  MET A   1     130.210  64.520  -4.037  1.00  0.00           H
ATOM      5  CA  MET A   1     128.520  64.230  -2.817  1.00  0.00           C
ATOM      6  HA  MET A   1     127.600  64.820  -2.767  1.00  0.00           H
ATOM      7  CB  MET A   1     128.160  62.780  -3.397  1.00  0.00           C
ATOM      8  HB1 MET A   1     128.960  62.130  -3.027  1.00  0.00           H
ATOM      9  HB2 MET A   1     128.200  62.850  -4.477  1.00  0.00           H
ATOM     10  CG  MET A   1     126.860  62.230  -2.817  1.00  0.00           C
ATOM     11  HG1 MET A   1     126.160  63.060  -2.937  1.00  0.00           H
ATOM     12  HG2 MET A   1     126.940  62.090  -1.737  1.00  0.00           H
ATOM     13  SD  MET A   1     126.150  60.870  -3.627  1.00  0.00           S
ATOM     14  CE  MET A   1     124.590  60.960  -2.767  1.00  0.00           C
ATOM     15  HE1 MET A   1     124.160  61.950  -2.867  1.00  0.00           H
ATOM     16  HE2 MET A   1     123.890  60.220  -3.167  1.00  0.00           H
ATOM     17  HE3 MET A   1     124.610  60.750  -1.707  1.00  0.00           H
ATOM     18  C   MET A   1     129.290  64.210  -1.487  1.00  0.00           C
ATOM     19  O   MET A   1     130.500  64.300  -1.387  1.00  0.00           O
ATOM     20  N   ALA A   2     128.530  64.090  -0.397  1.00  0.00           N
ATOM     21  H   ALA A   2     127.530  63.930  -0.477  1.00  0.00           H
ATOM     22  CA  ALA A   2     128.960  64.060   1.003  1.00  0.00           C
ATOM     23  HA  ALA A   2     129.880  64.590   1.273  1.00  0.00           H
ATOM     24  CB  ALA A   2     127.820  64.810   1.803  1.00  0.00           C
ATOM     25  HB1 ALA A   2     126.830  64.350   1.723  1.00  0.00           H
ATOM     26  HB2 ALA A   2     128.050  64.720   2.863  1.00  0.00           H
ATOM     27  HB3 ALA A   2     127.640  65.840   1.513  1.00  0.00           H
ATOM     28  C   ALA A   2     129.240  62.650   1.593  1.00  0.00           C
ATOM     29  O   ALA A   2     128.560  61.720   1.173  1.00  0.00           O
ATOM     30  N   ARG A   3     130.040  62.550   2.663  1.00  0.00           N
ATOM     31  H   ARG A   3     130.390  63.380   3.113  1.00  0.00           H
ATOM     32  CA  ARG A   3     130.430  61.260   3.323  1.00  0.00           C
ATOM     33  HA  ARG A   3     131.450  61.320   3.683  1.00  0.00           H
ATOM     34  CB  ARG A   3     129.390  61.070   4.523  1.00  0.00           C
ATOM     35  HB1 ARG A   3     128.390  61.020   4.073  1.00  0.00           H
ATOM     36  HB2 ARG A   3     129.460  61.930   5.183  1.00  0.00           H
ATOM     37  CG  ARG A   3     129.680  59.880   5.403  1.00  0.00           C
ATOM     38  HG1 ARG A   3     130.750  59.930   5.603  1.00  0.00           H
ATOM     39  HG2 ARG A   3     129.520  58.940   4.873  1.00  0.00           H
ATOM     40  CD  ARG A   3     128.930  59.600   6.733  1.00  0.00           C
ATOM     41  HD1 ARG A   3     128.460  58.620   6.633  1.00  0.00           H
ATOM     42  HD2 ARG A   3     128.200  60.390   6.903  1.00  0.00           H
ATOM     43  NE  ARG A   3     129.740  59.620   7.933  1.00  0.00           N
ATOM     44  HE  ARG A   3     129.770  60.500   8.433  1.00  0.00           H
ATOM     45  CZ  ARG A   3     130.450  58.640   8.483  1.00  0.00           C
ATOM     46  NH1 ARG A   3     131.050  58.820   9.603  1.00  0.00           N
ATOM     47 1HH1 ARG A   3     130.800  59.650  10.113  1.00  0.00           H
ATOM     48 2HH1 ARG A   3     131.520  58.060  10.083  1.00  0.00           H
ATOM     49  NH2 ARG A   3     130.710  57.480   7.923  1.00  0.00           N
ATOM     50 1HH2 ARG A   3     130.340  57.160   7.033  1.00  0.00           H
ATOM     51 2HH2 ARG A   3     131.060  56.690   8.443  1.00  0.00           H
ATOM     52  C   ARG A   3     130.570  60.040   2.383  1.00  0.00           C
ATOM     53  O   ARG A   3     129.730  59.120   2.333  1.00  0.00           O
ATOM     54  N   ARG A   4     131.570  60.120   1.523  1.00  0.00           N
ATOM     55  H   ARG A   4     132.140  60.950   1.463  1.00  0.00           H
ATOM     56  CA  ARG A   4     131.880  59.120   0.433  1.00  0.00           C
ATOM     57  HA  ARG A   4     131.010  58.480   0.293  1.00  0.00           H
ATOM     58  CB  ARG A   4     132.270  59.850  -0.927  1.00  0.00           C
ATOM     59  HB1 ARG A   4     132.640  59.030  -1.537  1.00  0.00           H
ATOM     60  HB2 ARG A   4     133.010  60.640  -0.787  1.00  0.00           H
ATOM     61  CG  ARG A   4     131.060  60.460  -1.727  1.00  0.00           C
ATOM     62  HG1 ARG A   4     131.550  60.660  -2.677  1.00  0.00           H
ATOM     63  HG2 ARG A   4     130.840  61.430  -1.257  1.00  0.00           H
ATOM     64  CD  ARG A   4     129.790  59.650  -2.057  1.00  0.00           C
ATOM     65  HD1 ARG A   4     130.140  58.690  -2.457  1.00  0.00           H
ATOM     66  HD2 ARG A   4     129.240  60.170  -2.837  1.00  0.00           H
ATOM     67  NE  ARG A   4     128.990  59.540  -0.847  1.00  0.00           N
ATOM     68  HE  ARG A   4     129.100  60.340  -0.247  1.00  0.00           H
ATOM     69  CZ  ARG A   4     128.030  58.620  -0.687  1.00  0.00           C
ATOM     70  NH1 ARG A   4     127.390  58.510   0.483  1.00  0.00           N
ATOM     71 1HH1 ARG A   4     127.490  59.090   1.303  1.00  0.00           H
ATOM     72 2HH1 ARG A   4     126.660  57.810   0.573  1.00  0.00           H
ATOM     73  NH2 ARG A   4     127.650  57.720  -1.547  1.00  0.00           N
ATOM     74 1HH2 ARG A   4     128.030  57.810  -2.477  1.00  0.00           H
ATOM     75 2HH2 ARG A   4     127.020  56.960  -1.317  1.00  0.00           H
ATOM     76  C   ARG A   4     133.010  58.260   0.863  1.00  0.00           C
ATOM     77  O   ARG A   4     133.990  58.840   1.213  1.00  0.00           O
ATOM     78  N   CYS A   5     132.860  56.930   0.643  1.00  0.00           N
ATOM     79  H   CYS A   5     131.980  56.620   0.263  1.00  0.00           H
ATOM     80  CA  CYS A   5     133.860  55.880   1.113  1.00  0.00           C
ATOM     81  HA  CYS A   5     133.390  54.890   1.093  1.00  0.00           H
ATOM     82  CB  CYS A   5     134.870  55.830   0.003  1.00  0.00           C
ATOM     83  HB1 CYS A   5     135.560  55.040   0.293  1.00  0.00           H
ATOM     84  HB2 CYS A   5     135.450  56.750   0.123  1.00  0.00           H
ATOM     85  SG  CYS A   5     134.200  55.710  -1.647  1.00  0.00           S
ATOM     86  HG  CYS A   5     135.260  55.110  -2.197  1.00  0.00           H
ATOM     87  C   CYS A   5     134.290  55.940   2.603  1.00  0.00           C
ATOM     88  O   CYS A   5     135.420  55.710   2.963  1.00  0.00           O
ATOM     89  N   GLY A   6     133.300  56.240   3.453  1.00  0.00           N
ATOM     90  H   GLY A   6     132.370  56.160   3.073  1.00  0.00           H
ATOM     91  CA  GLY A   6     133.510  56.650   4.843  1.00  0.00           C
ATOM     92  HA1 GLY A   6     132.620  57.160   5.203  1.00  0.00           H
ATOM     93  HA2 GLY A   6     134.460  57.190   4.833  1.00  0.00           H
ATOM     94  C   GLY A   6     133.720  55.470   5.793  1.00  0.00           C
ATOM     95  O   GLY A   6     133.420  54.330   5.453  1.00  0.00           O
ATOM     96  N   PRO A   7     134.030  55.800   7.083  1.00  0.00           N
ATOM     97  CD  PRO A   7     134.660  57.080   7.463  1.00  0.00           C
ATOM     98  HD1 PRO A   7     133.840  57.790   7.353  1.00  0.00           H
ATOM     99  HD2 PRO A   7     135.500  57.220   6.793  1.00  0.00           H
ATOM    100  CG  PRO A   7     135.210  56.950   8.903  1.00  0.00           C
ATOM    101  HG1 PRO A   7     134.440  57.110   9.653  1.00  0.00           H
ATOM    102  HG2 PRO A   7     136.070  57.610   9.053  1.00  0.00           H
ATOM    103  CB  PRO A   7     135.500  55.440   8.993  1.00  0.00           C
ATOM    104  HB1 PRO A   7     135.320  54.910   9.923  1.00  0.00           H
ATOM    105  HB2 PRO A   7     136.490  55.280   8.563  1.00  0.00           H
ATOM    106  CA  PRO A   7     134.380  54.830   8.123  1.00  0.00           C
ATOM    107  HA  PRO A   7     134.740  53.890   7.713  1.00  0.00           H
ATOM    108  C   PRO A   7     133.130  54.480   8.913  1.00  0.00           C
ATOM    109  O   PRO A   7     132.210  55.240   9.163  1.00  0.00           O
ATOM    110  N   VAL A   8     133.020  53.200   9.293  1.00  0.00           N
ATOM    111  H   VAL A   8     133.550  52.490   8.813  1.00  0.00           H
ATOM    112  CA  VAL A   8     131.940  52.680  10.213  1.00  0.00           C
ATOM    113  HA  VAL A   8     131.590  53.580  10.733  1.00  0.00           H
ATOM    114  CB  VAL A   8     130.750  52.210   9.343  1.00  0.00           C
ATOM    115  HB  VAL A   8     129.900  51.980   9.993  1.00  0.00           H
ATOM    116  CG1 VAL A   8     130.150  53.160   8.323  1.00  0.00           C
ATOM    117 1HG1 VAL A   8     130.860  53.490   7.563  1.00  0.00           H
ATOM    118 2HG1 VAL A   8     129.310  52.680   7.833  1.00  0.00           H
ATOM    119 3HG1 VAL A   8     129.690  53.960   8.903  1.00  0.00           H
ATOM    120  CG2 VAL A   8     131.180  50.830   8.753  1.00  0.00           C
ATOM    121 1HG2 VAL A   8     131.470  50.060   9.463  1.00  0.00           H
ATOM    122 2HG2 VAL A   8     130.320  50.390   8.253  1.00  0.00           H
ATOM    123 3HG2 VAL A   8     131.920  51.040   7.983  1.00  0.00           H
ATOM    124  C   VAL A   8     132.400  51.730  11.253  1.00  0.00           C
ATOM    125  O   VAL A   8     131.610  51.420  12.133  1.00  0.00           O
ATOM    126  N   ALA A   9     133.650  51.290  11.213  1.00  0.00           N
ATOM    127  H   ALA A   9     134.220  51.680  10.483  1.00  0.00           H
ATOM    128  CA  ALA A   9     134.290  50.550  12.263  1.00  0.00           C
ATOM    129  HA  ALA A   9     133.610  50.280  13.073  1.00  0.00           H
ATOM    130  CB  ALA A   9     134.900  49.350  11.623  1.00  0.00           C
ATOM    131  HB1 ALA A   9     135.520  49.750  10.823  1.00  0.00           H
ATOM    132  HB2 ALA A   9     135.470  48.840  12.403  1.00  0.00           H
ATOM    133  HB3 ALA A   9     134.250  48.580  11.213  1.00  0.00           H
ATOM    134  C   ALA A   9     135.370  51.380  13.013  1.00  0.00           C
ATOM    135  O   ALA A   9     135.940  52.260  12.453  1.00  0.00           O
ATOM    136  N   LEU A  10     135.650  51.040  14.223  1.00  0.00           N
ATOM    137  H   LEU A  10     135.040  50.440  14.763  1.00  0.00           H
ATOM    138  CA  LEU A  10     136.730  51.520  15.033  1.00  0.00           C
ATOM    139  HA  LEU A  10     137.310  52.250  14.473  1.00  0.00           H
ATOM    140  CB  LEU A  10     136.160  52.310  16.263  1.00  0.00           C
ATOM    141  HB1 LEU A  10     137.010  52.770  16.773  1.00  0.00           H
ATOM    142  HB2 LEU A  10     135.560  51.610  16.833  1.00  0.00           H
ATOM    143  CG  LEU A  10     135.170  53.400  15.923  1.00  0.00           C
ATOM    144  HG  LEU A  10     134.360  53.050  15.283  1.00  0.00           H
ATOM    145  CD1 LEU A  10     134.630  54.110  17.203  1.00  0.00           C
ATOM    146 1HD1 LEU A  10     133.900  53.400  17.603  1.00  0.00           H
ATOM    147 2HD1 LEU A  10     135.410  54.410  17.903  1.00  0.00           H
ATOM    148 3HD1 LEU A  10     134.100  55.010  16.913  1.00  0.00           H
ATOM    149  CD2 LEU A  10     135.840  54.510  15.133  1.00  0.00           C
ATOM    150 1HD2 LEU A  10     136.690  54.890  15.693  1.00  0.00           H
ATOM    151 2HD2 LEU A  10     136.110  54.120  14.153  1.00  0.00           H
ATOM    152 3HD2 LEU A  10     135.110  55.310  15.023  1.00  0.00           H
ATOM    153  C   LEU A  10     137.610  50.310  15.443  1.00  0.00           C
ATOM    154  O   LEU A  10     137.070  49.270  15.803  1.00  0.00           O
ATOM    155  N   LEU A  11     138.900  50.550  15.263  1.00  0.00           N
ATOM    156  H   LEU A  11     139.250  51.490  15.183  1.00  0.00           H
ATOM    157  CA  LEU A  11     139.900  49.440  15.353  1.00  0.00           C
ATOM    158  HA  LEU A  11     139.410  48.640  15.903  1.00  0.00           H
ATOM    159  CB  LEU A  11     140.470  48.910  14.023  1.00  0.00           C
ATOM    160  HB1 LEU A  11     141.310  48.250  14.213  1.00  0.00           H
ATOM    161  HB2 LEU A  11     140.790  49.750  13.403  1.00  0.00           H
ATOM    162  CG  LEU A  11     139.440  48.110  13.193  1.00  0.00           C
ATOM    163  HG  LEU A  11     138.820  47.550  13.893  1.00  0.00           H
ATOM    164  CD1 LEU A  11     138.600  49.010  12.353  1.00  0.00           C
ATOM    165 1HD1 LEU A  11     139.160  49.630  11.653  1.00  0.00           H
ATOM    166 2HD1 LEU A  11     137.980  48.460  11.653  1.00  0.00           H
ATOM    167 3HD1 LEU A  11     138.020  49.700  12.963  1.00  0.00           H
ATOM    168  CD2 LEU A  11     140.130  47.180  12.213  1.00  0.00           C
ATOM    169 1HD2 LEU A  11     139.460  46.810  11.433  1.00  0.00           H
ATOM    170 2HD2 LEU A  11     140.990  47.640  11.733  1.00  0.00           H
ATOM    171 3HD2 LEU A  11     140.420  46.270  12.733  1.00  0.00           H
ATOM    172  C   LEU A  11     141.110  49.850  16.213  1.00  0.00           C
ATOM    173  O   LEU A  11     141.340  51.050  16.313  1.00  0.00           O
ATOM    174  N   LEU A  12     141.840  48.980  16.863  1.00  0.00           N
ATOM    175  H   LEU A  12     141.640  48.010  16.703  1.00  0.00           H
ATOM    176  CA  LEU A  12     143.020  49.240  17.713  1.00  0.00           C
ATOM    177  HA  LEU A  12     143.360  50.270  17.583  1.00  0.00           H
ATOM    178  CB  LEU A  12     142.720  48.970  19.223  1.00  0.00           C
ATOM    179  HB1 LEU A  12     143.610  49.160  19.813  1.00  0.00           H
ATOM    180  HB2 LEU A  12     142.390  47.940  19.353  1.00  0.00           H
ATOM    181  CG  LEU A  12     141.660  49.970  19.733  1.00  0.00           C
ATOM    182  HG  LEU A  12     140.750  49.940  19.133  1.00  0.00           H
ATOM    183  CD1 LEU A  12     141.180  49.530  21.103  1.00  0.00           C
ATOM    184 1HD1 LEU A  12     140.820  48.520  20.913  1.00  0.00           H
ATOM    185 2HD1 LEU A  12     141.970  49.480  21.853  1.00  0.00           H
ATOM    186 3HD1 LEU A  12     140.420  50.160  21.553  1.00  0.00           H
ATOM    187  CD2 LEU A  12     142.060  51.420  19.733  1.00  0.00           C
ATOM    188 1HD2 LEU A  12     141.270  52.060  20.123  1.00  0.00           H
ATOM    189 2HD2 LEU A  12     143.070  51.500  20.133  1.00  0.00           H
ATOM    190 3HD2 LEU A  12     142.080  51.790  18.713  1.00  0.00           H
ATOM    191  C   LEU A  12     144.140  48.340  17.083  1.00  0.00           C
ATOM    192  O   LEU A  12     143.830  47.240  16.543  1.00  0.00           O
ATOM    193  N   GLY A  13     145.380  48.700  17.253  1.00  0.00           N
ATOM    194  H   GLY A  13     145.560  49.640  17.603  1.00  0.00           H
ATOM    195  CA  GLY A  13     146.540  47.980  16.743  1.00  0.00           C
ATOM    196  HA1 GLY A  13     147.390  48.590  16.443  1.00  0.00           H
ATOM    197  HA2 GLY A  13     146.270  47.390  15.873  1.00  0.00           H
ATOM    198  C   GLY A  13     146.870  46.940  17.733  1.00  0.00           C
ATOM    199  O   GLY A  13     146.880  47.190  18.943  1.00  0.00           O
ATOM    200  N   PHE A  14     147.250  45.740  17.313  1.00  0.00           N
ATOM    201  H   PHE A  14     147.280  45.570  16.323  1.00  0.00           H
ATOM    202  CA  PHE A  14     147.690  44.600  18.253  1.00  0.00           C
ATOM    203  HA  PHE A  14     148.020  44.900  19.243  1.00  0.00           H
ATOM    204  CB  PHE A  14     146.440  43.670  18.273  1.00  0.00           C
ATOM    205  HB1 PHE A  14     146.850  42.740  18.663  1.00  0.00           H
ATOM    206  HB2 PHE A  14     145.970  43.630  17.283  1.00  0.00           H
ATOM    207  CG  PHE A  14     145.380  44.140  19.193  1.00  0.00           C
ATOM    208  CD1 PHE A  14     144.420  44.930  18.653  1.00  0.00           C
ATOM    209  HD1 PHE A  14     144.500  45.360  17.663  1.00  0.00           H
ATOM    210  CE1 PHE A  14     143.250  45.190  19.383  1.00  0.00           C
ATOM    211  HE1 PHE A  14     142.390  45.650  18.923  1.00  0.00           H
ATOM    212  CZ  PHE A  14     143.160  44.830  20.763  1.00  0.00           C
ATOM    213  HZ  PHE A  14     142.280  45.100  21.333  1.00  0.00           H
ATOM    214  CE2 PHE A  14     144.200  44.110  21.383  1.00  0.00           C
ATOM    215  HE2 PHE A  14     144.090  43.810  22.423  1.00  0.00           H
ATOM    216  CD2 PHE A  14     145.290  43.740  20.553  1.00  0.00           C
ATOM    217  HD2 PHE A  14     145.970  43.020  20.993  1.00  0.00           H
ATOM    218  C   PHE A  14     148.870  43.970  17.443  1.00  0.00           C
ATOM    219  O   PHE A  14     148.650  43.210  16.503  1.00  0.00           O
ATOM    220  N   GLY A  15     150.090  44.290  17.763  1.00  0.00           N
ATOM    221  H   GLY A  15     150.180  44.880  18.593  1.00  0.00           H
ATOM    222  CA  GLY A  15     151.220  43.920  16.913  1.00  0.00           C
ATOM    223  HA1 GLY A  15     151.310  42.840  16.903  1.00  0.00           H
ATOM    224  HA2 GLY A  15     152.070  44.400  17.393  1.00  0.00           H
ATOM    225  C   GLY A  15     151.130  44.400  15.473  1.00  0.00           C
ATOM    226  O   GLY A  15     150.900  45.580  15.193  1.00  0.00           O
ATOM    227  N   LEU A  16     151.450  43.500  14.563  1.00  0.00           N
ATOM    228  H   LEU A  16     151.700  42.560  14.813  1.00  0.00           H
ATOM    229  CA  LEU A  16     151.280  43.690  13.093  1.00  0.00           C
ATOM    230  HA  LEU A  16     151.390  44.750  12.853  1.00  0.00           H
ATOM    231  CB  LEU A  16     152.410  42.860  12.353  1.00  0.00           C
ATOM    232  HB1 LEU A  16     152.110  42.820  11.303  1.00  0.00           H
ATOM    233  HB2 LEU A  16     152.340  41.810  12.623  1.00  0.00           H
ATOM    234  CG  LEU A  16     153.860  43.240  12.553  1.00  0.00           C
ATOM    235  HG  LEU A  16     154.100  43.230  13.623  1.00  0.00           H
ATOM    236  CD1 LEU A  16     154.770  42.250  11.903  1.00  0.00           C
ATOM    237 1HD1 LEU A  16     154.400  42.040  10.903  1.00  0.00           H
ATOM    238 2HD1 LEU A  16     155.820  42.520  11.903  1.00  0.00           H
ATOM    239 3HD1 LEU A  16     154.700  41.310  12.453  1.00  0.00           H
ATOM    240  CD2 LEU A  16     154.190  44.670  12.063  1.00  0.00           C
ATOM    241 1HD2 LEU A  16     153.550  45.400  12.563  1.00  0.00           H
ATOM    242 2HD2 LEU A  16     155.240  44.900  12.253  1.00  0.00           H
ATOM    243 3HD2 LEU A  16     153.890  44.720  11.013  1.00  0.00           H
ATOM    244  C   LEU A  16     149.830  43.330  12.573  1.00  0.00           C
ATOM    245  O   LEU A  16     149.690  43.100  11.383  1.00  0.00           O
ATOM    246  N   LEU A  17     148.790  43.440  13.383  1.00  0.00           N
ATOM    247  H   LEU A  17     148.960  43.680  14.353  1.00  0.00           H
ATOM    248  CA  LEU A  17     147.400  43.360  12.993  1.00  0.00           C
ATOM    249  HA  LEU A  17     147.160  43.360  11.933  1.00  0.00           H
ATOM    250  CB  LEU A  17     146.750  42.130  13.613  1.00  0.00           C
ATOM    251  HB1 LEU A  17     145.730  42.170  13.233  1.00  0.00           H
ATOM    252  HB2 LEU A  17     146.720  42.150  14.703  1.00  0.00           H
ATOM    253  CG  LEU A  17     147.290  40.750  13.183  1.00  0.00           C
ATOM    254  HG  LEU A  17     148.370  40.780  13.313  1.00  0.00           H
ATOM    255  CD1 LEU A  17     146.740  39.680  14.043  1.00  0.00           C
ATOM    256 1HD1 LEU A  17     147.380  39.670  14.923  1.00  0.00           H
ATOM    257 2HD1 LEU A  17     145.700  39.960  14.183  1.00  0.00           H
ATOM    258 3HD1 LEU A  17     146.740  38.740  13.503  1.00  0.00           H
ATOM    259  CD2 LEU A  17     146.960  40.520  11.703  1.00  0.00           C
ATOM    260 1HD2 LEU A  17     147.520  39.710  11.253  1.00  0.00           H
ATOM    261 2HD2 LEU A  17     145.890  40.350  11.593  1.00  0.00           H
ATOM    262 3HD2 LEU A  17     147.220  41.370  11.073  1.00  0.00           H
ATOM    263  C   LEU A  17     146.630  44.600  13.633  1.00  0.00           C
ATOM    264  O   LEU A  17     147.180  45.420  14.383  1.00  0.00           O
ATOM    265  N   ARG A  18     145.350  44.720  13.233  1.00  0.00           N
ATOM    266  H   ARG A  18     145.060  44.050  12.543  1.00  0.00           H
ATOM    267  CA  ARG A  18     144.360  45.670  13.793  1.00  0.00           C
ATOM    268  HA  ARG A  18     144.750  46.080  14.723  1.00  0.00           H
ATOM    269  CB  ARG A  18     144.050  46.780  12.833  1.00  0.00           C
ATOM    270  HB1 ARG A  18     143.220  47.370  13.223  1.00  0.00           H
ATOM    271  HB2 ARG A  18     143.730  46.360  11.883  1.00  0.00           H
ATOM    272  CG  ARG A  18     145.230  47.780  12.593  1.00  0.00           C
ATOM    273  HG1 ARG A  18     146.050  47.230  12.123  1.00  0.00           H
ATOM    274  HG2 ARG A  18     145.580  48.180  13.553  1.00  0.00           H
ATOM    275  CD  ARG A  18     144.880  48.920  11.623  1.00  0.00           C
ATOM    276  HD1 ARG A  18     144.070  49.430  12.153  1.00  0.00           H
ATOM    277  HD2 ARG A  18     144.520  48.540  10.663  1.00  0.00           H
ATOM    278  NE  ARG A  18     145.960  49.850  11.273  1.00  0.00           N
ATOM    279  HE  ARG A  18     146.740  49.890  11.903  1.00  0.00           H
ATOM    280  CZ  ARG A  18     145.930  50.690  10.323  1.00  0.00           C
ATOM    281  NH1 ARG A  18     146.980  51.400   9.933  1.00  0.00           N
ATOM    282 1HH1 ARG A  18     147.850  51.220  10.423  1.00  0.00           H
ATOM    283 2HH1 ARG A  18     146.900  51.870   9.043  1.00  0.00           H
ATOM    284  NH2 ARG A  18     144.900  51.000   9.603  1.00  0.00           N
ATOM    285 1HH2 ARG A  18     144.060  50.470   9.783  1.00  0.00           H
ATOM    286 2HH2 ARG A  18     144.910  51.770   8.943  1.00  0.00           H
ATOM    287  C   ARG A  18     143.100  44.820  14.083  1.00  0.00           C
ATOM    288  O   ARG A  18     142.720  44.070  13.193  1.00  0.00           O
ATOM    289  N   LEU A  19     142.560  44.830  15.343  1.00  0.00           N
ATOM    290  H   LEU A  19     142.850  45.550  15.983  1.00  0.00           H
ATOM    291  CA  LEU A  19     141.250  44.260  15.713  1.00  0.00           C
ATOM    292  HA  LEU A  19     140.730  43.790  14.873  1.00  0.00           H
ATOM    293  CB  LEU A  19     141.390  43.320  16.923  1.00  0.00           C
ATOM    294  HB1 LEU A  19     140.460  42.800  17.113  1.00  0.00           H
ATOM    295  HB2 LEU A  19     141.650  43.930  17.793  1.00  0.00           H
ATOM    296  CG  LEU A  19     142.390  42.190  16.643  1.00  0.00           C
ATOM    297  HG  LEU A  19     143.340  42.560  16.273  1.00  0.00           H
ATOM    298  CD1 LEU A  19     142.700  41.340  17.923  1.00  0.00           C
ATOM    299 1HD1 LEU A  19     143.010  41.960  18.763  1.00  0.00           H
ATOM    300 2HD1 LEU A  19     141.810  40.750  18.163  1.00  0.00           H
ATOM    301 3HD1 LEU A  19     143.550  40.680  17.773  1.00  0.00           H
ATOM    302  CD2 LEU A  19     141.820  41.230  15.563  1.00  0.00           C
ATOM    303 1HD2 LEU A  19     141.030  40.540  15.853  1.00  0.00           H
ATOM    304 2HD2 LEU A  19     141.500  41.820  14.703  1.00  0.00           H
ATOM    305 3HD2 LEU A  19     142.540  40.520  15.163  1.00  0.00           H
ATOM    306  C   LEU A  19     140.250  45.310  16.173  1.00  0.00           C
ATOM    307  O   LEU A  19     140.680  46.450  16.423  1.00  0.00           O
ATOM    308  N   CYS A  20     139.010  44.950  16.293  1.00  0.00           N
ATOM    309  H   CYS A  20     138.740  44.000  16.063  1.00  0.00           H
ATOM    310  CA  CYS A  20     137.860  45.880  16.463  1.00  0.00           C
ATOM    311  HA  CYS A  20     138.020  46.670  15.723  1.00  0.00           H
ATOM    312  CB  CYS A  20     136.620  45.210  15.863  1.00  0.00           C
ATOM    313  HB1 CYS A  20     135.760  45.840  16.053  1.00  0.00           H
ATOM    314  HB2 CYS A  20     136.370  44.300  16.423  1.00  0.00           H
ATOM    315  SG  CYS A  20     136.790  45.070  14.003  1.00  0.00           S
ATOM    316  HG  CYS A  20     136.490  46.350  13.783  1.00  0.00           H
ATOM    317  C   CYS A  20     137.690  46.430  17.883  1.00  0.00           C
ATOM    318  O   CYS A  20     137.940  45.670  18.833  1.00  0.00           O
ATOM    319  N   SER A  21     137.420  47.670  18.033  1.00  0.00           N
ATOM    320  H   SER A  21     137.140  48.150  17.183  1.00  0.00           H
ATOM    321  CA  SER A  21     136.960  48.320  19.313  1.00  0.00           C
ATOM    322  HA  SER A  21     136.990  47.670  20.183  1.00  0.00           H
ATOM    323  CB  SER A  21     137.860  49.470  19.713  1.00  0.00           C
ATOM    324  HB1 SER A  21     138.790  49.230  20.213  1.00  0.00           H
ATOM    325  HB2 SER A  21     137.290  50.110  20.393  1.00  0.00           H
ATOM    326  OG  SER A  21     138.090  50.360  18.583  1.00  0.00           O
ATOM    327  HG  SER A  21     138.490  51.140  18.973  1.00  0.00           H
ATOM    328  C   SER A  21     135.550  48.910  19.283  1.00  0.00           C
ATOM    329  O   SER A  21     134.870  49.200  20.323  1.00  0.00           O
ATOM    330  N   GLY A  22     134.950  49.280  18.143  1.00  0.00           N
ATOM    331  H   GLY A  22     135.380  48.920  17.303  1.00  0.00           H
ATOM    332  CA  GLY A  22     133.640  49.950  18.023  1.00  0.00           C
ATOM    333  HA1 GLY A  22     133.750  51.000  18.313  1.00  0.00           H
ATOM    334  HA2 GLY A  22     132.910  49.620  18.773  1.00  0.00           H
ATOM    335  C   GLY A  22     133.080  49.930  16.683  1.00  0.00           C
ATOM    336  O   GLY A  22     133.640  49.220  15.803  1.00  0.00           O
ATOM    337  N   VAL A  23     132.030  50.710  16.573  1.00  0.00           N
ATOM    338  H   VAL A  23     131.730  51.150  17.433  1.00  0.00           H
ATOM    339  CA  VAL A  23     131.470  51.250  15.343  1.00  0.00           C
ATOM    340  HA  VAL A  23     132.100  50.960  14.513  1.00  0.00           H
ATOM    341  CB  VAL A  23     130.120  50.620  15.023  1.00  0.00           C
ATOM    342  HB  VAL A  23     129.740  51.290  14.243  1.00  0.00           H
ATOM    343  CG1 VAL A  23     130.120  49.120  14.543  1.00  0.00           C
ATOM    344 1HG1 VAL A  23     129.100  48.790  14.363  1.00  0.00           H
ATOM    345 2HG1 VAL A  23     130.690  48.990  13.633  1.00  0.00           H
ATOM    346 3HG1 VAL A  23     130.470  48.470  15.343  1.00  0.00           H
ATOM    347  CG2 VAL A  23     129.080  50.850  16.203  1.00  0.00           C
ATOM    348 1HG2 VAL A  23     129.020  51.930  16.323  1.00  0.00           H
ATOM    349 2HG2 VAL A  23     128.090  50.590  15.823  1.00  0.00           H
ATOM    350 3HG2 VAL A  23     129.260  50.260  17.093  1.00  0.00           H
ATOM    351  C   VAL A  23     131.460  52.800  15.453  1.00  0.00           C
ATOM    352  O   VAL A  23     131.500  53.370  16.563  1.00  0.00           O
ATOM    353  N   TRP A  24     131.420  53.480  14.283  1.00  0.00           N
ATOM    354  H   TRP A  24     131.300  52.980  13.413  1.00  0.00           H
ATOM    355  CA  TRP A  24     131.410  54.930  14.123  1.00  0.00           C
ATOM    356  HA  TRP A  24     132.230  55.270  14.753  1.00  0.00           H
ATOM    357  CB  TRP A  24     131.940  55.320  12.663  1.00  0.00           C
ATOM    358  HB1 TRP A  24     131.030  55.240  12.073  1.00  0.00           H
ATOM    359  HB2 TRP A  24     132.650  54.520  12.443  1.00  0.00           H
ATOM    360  CG  TRP A  24     132.620  56.700  12.443  1.00  0.00           C
ATOM    361  CD1 TRP A  24     131.970  57.890  12.363  1.00  0.00           C
ATOM    362  HD1 TRP A  24     130.910  58.090  12.423  1.00  0.00           H
ATOM    363  NE1 TRP A  24     132.920  58.870  12.333  1.00  0.00           N
ATOM    364  HE1 TRP A  24     132.650  59.830  12.203  1.00  0.00           H
ATOM    365  CE2 TRP A  24     134.220  58.370  12.293  1.00  0.00           C
ATOM    366  CZ2 TRP A  24     135.470  59.030  12.173  1.00  0.00           C
ATOM    367  HZ2 TRP A  24     135.450  60.100  12.183  1.00  0.00           H
ATOM    368  CH2 TRP A  24     136.650  58.320  12.093  1.00  0.00           C
ATOM    369  HH2 TRP A  24     137.620  58.760  12.233  1.00  0.00           H
ATOM    370  CZ3 TRP A  24     136.480  56.900  12.123  1.00  0.00           C
ATOM    371  HZ3 TRP A  24     137.400  56.330  12.163  1.00  0.00           H
ATOM    372  CE3 TRP A  24     135.180  56.300  12.243  1.00  0.00           C
ATOM    373  HE3 TRP A  24     135.120  55.220  12.233  1.00  0.00           H
ATOM    374  CD2 TRP A  24     133.990  57.050  12.363  1.00  0.00           C
ATOM    375  C   TRP A  24     130.050  55.550  14.543  1.00  0.00           C
ATOM    376  O   TRP A  24     129.030  55.110  14.143  1.00  0.00           O
ATOM    377  N   GLY A  25     130.130  56.660  15.283  1.00  0.00           N
ATOM    378  H   GLY A  25     131.060  56.960  15.553  1.00  0.00           H
ATOM    379  CA  GLY A  25     128.990  57.410  15.753  1.00  0.00           C
ATOM    380  HA1 GLY A  25     129.190  58.180  16.503  1.00  0.00           H
ATOM    381  HA2 GLY A  25     128.320  56.650  16.163  1.00  0.00           H
ATOM    382  C   GLY A  25     128.390  58.210  14.623  1.00  0.00           C
ATOM    383  O   GLY A  25     129.070  58.510  13.613  1.00  0.00           O
ATOM    384  N   THR A  26     127.230  58.760  14.873  1.00  0.00           N
ATOM    385  H   THR A  26     126.740  58.560  15.733  1.00  0.00           H
ATOM    386  CA  THR A  26     126.500  59.730  14.003  1.00  0.00           C
ATOM    387  HA  THR A  26     126.580  59.300  13.003  1.00  0.00           H
ATOM    388  CB  THR A  26     125.010  59.650  14.303  1.00  0.00           C
ATOM    389  HB  THR A  26     124.730  60.330  15.103  1.00  0.00           H
ATOM    390  CG2 THR A  26     124.260  60.060  13.073  1.00  0.00           C
ATOM    391 1HG2 THR A  26     124.560  61.090  12.903  1.00  0.00           H
ATOM    392 2HG2 THR A  26     124.500  59.430  12.223  1.00  0.00           H
ATOM    393 3HG2 THR A  26     123.200  60.080  13.343  1.00  0.00           H
ATOM    394  OG1 THR A  26     124.530  58.350  14.523  1.00  0.00           O
ATOM    395  HG1 THR A  26     124.870  57.710  13.883  1.00  0.00           H
ATOM    396  C   THR A  26     127.120  61.150  13.973  1.00  0.00           C
ATOM    397  O   THR A  26     126.430  62.150  14.323  1.00  0.00           O
ATOM    398  N   ASP A  27     128.320  61.340  13.443  1.00  0.00           N
ATOM    399  H   ASP A  27     128.830  60.520  13.143  1.00  0.00           H
ATOM    400  CA  ASP A  27     129.010  62.670  13.253  1.00  0.00           C
ATOM    401  HA  ASP A  27     128.950  63.300  14.143  1.00  0.00           H
ATOM    402  CB  ASP A  27     130.460  62.500  12.863  1.00  0.00           C
ATOM    403  HB1 ASP A  27     130.980  62.070  13.713  1.00  0.00           H
ATOM    404  HB2 ASP A  27     130.870  63.510  12.773  1.00  0.00           H
ATOM    405  CG  ASP A  27     130.780  61.530  11.723  1.00  0.00           C
ATOM    406  OD1 ASP A  27     129.860  61.120  10.983  1.00  0.00           O
ATOM    407  OD2 ASP A  27     131.950  61.270  11.463  1.00  0.00           O
ATOM    408  C   ASP A  27     128.360  63.580  12.193  1.00  0.00           C
ATOM    409  O   ASP A  27     128.680  64.760  12.003  1.00  0.00           O
ATOM    410  N   THR A  28     127.430  62.960  11.413  1.00  0.00           N
ATOM    411  H   THR A  28     127.340  61.980  11.643  1.00  0.00           H
ATOM    412  CA  THR A  28     126.440  63.530  10.563  1.00  0.00           C
ATOM    413  HA  THR A  28     126.940  64.180   9.843  1.00  0.00           H
ATOM    414  CB  THR A  28     125.620  62.420   9.823  1.00  0.00           C
ATOM    415  HB  THR A  28     124.960  61.860  10.483  1.00  0.00           H
ATOM    416  CG2 THR A  28     124.830  62.900   8.553  1.00  0.00           C
ATOM    417 1HG2 THR A  28     123.900  63.450   8.713  1.00  0.00           H
ATOM    418 2HG2 THR A  28     125.590  63.400   7.953  1.00  0.00           H
ATOM    419 3HG2 THR A  28     124.540  62.040   7.943  1.00  0.00           H
ATOM    420  OG1 THR A  28     126.460  61.420   9.213  1.00  0.00           O
ATOM    421  HG1 THR A  28     125.930  60.690   8.883  1.00  0.00           H
ATOM    422  C   THR A  28     125.450  64.460  11.273  1.00  0.00           C
ATOM    423  O   THR A  28     124.700  65.270  10.773  1.00  0.00           O
ATOM    424  N   GLU A  29     125.350  64.350  12.633  1.00  0.00           N
ATOM    425  H   GLU A  29     125.830  63.570  13.053  1.00  0.00           H
ATOM    426  CA  GLU A  29     124.430  65.160  13.403  1.00  0.00           C
ATOM    427  HA  GLU A  29     123.480  65.170  12.863  1.00  0.00           H
ATOM    428  CB  GLU A  29     124.000  64.610  14.773  1.00  0.00           C
ATOM    429  HB1 GLU A  29     124.980  64.470  15.233  1.00  0.00           H
ATOM    430  HB2 GLU A  29     123.500  63.660  14.603  1.00  0.00           H
ATOM    431  CG  GLU A  29     123.010  65.520  15.553  1.00  0.00           C
ATOM    432  HG1 GLU A  29     122.060  65.380  15.043  1.00  0.00           H
ATOM    433  HG2 GLU A  29     123.360  66.550  15.653  1.00  0.00           H
ATOM    434  CD  GLU A  29     122.800  65.010  16.983  1.00  0.00           C
ATOM    435  OE1 GLU A  29     122.250  63.910  17.233  1.00  0.00           O
ATOM    436  OE2 GLU A  29     123.010  65.800  17.963  1.00  0.00           O
ATOM    437  C   GLU A  29     124.890  66.610  13.533  1.00  0.00           C
ATOM    438  O   GLU A  29     124.090  67.540  13.413  1.00  0.00           O
ATOM    439  N   GLU A  30     126.220  66.840  13.683  1.00  0.00           N
ATOM    440  H   GLU A  30     126.730  65.970  13.743  1.00  0.00           H
ATOM    441  CA  GLU A  30     126.920  68.080  13.683  1.00  0.00           C
ATOM    442  HA  GLU A  30     126.690  68.770  14.493  1.00  0.00           H
ATOM    443  CB  GLU A  30     128.420  67.680  13.853  1.00  0.00           C
ATOM    444  HB1 GLU A  30     128.760  67.050  13.023  1.00  0.00           H
ATOM    445  HB2 GLU A  30     128.450  67.100  14.773  1.00  0.00           H
ATOM    446  CG  GLU A  30     129.380  68.850  14.153  1.00  0.00           C
ATOM    447  HG1 GLU A  30     129.150  69.170  15.173  1.00  0.00           H
ATOM    448  HG2 GLU A  30     129.110  69.750  13.603  1.00  0.00           H
ATOM    449  CD  GLU A  30     130.780  68.430  13.993  1.00  0.00           C
ATOM    450  OE1 GLU A  30     131.550  69.220  13.453  1.00  0.00           O
ATOM    451  OE2 GLU A  30     131.160  67.250  14.243  1.00  0.00           O
ATOM    452  C   GLU A  30     126.770  68.760  12.323  1.00  0.00           C
ATOM    453  O   GLU A  30     126.580  69.950  12.273  1.00  0.00           O
ATOM    454  N   ARG A  31     126.680  68.050  11.163  1.00  0.00           N
ATOM    455  H   ARG A  31     126.880  67.060  11.213  1.00  0.00           H
ATOM    456  CA  ARG A  31     126.380  68.600   9.813  1.00  0.00           C
ATOM    457  HA  ARG A  31     126.990  69.500   9.743  1.00  0.00           H
ATOM    458  CB  ARG A  31     126.830  67.630   8.743  1.00  0.00           C
ATOM    459  HB1 ARG A  31     126.480  67.910   7.743  1.00  0.00           H
ATOM    460  HB2 ARG A  31     126.350  66.700   9.043  1.00  0.00           H
ATOM    461  CG  ARG A  31     128.320  67.220   8.863  1.00  0.00           C
ATOM    462  HG1 ARG A  31     128.500  66.460   8.103  1.00  0.00           H
ATOM    463  HG2 ARG A  31     128.450  66.760   9.843  1.00  0.00           H
ATOM    464  CD  ARG A  31     129.320  68.360   8.443  1.00  0.00           C
ATOM    465  HD1 ARG A  31     128.670  69.170   8.113  1.00  0.00           H
ATOM    466  HD2 ARG A  31     129.990  68.040   7.643  1.00  0.00           H
ATOM    467  NE  ARG A  31     130.080  68.890   9.613  1.00  0.00           N
ATOM    468  HE  ARG A  31     130.480  68.180  10.203  1.00  0.00           H
ATOM    469  CZ  ARG A  31     130.090  70.230   9.923  1.00  0.00           C
ATOM    470  NH1 ARG A  31     129.560  71.230   9.283  1.00  0.00           N
ATOM    471 1HH1 ARG A  31     129.210  71.020   8.363  1.00  0.00           H
ATOM    472 2HH1 ARG A  31     129.660  72.120   9.743  1.00  0.00           H
ATOM    473  NH2 ARG A  31     130.610  70.700  11.023  1.00  0.00           N
ATOM    474 1HH2 ARG A  31     131.220  70.040  11.483  1.00  0.00           H
ATOM    475 2HH2 ARG A  31     130.620  71.710  11.073  1.00  0.00           H
ATOM    476  C   ARG A  31     124.960  68.950   9.603  1.00  0.00           C
ATOM    477  O   ARG A  31     124.630  69.870   8.843  1.00  0.00           O
ATOM    478  N   LEU A  32     124.060  68.310  10.383  1.00  0.00           N
ATOM    479  H   LEU A  32     124.520  67.690  11.033  1.00  0.00           H
ATOM    480  CA  LEU A  32     122.660  68.570  10.353  1.00  0.00           C
ATOM    481  HA  LEU A  32     122.480  68.900   9.333  1.00  0.00           H
ATOM    482  CB  LEU A  32     121.860  67.340  10.723  1.00  0.00           C
ATOM    483  HB1 LEU A  32     122.330  66.970  11.633  1.00  0.00           H
ATOM    484  HB2 LEU A  32     122.060  66.550  10.003  1.00  0.00           H
ATOM    485  CG  LEU A  32     120.340  67.340  11.073  1.00  0.00           C
ATOM    486  HG  LEU A  32     119.990  67.930  11.923  1.00  0.00           H
ATOM    487  CD1 LEU A  32     119.670  67.820   9.793  1.00  0.00           C
ATOM    488 1HD1 LEU A  32     119.720  67.040   9.033  1.00  0.00           H
ATOM    489 2HD1 LEU A  32     118.610  67.960  10.003  1.00  0.00           H
ATOM    490 3HD1 LEU A  32     120.230  68.690   9.453  1.00  0.00           H
ATOM    491  CD2 LEU A  32     119.800  65.910  11.293  1.00  0.00           C
ATOM    492 1HD2 LEU A  32     118.710  65.930  11.363  1.00  0.00           H
ATOM    493 2HD2 LEU A  32     120.150  65.160  10.583  1.00  0.00           H
ATOM    494 3HD2 LEU A  32     120.110  65.710  12.313  1.00  0.00           H
ATOM    495  C   LEU A  32     122.290  69.790  11.293  1.00  0.00           C
ATOM    496  O   LEU A  32     121.570  70.620  10.893  1.00  0.00           O
ATOM    497  N   VAL A  33     122.860  69.930  12.493  1.00  0.00           N
ATOM    498  H   VAL A  33     123.600  69.310  12.783  1.00  0.00           H
ATOM    499  CA  VAL A  33     122.560  71.150  13.343  1.00  0.00           C
ATOM    500  HA  VAL A  33     121.480  71.290  13.323  1.00  0.00           H
ATOM    501  CB  VAL A  33     122.880  70.920  14.823  1.00  0.00           C
ATOM    502  HB  VAL A  33     122.550  71.740  15.463  1.00  0.00           H
ATOM    503  CG1 VAL A  33     122.120  69.720  15.333  1.00  0.00           C
ATOM    504 1HG1 VAL A  33     122.350  68.860  14.703  1.00  0.00           H
ATOM    505 2HG1 VAL A  33     122.450  69.480  16.343  1.00  0.00           H
ATOM    506 3HG1 VAL A  33     121.050  69.950  15.363  1.00  0.00           H
ATOM    507  CG2 VAL A  33     124.350  70.660  15.163  1.00  0.00           C
ATOM    508 1HG2 VAL A  33     124.800  71.660  15.173  1.00  0.00           H
ATOM    509 2HG2 VAL A  33     124.500  70.100  16.083  1.00  0.00           H
ATOM    510 3HG2 VAL A  33     124.780  70.110  14.323  1.00  0.00           H
ATOM    511  C   VAL A  33     123.230  72.440  12.813  1.00  0.00           C
ATOM    512  O   VAL A  33     122.510  73.480  12.753  1.00  0.00           O
ATOM    513  N   GLU A  34     124.470  72.380  12.323  1.00  0.00           N
ATOM    514  H   GLU A  34     125.010  71.530  12.383  1.00  0.00           H
ATOM    515  CA  GLU A  34     125.100  73.440  11.553  1.00  0.00           C
ATOM    516  HA  GLU A  34     124.980  74.390  12.073  1.00  0.00           H
ATOM    517  CB  GLU A  34     126.610  73.150  11.343  1.00  0.00           C
ATOM    518  HB1 GLU A  34     126.710  72.230  10.753  1.00  0.00           H
ATOM    519  HB2 GLU A  34     127.040  72.960  12.333  1.00  0.00           H
ATOM    520  CG  GLU A  34     127.510  74.220  10.703  1.00  0.00           C
ATOM    521  HG1 GLU A  34     127.000  75.170  10.873  1.00  0.00           H
ATOM    522  HG2 GLU A  34     127.460  74.090   9.623  1.00  0.00           H
ATOM    523  CD  GLU A  34     128.900  74.310  11.253  1.00  0.00           C
ATOM    524  OE1 GLU A  34     129.200  75.270  11.993  1.00  0.00           O
ATOM    525  OE2 GLU A  34     129.710  73.450  10.913  1.00  0.00           O
ATOM    526  C   GLU A  34     124.400  73.810  10.253  1.00  0.00           C
ATOM    527  O   GLU A  34     124.450  74.970   9.903  1.00  0.00           O
ATOM    528  N   HIS A  35     123.630  72.870   9.683  1.00  0.00           N
ATOM    529  H   HIS A  35     123.730  71.920   9.993  1.00  0.00           H
ATOM    530  CA  HIS A  35     122.780  73.120   8.553  1.00  0.00           C
ATOM    531  HA  HIS A  35     123.250  73.810   7.843  1.00  0.00           H
ATOM    532  CB  HIS A  35     122.450  71.820   7.743  1.00  0.00           C
ATOM    533  HB1 HIS A  35     121.970  71.070   8.363  1.00  0.00           H
ATOM    534  HB2 HIS A  35     123.400  71.400   7.393  1.00  0.00           H
ATOM    535  CG  HIS A  35     121.720  72.200   6.503  1.00  0.00           C
ATOM    536  ND1 HIS A  35     122.240  72.990   5.383  1.00  0.00           N
ATOM    537  CE1 HIS A  35     121.170  73.060   4.613  1.00  0.00           C
ATOM    538  HE1 HIS A  35     121.120  73.610   3.683  1.00  0.00           H
ATOM    539  NE2 HIS A  35     120.100  72.420   5.113  1.00  0.00           N
ATOM    540  HE2 HIS A  35     119.200  72.360   4.643  1.00  0.00           H
ATOM    541  CD2 HIS A  35     120.420  71.890   6.333  1.00  0.00           C
ATOM    542  HD2 HIS A  35     119.770  71.320   6.983  1.00  0.00           H
ATOM    543  C   HIS A  35     121.510  73.890   8.853  1.00  0.00           C
ATOM    544  O   HIS A  35     121.140  74.710   8.063  1.00  0.00           O
ATOM    545  N   LEU A  36     120.830  73.550   9.983  1.00  0.00           N
ATOM    546  H   LEU A  36     121.250  72.810  10.533  1.00  0.00           H
ATOM    547  CA  LEU A  36     119.510  74.140  10.373  1.00  0.00           C
ATOM    548  HA  LEU A  36     118.720  74.200   9.623  1.00  0.00           H
ATOM    549  CB  LEU A  36     118.870  73.170  11.443  1.00  0.00           C
ATOM    550  HB1 LEU A  36     118.140  73.590  12.143  1.00  0.00           H
ATOM    551  HB2 LEU A  36     119.710  72.870  12.073  1.00  0.00           H
ATOM    552  CG  LEU A  36     118.190  71.950  10.763  1.00  0.00           C
ATOM    553  HG  LEU A  36     118.880  71.580  10.013  1.00  0.00           H
ATOM    554  CD1 LEU A  36     117.970  70.880  11.853  1.00  0.00           C
ATOM    555 1HD1 LEU A  36     117.350  70.050  11.523  1.00  0.00           H
ATOM    556 2HD1 LEU A  36     118.960  70.500  12.113  1.00  0.00           H
ATOM    557 3HD1 LEU A  36     117.540  71.330  12.743  1.00  0.00           H
ATOM    558  CD2 LEU A  36     116.810  72.350  10.153  1.00  0.00           C
ATOM    559 1HD2 LEU A  36     116.370  71.610   9.493  1.00  0.00           H
ATOM    560 2HD2 LEU A  36     116.190  72.610  11.013  1.00  0.00           H
ATOM    561 3HD2 LEU A  36     117.010  73.240   9.553  1.00  0.00           H
ATOM    562  C   LEU A  36     119.640  75.570  10.883  1.00  0.00           C
ATOM    563  O   LEU A  36     118.710  76.290  10.763  1.00  0.00           O
ATOM    564  N   LEU A  37     120.730  75.900  11.543  1.00  0.00           N
ATOM    565  H   LEU A  37     121.380  75.130  11.603  1.00  0.00           H
ATOM    566  CA  LEU A  37     120.870  77.230  12.283  1.00  0.00           C
ATOM    567  HA  LEU A  37     119.950  77.810  12.293  1.00  0.00           H
ATOM    568  CB  LEU A  37     121.220  76.870  13.783  1.00  0.00           C
ATOM    569  HB1 LEU A  37     121.570  77.770  14.283  1.00  0.00           H
ATOM    570  HB2 LEU A  37     122.090  76.210  13.813  1.00  0.00           H
ATOM    571  CG  LEU A  37     120.050  76.120  14.523  1.00  0.00           C
ATOM    572  HG  LEU A  37     119.800  75.260  13.903  1.00  0.00           H
ATOM    573  CD1 LEU A  37     120.400  75.780  15.933  1.00  0.00           C
ATOM    574 1HD1 LEU A  37     120.670  76.680  16.503  1.00  0.00           H
ATOM    575 2HD1 LEU A  37     119.490  75.400  16.383  1.00  0.00           H
ATOM    576 3HD1 LEU A  37     121.190  75.030  15.953  1.00  0.00           H
ATOM    577  CD2 LEU A  37     118.780  77.020  14.553  1.00  0.00           C
ATOM    578 1HD2 LEU A  37     117.940  76.470  14.973  1.00  0.00           H
ATOM    579 2HD2 LEU A  37     118.930  78.020  14.953  1.00  0.00           H
ATOM    580 3HD2 LEU A  37     118.390  77.040  13.533  1.00  0.00           H
ATOM    581  C   LEU A  37     121.760  78.190  11.533  1.00  0.00           C
ATOM    582  O   LEU A  37     122.460  78.970  12.193  1.00  0.00           O
ATOM    583  N   ASP A  38     121.820  78.100  10.173  1.00  0.00           N
ATOM    584  H   ASP A  38     121.110  77.440   9.883  1.00  0.00           H
ATOM    585  CA  ASP A  38     122.670  78.870   9.263  1.00  0.00           C
ATOM    586  HA  ASP A  38     123.700  78.710   9.583  1.00  0.00           H
ATOM    587  CB  ASP A  38     122.540  78.170   7.833  1.00  0.00           C
ATOM    588  HB1 ASP A  38     121.530  78.180   7.423  1.00  0.00           H
ATOM    589  HB2 ASP A  38     122.900  77.140   7.863  1.00  0.00           H
ATOM    590  CG  ASP A  38     123.270  78.850   6.653  1.00  0.00           C
ATOM    591  OD1 ASP A  38     123.390  80.070   6.663  1.00  0.00           O
ATOM    592  OD2 ASP A  38     123.660  78.130   5.693  1.00  0.00           O
ATOM    593  C   ASP A  38     122.300  80.350   9.323  1.00  0.00           C
ATOM    594  O   ASP A  38     121.130  80.620   9.163  1.00  0.00           O
ATOM    595  N   PRO A  39     123.190  81.330   9.473  1.00  0.00           N
ATOM    596  CD  PRO A  39     124.560  81.010   9.703  1.00  0.00           C
ATOM    597  HD1 PRO A  39     125.050  80.400   8.953  1.00  0.00           H
ATOM    598  HD2 PRO A  39     124.580  80.570  10.703  1.00  0.00           H
ATOM    599  CG  PRO A  39     125.340  82.340   9.883  1.00  0.00           C
ATOM    600  HG1 PRO A  39     126.310  82.230   9.383  1.00  0.00           H
ATOM    601  HG2 PRO A  39     125.480  82.600  10.923  1.00  0.00           H
ATOM    602  CB  PRO A  39     124.350  83.300   9.273  1.00  0.00           C
ATOM    603  HB1 PRO A  39     124.640  83.300   8.213  1.00  0.00           H
ATOM    604  HB2 PRO A  39     124.520  84.330   9.603  1.00  0.00           H
ATOM    605  CA  PRO A  39     122.970  82.750   9.383  1.00  0.00           C
ATOM    606  HA  PRO A  39     122.470  83.160  10.263  1.00  0.00           H
ATOM    607  C   PRO A  39     122.100  83.160   8.143  1.00  0.00           C
ATOM    608  O   PRO A  39     121.320  84.110   8.303  1.00  0.00           O
ATOM    609  N   SER A  40     122.270  82.530   6.963  1.00  0.00           N
ATOM    610  H   SER A  40     122.950  81.790   6.983  1.00  0.00           H
ATOM    611  CA  SER A  40     121.620  82.890   5.653  1.00  0.00           C
ATOM    612  HA  SER A  40     121.680  83.980   5.663  1.00  0.00           H
ATOM    613  CB  SER A  40     122.410  82.340   4.473  1.00  0.00           C
ATOM    614  HB1 SER A  40     123.490  82.430   4.583  1.00  0.00           H
ATOM    615  HB2 SER A  40     122.010  82.800   3.563  1.00  0.00           H
ATOM    616  OG  SER A  40     122.280  80.910   4.443  1.00  0.00           O
ATOM    617  HG  SER A  40     122.710  80.580   5.233  1.00  0.00           H
ATOM    618  C   SER A  40     120.120  82.520   5.673  1.00  0.00           C
ATOM    619  O   SER A  40     119.390  82.950   4.793  1.00  0.00           O
ATOM    620  N   ARG A  41     119.660  81.820   6.763  1.00  0.00           N
ATOM    621  H   ARG A  41     120.400  81.660   7.433  1.00  0.00           H
ATOM    622  CA  ARG A  41     118.250  81.400   6.893  1.00  0.00           C
ATOM    623  HA  ARG A  41     117.600  82.040   6.303  1.00  0.00           H
ATOM    624  CB  ARG A  41     118.170  79.870   6.493  1.00  0.00           C
ATOM    625  HB1 ARG A  41     117.190  79.510   6.813  1.00  0.00           H
ATOM    626  HB2 ARG A  41     118.960  79.450   7.113  1.00  0.00           H
ATOM    627  CG  ARG A  41     118.340  79.710   4.983  1.00  0.00           C
ATOM    628  HG1 ARG A  41     119.310  80.130   4.703  1.00  0.00           H
ATOM    629  HG2 ARG A  41     117.520  80.260   4.523  1.00  0.00           H
ATOM    630  CD  ARG A  41     118.300  78.230   4.573  1.00  0.00           C
ATOM    631  HD1 ARG A  41     117.920  78.230   3.553  1.00  0.00           H
ATOM    632  HD2 ARG A  41     117.640  77.630   5.203  1.00  0.00           H
ATOM    633  NE  ARG A  41     119.650  77.590   4.583  1.00  0.00           N
ATOM    634  HE  ARG A  41     120.270  77.850   3.833  1.00  0.00           H
ATOM    635  CZ  ARG A  41     120.080  76.640   5.413  1.00  0.00           C
ATOM    636  NH1 ARG A  41     119.450  76.310   6.503  1.00  0.00           N
ATOM    637 1HH1 ARG A  41     118.560  76.710   6.733  1.00  0.00           H
ATOM    638 2HH1 ARG A  41     119.910  75.800   7.253  1.00  0.00           H
ATOM    639  NH2 ARG A  41     121.270  76.140   5.283  1.00  0.00           N
ATOM    640 1HH2 ARG A  41     121.850  76.460   4.523  1.00  0.00           H
ATOM    641 2HH2 ARG A  41     121.500  75.430   5.963  1.00  0.00           H
ATOM    642  C   ARG A  41     117.700  81.610   8.223  1.00  0.00           C
ATOM    643  O   ARG A  41     116.520  81.810   8.403  1.00  0.00           O
ATOM    644  N   TYR A  42     118.520  81.590   9.263  1.00  0.00           N
ATOM    645  H   TYR A  42     119.470  81.310   9.113  1.00  0.00           H
ATOM    646  CA  TYR A  42     118.040  81.650  10.633  1.00  0.00           C
ATOM    647  HA  TYR A  42     117.000  81.960  10.683  1.00  0.00           H
ATOM    648  CB  TYR A  42     118.210  80.330  11.413  1.00  0.00           C
ATOM    649  HB1 TYR A  42     119.190  80.180  11.853  1.00  0.00           H
ATOM    650  HB2 TYR A  42     118.100  79.550  10.653  1.00  0.00           H
ATOM    651  CG  TYR A  42     117.140  80.190  12.453  1.00  0.00           C
ATOM    652  CD1 TYR A  42     115.900  79.660  12.093  1.00  0.00           C
ATOM    653  HD1 TYR A  42     115.740  79.200  11.123  1.00  0.00           H
ATOM    654  CE1 TYR A  42     114.810  79.570  13.023  1.00  0.00           C
ATOM    655  HE1 TYR A  42     113.890  79.040  12.793  1.00  0.00           H
ATOM    656  CZ  TYR A  42     115.080  79.940  14.323  1.00  0.00           C
ATOM    657  OH  TYR A  42     114.100  79.730  15.273  1.00  0.00           O
ATOM    658  HH  TYR A  42     113.310  79.450  14.803  1.00  0.00           H
ATOM    659  CE2 TYR A  42     116.380  80.430  14.713  1.00  0.00           C
ATOM    660  HE2 TYR A  42     116.550  80.640  15.753  1.00  0.00           H
ATOM    661  CD2 TYR A  42     117.400  80.680  13.733  1.00  0.00           C
ATOM    662  HD2 TYR A  42     118.290  81.220  14.033  1.00  0.00           H
ATOM    663  C   TYR A  42     118.730  82.760  11.413  1.00  0.00           C
ATOM    664  O   TYR A  42     119.920  82.810  11.363  1.00  0.00           O
ATOM    665  N   ASN A  43     118.000  83.490  12.273  1.00  0.00           N
ATOM    666  H   ASN A  43     117.010  83.340  12.333  1.00  0.00           H
ATOM    667  CA  ASN A  43     118.590  84.590  13.023  1.00  0.00           C
ATOM    668  HA  ASN A  43     119.660  84.460  13.183  1.00  0.00           H
ATOM    669  CB  ASN A  43     118.220  85.860  12.213  1.00  0.00           C
ATOM    670  HB1 ASN A  43     118.730  85.750  11.253  1.00  0.00           H
ATOM    671  HB2 ASN A  43     118.660  86.730  12.703  1.00  0.00           H
ATOM    672  CG  ASN A  43     116.770  86.130  12.063  1.00  0.00           C
ATOM    673  OD1 ASN A  43     116.080  86.320  13.043  1.00  0.00           O
ATOM    674  ND2 ASN A  43     116.240  86.040  10.893  1.00  0.00           N
ATOM    675 1HD2 ASN A  43     116.740  85.820  10.043  1.00  0.00           H
ATOM    676 2HD2 ASN A  43     115.300  86.410  10.813  1.00  0.00           H
ATOM    677  C   ASN A  43     118.070  84.760  14.483  1.00  0.00           C
ATOM    678  O   ASN A  43     118.670  85.650  15.183  1.00  0.00           O
ATOM    679  N   LYS A  44     117.120  83.950  14.933  1.00  0.00           N
ATOM    680  H   LYS A  44     116.670  83.390  14.223  1.00  0.00           H
ATOM    681  CA  LYS A  44     116.350  84.040  16.223  1.00  0.00           C
ATOM    682  HA  LYS A  44     115.400  83.510  16.093  1.00  0.00           H
ATOM    683  CB  LYS A  44     117.060  83.260  17.373  1.00  0.00           C
ATOM    684  HB1 LYS A  44     117.650  82.430  16.983  1.00  0.00           H
ATOM    685  HB2 LYS A  44     116.300  82.800  17.993  1.00  0.00           H
ATOM    686  CG  LYS A  44     118.080  84.070  18.123  1.00  0.00           C
ATOM    687  HG1 LYS A  44     117.730  85.050  18.443  1.00  0.00           H
ATOM    688  HG2 LYS A  44     118.900  84.250  17.423  1.00  0.00           H
ATOM    689  CD  LYS A  44     118.600  83.430  19.433  1.00  0.00           C
ATOM    690  HD1 LYS A  44     119.190  82.540  19.213  1.00  0.00           H
ATOM    691  HD2 LYS A  44     117.780  83.280  20.133  1.00  0.00           H
ATOM    692  CE  LYS A  44     119.480  84.480  20.103  1.00  0.00           C
ATOM    693  HE1 LYS A  44     118.820  85.230  20.553  1.00  0.00           H
ATOM    694  HE2 LYS A  44     120.030  84.960  19.293  1.00  0.00           H
ATOM    695  NZ  LYS A  44     120.320  83.960  21.163  1.00  0.00           N
ATOM    696  HZ1 LYS A  44     120.910  84.680  21.563  1.00  0.00           H
ATOM    697  HZ2 LYS A  44     119.740  83.460  21.823  1.00  0.00           H
ATOM    698  HZ3 LYS A  44     120.990  83.300  20.773  1.00  0.00           H
ATOM    699  C   LYS A  44     115.740  85.430  16.593  1.00  0.00           C
ATOM    700  O   LYS A  44     114.980  85.470  17.563  1.00  0.00           O
ATOM    701  N   LEU A  45     116.000  86.500  15.883  1.00  0.00           N
ATOM    702  H   LEU A  45     116.420  86.420  14.963  1.00  0.00           H
ATOM    703  CA  LEU A  45     115.680  87.850  16.303  1.00  0.00           C
ATOM    704  HA  LEU A  45     115.690  87.820  17.393  1.00  0.00           H
ATOM    705  CB  LEU A  45     116.690  88.840  15.653  1.00  0.00           C
ATOM    706  HB1 LEU A  45     116.330  89.850  15.883  1.00  0.00           H
ATOM    707  HB2 LEU A  45     116.640  88.660  14.583  1.00  0.00           H
ATOM    708  CG  LEU A  45     118.180  88.720  16.093  1.00  0.00           C
ATOM    709  HG  LEU A  45     118.590  87.900  15.513  1.00  0.00           H
ATOM    710  CD1 LEU A  45     118.960  89.990  15.703  1.00  0.00           C
ATOM    711 1HD1 LEU A  45     118.640  90.900  16.213  1.00  0.00           H
ATOM    712 2HD1 LEU A  45     119.990  89.870  16.023  1.00  0.00           H
ATOM    713 3HD1 LEU A  45     118.940  90.150  14.623  1.00  0.00           H
ATOM    714  CD2 LEU A  45     118.350  88.490  17.583  1.00  0.00           C
ATOM    715 1HD2 LEU A  45     117.890  89.370  18.043  1.00  0.00           H
ATOM    716 2HD2 LEU A  45     117.860  87.580  17.923  1.00  0.00           H
ATOM    717 3HD2 LEU A  45     119.380  88.620  17.923  1.00  0.00           H
ATOM    718  C   LEU A  45     114.220  88.060  15.943  1.00  0.00           C
ATOM    719  O   LEU A  45     113.540  88.810  16.623  1.00  0.00           O
ATOM    720  N   ILE A  46     113.660  87.460  14.913  1.00  0.00           N
ATOM    721  H   ILE A  46     114.190  86.860  14.303  1.00  0.00           H
ATOM    722  CA  ILE A  46     112.210  87.600  14.613  1.00  0.00           C
ATOM    723  HA  ILE A  46     111.830  88.330  15.323  1.00  0.00           H
ATOM    724  CB  ILE A  46     112.060  88.250  13.193  1.00  0.00           C
ATOM    725  HB  ILE A  46     112.340  87.520  12.443  1.00  0.00           H
ATOM    726  CG2 ILE A  46     110.610  88.610  12.923  1.00  0.00           C
ATOM    727 1HG2 ILE A  46     109.940  87.760  12.893  1.00  0.00           H
ATOM    728 2HG2 ILE A  46     110.280  89.380  13.623  1.00  0.00           H
ATOM    729 3HG2 ILE A  46     110.460  88.910  11.883  1.00  0.00           H
ATOM    730  CG1 ILE A  46     112.960  89.430  12.913  1.00  0.00           C
ATOM    731 1HG1 ILE A  46     112.760  89.880  11.943  1.00  0.00           H
ATOM    732 2HG1 ILE A  46     114.000  89.110  12.873  1.00  0.00           H
ATOM    733  CD  ILE A  46     112.880  90.570  13.893  1.00  0.00           C
ATOM    734  HD1 ILE A  46     113.760  90.550  14.533  1.00  0.00           H
ATOM    735  HD2 ILE A  46     112.830  91.520  13.363  1.00  0.00           H
ATOM    736  HD3 ILE A  46     111.990  90.440  14.513  1.00  0.00           H
ATOM    737  C   ILE A  46     111.430  86.240  14.763  1.00  0.00           C
ATOM    738  O   ILE A  46     111.930  85.130  14.493  1.00  0.00           O
ATOM    739  N   ARG A  47     110.160  86.330  15.143  1.00  0.00           N
ATOM    740  H   ARG A  47     109.850  87.290  15.233  1.00  0.00           H
ATOM    741  CA  ARG A  47     109.210  85.250  15.093  1.00  0.00           C
ATOM    742  HA  ARG A  47     109.540  84.490  15.803  1.00  0.00           H
ATOM    743  CB  ARG A  47     107.770  85.620  15.603  1.00  0.00           C
ATOM    744  HB1 ARG A  47     107.920  86.260  16.463  1.00  0.00           H
ATOM    745  HB2 ARG A  47     107.130  84.750  15.743  1.00  0.00           H
ATOM    746  CG  ARG A  47     107.040  86.480  14.613  1.00  0.00           C
ATOM    747  HG1 ARG A  47     106.930  85.930  13.683  1.00  0.00           H
ATOM    748  HG2 ARG A  47     107.710  87.320  14.423  1.00  0.00           H
ATOM    749  CD  ARG A  47     105.650  86.790  15.093  1.00  0.00           C
ATOM    750  HD1 ARG A  47     105.640  87.220  16.093  1.00  0.00           H
ATOM    751  HD2 ARG A  47     105.120  85.840  15.183  1.00  0.00           H
ATOM    752  NE  ARG A  47     104.880  87.710  14.143  1.00  0.00           N
ATOM    753  HE  ARG A  47     104.970  88.710  14.223  1.00  0.00           H
ATOM    754  CZ  ARG A  47     104.120  87.240  13.073  1.00  0.00           C
ATOM    755  NH1 ARG A  47     104.100  86.000  12.713  1.00  0.00           N
ATOM    756 1HH1 ARG A  47     104.710  85.330  13.163  1.00  0.00           H
ATOM    757 2HH1 ARG A  47     103.560  85.750  11.893  1.00  0.00           H
ATOM    758  NH2 ARG A  47     103.440  88.030  12.283  1.00  0.00           N
ATOM    759 1HH2 ARG A  47     103.420  89.020  12.493  1.00  0.00           H
ATOM    760 2HH2 ARG A  47     103.040  87.680  11.433  1.00  0.00           H
ATOM    761  C   ARG A  47     109.160  84.560  13.733  1.00  0.00           C
ATOM    762  O   ARG A  47     109.350  85.150  12.683  1.00  0.00           O
ATOM    763  N   PRO A  48     108.750  83.270  13.703  1.00  0.00           N
ATOM    764  CD  PRO A  48     108.990  82.270  14.713  1.00  0.00           C
ATOM    765  HD1 PRO A  48     108.890  82.610  15.743  1.00  0.00           H
ATOM    766  HD2 PRO A  48     110.050  82.000  14.673  1.00  0.00           H
ATOM    767  CG  PRO A  48     108.020  81.150  14.423  1.00  0.00           C
ATOM    768  HG1 PRO A  48     107.060  81.390  14.893  1.00  0.00           H
ATOM    769  HG2 PRO A  48     108.350  80.190  14.823  1.00  0.00           H
ATOM    770  CB  PRO A  48     107.940  81.170  12.913  1.00  0.00           C
ATOM    771  HB1 PRO A  48     107.020  80.780  12.483  1.00  0.00           H
ATOM    772  HB2 PRO A  48     108.700  80.530  12.453  1.00  0.00           H
ATOM    773  CA  PRO A  48     108.090  82.640  12.553  1.00  0.00           C
ATOM    774  HA  PRO A  48     108.760  82.690  11.683  1.00  0.00           H
ATOM    775  C   PRO A  48     106.790  83.290  12.043  1.00  0.00           C
ATOM    776  O   PRO A  48     105.980  83.830  12.823  1.00  0.00           O
ATOM    777  N   ALA A  49     106.560  83.150  10.733  1.00  0.00           N
ATOM    778  H   ALA A  49     107.360  82.810  10.223  1.00  0.00           H
ATOM    779  CA  ALA A  49     105.300  83.490   9.973  1.00  0.00           C
ATOM    780  HA  ALA A  49     104.400  83.320  10.563  1.00  0.00           H
ATOM    781  CB  ALA A  49     105.440  84.930   9.583  1.00  0.00           C
ATOM    782  HB1 ALA A  49     105.510  85.630  10.413  1.00  0.00           H
ATOM    783  HB2 ALA A  49     106.470  85.040   9.253  1.00  0.00           H
ATOM    784  HB3 ALA A  49     104.680  85.280   8.893  1.00  0.00           H
ATOM    785  C   ALA A  49     105.190  82.520   8.713  1.00  0.00           C
ATOM    786  O   ALA A  49     106.150  82.300   7.953  1.00  0.00           O
ATOM    787  N   THR A  50     103.960  82.000   8.433  1.00  0.00           N
ATOM    788  H   THR A  50     103.160  82.240   9.003  1.00  0.00           H
ATOM    789  CA  THR A  50     103.630  81.170   7.223  1.00  0.00           C
ATOM    790  HA  THR A  50     104.000  80.150   7.233  1.00  0.00           H
ATOM    791  CB  THR A  50     102.140  80.960   7.283  1.00  0.00           C
ATOM    792  HB  THR A  50     101.830  80.760   6.253  1.00  0.00           H
ATOM    793  CG2 THR A  50     101.560  79.940   8.283  1.00  0.00           C
ATOM    794 1HG2 THR A  50     100.490  80.060   8.403  1.00  0.00           H
ATOM    795 2HG2 THR A  50     101.670  78.870   8.063  1.00  0.00           H
ATOM    796 3HG2 THR A  50     101.960  80.150   9.273  1.00  0.00           H
ATOM    797  OG1 THR A  50     101.490  82.210   7.573  1.00  0.00           O
ATOM    798  HG1 THR A  50     100.590  82.050   7.283  1.00  0.00           H
ATOM    799  C   THR A  50     103.870  81.900   5.833  1.00  0.00           C
ATOM    800  O   THR A  50     104.530  81.340   4.943  1.00  0.00           O
ATOM    801  N   ASN A  51     103.370  83.100   5.663  1.00  0.00           N
ATOM    802  H   ASN A  51     102.920  83.490   6.473  1.00  0.00           H
ATOM    803  CA  ASN A  51     103.340  83.870   4.373  1.00  0.00           C
ATOM    804  HA  ASN A  51     104.190  83.510   3.803  1.00  0.00           H
ATOM    805  CB  ASN A  51     102.040  83.520   3.723  1.00  0.00           C
ATOM    806  HB1 ASN A  51     101.260  83.780   4.433  1.00  0.00           H
ATOM    807  HB2 ASN A  51     102.020  82.460   3.483  1.00  0.00           H
ATOM    808  CG  ASN A  51     101.860  84.220   2.383  1.00  0.00           C
ATOM    809  OD1 ASN A  51     102.800  84.460   1.633  1.00  0.00           O
ATOM    810  ND2 ASN A  51     100.660  84.540   1.953  1.00  0.00           N
ATOM    811 1HD2 ASN A  51      99.880  84.240   2.523  1.00  0.00           H
ATOM    812 2HD2 ASN A  51     100.630  84.960   1.033  1.00  0.00           H
ATOM    813  C   ASN A  51     103.460  85.370   4.713  1.00  0.00           C
ATOM    814  O   ASN A  51     102.460  85.940   5.253  1.00  0.00           O
ATOM    815  N   GLY A  52     104.560  85.940   4.383  1.00  0.00           N
ATOM    816  H   GLY A  52     105.150  85.420   3.743  1.00  0.00           H
ATOM    817  CA  GLY A  52     104.890  87.360   4.683  1.00  0.00           C
ATOM    818  HA1 GLY A  52     104.300  88.050   4.093  1.00  0.00           H
ATOM    819  HA2 GLY A  52     105.930  87.460   4.393  1.00  0.00           H
ATOM    820  C   GLY A  52     104.850  87.700   6.123  1.00  0.00           C
ATOM    821  O   GLY A  52     105.530  87.050   6.873  1.00  0.00           O
ATOM    822  N   SER A  53     104.120  88.760   6.513  1.00  0.00           N
ATOM    823  H   SER A  53     103.580  89.270   5.823  1.00  0.00           H
ATOM    824  CA  SER A  53     104.000  89.140   7.923  1.00  0.00           C
ATOM    825  HA  SER A  53     104.890  88.780   8.443  1.00  0.00           H
ATOM    826  CB  SER A  53     104.070  90.640   8.093  1.00  0.00           C
ATOM    827  HB1 SER A  53     104.140  90.860   9.153  1.00  0.00           H
ATOM    828  HB2 SER A  53     103.210  91.150   7.663  1.00  0.00           H
ATOM    829  OG  SER A  53     105.260  91.220   7.563  1.00  0.00           O
ATOM    830  HG  SER A  53     105.930  91.310   8.233  1.00  0.00           H
ATOM    831  C   SER A  53     102.780  88.540   8.543  1.00  0.00           C
ATOM    832  O   SER A  53     102.240  89.080   9.513  1.00  0.00           O
ATOM    833  N   GLU A  54     102.320  87.420   8.033  1.00  0.00           N
ATOM    834  H   GLU A  54     102.920  86.890   7.413  1.00  0.00           H
ATOM    835  CA  GLU A  54     101.180  86.720   8.733  1.00  0.00           C
ATOM    836  HA  GLU A  54     100.460  87.500   8.963  1.00  0.00           H
ATOM    837  CB  GLU A  54     100.610  85.620   7.813  1.00  0.00           C
ATOM    838  HB1 GLU A  54     101.430  84.910   7.653  1.00  0.00           H
ATOM    839  HB2 GLU A  54     100.430  86.130   6.873  1.00  0.00           H
ATOM    840  CG  GLU A  54      99.290  84.920   8.303  1.00  0.00           C
ATOM    841  HG1 GLU A  54      98.500  85.670   8.283  1.00  0.00           H
ATOM    842  HG2 GLU A  54      99.510  84.550   9.303  1.00  0.00           H
ATOM    843  CD  GLU A  54      98.800  83.850   7.353  1.00  0.00           C
ATOM    844  OE1 GLU A  54      98.420  82.700   7.853  1.00  0.00           O
ATOM    845  OE2 GLU A  54      98.720  84.090   6.093  1.00  0.00           O
ATOM    846  C   GLU A  54     101.610  86.230  10.133  1.00  0.00           C
ATOM    847  O   GLU A  54     102.800  85.920  10.413  1.00  0.00           O
ATOM    848  N   LEU A  55     100.670  86.020  11.023  1.00  0.00           N
ATOM    849  H   LEU A  55      99.710  86.120  10.713  1.00  0.00           H
ATOM    850  CA  LEU A  55     100.900  85.610  12.413  1.00  0.00           C
ATOM    851  HA  LEU A  55     101.650  86.260  12.873  1.00  0.00           H
ATOM    852  CB  LEU A  55      99.680  85.960  13.253  1.00  0.00           C
ATOM    853  HB1 LEU A  55      99.500  87.020  13.073  1.00  0.00           H
ATOM    854  HB2 LEU A  55      99.910  85.830  14.313  1.00  0.00           H
ATOM    855  CG  LEU A  55      98.280  85.230  13.093  1.00  0.00           C
ATOM    856  HG  LEU A  55      98.040  85.340  12.033  1.00  0.00           H
ATOM    857  CD1 LEU A  55      98.160  83.730  13.443  1.00  0.00           C
ATOM    858 1HD1 LEU A  55      98.550  83.470  14.433  1.00  0.00           H
ATOM    859 2HD1 LEU A  55      97.090  83.520  13.523  1.00  0.00           H
ATOM    860 3HD1 LEU A  55      98.720  83.160  12.703  1.00  0.00           H
ATOM    861  CD2 LEU A  55      97.250  86.020  13.863  1.00  0.00           C
ATOM    862 1HD2 LEU A  55      97.140  87.090  13.683  1.00  0.00           H
ATOM    863 2HD2 LEU A  55      96.300  85.600  13.523  1.00  0.00           H
ATOM    864 3HD2 LEU A  55      97.360  85.880  14.933  1.00  0.00           H
ATOM    865  C   LEU A  55     101.280  84.140  12.573  1.00  0.00           C
ATOM    866  O   LEU A  55     101.090  83.330  11.683  1.00  0.00           O
ATOM    867  N   VAL A  56     101.880  83.830  13.763  1.00  0.00           N
ATOM    868  H   VAL A  56     102.020  84.540  14.463  1.00  0.00           H
ATOM    869  CA  VAL A  56     102.230  82.420  14.223  1.00  0.00           C
ATOM    870  HA  VAL A  56     102.370  81.730  13.393  1.00  0.00           H
ATOM    871  CB  VAL A  56     103.570  82.410  14.933  1.00  0.00           C
ATOM    872  HB  VAL A  56     104.330  82.760  14.233  1.00  0.00           H
ATOM    873  CG1 VAL A  56     103.750  83.380  16.103  1.00  0.00           C
ATOM    874 1HG1 VAL A  56     104.710  83.180  16.583  1.00  0.00           H
ATOM    875 2HG1 VAL A  56     103.720  84.400  15.743  1.00  0.00           H
ATOM    876 3HG1 VAL A  56     102.980  83.150  16.853  1.00  0.00           H
ATOM    877  CG2 VAL A  56     103.890  80.960  15.373  1.00  0.00           C
ATOM    878 1HG2 VAL A  56     104.890  80.880  15.793  1.00  0.00           H
ATOM    879 2HG2 VAL A  56     103.170  80.620  16.123  1.00  0.00           H
ATOM    880 3HG2 VAL A  56     103.960  80.300  14.513  1.00  0.00           H
ATOM    881  C   VAL A  56     101.080  81.870  15.093  1.00  0.00           C
ATOM    882  O   VAL A  56     100.500  82.510  15.993  1.00  0.00           O
ATOM    883  N   THR A  57     100.650  80.640  14.893  1.00  0.00           N
ATOM    884  H   THR A  57     100.930  80.130  14.073  1.00  0.00           H
ATOM    885  CA  THR A  57      99.760  79.950  15.813  1.00  0.00           C
ATOM    886  HA  THR A  57      99.140  80.690  16.313  1.00  0.00           H
ATOM    887  CB  THR A  57      98.870  79.030  15.033  1.00  0.00           C
ATOM    888  HB  THR A  57      99.560  78.350  14.543  1.00  0.00           H
ATOM    889  CG2 THR A  57      97.890  78.250  15.953  1.00  0.00           C
ATOM    890 1HG2 THR A  57      98.370  77.560  16.643  1.00  0.00           H
ATOM    891 2HG2 THR A  57      97.400  79.010  16.563  1.00  0.00           H
ATOM    892 3HG2 THR A  57      97.080  77.740  15.433  1.00  0.00           H
ATOM    893  OG1 THR A  57      98.100  79.660  14.063  1.00  0.00           O
ATOM    894  HG1 THR A  57      98.720  80.130  13.503  1.00  0.00           H
ATOM    895  C   THR A  57     100.560  79.100  16.833  1.00  0.00           C
ATOM    896  O   THR A  57     101.390  78.330  16.473  1.00  0.00           O
ATOM    897  N   VAL A  58     100.280  79.390  18.113  1.00  0.00           N
ATOM    898  H   VAL A  58      99.570  80.080  18.293  1.00  0.00           H
ATOM    899  CA  VAL A  58     101.080  78.840  19.243  1.00  0.00           C
ATOM    900  HA  VAL A  58     101.870  78.180  18.893  1.00  0.00           H
ATOM    901  CB  VAL A  58     101.690  80.060  20.053  1.00  0.00           C
ATOM    902  HB  VAL A  58     100.930  80.750  20.403  1.00  0.00           H
ATOM    903  CG1 VAL A  58     102.630  79.740  21.233  1.00  0.00           C
ATOM    904 1HG1 VAL A  58     102.300  78.960  21.903  1.00  0.00           H
ATOM    905 2HG1 VAL A  58     103.600  79.440  20.813  1.00  0.00           H
ATOM    906 3HG1 VAL A  58     102.760  80.640  21.833  1.00  0.00           H
ATOM    907  CG2 VAL A  58     102.570  80.840  19.013  1.00  0.00           C
ATOM    908 1HG2 VAL A  58     103.160  81.590  19.543  1.00  0.00           H
ATOM    909 2HG2 VAL A  58     103.260  80.160  18.503  1.00  0.00           H
ATOM    910 3HG2 VAL A  58     101.990  81.370  18.263  1.00  0.00           H
ATOM    911  C   VAL A  58     100.160  78.100  20.093  1.00  0.00           C
ATOM    912  O   VAL A  58      99.200  78.680  20.693  1.00  0.00           O
ATOM    913  N   GLN A  59     100.420  76.770  20.113  1.00  0.00           N
ATOM    914  H   GLN A  59     101.190  76.390  19.583  1.00  0.00           H
ATOM    915  CA  GLN A  59      99.570  75.810  20.783  1.00  0.00           C
ATOM    916  HA  GLN A  59      98.530  76.140  20.823  1.00  0.00           H
ATOM    917  CB  GLN A  59      99.430  74.540  19.983  1.00  0.00           C
ATOM    918  HB1 GLN A  59     100.400  74.060  19.853  1.00  0.00           H
ATOM    919  HB2 GLN A  59      98.960  74.830  19.043  1.00  0.00           H
ATOM    920  CG  GLN A  59      98.460  73.560  20.723  1.00  0.00           C
ATOM    921  HG1 GLN A  59      97.480  74.020  20.793  1.00  0.00           H
ATOM    922  HG2 GLN A  59      98.870  73.300  21.703  1.00  0.00           H
ATOM    923  CD  GLN A  59      98.260  72.340  19.793  1.00  0.00           C
ATOM    924  OE1 GLN A  59      97.450  72.380  18.873  1.00  0.00           O
ATOM    925  NE2 GLN A  59      98.920  71.230  20.073  1.00  0.00           N
ATOM    926 1HE2 GLN A  59      99.730  71.280  20.673  1.00  0.00           H
ATOM    927 2HE2 GLN A  59      98.700  70.430  19.493  1.00  0.00           H
ATOM    928  C   GLN A  59     100.100  75.580  22.223  1.00  0.00           C
ATOM    929  O   GLN A  59     101.270  75.470  22.483  1.00  0.00           O
ATOM    930  N   LEU A  60      99.180  75.600  23.183  1.00  0.00           N
ATOM    931  H   LEU A  60      98.230  75.660  22.843  1.00  0.00           H
ATOM    932  CA  LEU A  60      99.560  75.620  24.583  1.00  0.00           C
ATOM    933  HA  LEU A  60     100.620  75.440  24.723  1.00  0.00           H
ATOM    934  CB  LEU A  60      99.350  77.060  25.093  1.00  0.00           C
ATOM    935  HB1 LEU A  60      99.480  77.090  26.183  1.00  0.00           H
ATOM    936  HB2 LEU A  60      98.270  77.210  25.153  1.00  0.00           H
ATOM    937  CG  LEU A  60     100.260  78.120  24.493  1.00  0.00           C
ATOM    938  HG  LEU A  60     100.120  78.100  23.413  1.00  0.00           H
ATOM    939  CD1 LEU A  60      99.780  79.510  24.963  1.00  0.00           C
ATOM    940 1HD1 LEU A  60     100.400  80.260  24.463  1.00  0.00           H
ATOM    941 2HD1 LEU A  60      98.750  79.650  24.653  1.00  0.00           H
ATOM    942 3HD1 LEU A  60      99.960  79.580  26.033  1.00  0.00           H
ATOM    943  CD2 LEU A  60     101.760  77.890  24.753  1.00  0.00           C
ATOM    944 1HD2 LEU A  60     102.230  78.710  24.223  1.00  0.00           H
ATOM    945 2HD2 LEU A  60     101.810  77.930  25.843  1.00  0.00           H
ATOM    946 3HD2 LEU A  60     102.020  76.900  24.363  1.00  0.00           H
ATOM    947  C   LEU A  60      98.870  74.490  25.333  1.00  0.00           C
ATOM    948  O   LEU A  60      97.640  74.220  25.113  1.00  0.00           O
ATOM    949  N   MET A  61      99.560  73.870  26.313  1.00  0.00           N
ATOM    950  H   MET A  61     100.440  74.200  26.683  1.00  0.00           H
ATOM    951  CA  MET A  61      98.970  73.080  27.383  1.00  0.00           C
ATOM    952  HA  MET A  61      97.930  73.430  27.423  1.00  0.00           H
ATOM    953  CB  MET A  61      98.940  71.560  26.923  1.00  0.00           C
ATOM    954  HB1 MET A  61      99.930  71.320  26.533  1.00  0.00           H
ATOM    955  HB2 MET A  61      98.280  71.440  26.063  1.00  0.00           H
ATOM    956  CG  MET A  61      98.460  70.580  28.013  1.00  0.00           C
ATOM    957  HG1 MET A  61      99.100  70.620  28.883  1.00  0.00           H
ATOM    958  HG2 MET A  61      98.670  69.600  27.583  1.00  0.00           H
ATOM    959  SD  MET A  61      96.750  70.770  28.773  1.00  0.00           S
ATOM    960  CE  MET A  61      96.600  69.160  29.583  1.00  0.00           C
ATOM    961  HE1 MET A  61      95.690  69.110  30.183  1.00  0.00           H
ATOM    962  HE2 MET A  61      96.600  68.320  28.893  1.00  0.00           H
ATOM    963  HE3 MET A  61      97.520  68.990  30.143  1.00  0.00           H
ATOM    964  C   MET A  61      99.550  73.270  28.803  1.00  0.00           C
ATOM    965  O   MET A  61     100.710  73.590  28.913  1.00  0.00           O
ATOM    966  N   VAL A  62      98.840  73.090  29.863  1.00  0.00           N
ATOM    967  H   VAL A  62      97.840  72.950  29.793  1.00  0.00           H
ATOM    968  CA  VAL A  62      99.330  73.280  31.253  1.00  0.00           C
ATOM    969  HA  VAL A  62     100.380  73.550  31.123  1.00  0.00           H
ATOM    970  CB  VAL A  62      98.650  74.570  31.893  1.00  0.00           C
ATOM    971  HB  VAL A  62      97.560  74.510  31.843  1.00  0.00           H
ATOM    972  CG1 VAL A  62      99.080  74.810  33.403  1.00  0.00           C
ATOM    973 1HG1 VAL A  62      98.800  74.000  34.073  1.00  0.00           H
ATOM    974 2HG1 VAL A  62     100.170  74.930  33.413  1.00  0.00           H
ATOM    975 3HG1 VAL A  62      98.700  75.760  33.763  1.00  0.00           H
ATOM    976  CG2 VAL A  62      98.910  75.830  31.093  1.00  0.00           C
ATOM    977 1HG2 VAL A  62      98.360  76.610  31.623  1.00  0.00           H
ATOM    978 2HG2 VAL A  62      99.980  76.060  31.133  1.00  0.00           H
ATOM    979 3HG2 VAL A  62      98.420  75.840  30.113  1.00  0.00           H
ATOM    980  C   VAL A  62      99.170  72.020  32.063  1.00  0.00           C
ATOM    981  O   VAL A  62      98.230  71.230  31.893  1.00  0.00           O
ATOM    982  N   SER A  63     100.040  71.890  33.043  1.00  0.00           N
ATOM    983  H   SER A  63     100.790  72.570  33.083  1.00  0.00           H
ATOM    984  CA  SER A  63     100.100  70.770  33.993  1.00  0.00           C
ATOM    985  HA  SER A  63      99.110  70.350  34.153  1.00  0.00           H
ATOM    986  CB  SER A  63     101.180  69.730  33.503  1.00  0.00           C
ATOM    987  HB1 SER A  63     101.240  68.990  34.303  1.00  0.00           H
ATOM    988  HB2 SER A  63     102.110  70.300  33.423  1.00  0.00           H
ATOM    989  OG  SER A  63     100.800  69.170  32.253  1.00  0.00           O
ATOM    990  HG  SER A  63     101.490  68.520  32.083  1.00  0.00           H
ATOM    991  C   SER A  63     100.610  71.180  35.353  1.00  0.00           C
ATOM    992  O   SER A  63     101.570  71.910  35.423  1.00  0.00           O
ATOM    993  N   LEU A  64      99.820  70.850  36.373  1.00  0.00           N
ATOM    994  H   LEU A  64      98.890  70.500  36.203  1.00  0.00           H
ATOM    995  CA  LEU A  64     100.210  71.160  37.833  1.00  0.00           C
ATOM    996  HA  LEU A  64     100.970  71.930  37.753  1.00  0.00           H
ATOM    997  CB  LEU A  64      98.990  71.730  38.563  1.00  0.00           C
ATOM    998  HB1 LEU A  64      98.420  70.870  38.923  1.00  0.00           H
ATOM    999  HB2 LEU A  64      98.390  72.180  37.773  1.00  0.00           H
ATOM   1000  CG  LEU A  64      99.140  72.680  39.793  1.00  0.00           C
ATOM   1001  HG  LEU A  64      98.140  72.910  40.153  1.00  0.00           H
ATOM   1002  CD1 LEU A  64      99.760  71.960  40.993  1.00  0.00           C
ATOM   1003 1HD1 LEU A  64     100.830  71.770  41.003  1.00  0.00           H
ATOM   1004 2HD1 LEU A  64      99.630  72.530  41.913  1.00  0.00           H
ATOM   1005 3HD1 LEU A  64      99.200  71.050  41.203  1.00  0.00           H
ATOM   1006  CD2 LEU A  64      99.910  73.980  39.483  1.00  0.00           C
ATOM   1007 1HD2 LEU A  64      99.710  74.800  40.163  1.00  0.00           H
ATOM   1008 2HD2 LEU A  64     101.000  73.880  39.493  1.00  0.00           H
ATOM   1009 3HD2 LEU A  64      99.660  74.270  38.463  1.00  0.00           H
ATOM   1010  C   LEU A  64     100.810  69.950  38.543  1.00  0.00           C
ATOM   1011  O   LEU A  64     100.150  68.970  38.743  1.00  0.00           O
ATOM   1012  N   ALA A  65     101.990  70.090  39.123  1.00  0.00           N
ATOM   1013  H   ALA A  65     102.400  71.020  39.103  1.00  0.00           H
ATOM   1014  CA  ALA A  65     102.740  69.050  39.783  1.00  0.00           C
ATOM   1015  HA  ALA A  65     102.230  68.100  39.623  1.00  0.00           H
ATOM   1016  CB  ALA A  65     104.150  68.930  39.203  1.00  0.00           C
ATOM   1017  HB1 ALA A  65     104.640  69.890  39.393  1.00  0.00           H
ATOM   1018  HB2 ALA A  65     104.580  68.030  39.643  1.00  0.00           H
ATOM   1019  HB3 ALA A  65     104.190  68.760  38.123  1.00  0.00           H
ATOM   1020  C   ALA A  65     102.780  69.160  41.323  1.00  0.00           C
ATOM   1021  O   ALA A  65     102.580  68.180  42.053  1.00  0.00           O
ATOM   1022  N   GLN A  66     102.920  70.410  41.943  1.00  0.00           N
ATOM   1023  H   GLN A  66     103.100  71.220  41.353  1.00  0.00           H
ATOM   1024  CA  GLN A  66     102.570  70.540  43.373  1.00  0.00           C
ATOM   1025  HA  GLN A  66     101.770  69.830  43.563  1.00  0.00           H
ATOM   1026  CB  GLN A  66     103.890  70.190  44.163  1.00  0.00           C
ATOM   1027  HB1 GLN A  66     104.640  70.940  43.893  1.00  0.00           H
ATOM   1028  HB2 GLN A  66     104.370  69.290  43.793  1.00  0.00           H
ATOM   1029  CG  GLN A  66     103.770  70.010  45.673  1.00  0.00           C
ATOM   1030  HG1 GLN A  66     103.030  69.230  45.873  1.00  0.00           H
ATOM   1031  HG2 GLN A  66     103.480  70.970  46.123  1.00  0.00           H
ATOM   1032  CD  GLN A  66     105.060  69.680  46.403  1.00  0.00           C
ATOM   1033  OE1 GLN A  66     105.960  69.070  45.803  1.00  0.00           O
ATOM   1034  NE2 GLN A  66     105.100  69.840  47.643  1.00  0.00           N
ATOM   1035 1HE2 GLN A  66     104.310  70.280  48.113  1.00  0.00           H
ATOM   1036 2HE2 GLN A  66     106.000  69.720  48.083  1.00  0.00           H
ATOM   1037  C   GLN A  66     102.120  71.970  43.713  1.00  0.00           C
ATOM   1038  O   GLN A  66     102.620  72.920  43.243  1.00  0.00           O
ATOM   1039  N   LEU A  67     101.100  72.040  44.603  1.00  0.00           N
ATOM   1040  H   LEU A  67     100.880  71.170  45.073  1.00  0.00           H
ATOM   1041  CA  LEU A  67     100.690  73.240  45.293  1.00  0.00           C
ATOM   1042  HA  LEU A  67     100.790  74.150  44.693  1.00  0.00           H
ATOM   1043  CB  LEU A  67      99.190  73.250  45.433  1.00  0.00           C
ATOM   1044  HB1 LEU A  67      98.890  72.370  46.003  1.00  0.00           H
ATOM   1045  HB2 LEU A  67      98.770  73.250  44.423  1.00  0.00           H
ATOM   1046  CG  LEU A  67      98.530  74.380  46.223  1.00  0.00           C
ATOM   1047  HG  LEU A  67      99.040  74.350  47.183  1.00  0.00           H
ATOM   1048  CD1 LEU A  67      98.810  75.800  45.603  1.00  0.00           C
ATOM   1049 1HD1 LEU A  67      99.820  75.900  45.193  1.00  0.00           H
ATOM   1050 2HD1 LEU A  67      98.100  75.910  44.783  1.00  0.00           H
ATOM   1051 3HD1 LEU A  67      98.590  76.560  46.343  1.00  0.00           H
ATOM   1052  CD2 LEU A  67      96.980  74.290  46.563  1.00  0.00           C
ATOM   1053 1HD2 LEU A  67      96.890  73.430  47.213  1.00  0.00           H
ATOM   1054 2HD2 LEU A  67      96.700  75.120  47.213  1.00  0.00           H
ATOM   1055 3HD2 LEU A  67      96.330  74.090  45.713  1.00  0.00           H
ATOM   1056  C   LEU A  67     101.430  73.380  46.633  1.00  0.00           C
ATOM   1057  O   LEU A  67     101.050  72.750  47.623  1.00  0.00           O
ATOM   1058  N   ILE A  68     102.610  74.030  46.603  1.00  0.00           N
ATOM   1059  H   ILE A  68     102.800  74.400  45.683  1.00  0.00           H
ATOM   1060  CA  ILE A  68     103.710  74.200  47.633  1.00  0.00           C
ATOM   1061  HA  ILE A  68     103.900  73.230  48.073  1.00  0.00           H
ATOM   1062  CB  ILE A  68     105.020  74.600  47.013  1.00  0.00           C
ATOM   1063  HB  ILE A  68     104.790  75.540  46.533  1.00  0.00           H
ATOM   1064  CG2 ILE A  68     106.140  74.830  48.033  1.00  0.00           C
ATOM   1065 1HG2 ILE A  68     107.010  75.180  47.493  1.00  0.00           H
ATOM   1066 2HG2 ILE A  68     105.830  75.460  48.863  1.00  0.00           H
ATOM   1067 3HG2 ILE A  68     106.510  73.870  48.383  1.00  0.00           H
ATOM   1068  CG1 ILE A  68     105.550  73.610  45.893  1.00  0.00           C
ATOM   1069 1HG1 ILE A  68     104.750  73.340  45.193  1.00  0.00           H
ATOM   1070 2HG1 ILE A  68     106.030  72.710  46.273  1.00  0.00           H
ATOM   1071  CD  ILE A  68     106.690  74.120  44.983  1.00  0.00           C
ATOM   1072  HD1 ILE A  68     107.550  74.510  45.513  1.00  0.00           H
ATOM   1073  HD2 ILE A  68     107.090  73.350  44.323  1.00  0.00           H
ATOM   1074  HD3 ILE A  68     106.200  74.940  44.453  1.00  0.00           H
ATOM   1075  C   ILE A  68     103.200  74.980  48.783  1.00  0.00           C
ATOM   1076  O   ILE A  68     103.310  74.480  49.903  1.00  0.00           O
ATOM   1077  N   SER A  69     102.620  76.180  48.643  1.00  0.00           N
ATOM   1078  H   SER A  69     102.450  76.520  47.703  1.00  0.00           H
ATOM   1079  CA  SER A  69     102.040  76.860  49.743  1.00  0.00           C
ATOM   1080  HA  SER A  69     101.690  76.130  50.473  1.00  0.00           H
ATOM   1081  CB  SER A  69     103.170  77.610  50.513  1.00  0.00           C
ATOM   1082  HB1 SER A  69     104.030  76.970  50.703  1.00  0.00           H
ATOM   1083  HB2 SER A  69     102.790  77.960  51.473  1.00  0.00           H
ATOM   1084  OG  SER A  69     103.660  78.720  49.763  1.00  0.00           O
ATOM   1085  HG  SER A  69     103.060  79.460  49.843  1.00  0.00           H
ATOM   1086  C   SER A  69     100.920  77.770  49.363  1.00  0.00           C
ATOM   1087  O   SER A  69     100.870  78.270  48.223  1.00  0.00           O
ATOM   1088  N   VAL A  70     100.100  78.130  50.293  1.00  0.00           N
ATOM   1089  H   VAL A  70     100.090  77.640  51.183  1.00  0.00           H
ATOM   1090  CA  VAL A  70      98.970  79.050  50.203  1.00  0.00           C
ATOM   1091  HA  VAL A  70      99.200  79.720  49.373  1.00  0.00           H
ATOM   1092  CB  VAL A  70      97.560  78.340  50.143  1.00  0.00           C
ATOM   1093  HB  VAL A  70      97.490  77.580  50.923  1.00  0.00           H
ATOM   1094  CG1 VAL A  70      96.300  79.270  50.143  1.00  0.00           C
ATOM   1095 1HG1 VAL A  70      96.270  79.840  49.223  1.00  0.00           H
ATOM   1096 2HG1 VAL A  70      95.410  78.650  50.163  1.00  0.00           H
ATOM   1097 3HG1 VAL A  70      96.270  79.960  50.983  1.00  0.00           H
ATOM   1098  CG2 VAL A  70      97.450  77.570  48.813  1.00  0.00           C
ATOM   1099 1HG2 VAL A  70      96.540  76.990  48.933  1.00  0.00           H
ATOM   1100 2HG2 VAL A  70      97.340  78.330  48.033  1.00  0.00           H
ATOM   1101 3HG2 VAL A  70      98.410  77.110  48.583  1.00  0.00           H
ATOM   1102  C   VAL A  70      99.040  80.030  51.393  1.00  0.00           C
ATOM   1103  O   VAL A  70      99.150  79.490  52.493  1.00  0.00           O
ATOM   1104  N   HIS A  71      98.890  81.330  51.203  1.00  0.00           N
ATOM   1105  H   HIS A  71      98.980  81.700  50.273  1.00  0.00           H
ATOM   1106  CA  HIS A  71      99.060  82.260  52.303  1.00  0.00           C
ATOM   1107  HA  HIS A  71      99.360  81.740  53.213  1.00  0.00           H
ATOM   1108  CB  HIS A  71     100.170  83.250  51.893  1.00  0.00           C
ATOM   1109  HB1 HIS A  71      99.820  83.980  51.173  1.00  0.00           H
ATOM   1110  HB2 HIS A  71     100.990  82.700  51.423  1.00  0.00           H
ATOM   1111  CG  HIS A  71     100.780  84.000  53.013  1.00  0.00           C
ATOM   1112  ND1 HIS A  71     100.080  84.810  53.843  1.00  0.00           N
ATOM   1113  CE1 HIS A  71     101.000  85.460  54.573  1.00  0.00           C
ATOM   1114  HE1 HIS A  71     100.830  86.160  55.373  1.00  0.00           H
ATOM   1115  NE2 HIS A  71     102.230  85.120  54.173  1.00  0.00           N
ATOM   1116  HE2 HIS A  71     103.110  85.600  54.263  1.00  0.00           H
ATOM   1117  CD2 HIS A  71     102.110  84.060  53.273  1.00  0.00           C
ATOM   1118  HD2 HIS A  71     102.920  83.590  52.723  1.00  0.00           H
ATOM   1119  C   HIS A  71      97.750  83.130  52.493  1.00  0.00           C
ATOM   1120  O   HIS A  71      97.300  83.820  51.593  1.00  0.00           O
ATOM   1121  N   GLU A  72      97.320  83.160  53.793  1.00  0.00           N
ATOM   1122  H   GLU A  72      97.890  82.580  54.393  1.00  0.00           H
ATOM   1123  CA  GLU A  72      96.020  83.720  54.213  1.00  0.00           C
ATOM   1124  HA  GLU A  72      95.320  83.630  53.383  1.00  0.00           H
ATOM   1125  CB  GLU A  72      95.360  82.850  55.263  1.00  0.00           C
ATOM   1126  HB1 GLU A  72      94.370  83.240  55.513  1.00  0.00           H
ATOM   1127  HB2 GLU A  72      95.910  83.030  56.183  1.00  0.00           H
ATOM   1128  CG  GLU A  72      95.210  81.340  55.033  1.00  0.00           C
ATOM   1129  HG1 GLU A  72      96.180  80.870  55.243  1.00  0.00           H
ATOM   1130  HG2 GLU A  72      95.100  81.150  53.963  1.00  0.00           H
ATOM   1131  CD  GLU A  72      94.200  80.700  55.943  1.00  0.00           C
ATOM   1132  OE1 GLU A  72      94.290  79.570  56.493  1.00  0.00           O
ATOM   1133  OE2 GLU A  72      93.040  81.170  56.053  1.00  0.00           O
ATOM   1134  C   GLU A  72      96.000  85.180  54.643  1.00  0.00           C
ATOM   1135  O   GLU A  72      94.950  85.780  54.913  1.00  0.00           O
ATOM   1136  N   ARG A  73      97.150  85.860  54.623  1.00  0.00           N
ATOM   1137  H   ARG A  73      97.940  85.250  54.483  1.00  0.00           H
ATOM   1138  CA  ARG A  73      97.250  87.340  54.813  1.00  0.00           C
ATOM   1139  HA  ARG A  73      96.240  87.690  55.023  1.00  0.00           H
ATOM   1140  CB  ARG A  73      98.170  87.680  55.993  1.00  0.00           C
ATOM   1141  HB1 ARG A  73      99.200  87.380  55.813  1.00  0.00           H
ATOM   1142  HB2 ARG A  73      97.680  87.210  56.853  1.00  0.00           H
ATOM   1143  CG  ARG A  73      98.200  89.190  56.263  1.00  0.00           C
ATOM   1144  HG1 ARG A  73      97.200  89.600  56.443  1.00  0.00           H
ATOM   1145  HG2 ARG A  73      98.520  89.670  55.343  1.00  0.00           H
ATOM   1146  CD  ARG A  73      99.230  89.470  57.373  1.00  0.00           C
ATOM   1147  HD1 ARG A  73     100.200  89.130  56.993  1.00  0.00           H
ATOM   1148  HD2 ARG A  73      99.060  88.760  58.183  1.00  0.00           H
ATOM   1149  NE  ARG A  73      99.230  90.840  58.013  1.00  0.00           N
ATOM   1150  HE  ARG A  73      98.400  91.160  58.473  1.00  0.00           H
ATOM   1151  CZ  ARG A  73     100.310  91.620  58.003  1.00  0.00           C
ATOM   1152  NH1 ARG A  73     101.350  91.380  57.273  1.00  0.00           N
ATOM   1153 1HH1 ARG A  73     101.570  90.530  56.773  1.00  0.00           H
ATOM   1154 2HH1 ARG A  73     102.190  91.930  57.383  1.00  0.00           H
ATOM   1155  NH2 ARG A  73     100.310  92.760  58.683  1.00  0.00           N
ATOM   1156 1HH2 ARG A  73      99.510  93.090  59.203  1.00  0.00           H
ATOM   1157 2HH2 ARG A  73     101.170  93.190  58.983  1.00  0.00           H
ATOM   1158  C   ARG A  73      97.710  88.010  53.473  1.00  0.00           C
ATOM   1159  O   ARG A  73      97.280  89.110  53.133  1.00  0.00           O
ATOM   1160  N   GLU A  74      98.710  87.350  52.843  1.00  0.00           N
ATOM   1161  H   GLU A  74      99.060  86.560  53.363  1.00  0.00           H
ATOM   1162  CA  GLU A  74      99.220  87.820  51.583  1.00  0.00           C
ATOM   1163  HA  GLU A  74      99.240  88.910  51.523  1.00  0.00           H
ATOM   1164  CB  GLU A  74     100.680  87.430  51.473  1.00  0.00           C
ATOM   1165  HB1 GLU A  74     100.610  86.400  51.153  1.00  0.00           H
ATOM   1166  HB2 GLU A  74     101.080  87.510  52.483  1.00  0.00           H
ATOM   1167  CG  GLU A  74     101.440  88.380  50.553  1.00  0.00           C
ATOM   1168  HG1 GLU A  74     101.230  89.400  50.873  1.00  0.00           H
ATOM   1169  HG2 GLU A  74     101.150  88.240  49.513  1.00  0.00           H
ATOM   1170  CD  GLU A  74     102.950  88.270  50.673  1.00  0.00           C
ATOM   1171  OE1 GLU A  74     103.460  88.840  51.673  1.00  0.00           O
ATOM   1172  OE2 GLU A  74     103.650  87.740  49.743  1.00  0.00           O
ATOM   1173  C   GLU A  74      98.470  87.360  50.303  1.00  0.00           C
ATOM   1174  O   GLU A  74      98.640  88.070  49.273  1.00  0.00           O
ATOM   1175  N   GLN A  75      97.500  86.390  50.363  1.00  0.00           N
ATOM   1176  H   GLN A  75      97.320  86.030  51.283  1.00  0.00           H
ATOM   1177  CA  GLN A  75      96.710  85.950  49.253  1.00  0.00           C
ATOM   1178  HA  GLN A  75      96.120  85.120  49.633  1.00  0.00           H
ATOM   1179  CB  GLN A  75      95.700  86.920  48.813  1.00  0.00           C
ATOM   1180  HB1 GLN A  75      95.040  86.400  48.123  1.00  0.00           H
ATOM   1181  HB2 GLN A  75      96.090  87.750  48.213  1.00  0.00           H
ATOM   1182  CG  GLN A  75      94.910  87.410  49.973  1.00  0.00           C
ATOM   1183  HG1 GLN A  75      94.260  88.180  49.573  1.00  0.00           H
ATOM   1184  HG2 GLN A  75      95.520  87.920  50.723  1.00  0.00           H
ATOM   1185  CD  GLN A  75      93.970  86.500  50.693  1.00  0.00           C
ATOM   1186  OE1 GLN A  75      93.980  85.300  50.593  1.00  0.00           O
ATOM   1187  NE2 GLN A  75      93.100  87.040  51.523  1.00  0.00           N
ATOM   1188 1HE2 GLN A  75      93.070  88.030  51.733  1.00  0.00           H
ATOM   1189 2HE2 GLN A  75      92.530  86.440  52.093  1.00  0.00           H
ATOM   1190  C   GLN A  75      97.590  85.420  48.043  1.00  0.00           C
ATOM   1191  O   GLN A  75      97.300  85.700  46.883  1.00  0.00           O
ATOM   1192  N   ILE A  76      98.710  84.750  48.333  1.00  0.00           N
ATOM   1193  H   ILE A  76      98.680  84.400  49.283  1.00  0.00           H
ATOM   1194  CA  ILE A  76      99.620  84.230  47.333  1.00  0.00           C
ATOM   1195  HA  ILE A  76      99.140  84.420  46.373  1.00  0.00           H
ATOM   1196  CB  ILE A  76     100.970  84.990  47.253  1.00  0.00           C
ATOM   1197  HB  ILE A  76     101.380  85.200  48.243  1.00  0.00           H
ATOM   1198  CG2 ILE A  76     102.020  84.190  46.443  1.00  0.00           C
ATOM   1199 1HG2 ILE A  76     101.670  83.960  45.433  1.00  0.00           H
ATOM   1200 2HG2 ILE A  76     102.870  84.840  46.213  1.00  0.00           H
ATOM   1201 3HG2 ILE A  76     102.430  83.350  47.003  1.00  0.00           H
ATOM   1202  CG1 ILE A  76     100.700  86.370  46.523  1.00  0.00           C
ATOM   1203 1HG1 ILE A  76      99.900  86.990  46.933  1.00  0.00           H
ATOM   1204 2HG1 ILE A  76     100.360  86.150  45.513  1.00  0.00           H
ATOM   1205  CD  ILE A  76     101.900  87.360  46.553  1.00  0.00           C
ATOM   1206  HD1 ILE A  76     102.590  87.250  45.713  1.00  0.00           H
ATOM   1207  HD2 ILE A  76     101.430  88.340  46.643  1.00  0.00           H
ATOM   1208  HD3 ILE A  76     102.490  87.260  47.463  1.00  0.00           H
ATOM   1209  C   ILE A  76      99.800  82.730  47.553  1.00  0.00           C
ATOM   1210  O   ILE A  76     100.060  82.270  48.693  1.00  0.00           O
ATOM   1211  N   MET A  77      99.870  81.990  46.413  1.00  0.00           N
ATOM   1212  H   MET A  77      99.630  82.380  45.513  1.00  0.00           H
ATOM   1213  CA  MET A  77     100.260  80.580  46.383  1.00  0.00           C
ATOM   1214  HA  MET A  77     100.400  80.380  47.443  1.00  0.00           H
ATOM   1215  CB  MET A  77      99.100  79.720  45.823  1.00  0.00           C
ATOM   1216  HB1 MET A  77      98.170  79.830  46.383  1.00  0.00           H
ATOM   1217  HB2 MET A  77      99.380  78.700  46.103  1.00  0.00           H
ATOM   1218  CG  MET A  77      98.750  79.910  44.363  1.00  0.00           C
ATOM   1219  HG1 MET A  77      99.640  79.510  43.873  1.00  0.00           H
ATOM   1220  HG2 MET A  77      98.520  80.970  44.253  1.00  0.00           H
ATOM   1221  SD  MET A  77      97.310  78.900  43.833  1.00  0.00           S
ATOM   1222  CE  MET A  77      97.040  79.550  42.123  1.00  0.00           C
ATOM   1223  HE1 MET A  77      97.920  79.250  41.553  1.00  0.00           H
ATOM   1224  HE2 MET A  77      96.100  79.150  41.753  1.00  0.00           H
ATOM   1225  HE3 MET A  77      97.020  80.640  42.193  1.00  0.00           H
ATOM   1226  C   MET A  77     101.610  80.350  45.673  1.00  0.00           C
ATOM   1227  O   MET A  77     101.870  80.730  44.493  1.00  0.00           O
ATOM   1228  N   THR A  78     102.440  79.610  46.303  1.00  0.00           N
ATOM   1229  H   THR A  78     102.060  79.110  47.103  1.00  0.00           H
ATOM   1230  CA  THR A  78     103.550  78.870  45.593  1.00  0.00           C
ATOM   1231  HA  THR A  78     103.960  79.570  44.873  1.00  0.00           H
ATOM   1232  CB  THR A  78     104.780  78.510  46.503  1.00  0.00           C
ATOM   1233  HB  THR A  78     104.350  77.600  46.913  1.00  0.00           H
ATOM   1234  CG2 THR A  78     106.040  78.240  45.683  1.00  0.00           C
ATOM   1235 1HG2 THR A  78     105.850  77.660  44.773  1.00  0.00           H
ATOM   1236 2HG2 THR A  78     106.500  79.170  45.353  1.00  0.00           H
ATOM   1237 3HG2 THR A  78     106.750  77.660  46.283  1.00  0.00           H
ATOM   1238  OG1 THR A  78     105.090  79.450  47.443  1.00  0.00           O
ATOM   1239  HG1 THR A  78     104.610  79.250  48.243  1.00  0.00           H
ATOM   1240  C   THR A  78     103.170  77.560  44.903  1.00  0.00           C
ATOM   1241  O   THR A  78     102.520  76.700  45.563  1.00  0.00           O
ATOM   1242  N   THR A  79     103.490  77.380  43.613  1.00  0.00           N
ATOM   1243  H   THR A  79     103.990  78.150  43.193  1.00  0.00           H
ATOM   1244  CA  THR A  79     103.180  76.160  42.873  1.00  0.00           C
ATOM   1245  HA  THR A  79     103.000  75.330  43.563  1.00  0.00           H
ATOM   1246  CB  THR A  79     102.040  76.420  41.853  1.00  0.00           C
ATOM   1247  HB  THR A  79     101.920  75.500  41.293  1.00  0.00           H
ATOM   1248  CG2 THR A  79     100.740  76.820  42.543  1.00  0.00           C
ATOM   1249 1HG2 THR A  79     100.820  77.540  43.353  1.00  0.00           H
ATOM   1250 2HG2 THR A  79     100.050  77.170  41.773  1.00  0.00           H
ATOM   1251 3HG2 THR A  79     100.230  75.900  42.853  1.00  0.00           H
ATOM   1252  OG1 THR A  79     102.260  77.520  40.983  1.00  0.00           O
ATOM   1253  HG1 THR A  79     101.990  78.310  41.463  1.00  0.00           H
ATOM   1254  C   THR A  79     104.400  75.730  42.073  1.00  0.00           C
ATOM   1255  O   THR A  79     105.290  76.550  41.793  1.00  0.00           O
ATOM   1256  N   ASN A  80     104.420  74.480  41.663  1.00  0.00           N
ATOM   1257  H   ASN A  80     103.570  73.960  41.813  1.00  0.00           H
ATOM   1258  CA  ASN A  80     105.330  73.970  40.673  1.00  0.00           C
ATOM   1259  HA  ASN A  80     105.790  74.860  40.263  1.00  0.00           H
ATOM   1260  CB  ASN A  80     106.220  72.910  41.293  1.00  0.00           C
ATOM   1261  HB1 ASN A  80     105.610  72.150  41.773  1.00  0.00           H
ATOM   1262  HB2 ASN A  80     106.790  73.450  42.053  1.00  0.00           H
ATOM   1263  CG  ASN A  80     107.220  72.320  40.383  1.00  0.00           C
ATOM   1264  OD1 ASN A  80     107.100  72.400  39.183  1.00  0.00           O
ATOM   1265  ND2 ASN A  80     108.170  71.630  40.933  1.00  0.00           N
ATOM   1266 1HD2 ASN A  80     107.980  71.470  41.913  1.00  0.00           H
ATOM   1267 2HD2 ASN A  80     108.800  70.980  40.493  1.00  0.00           H
ATOM   1268  C   ASN A  80     104.420  73.510  39.473  1.00  0.00           C
ATOM   1269  O   ASN A  80     103.590  72.670  39.603  1.00  0.00           O
ATOM   1270  N   VAL A  81     104.560  74.230  38.363  1.00  0.00           N
ATOM   1271  H   VAL A  81     105.360  74.850  38.383  1.00  0.00           H
ATOM   1272  CA  VAL A  81     103.620  74.340  37.253  1.00  0.00           C
ATOM   1273  HA  VAL A  81     103.000  73.450  37.163  1.00  0.00           H
ATOM   1274  CB  VAL A  81     102.640  75.480  37.503  1.00  0.00           C
ATOM   1275  HB  VAL A  81     102.320  75.370  38.543  1.00  0.00           H
ATOM   1276  CG1 VAL A  81     103.230  76.930  37.523  1.00  0.00           C
ATOM   1277 1HG1 VAL A  81     102.470  77.670  37.763  1.00  0.00           H
ATOM   1278 2HG1 VAL A  81     103.950  76.970  38.353  1.00  0.00           H
ATOM   1279 3HG1 VAL A  81     103.600  77.210  36.543  1.00  0.00           H
ATOM   1280  CG2 VAL A  81     101.410  75.430  36.633  1.00  0.00           C
ATOM   1281 1HG2 VAL A  81     101.080  74.400  36.523  1.00  0.00           H
ATOM   1282 2HG2 VAL A  81     100.620  75.980  37.133  1.00  0.00           H
ATOM   1283 3HG2 VAL A  81     101.490  75.910  35.653  1.00  0.00           H
ATOM   1284  C   VAL A  81     104.340  74.450  35.933  1.00  0.00           C
ATOM   1285  O   VAL A  81     105.340  75.190  35.833  1.00  0.00           O
ATOM   1286  N   TRP A  82     103.760  73.830  34.873  1.00  0.00           N
ATOM   1287  H   TRP A  82     102.960  73.250  35.083  1.00  0.00           H
ATOM   1288  CA  TRP A  82     104.570  73.350  33.703  1.00  0.00           C
ATOM   1289  HA  TRP A  82     105.570  73.770  33.753  1.00  0.00           H
ATOM   1290  CB  TRP A  82     104.790  71.850  33.823  1.00  0.00           C
ATOM   1291  HB1 TRP A  82     105.420  71.550  32.983  1.00  0.00           H
ATOM   1292  HB2 TRP A  82     103.820  71.350  33.853  1.00  0.00           H
ATOM   1293  CG  TRP A  82     105.610  71.240  34.953  1.00  0.00           C
ATOM   1294  CD1 TRP A  82     106.280  71.900  35.873  1.00  0.00           C
ATOM   1295  HD1 TRP A  82     106.380  72.980  35.883  1.00  0.00           H
ATOM   1296  NE1 TRP A  82     106.870  71.020  36.773  1.00  0.00           N
ATOM   1297  HE1 TRP A  82     107.370  71.360  37.583  1.00  0.00           H
ATOM   1298  CE2 TRP A  82     106.690  69.710  36.403  1.00  0.00           C
ATOM   1299  CZ2 TRP A  82     106.950  68.480  36.993  1.00  0.00           C
ATOM   1300  HZ2 TRP A  82     107.600  68.450  37.863  1.00  0.00           H
ATOM   1301  CH2 TRP A  82     106.350  67.330  36.493  1.00  0.00           C
ATOM   1302  HH2 TRP A  82     106.630  66.370  36.923  1.00  0.00           H
ATOM   1303  CZ3 TRP A  82     105.620  67.330  35.273  1.00  0.00           C
ATOM   1304  HZ3 TRP A  82     105.150  66.470  34.823  1.00  0.00           H
ATOM   1305  CE3 TRP A  82     105.360  68.610  34.703  1.00  0.00           C
ATOM   1306  HE3 TRP A  82     104.700  68.670  33.853  1.00  0.00           H
ATOM   1307  CD2 TRP A  82     105.880  69.810  35.253  1.00  0.00           C
ATOM   1308  C   TRP A  82     103.710  73.690  32.463  1.00  0.00           C
ATOM   1309  O   TRP A  82     102.600  73.240  32.293  1.00  0.00           O
ATOM   1310  N   LEU A  83     104.270  74.540  31.503  1.00  0.00           N
ATOM   1311  H   LEU A  83     105.200  74.870  31.703  1.00  0.00           H
ATOM   1312  CA  LEU A  83     103.690  75.100  30.223  1.00  0.00           C
ATOM   1313  HA  LEU A  83     102.610  74.920  30.283  1.00  0.00           H
ATOM   1314  CB  LEU A  83     103.890  76.600  30.223  1.00  0.00           C
ATOM   1315  HB1 LEU A  83     104.970  76.690  30.203  1.00  0.00           H
ATOM   1316  HB2 LEU A  83     103.500  76.950  31.173  1.00  0.00           H
ATOM   1317  CG  LEU A  83     103.160  77.430  29.093  1.00  0.00           C
ATOM   1318  HG  LEU A  83     103.410  76.980  28.123  1.00  0.00           H
ATOM   1319  CD1 LEU A  83     101.640  77.460  29.193  1.00  0.00           C
ATOM   1320 1HD1 LEU A  83     101.190  78.110  28.443  1.00  0.00           H
ATOM   1321 2HD1 LEU A  83     101.250  76.490  28.913  1.00  0.00           H
ATOM   1322 3HD1 LEU A  83     101.260  77.780  30.173  1.00  0.00           H
ATOM   1323  CD2 LEU A  83     103.610  78.860  28.993  1.00  0.00           C
ATOM   1324 1HD2 LEU A  83     102.890  79.410  28.393  1.00  0.00           H
ATOM   1325 2HD2 LEU A  83     103.660  79.400  29.933  1.00  0.00           H
ATOM   1326 3HD2 LEU A  83     104.600  78.760  28.543  1.00  0.00           H
ATOM   1327  C   LEU A  83     104.260  74.450  28.923  1.00  0.00           C
ATOM   1328  O   LEU A  83     105.380  74.680  28.433  1.00  0.00           O
ATOM   1329  N   THR A  84     103.390  73.550  28.353  1.00  0.00           N
ATOM   1330  H   THR A  84     102.470  73.410  28.733  1.00  0.00           H
ATOM   1331  CA  THR A  84     103.660  72.840  27.113  1.00  0.00           C
ATOM   1332  HA  THR A  84     104.700  72.510  27.123  1.00  0.00           H
ATOM   1333  CB  THR A  84     102.720  71.690  26.823  1.00  0.00           C
ATOM   1334  HB  THR A  84     101.760  72.120  26.543  1.00  0.00           H
ATOM   1335  CG2 THR A  84     103.330  70.860  25.693  1.00  0.00           C
ATOM   1336 1HG2 THR A  84     102.580  70.170  25.313  1.00  0.00           H
ATOM   1337 2HG2 THR A  84     103.590  71.450  24.803  1.00  0.00           H
ATOM   1338 3HG2 THR A  84     104.220  70.390  26.103  1.00  0.00           H
ATOM   1339  OG1 THR A  84     102.770  70.750  27.893  1.00  0.00           O
ATOM   1340  HG1 THR A  84     102.400  71.170  28.673  1.00  0.00           H
ATOM   1341  C   THR A  84     103.520  73.910  25.973  1.00  0.00           C
ATOM   1342  O   THR A  84     102.510  74.620  25.963  1.00  0.00           O
ATOM   1343  N   GLN A  85     104.560  74.070  25.153  1.00  0.00           N
ATOM   1344  H   GLN A  85     105.350  73.460  25.303  1.00  0.00           H
ATOM   1345  CA  GLN A  85     104.670  75.150  24.193  1.00  0.00           C
ATOM   1346  HA  GLN A  85     103.720  75.640  23.983  1.00  0.00           H
ATOM   1347  CB  GLN A  85     105.740  76.130  24.773  1.00  0.00           C
ATOM   1348  HB1 GLN A  85     106.090  76.700  23.913  1.00  0.00           H
ATOM   1349  HB2 GLN A  85     106.690  75.640  25.013  1.00  0.00           H
ATOM   1350  CG  GLN A  85     105.180  76.970  25.893  1.00  0.00           C
ATOM   1351  HG1 GLN A  85     104.830  76.300  26.693  1.00  0.00           H
ATOM   1352  HG2 GLN A  85     104.360  77.560  25.483  1.00  0.00           H
ATOM   1353  CD  GLN A  85     106.310  77.690  26.563  1.00  0.00           C
ATOM   1354  OE1 GLN A  85     106.750  78.770  26.223  1.00  0.00           O
ATOM   1355  NE2 GLN A  85     106.880  77.030  27.533  1.00  0.00           N
ATOM   1356 1HE2 GLN A  85     106.550  76.120  27.813  1.00  0.00           H
ATOM   1357 2HE2 GLN A  85     107.530  77.600  28.043  1.00  0.00           H
ATOM   1358  C   GLN A  85     104.970  74.530  22.823  1.00  0.00           C
ATOM   1359  O   GLN A  85     106.100  74.070  22.543  1.00  0.00           O
ATOM   1360  N   GLU A  86     104.020  74.580  21.853  1.00  0.00           N
ATOM   1361  H   GLU A  86     103.160  75.080  22.023  1.00  0.00           H
ATOM   1362  CA  GLU A  86     104.230  74.040  20.463  1.00  0.00           C
ATOM   1363  HA  GLU A  86     105.260  73.660  20.403  1.00  0.00           H
ATOM   1364  CB  GLU A  86     103.410  72.780  20.393  1.00  0.00           C
ATOM   1365  HB1 GLU A  86     103.570  72.340  19.413  1.00  0.00           H
ATOM   1366  HB2 GLU A  86     102.380  73.130  20.423  1.00  0.00           H
ATOM   1367  CG  GLU A  86     103.660  71.710  21.503  1.00  0.00           C
ATOM   1368  HG1 GLU A  86     103.520  72.030  22.533  1.00  0.00           H
ATOM   1369  HG2 GLU A  86     104.610  71.190  21.343  1.00  0.00           H
ATOM   1370  CD  GLU A  86     102.530  70.680  21.443  1.00  0.00           C
ATOM   1371  OE1 GLU A  86     101.350  71.030  21.493  1.00  0.00           O
ATOM   1372  OE2 GLU A  86     102.780  69.460  21.633  1.00  0.00           O
ATOM   1373  C   GLU A  86     103.840  74.950  19.333  1.00  0.00           C
ATOM   1374  O   GLU A  86     102.890  75.720  19.463  1.00  0.00           O
ATOM   1375  N   TRP A  87     104.650  74.920  18.273  1.00  0.00           N
ATOM   1376  H   TRP A  87     105.510  74.390  18.283  1.00  0.00           H
ATOM   1377  CA  TRP A  87     104.520  75.820  17.113  1.00  0.00           C
ATOM   1378  HA  TRP A  87     103.460  75.880  16.853  1.00  0.00           H
ATOM   1379  CB  TRP A  87     105.010  77.250  17.493  1.00  0.00           C
ATOM   1380  HB1 TRP A  87     104.520  77.640  18.383  1.00  0.00           H
ATOM   1381  HB2 TRP A  87     104.660  77.890  16.683  1.00  0.00           H
ATOM   1382  CG  TRP A  87     106.410  77.470  17.813  1.00  0.00           C
ATOM   1383  CD1 TRP A  87     107.290  77.970  16.923  1.00  0.00           C
ATOM   1384  HD1 TRP A  87     107.130  78.040  15.853  1.00  0.00           H
ATOM   1385  NE1 TRP A  87     108.560  77.960  17.523  1.00  0.00           N
ATOM   1386  HE1 TRP A  87     109.360  78.340  17.033  1.00  0.00           H
ATOM   1387  CE2 TRP A  87     108.500  77.530  18.793  1.00  0.00           C
ATOM   1388  CZ2 TRP A  87     109.540  77.310  19.743  1.00  0.00           C
ATOM   1389  HZ2 TRP A  87     110.510  77.640  19.423  1.00  0.00           H
ATOM   1390  CH2 TRP A  87     109.340  76.780  21.053  1.00  0.00           C
ATOM   1391  HH2 TRP A  87     110.140  76.710  21.773  1.00  0.00           H
ATOM   1392  CZ3 TRP A  87     107.980  76.550  21.333  1.00  0.00           C
ATOM   1393  HZ3 TRP A  87     107.720  76.210  22.323  1.00  0.00           H
ATOM   1394  CE3 TRP A  87     106.900  76.790  20.413  1.00  0.00           C
ATOM   1395  HE3 TRP A  87     105.880  76.590  20.703  1.00  0.00           H
ATOM   1396  CD2 TRP A  87     107.160  77.210  19.083  1.00  0.00           C
ATOM   1397  C   TRP A  87     105.230  75.190  15.883  1.00  0.00           C
ATOM   1398  O   TRP A  87     105.750  74.100  15.903  1.00  0.00           O
ATOM   1399  N   GLU A  88     105.230  75.930  14.793  1.00  0.00           N
ATOM   1400  H   GLU A  88     104.870  76.870  14.843  1.00  0.00           H
ATOM   1401  CA  GLU A  88     106.000  75.530  13.603  1.00  0.00           C
ATOM   1402  HA  GLU A  88     106.680  74.720  13.853  1.00  0.00           H
ATOM   1403  CB  GLU A  88     104.980  75.050  12.463  1.00  0.00           C
ATOM   1404  HB1 GLU A  88     105.350  75.250  11.463  1.00  0.00           H
ATOM   1405  HB2 GLU A  88     104.150  75.740  12.643  1.00  0.00           H
ATOM   1406  CG  GLU A  88     104.540  73.570  12.563  1.00  0.00           C
ATOM   1407  HG1 GLU A  88     104.310  73.310  13.593  1.00  0.00           H
ATOM   1408  HG2 GLU A  88     105.260  72.860  12.153  1.00  0.00           H
ATOM   1409  CD  GLU A  88     103.310  73.370  11.703  1.00  0.00           C
ATOM   1410  OE1 GLU A  88     102.170  73.460  12.233  1.00  0.00           O
ATOM   1411  OE2 GLU A  88     103.490  73.130  10.443  1.00  0.00           O
ATOM   1412  C   GLU A  88     106.870  76.680  13.103  1.00  0.00           C
ATOM   1413  O   GLU A  88     106.520  77.860  13.143  1.00  0.00           O
ATOM   1414  N   ASP A  89     108.070  76.390  12.603  1.00  0.00           N
ATOM   1415  H   ASP A  89     108.280  75.400  12.613  1.00  0.00           H
ATOM   1416  CA  ASP A  89     109.080  77.310  12.083  1.00  0.00           C
ATOM   1417  HA  ASP A  89     108.570  78.220  11.773  1.00  0.00           H
ATOM   1418  CB  ASP A  89     110.070  77.570  13.253  1.00  0.00           C
ATOM   1419  HB1 ASP A  89     110.630  76.680  13.553  1.00  0.00           H
ATOM   1420  HB2 ASP A  89     109.500  77.850  14.143  1.00  0.00           H
ATOM   1421  CG  ASP A  89     111.030  78.730  12.893  1.00  0.00           C
ATOM   1422  OD1 ASP A  89     110.910  79.450  11.873  1.00  0.00           O
ATOM   1423  OD2 ASP A  89     111.810  79.060  13.803  1.00  0.00           O
ATOM   1424  C   ASP A  89     109.720  76.630  10.903  1.00  0.00           C
ATOM   1425  O   ASP A  89     110.610  75.820  11.023  1.00  0.00           O
ATOM   1426  N   TYR A  90     109.220  77.010   9.753  1.00  0.00           N
ATOM   1427  H   TYR A  90     108.500  77.720   9.683  1.00  0.00           H
ATOM   1428  CA  TYR A  90     109.490  76.480   8.443  1.00  0.00           C
ATOM   1429  HA  TYR A  90     109.280  75.410   8.413  1.00  0.00           H
ATOM   1430  CB  TYR A  90     108.580  77.030   7.433  1.00  0.00           C
ATOM   1431  HB1 TYR A  90     108.550  76.270   6.653  1.00  0.00           H
ATOM   1432  HB2 TYR A  90     109.000  77.940   6.993  1.00  0.00           H
ATOM   1433  CG  TYR A  90     107.220  77.240   7.933  1.00  0.00           C
ATOM   1434  CD1 TYR A  90     106.350  76.150   8.263  1.00  0.00           C
ATOM   1435  HD1 TYR A  90     106.700  75.140   8.093  1.00  0.00           H
ATOM   1436  CE1 TYR A  90     105.100  76.310   8.923  1.00  0.00           C
ATOM   1437  HE1 TYR A  90     104.470  75.470   9.153  1.00  0.00           H
ATOM   1438  CZ  TYR A  90     104.790  77.690   9.303  1.00  0.00           C
ATOM   1439  OH  TYR A  90     103.650  77.880   9.983  1.00  0.00           O
ATOM   1440  HH  TYR A  90     103.850  78.540  10.653  1.00  0.00           H
ATOM   1441  CE2 TYR A  90     105.650  78.790   9.083  1.00  0.00           C
ATOM   1442  HE2 TYR A  90     105.360  79.800   9.353  1.00  0.00           H
ATOM   1443  CD2 TYR A  90     106.810  78.540   8.333  1.00  0.00           C
ATOM   1444  HD2 TYR A  90     107.460  79.360   8.073  1.00  0.00           H
ATOM   1445  C   TYR A  90     111.030  76.660   8.053  1.00  0.00           C
ATOM   1446  O   TYR A  90     111.610  75.850   7.333  1.00  0.00           O
ATOM   1447  N   ARG A  91     111.720  77.710   8.593  1.00  0.00           N
ATOM   1448  H   ARG A  91     111.260  78.480   9.053  1.00  0.00           H
ATOM   1449  CA  ARG A  91     113.120  77.940   8.503  1.00  0.00           C
ATOM   1450  HA  ARG A  91     113.420  78.110   7.473  1.00  0.00           H
ATOM   1451  CB  ARG A  91     113.520  79.190   9.263  1.00  0.00           C
ATOM   1452  HB1 ARG A  91     114.610  79.160   9.353  1.00  0.00           H
ATOM   1453  HB2 ARG A  91     113.050  79.130  10.243  1.00  0.00           H
ATOM   1454  CG  ARG A  91     113.090  80.450   8.583  1.00  0.00           C
ATOM   1455  HG1 ARG A  91     112.100  80.400   8.133  1.00  0.00           H
ATOM   1456  HG2 ARG A  91     113.770  80.520   7.733  1.00  0.00           H
ATOM   1457  CD  ARG A  91     113.270  81.640   9.563  1.00  0.00           C
ATOM   1458  HD1 ARG A  91     114.340  81.790   9.703  1.00  0.00           H
ATOM   1459  HD2 ARG A  91     112.770  81.380  10.493  1.00  0.00           H
ATOM   1460  NE  ARG A  91     112.610  82.910   8.973  1.00  0.00           N
ATOM   1461  HE  ARG A  91     111.690  83.060   9.363  1.00  0.00           H
ATOM   1462  CZ  ARG A  91     113.080  83.700   7.973  1.00  0.00           C
ATOM   1463  NH1 ARG A  91     114.320  83.590   7.583  1.00  0.00           N
ATOM   1464 1HH1 ARG A  91     114.990  83.010   8.073  1.00  0.00           H
ATOM   1465 2HH1 ARG A  91     114.590  84.160   6.793  1.00  0.00           H
ATOM   1466  NH2 ARG A  91     112.360  84.650   7.373  1.00  0.00           N
ATOM   1467 1HH2 ARG A  91     111.380  84.830   7.503  1.00  0.00           H
ATOM   1468 2HH2 ARG A  91     112.960  85.130   6.713  1.00  0.00           H
ATOM   1469  C   ARG A  91     113.890  76.670   8.863  1.00  0.00           C
ATOM   1470  O   ARG A  91     114.950  76.460   8.323  1.00  0.00           O
ATOM   1471  N   LEU A  92     113.360  75.830   9.763  1.00  0.00           N
ATOM   1472  H   LEU A  92     112.420  76.060  10.053  1.00  0.00           H
ATOM   1473  CA  LEU A  92     113.890  74.610  10.293  1.00  0.00           C
ATOM   1474  HA  LEU A  92     114.950  74.700  10.043  1.00  0.00           H
ATOM   1475  CB  LEU A  92     113.740  74.600  11.843  1.00  0.00           C
ATOM   1476  HB1 LEU A  92     114.210  73.720  12.293  1.00  0.00           H
ATOM   1477  HB2 LEU A  92     112.650  74.490  11.933  1.00  0.00           H
ATOM   1478  CG  LEU A  92     114.340  75.850  12.573  1.00  0.00           C
ATOM   1479  HG  LEU A  92     114.050  76.750  12.053  1.00  0.00           H
ATOM   1480  CD1 LEU A  92     113.870  76.040  14.013  1.00  0.00           C
ATOM   1481 1HD1 LEU A  92     114.400  76.880  14.463  1.00  0.00           H
ATOM   1482 2HD1 LEU A  92     112.850  76.400  13.963  1.00  0.00           H
ATOM   1483 3HD1 LEU A  92     113.860  75.190  14.683  1.00  0.00           H
ATOM   1484  CD2 LEU A  92     115.880  75.870  12.633  1.00  0.00           C
ATOM   1485 1HD2 LEU A  92     116.310  75.940  11.643  1.00  0.00           H
ATOM   1486 2HD2 LEU A  92     116.200  76.720  13.233  1.00  0.00           H
ATOM   1487 3HD2 LEU A  92     116.230  74.950  13.093  1.00  0.00           H
ATOM   1488  C   LEU A  92     113.470  73.320   9.553  1.00  0.00           C
ATOM   1489  O   LEU A  92     113.730  72.220  10.053  1.00  0.00           O
ATOM   1490  N   THR A  93     112.880  73.340   8.403  1.00  0.00           N
ATOM   1491  H   THR A  93     112.500  74.240   8.123  1.00  0.00           H
ATOM   1492  CA  THR A  93     112.580  72.160   7.493  1.00  0.00           C
ATOM   1493  HA  THR A  93     111.920  71.390   7.893  1.00  0.00           H
ATOM   1494  CB  THR A  93     111.940  72.640   6.233  1.00  0.00           C
ATOM   1495  HB  THR A  93     112.580  73.320   5.673  1.00  0.00           H
ATOM   1496  CG2 THR A  93     111.290  71.540   5.423  1.00  0.00           C
ATOM   1497 1HG2 THR A  93     112.050  70.860   5.053  1.00  0.00           H
ATOM   1498 2HG2 THR A  93     110.580  71.000   6.063  1.00  0.00           H
ATOM   1499 3HG2 THR A  93     110.720  72.000   4.613  1.00  0.00           H
ATOM   1500  OG1 THR A  93     110.770  73.430   6.533  1.00  0.00           O
ATOM   1501  HG1 THR A  93     111.150  74.270   6.803  1.00  0.00           H
ATOM   1502  C   THR A  93     113.860  71.600   6.983  1.00  0.00           C
ATOM   1503  O   THR A  93     114.750  72.340   6.523  1.00  0.00           O
ATOM   1504  N   TRP A  94     113.980  70.310   6.853  1.00  0.00           N
ATOM   1505  H   TRP A  94     113.240  69.720   7.213  1.00  0.00           H
ATOM   1506  CA  TRP A  94     115.110  69.560   6.223  1.00  0.00           C
ATOM   1507  HA  TRP A  94     115.520  70.130   5.393  1.00  0.00           H
ATOM   1508  CB  TRP A  94     116.150  69.400   7.283  1.00  0.00           C
ATOM   1509  HB1 TRP A  94     116.250  70.310   7.873  1.00  0.00           H
ATOM   1510  HB2 TRP A  94     117.150  69.370   6.853  1.00  0.00           H
ATOM   1511  CG  TRP A  94     116.100  68.220   8.203  1.00  0.00           C
ATOM   1512  CD1 TRP A  94     116.660  67.010   7.893  1.00  0.00           C
ATOM   1513  HD1 TRP A  94     117.150  66.800   6.953  1.00  0.00           H
ATOM   1514  NE1 TRP A  94     116.480  66.150   9.003  1.00  0.00           N
ATOM   1515  HE1 TRP A  94     116.710  65.170   8.883  1.00  0.00           H
ATOM   1516  CE2 TRP A  94     115.890  66.750  10.043  1.00  0.00           C
ATOM   1517  CZ2 TRP A  94     115.710  66.320  11.353  1.00  0.00           C
ATOM   1518  HZ2 TRP A  94     115.940  65.330  11.713  1.00  0.00           H
ATOM   1519  CH2 TRP A  94     115.200  67.220  12.263  1.00  0.00           C
ATOM   1520  HH2 TRP A  94     115.000  66.870  13.263  1.00  0.00           H
ATOM   1521  CZ3 TRP A  94     114.890  68.540  11.923  1.00  0.00           C
ATOM   1522  HZ3 TRP A  94     114.460  69.220  12.633  1.00  0.00           H
ATOM   1523  CE3 TRP A  94     115.060  68.940  10.563  1.00  0.00           C
ATOM   1524  HE3 TRP A  94     114.910  69.970  10.263  1.00  0.00           H
ATOM   1525  CD2 TRP A  94     115.590  68.100   9.573  1.00  0.00           C
ATOM   1526  C   TRP A  94     114.800  68.230   5.523  1.00  0.00           C
ATOM   1527  O   TRP A  94     113.740  67.620   5.803  1.00  0.00           O
ATOM   1528  N   LYS A  95     115.730  67.760   4.743  1.00  0.00           N
ATOM   1529  H   LYS A  95     116.560  68.300   4.583  1.00  0.00           H
ATOM   1530  CA  LYS A  95     115.700  66.430   4.133  1.00  0.00           C
ATOM   1531  HA  LYS A  95     114.650  66.160   3.983  1.00  0.00           H
ATOM   1532  CB  LYS A  95     116.130  66.560   2.673  1.00  0.00           C
ATOM   1533  HB1 LYS A  95     116.140  65.650   2.083  1.00  0.00           H
ATOM   1534  HB2 LYS A  95     117.180  66.850   2.613  1.00  0.00           H
ATOM   1535  CG  LYS A  95     115.200  67.690   1.993  1.00  0.00           C
ATOM   1536  HG1 LYS A  95     115.400  68.730   2.283  1.00  0.00           H
ATOM   1537  HG2 LYS A  95     114.150  67.590   2.263  1.00  0.00           H
ATOM   1538  CD  LYS A  95     115.480  67.830   0.483  1.00  0.00           C
ATOM   1539  HD1 LYS A  95     116.490  67.450   0.293  1.00  0.00           H
ATOM   1540  HD2 LYS A  95     115.380  68.850   0.113  1.00  0.00           H
ATOM   1541  CE  LYS A  95     114.550  66.980  -0.427  1.00  0.00           C
ATOM   1542  HE1 LYS A  95     113.580  67.440  -0.567  1.00  0.00           H
ATOM   1543  HE2 LYS A  95     114.400  65.990   0.003  1.00  0.00           H
ATOM   1544  NZ  LYS A  95     115.100  66.710  -1.737  1.00  0.00           N
ATOM   1545  HZ1 LYS A  95     115.350  67.550  -2.237  1.00  0.00           H
ATOM   1546  HZ2 LYS A  95     115.940  66.170  -1.597  1.00  0.00           H
ATOM   1547  HZ3 LYS A  95     114.500  66.140  -2.317  1.00  0.00           H
ATOM   1548  C   LYS A  95     116.460  65.280   4.863  1.00  0.00           C
ATOM   1549  O   LYS A  95     117.680  65.260   4.803  1.00  0.00           O
ATOM   1550  N   PRO A  96     115.770  64.310   5.403  1.00  0.00           N
ATOM   1551  CD  PRO A  96     114.320  64.320   5.633  1.00  0.00           C
ATOM   1552  HD1 PRO A  96     113.570  64.300   4.843  1.00  0.00           H
ATOM   1553  HD2 PRO A  96     114.070  65.220   6.183  1.00  0.00           H
ATOM   1554  CG  PRO A  96     113.910  63.190   6.583  1.00  0.00           C
ATOM   1555  HG1 PRO A  96     113.140  62.620   6.063  1.00  0.00           H
ATOM   1556  HG2 PRO A  96     113.750  63.530   7.603  1.00  0.00           H
ATOM   1557  CB  PRO A  96     115.190  62.330   6.473  1.00  0.00           C
ATOM   1558  HB1 PRO A  96     114.950  61.570   5.733  1.00  0.00           H
ATOM   1559  HB2 PRO A  96     115.460  61.890   7.433  1.00  0.00           H
ATOM   1560  CA  PRO A  96     116.390  63.170   6.033  1.00  0.00           C
ATOM   1561  HA  PRO A  96     116.900  63.510   6.933  1.00  0.00           H
ATOM   1562  C   PRO A  96     117.340  62.380   5.093  1.00  0.00           C
ATOM   1563  O   PRO A  96     118.330  61.910   5.623  1.00  0.00           O
ATOM   1564  N   GLU A  97     116.960  62.210   3.823  1.00  0.00           N
ATOM   1565  H   GLU A  97     116.290  62.740   3.293  1.00  0.00           H
ATOM   1566  CA  GLU A  97     117.800  61.340   2.923  1.00  0.00           C
ATOM   1567  HA  GLU A  97     118.010  60.490   3.563  1.00  0.00           H
ATOM   1568  CB  GLU A  97     116.930  61.040   1.693  1.00  0.00           C
ATOM   1569  HB1 GLU A  97     115.890  60.840   1.943  1.00  0.00           H
ATOM   1570  HB2 GLU A  97     117.310  60.210   1.093  1.00  0.00           H
ATOM   1571  CG  GLU A  97     116.940  62.220   0.723  1.00  0.00           C
ATOM   1572  HG1 GLU A  97     117.930  62.380   0.293  1.00  0.00           H
ATOM   1573  HG2 GLU A  97     116.550  63.080   1.273  1.00  0.00           H
ATOM   1574  CD  GLU A  97     115.830  62.050  -0.287  1.00  0.00           C
ATOM   1575  OE1 GLU A  97     114.670  62.410  -0.107  1.00  0.00           O
ATOM   1576  OE2 GLU A  97     116.160  61.640  -1.417  1.00  0.00           O
ATOM   1577  C   GLU A  97     119.180  62.020   2.593  1.00  0.00           C
ATOM   1578  O   GLU A  97     119.930  61.410   1.793  1.00  0.00           O
ATOM   1579  N   GLU A  98     119.570  63.180   3.243  1.00  0.00           N
ATOM   1580  H   GLU A  98     118.890  63.660   3.823  1.00  0.00           H
ATOM   1581  CA  GLU A  98     120.940  63.720   3.113  1.00  0.00           C
ATOM   1582  HA  GLU A  98     121.660  63.110   2.563  1.00  0.00           H
ATOM   1583  CB  GLU A  98     120.790  65.120   2.513  1.00  0.00           C
ATOM   1584  HB1 GLU A  98     121.710  65.660   2.733  1.00  0.00           H
ATOM   1585  HB2 GLU A  98     119.980  65.750   2.893  1.00  0.00           H
ATOM   1586  CG  GLU A  98     120.560  65.020   0.973  1.00  0.00           C
ATOM   1587  HG1 GLU A  98     119.650  64.460   0.783  1.00  0.00           H
ATOM   1588  HG2 GLU A  98     121.440  64.560   0.523  1.00  0.00           H
ATOM   1589  CD  GLU A  98     120.580  66.420   0.413  1.00  0.00           C
ATOM   1590  OE1 GLU A  98     121.620  67.130   0.453  1.00  0.00           O
ATOM   1591  OE2 GLU A  98     119.460  66.900   0.053  1.00  0.00           O
ATOM   1592  C   GLU A  98     121.730  63.780   4.443  1.00  0.00           C
ATOM   1593  O   GLU A  98     122.890  64.240   4.493  1.00  0.00           O
ATOM   1594  N   PHE A  99     121.030  63.470   5.553  1.00  0.00           N
ATOM   1595  H   PHE A  99     120.070  63.240   5.333  1.00  0.00           H
ATOM   1596  CA  PHE A  99     121.610  63.290   6.923  1.00  0.00           C
ATOM   1597  HA  PHE A  99     122.700  63.370   6.853  1.00  0.00           H
ATOM   1598  CB  PHE A  99     121.070  64.460   7.733  1.00  0.00           C
ATOM   1599  HB1 PHE A  99     121.420  64.470   8.763  1.00  0.00           H
ATOM   1600  HB2 PHE A  99     119.980  64.460   7.703  1.00  0.00           H
ATOM   1601  CG  PHE A  99     121.470  65.830   7.183  1.00  0.00           C
ATOM   1602  CD1 PHE A  99     122.730  66.400   7.363  1.00  0.00           C
ATOM   1603  HD1 PHE A  99     123.510  65.890   7.903  1.00  0.00           H
ATOM   1604  CE1 PHE A  99     123.040  67.690   6.903  1.00  0.00           C
ATOM   1605  HE1 PHE A  99     124.050  68.030   7.083  1.00  0.00           H
ATOM   1606  CZ  PHE A  99     122.050  68.400   6.163  1.00  0.00           C
ATOM   1607  HZ  PHE A  99     122.350  69.370   5.803  1.00  0.00           H
ATOM   1608  CE2 PHE A  99     120.800  67.880   5.993  1.00  0.00           C
ATOM   1609  HE2 PHE A  99     120.040  68.460   5.493  1.00  0.00           H
ATOM   1610  CD2 PHE A  99     120.490  66.640   6.533  1.00  0.00           C
ATOM   1611  HD2 PHE A  99     119.540  66.170   6.323  1.00  0.00           H
ATOM   1612  C   PHE A  99     121.290  61.910   7.543  1.00  0.00           C
ATOM   1613  O   PHE A  99     120.610  61.880   8.543  1.00  0.00           O
ATOM   1614  N   ASP A 100     121.850  60.810   6.883  1.00  0.00           N
ATOM   1615  H   ASP A 100     122.380  60.880   6.023  1.00  0.00           H
ATOM   1616  CA  ASP A 100     121.680  59.420   7.433  1.00  0.00           C
ATOM   1617  HA  ASP A 100     121.800  58.790   6.543  1.00  0.00           H
ATOM   1618  CB  ASP A 100     122.870  59.020   8.363  1.00  0.00           C
ATOM   1619  HB1 ASP A 100     122.690  57.950   8.513  1.00  0.00           H
ATOM   1620  HB2 ASP A 100     122.660  59.460   9.343  1.00  0.00           H
ATOM   1621  CG  ASP A 100     124.260  59.330   7.893  1.00  0.00           C
ATOM   1622  OD1 ASP A 100     124.420  59.620   6.663  1.00  0.00           O
ATOM   1623  OD2 ASP A 100     125.190  59.190   8.713  1.00  0.00           O
ATOM   1624  C   ASP A 100     120.220  59.040   7.903  1.00  0.00           C
ATOM   1625  O   ASP A 100     120.030  58.390   8.953  1.00  0.00           O
ATOM   1626  N   ASN A 101     119.210  59.530   7.163  1.00  0.00           N
ATOM   1627  H   ASN A 101     119.430  60.230   6.463  1.00  0.00           H
ATOM   1628  CA  ASN A 101     117.810  59.310   7.423  1.00  0.00           C
ATOM   1629  HA  ASN A 101     117.280  59.730   6.563  1.00  0.00           H
ATOM   1630  CB  ASN A 101     117.440  57.820   7.333  1.00  0.00           C
ATOM   1631  HB1 ASN A 101     116.360  57.680   7.393  1.00  0.00           H
ATOM   1632  HB2 ASN A 101     117.750  57.340   8.263  1.00  0.00           H
ATOM   1633  CG  ASN A 101     118.010  57.040   6.223  1.00  0.00           C
ATOM   1634  OD1 ASN A 101     118.880  56.200   6.363  1.00  0.00           O
ATOM   1635  ND2 ASN A 101     117.620  57.270   4.973  1.00  0.00           N
ATOM   1636 1HD2 ASN A 101     116.860  57.920   4.813  1.00  0.00           H
ATOM   1637 2HD2 ASN A 101     118.050  56.750   4.223  1.00  0.00           H
ATOM   1638  C   ASN A 101     117.170  60.050   8.613  1.00  0.00           C
ATOM   1639  O   ASN A 101     115.970  59.840   8.973  1.00  0.00           O
ATOM   1640  N   MET A 102     117.980  60.880   9.373  1.00  0.00           N
ATOM   1641  H   MET A 102     118.840  61.290   9.033  1.00  0.00           H
ATOM   1642  CA  MET A 102     117.450  61.510  10.583  1.00  0.00           C
ATOM   1643  HA  MET A 102     117.120  60.700  11.233  1.00  0.00           H
ATOM   1644  CB  MET A 102     118.680  62.260  11.323  1.00  0.00           C
ATOM   1645  HB1 MET A 102     118.170  62.790  12.123  1.00  0.00           H
ATOM   1646  HB2 MET A 102     119.130  62.940  10.603  1.00  0.00           H
ATOM   1647  CG  MET A 102     119.720  61.240  11.903  1.00  0.00           C
ATOM   1648  HG1 MET A 102     120.230  60.620  11.163  1.00  0.00           H
ATOM   1649  HG2 MET A 102     119.120  60.560  12.513  1.00  0.00           H
ATOM   1650  SD  MET A 102     120.960  61.990  13.023  1.00  0.00           S
ATOM   1651  CE  MET A 102     121.900  62.870  11.713  1.00  0.00           C
ATOM   1652  HE1 MET A 102     122.070  62.130  10.933  1.00  0.00           H
ATOM   1653  HE2 MET A 102     121.350  63.740  11.373  1.00  0.00           H
ATOM   1654  HE3 MET A 102     122.880  63.130  12.133  1.00  0.00           H
ATOM   1655  C   MET A 102     116.310  62.470  10.383  1.00  0.00           C
ATOM   1656  O   MET A 102     116.540  63.440   9.693  1.00  0.00           O
ATOM   1657  N   LYS A 103     115.070  62.330  11.023  1.00  0.00           N
ATOM   1658  H   LYS A 103     115.040  61.550  11.663  1.00  0.00           H
ATOM   1659  CA  LYS A 103     113.840  63.120  10.863  1.00  0.00           C
ATOM   1660  HA  LYS A 103     113.920  63.790  10.003  1.00  0.00           H
ATOM   1661  CB  LYS A 103     112.580  62.230  10.783  1.00  0.00           C
ATOM   1662  HB1 LYS A 103     111.730  62.860  11.023  1.00  0.00           H
ATOM   1663  HB2 LYS A 103     112.480  61.400  11.493  1.00  0.00           H
ATOM   1664  CG  LYS A 103     112.440  61.610   9.323  1.00  0.00           C
ATOM   1665  HG1 LYS A 103     113.410  61.220   9.013  1.00  0.00           H
ATOM   1666  HG2 LYS A 103     112.250  62.490   8.713  1.00  0.00           H
ATOM   1667  CD  LYS A 103     111.350  60.550   9.023  1.00  0.00           C
ATOM   1668  HD1 LYS A 103     111.420  59.650   9.623  1.00  0.00           H
ATOM   1669  HD2 LYS A 103     111.490  60.230   7.993  1.00  0.00           H
ATOM   1670  CE  LYS A 103     110.010  61.140   9.353  1.00  0.00           C
ATOM   1671  HE1 LYS A 103     109.850  62.050   8.773  1.00  0.00           H
ATOM   1672  HE2 LYS A 103     110.040  61.490  10.383  1.00  0.00           H
ATOM   1673  NZ  LYS A 103     108.910  60.240   9.063  1.00  0.00           N
ATOM   1674  HZ1 LYS A 103     108.870  59.970   8.093  1.00  0.00           H
ATOM   1675  HZ2 LYS A 103     108.880  59.410   9.643  1.00  0.00           H
ATOM   1676  HZ3 LYS A 103     108.050  60.760   9.183  1.00  0.00           H
ATOM   1677  C   LYS A 103     113.630  64.040  12.033  1.00  0.00           C
ATOM   1678  O   LYS A 103     112.810  64.930  11.933  1.00  0.00           O
ATOM   1679  N   LYS A 104     114.310  63.830  13.173  1.00  0.00           N
ATOM   1680  H   LYS A 104     114.990  63.090  13.203  1.00  0.00           H
ATOM   1681  CA  LYS A 104     114.060  64.540  14.513  1.00  0.00           C
ATOM   1682  HA  LYS A 104     113.660  65.520  14.283  1.00  0.00           H
ATOM   1683  CB  LYS A 104     113.060  63.710  15.323  1.00  0.00           C
ATOM   1684  HB1 LYS A 104     113.510  62.730  15.463  1.00  0.00           H
ATOM   1685  HB2 LYS A 104     112.120  63.530  14.803  1.00  0.00           H
ATOM   1686  CG  LYS A 104     112.740  64.280  16.653  1.00  0.00           C
ATOM   1687  HG1 LYS A 104     112.380  65.300  16.523  1.00  0.00           H
ATOM   1688  HG2 LYS A 104     113.690  64.260  17.193  1.00  0.00           H
ATOM   1689  CD  LYS A 104     111.730  63.470  17.483  1.00  0.00           C
ATOM   1690  HD1 LYS A 104     111.720  63.750  18.533  1.00  0.00           H
ATOM   1691  HD2 LYS A 104     112.150  62.460  17.473  1.00  0.00           H
ATOM   1692  CE  LYS A 104     110.330  63.670  16.973  1.00  0.00           C
ATOM   1693  HE1 LYS A 104     110.450  63.490  15.913  1.00  0.00           H
ATOM   1694  HE2 LYS A 104     110.120  64.740  17.053  1.00  0.00           H
ATOM   1695  NZ  LYS A 104     109.280  62.880  17.693  1.00  0.00           N
ATOM   1696  HZ1 LYS A 104     109.390  62.960  18.703  1.00  0.00           H
ATOM   1697  HZ2 LYS A 104     108.390  63.290  17.443  1.00  0.00           H
ATOM   1698  HZ3 LYS A 104     109.240  61.890  17.493  1.00  0.00           H
ATOM   1699  C   LYS A 104     115.360  64.820  15.203  1.00  0.00           C
ATOM   1700  O   LYS A 104     116.220  63.940  15.253  1.00  0.00           O
ATOM   1701  N   VAL A 105     115.580  66.020  15.693  1.00  0.00           N
ATOM   1702  H   VAL A 105     114.820  66.670  15.773  1.00  0.00           H
ATOM   1703  CA  VAL A 105     116.800  66.470  16.453  1.00  0.00           C
ATOM   1704  HA  VAL A 105     117.380  65.600  16.783  1.00  0.00           H
ATOM   1705  CB  VAL A 105     117.810  67.230  15.653  1.00  0.00           C
ATOM   1706  HB  VAL A 105     118.700  67.300  16.283  1.00  0.00           H
ATOM   1707  CG1 VAL A 105     118.170  66.590  14.353  1.00  0.00           C
ATOM   1708 1HG1 VAL A 105     119.020  67.200  14.033  1.00  0.00           H
ATOM   1709 2HG1 VAL A 105     118.520  65.570  14.493  1.00  0.00           H
ATOM   1710 3HG1 VAL A 105     117.320  66.600  13.683  1.00  0.00           H
ATOM   1711  CG2 VAL A 105     117.490  68.680  15.293  1.00  0.00           C
ATOM   1712 1HG2 VAL A 105     118.220  69.060  14.583  1.00  0.00           H
ATOM   1713 2HG2 VAL A 105     116.460  68.750  14.953  1.00  0.00           H
ATOM   1714 3HG2 VAL A 105     117.580  69.180  16.263  1.00  0.00           H
ATOM   1715  C   VAL A 105     116.410  67.260  17.673  1.00  0.00           C
ATOM   1716  O   VAL A 105     115.230  67.600  17.823  1.00  0.00           O
ATOM   1717  N   ARG A 106     117.380  67.560  18.533  1.00  0.00           N
ATOM   1718  H   ARG A 106     118.270  67.170  18.283  1.00  0.00           H
ATOM   1719  CA  ARG A 106     117.210  68.450  19.593  1.00  0.00           C
ATOM   1720  HA  ARG A 106     116.180  68.800  19.653  1.00  0.00           H
ATOM   1721  CB  ARG A 106     117.340  67.680  20.963  1.00  0.00           C
ATOM   1722  HB1 ARG A 106     117.470  68.370  21.793  1.00  0.00           H
ATOM   1723  HB2 ARG A 106     118.250  67.080  20.883  1.00  0.00           H
ATOM   1724  CG  ARG A 106     116.040  66.870  21.243  1.00  0.00           C
ATOM   1725  HG1 ARG A 106     115.160  67.410  20.883  1.00  0.00           H
ATOM   1726  HG2 ARG A 106     115.860  66.790  22.313  1.00  0.00           H
ATOM   1727  CD  ARG A 106     116.010  65.490  20.603  1.00  0.00           C
ATOM   1728  HD1 ARG A 106     116.920  64.960  20.883  1.00  0.00           H
ATOM   1729  HD2 ARG A 106     115.980  65.550  19.513  1.00  0.00           H
ATOM   1730  NE  ARG A 106     114.860  64.650  21.083  1.00  0.00           N
ATOM   1731  HE  ARG A 106     114.330  64.990  21.873  1.00  0.00           H
ATOM   1732  CZ  ARG A 106     114.640  63.390  20.763  1.00  0.00           C
ATOM   1733  NH1 ARG A 106     115.440  62.650  20.033  1.00  0.00           N
ATOM   1734 1HH1 ARG A 106     116.180  63.090  19.513  1.00  0.00           H
ATOM   1735 2HH1 ARG A 106     115.100  61.810  19.593  1.00  0.00           H
ATOM   1736  NH2 ARG A 106     113.580  62.790  21.213  1.00  0.00           N
ATOM   1737 1HH2 ARG A 106     112.820  63.230  21.713  1.00  0.00           H
ATOM   1738 2HH2 ARG A 106     113.280  61.900  20.833  1.00  0.00           H
ATOM   1739  C   ARG A 106     118.030  69.730  19.443  1.00  0.00           C
ATOM   1740  O   ARG A 106     119.180  69.720  19.143  1.00  0.00           O
ATOM   1741  N   LEU A 107     117.320  70.850  19.453  1.00  0.00           N
ATOM   1742  H   LEU A 107     116.440  70.890  19.953  1.00  0.00           H
ATOM   1743  CA  LEU A 107     117.890  72.260  19.303  1.00  0.00           C
ATOM   1744  HA  LEU A 107     118.910  72.130  18.933  1.00  0.00           H
ATOM   1745  CB  LEU A 107     117.300  72.970  18.093  1.00  0.00           C
ATOM   1746  HB1 LEU A 107     117.800  73.930  18.173  1.00  0.00           H
ATOM   1747  HB2 LEU A 107     116.270  73.160  18.383  1.00  0.00           H
ATOM   1748  CG  LEU A 107     117.520  72.330  16.663  1.00  0.00           C
ATOM   1749  HG  LEU A 107     116.900  71.440  16.573  1.00  0.00           H
ATOM   1750  CD1 LEU A 107     117.060  73.310  15.593  1.00  0.00           C
ATOM   1751 1HD1 LEU A 107     117.540  74.280  15.643  1.00  0.00           H
ATOM   1752 2HD1 LEU A 107     117.120  72.860  14.603  1.00  0.00           H
ATOM   1753 3HD1 LEU A 107     116.010  73.540  15.763  1.00  0.00           H
ATOM   1754  CD2 LEU A 107     118.940  71.930  16.243  1.00  0.00           C
ATOM   1755 1HD2 LEU A 107     119.380  71.120  16.813  1.00  0.00           H
ATOM   1756 2HD2 LEU A 107     118.830  71.580  15.213  1.00  0.00           H
ATOM   1757 3HD2 LEU A 107     119.680  72.740  16.223  1.00  0.00           H
ATOM   1758  C   LEU A 107     117.890  73.040  20.653  1.00  0.00           C
ATOM   1759  O   LEU A 107     116.890  73.080  21.333  1.00  0.00           O
ATOM   1760  N   PRO A 108     119.020  73.670  21.013  1.00  0.00           N
ATOM   1761  CD  PRO A 108     120.290  73.730  20.353  1.00  0.00           C
ATOM   1762  HD1 PRO A 108     120.240  73.900  19.283  1.00  0.00           H
ATOM   1763  HD2 PRO A 108     120.680  72.720  20.493  1.00  0.00           H
ATOM   1764  CG  PRO A 108     121.200  74.760  20.983  1.00  0.00           C
ATOM   1765  HG1 PRO A 108     121.110  75.660  20.373  1.00  0.00           H
ATOM   1766  HG2 PRO A 108     122.230  74.420  21.143  1.00  0.00           H
ATOM   1767  CB  PRO A 108     120.520  75.100  22.303  1.00  0.00           C
ATOM   1768  HB1 PRO A 108     120.630  76.180  22.433  1.00  0.00           H
ATOM   1769  HB2 PRO A 108     121.030  74.600  23.133  1.00  0.00           H
ATOM   1770  CA  PRO A 108     119.070  74.600  22.123  1.00  0.00           C
ATOM   1771  HA  PRO A 108     118.640  74.030  22.943  1.00  0.00           H
ATOM   1772  C   PRO A 108     118.130  75.840  22.063  1.00  0.00           C
ATOM   1773  O   PRO A 108     118.040  76.560  21.093  1.00  0.00           O
ATOM   1774  N   SER A 109     117.330  76.050  23.093  1.00  0.00           N
ATOM   1775  H   SER A 109     117.490  75.420  23.863  1.00  0.00           H
ATOM   1776  CA  SER A 109     116.210  76.980  23.253  1.00  0.00           C
ATOM   1777  HA  SER A 109     115.610  76.900  22.353  1.00  0.00           H
ATOM   1778  CB  SER A 109     115.270  76.450  24.403  1.00  0.00           C
ATOM   1779  HB1 SER A 109     114.870  75.460  24.163  1.00  0.00           H
ATOM   1780  HB2 SER A 109     114.360  77.010  24.583  1.00  0.00           H
ATOM   1781  OG  SER A 109     115.890  76.430  25.693  1.00  0.00           O
ATOM   1782  HG  SER A 109     116.190  75.540  25.893  1.00  0.00           H
ATOM   1783  C   SER A 109     116.640  78.450  23.383  1.00  0.00           C
ATOM   1784  O   SER A 109     115.950  79.290  22.803  1.00  0.00           O
ATOM   1785  N   LYS A 110     117.890  78.700  23.923  1.00  0.00           N
ATOM   1786  H   LYS A 110     118.340  77.960  24.453  1.00  0.00           H
ATOM   1787  CA  LYS A 110     118.670  79.970  23.713  1.00  0.00           C
ATOM   1788  HA  LYS A 110     118.050  80.800  24.053  1.00  0.00           H
ATOM   1789  CB  LYS A 110     119.970  79.950  24.603  1.00  0.00           C
ATOM   1790  HB1 LYS A 110     120.500  80.840  24.273  1.00  0.00           H
ATOM   1791  HB2 LYS A 110     120.510  79.030  24.373  1.00  0.00           H
ATOM   1792  CG  LYS A 110     119.600  80.070  26.153  1.00  0.00           C
ATOM   1793  HG1 LYS A 110     118.860  79.300  26.383  1.00  0.00           H
ATOM   1794  HG2 LYS A 110     119.270  81.100  26.313  1.00  0.00           H
ATOM   1795  CD  LYS A 110     120.910  79.770  26.913  1.00  0.00           C
ATOM   1796  HD1 LYS A 110     121.750  80.300  26.453  1.00  0.00           H
ATOM   1797  HD2 LYS A 110     121.170  78.710  26.953  1.00  0.00           H
ATOM   1798  CE  LYS A 110     120.850  80.260  28.333  1.00  0.00           C
ATOM   1799  HE1 LYS A 110     121.660  79.840  28.923  1.00  0.00           H
ATOM   1800  HE2 LYS A 110     119.920  79.970  28.813  1.00  0.00           H
ATOM   1801  NZ  LYS A 110     121.150  81.740  28.293  1.00  0.00           N
ATOM   1802  HZ1 LYS A 110     122.060  81.900  27.883  1.00  0.00           H
ATOM   1803  HZ2 LYS A 110     120.590  82.260  27.633  1.00  0.00           H
ATOM   1804  HZ3 LYS A 110     121.110  82.170  29.213  1.00  0.00           H
ATOM   1805  C   LYS A 110     119.000  80.330  22.283  1.00  0.00           C
ATOM   1806  O   LYS A 110     119.170  81.440  21.893  1.00  0.00           O
ATOM   1807  N   HIS A 111     119.090  79.330  21.433  1.00  0.00           N
ATOM   1808  H   HIS A 111     118.960  78.400  21.793  1.00  0.00           H
ATOM   1809  CA  HIS A 111     119.510  79.470  19.993  1.00  0.00           C
ATOM   1810  HA  HIS A 111     120.170  80.330  19.863  1.00  0.00           H
ATOM   1811  CB  HIS A 111     120.510  78.390  19.573  1.00  0.00           C
ATOM   1812  HB1 HIS A 111     119.980  77.550  19.123  1.00  0.00           H
ATOM   1813  HB2 HIS A 111     121.010  77.960  20.433  1.00  0.00           H
ATOM   1814  CG  HIS A 111     121.620  78.780  18.613  1.00  0.00           C
ATOM   1815  ND1 HIS A 111     123.010  78.810  18.943  1.00  0.00           N
ATOM   1816  CE1 HIS A 111     123.650  79.030  17.753  1.00  0.00           C
ATOM   1817  HE1 HIS A 111     124.720  79.080  17.603  1.00  0.00           H
ATOM   1818  NE2 HIS A 111     122.760  79.190  16.793  1.00  0.00           N
ATOM   1819  HE2 HIS A 111     123.140  79.220  15.853  1.00  0.00           H
ATOM   1820  CD2 HIS A 111     121.450  79.150  17.323  1.00  0.00           C
ATOM   1821  HD2 HIS A 111     120.540  79.010  16.763  1.00  0.00           H
ATOM   1822  C   HIS A 111     118.350  79.680  19.043  1.00  0.00           C
ATOM   1823  O   HIS A 111     118.540  80.240  17.933  1.00  0.00           O
ATOM   1824  N   ILE A 112     117.090  79.360  19.303  1.00  0.00           N
ATOM   1825  H   ILE A 112     116.900  79.050  20.253  1.00  0.00           H
ATOM   1826  CA  ILE A 112     115.870  79.500  18.423  1.00  0.00           C
ATOM   1827  HA  ILE A 112     116.040  79.900  17.423  1.00  0.00           H
ATOM   1828  CB  ILE A 112     115.130  78.100  18.403  1.00  0.00           C
ATOM   1829  HB  ILE A 112     114.090  78.330  18.153  1.00  0.00           H
ATOM   1830  CG2 ILE A 112     115.570  77.220  17.263  1.00  0.00           C
ATOM   1831 1HG2 ILE A 112     116.500  76.740  17.573  1.00  0.00           H
ATOM   1832 2HG2 ILE A 112     114.830  76.480  16.963  1.00  0.00           H
ATOM   1833 3HG2 ILE A 112     115.850  77.880  16.443  1.00  0.00           H
ATOM   1834  CG1 ILE A 112     115.060  77.350  19.763  1.00  0.00           C
ATOM   1835 1HG1 ILE A 112     114.960  78.110  20.543  1.00  0.00           H
ATOM   1836 2HG1 ILE A 112     116.050  76.930  19.903  1.00  0.00           H
ATOM   1837  CD  ILE A 112     113.910  76.290  19.743  1.00  0.00           C
ATOM   1838  HD1 ILE A 112     112.980  76.850  19.823  1.00  0.00           H
ATOM   1839  HD2 ILE A 112     113.940  75.670  18.843  1.00  0.00           H
ATOM   1840  HD3 ILE A 112     114.050  75.630  20.593  1.00  0.00           H
ATOM   1841  C   ILE A 112     114.890  80.550  19.063  1.00  0.00           C
ATOM   1842  O   ILE A 112     114.990  80.910  20.243  1.00  0.00           O
ATOM   1843  N   TRP A 113     113.960  81.040  18.233  1.00  0.00           N
ATOM   1844  H   TRP A 113     113.740  80.590  17.353  1.00  0.00           H
ATOM   1845  CA  TRP A 113     112.900  81.920  18.773  1.00  0.00           C
ATOM   1846  HA  TRP A 113     113.330  82.660  19.443  1.00  0.00           H
ATOM   1847  CB  TRP A 113     112.140  82.690  17.633  1.00  0.00           C
ATOM   1848  HB1 TRP A 113     111.610  81.870  17.153  1.00  0.00           H
ATOM   1849  HB2 TRP A 113     112.820  83.160  16.923  1.00  0.00           H
ATOM   1850  CG  TRP A 113     111.060  83.640  18.073  1.00  0.00           C
ATOM   1851  CD1 TRP A 113     111.260  84.920  18.283  1.00  0.00           C
ATOM   1852  HD1 TRP A 113     112.170  85.490  18.143  1.00  0.00           H
ATOM   1853  NE1 TRP A 113     110.020  85.490  18.683  1.00  0.00           N
ATOM   1854  HE1 TRP A 113     110.000  86.450  18.983  1.00  0.00           H
ATOM   1855  CE2 TRP A 113     109.000  84.560  18.703  1.00  0.00           C
ATOM   1856  CZ2 TRP A 113     107.580  84.590  18.913  1.00  0.00           C
ATOM   1857  HZ2 TRP A 113     107.110  85.540  19.163  1.00  0.00           H
ATOM   1858  CH2 TRP A 113     106.840  83.400  18.733  1.00  0.00           C
ATOM   1859  HH2 TRP A 113     105.770  83.310  18.873  1.00  0.00           H
ATOM   1860  CZ3 TRP A 113     107.480  82.210  18.413  1.00  0.00           C
ATOM   1861  HZ3 TRP A 113     106.930  81.280  18.313  1.00  0.00           H
ATOM   1862  CE3 TRP A 113     108.810  82.200  18.173  1.00  0.00           C
ATOM   1863  HE3 TRP A 113     109.310  81.260  18.013  1.00  0.00           H
ATOM   1864  CD2 TRP A 113     109.610  83.360  18.203  1.00  0.00           C
ATOM   1865  C   TRP A 113     111.990  81.080  19.643  1.00  0.00           C
ATOM   1866  O   TRP A 113     111.780  79.910  19.383  1.00  0.00           O
ATOM   1867  N   LEU A 114     111.340  81.740  20.603  1.00  0.00           N
ATOM   1868  H   LEU A 114     111.320  82.740  20.663  1.00  0.00           H
ATOM   1869  CA  LEU A 114     110.350  81.020  21.483  1.00  0.00           C
ATOM   1870  HA  LEU A 114     109.970  80.100  21.043  1.00  0.00           H
ATOM   1871  CB  LEU A 114     111.030  80.660  22.813  1.00  0.00           C
ATOM   1872  HB1 LEU A 114     110.310  80.350  23.583  1.00  0.00           H
ATOM   1873  HB2 LEU A 114     111.320  81.610  23.243  1.00  0.00           H
ATOM   1874  CG  LEU A 114     112.290  79.770  22.873  1.00  0.00           C
ATOM   1875  HG  LEU A 114     113.040  80.230  22.243  1.00  0.00           H
ATOM   1876  CD1 LEU A 114     112.810  79.750  24.353  1.00  0.00           C
ATOM   1877 1HD1 LEU A 114     112.170  79.210  25.053  1.00  0.00           H
ATOM   1878 2HD1 LEU A 114     113.760  79.220  24.403  1.00  0.00           H
ATOM   1879 3HD1 LEU A 114     112.930  80.790  24.663  1.00  0.00           H
ATOM   1880  CD2 LEU A 114     111.990  78.320  22.493  1.00  0.00           C
ATOM   1881 1HD2 LEU A 114     112.920  77.760  22.543  1.00  0.00           H
ATOM   1882 2HD2 LEU A 114     111.230  77.860  23.123  1.00  0.00           H
ATOM   1883 3HD2 LEU A 114     111.830  78.270  21.413  1.00  0.00           H
ATOM   1884  C   LEU A 114     109.200  81.980  21.713  1.00  0.00           C
ATOM   1885  O   LEU A 114     109.430  83.210  21.763  1.00  0.00           O
ATOM   1886  N   PRO A 115     107.970  81.500  22.013  1.00  0.00           N
ATOM   1887  CD  PRO A 115     107.560  80.130  22.043  1.00  0.00           C
ATOM   1888  HD1 PRO A 115     108.320  79.520  22.533  1.00  0.00           H
ATOM   1889  HD2 PRO A 115     107.420  79.710  21.053  1.00  0.00           H
ATOM   1890  CG  PRO A 115     106.200  80.110  22.793  1.00  0.00           C
ATOM   1891  HG1 PRO A 115     106.240  80.070  23.883  1.00  0.00           H
ATOM   1892  HG2 PRO A 115     105.560  79.290  22.453  1.00  0.00           H
ATOM   1893  CB  PRO A 115     105.560  81.460  22.543  1.00  0.00           C
ATOM   1894  HB1 PRO A 115     104.980  81.770  23.413  1.00  0.00           H
ATOM   1895  HB2 PRO A 115     104.990  81.390  21.613  1.00  0.00           H
ATOM   1896  CA  PRO A 115     106.850  82.320  22.393  1.00  0.00           C
ATOM   1897  HA  PRO A 115     106.660  83.050  21.603  1.00  0.00           H
ATOM   1898  C   PRO A 115     107.090  83.040  23.723  1.00  0.00           C
ATOM   1899  O   PRO A 115     107.230  82.480  24.803  1.00  0.00           O
ATOM   1900  N   ASP A 116     107.070  84.370  23.603  1.00  0.00           N
ATOM   1901  H   ASP A 116     107.010  84.760  22.673  1.00  0.00           H
ATOM   1902  CA  ASP A 116     107.230  85.360  24.723  1.00  0.00           C
ATOM   1903  HA  ASP A 116     108.020  85.190  25.463  1.00  0.00           H
ATOM   1904  CB  ASP A 116     107.760  86.610  24.073  1.00  0.00           C
ATOM   1905  HB1 ASP A 116     107.130  86.820  23.203  1.00  0.00           H
ATOM   1906  HB2 ASP A 116     108.700  86.370  23.573  1.00  0.00           H
ATOM   1907  CG  ASP A 116     108.040  87.820  25.013  1.00  0.00           C
ATOM   1908  OD1 ASP A 116     108.750  87.610  26.013  1.00  0.00           O
ATOM   1909  OD2 ASP A 116     107.910  88.980  24.543  1.00  0.00           O
ATOM   1910  C   ASP A 116     105.930  85.570  25.553  1.00  0.00           C
ATOM   1911  O   ASP A 116     105.580  86.640  26.013  1.00  0.00           O
ATOM   1912  N   VAL A 117     105.180  84.510  25.883  1.00  0.00           N
ATOM   1913  H   VAL A 117     105.400  83.650  25.403  1.00  0.00           H
ATOM   1914  CA  VAL A 117     104.000  84.380  26.803  1.00  0.00           C
ATOM   1915  HA  VAL A 117     103.470  85.330  26.843  1.00  0.00           H
ATOM   1916  CB  VAL A 117     102.990  83.310  26.353  1.00  0.00           C
ATOM   1917  HB  VAL A 117     102.190  83.310  27.093  1.00  0.00           H
ATOM   1918  CG1 VAL A 117     102.520  83.750  24.953  1.00  0.00           C
ATOM   1919 1HG1 VAL A 117     101.760  83.080  24.553  1.00  0.00           H
ATOM   1920 2HG1 VAL A 117     102.090  84.760  24.933  1.00  0.00           H
ATOM   1921 3HG1 VAL A 117     103.310  83.680  24.213  1.00  0.00           H
ATOM   1922  CG2 VAL A 117     103.570  81.840  26.353  1.00  0.00           C
ATOM   1923 1HG2 VAL A 117     102.740  81.150  26.203  1.00  0.00           H
ATOM   1924 2HG2 VAL A 117     104.310  81.700  25.563  1.00  0.00           H
ATOM   1925 3HG2 VAL A 117     103.890  81.620  27.373  1.00  0.00           H
ATOM   1926  C   VAL A 117     104.420  84.130  28.253  1.00  0.00           C
ATOM   1927  O   VAL A 117     105.430  83.480  28.553  1.00  0.00           O
ATOM   1928  N   VAL A 118     103.650  84.580  29.253  1.00  0.00           N
ATOM   1929  H   VAL A 118     102.840  85.060  28.893  1.00  0.00           H
ATOM   1930  CA  VAL A 118     103.890  84.290  30.653  1.00  0.00           C
ATOM   1931  HA  VAL A 118     104.630  83.490  30.703  1.00  0.00           H
ATOM   1932  CB  VAL A 118     104.600  85.490  31.423  1.00  0.00           C
ATOM   1933  HB  VAL A 118     104.880  85.270  32.453  1.00  0.00           H
ATOM   1934  CG1 VAL A 118     105.980  85.910  30.813  1.00  0.00           C
ATOM   1935 1HG1 VAL A 118     105.860  86.480  29.893  1.00  0.00           H
ATOM   1936 2HG1 VAL A 118     106.530  86.660  31.383  1.00  0.00           H
ATOM   1937 3HG1 VAL A 118     106.620  85.040  30.643  1.00  0.00           H
ATOM   1938  CG2 VAL A 118     103.610  86.650  31.443  1.00  0.00           C
ATOM   1939 1HG2 VAL A 118     103.400  86.950  30.423  1.00  0.00           H
ATOM   1940 2HG2 VAL A 118     102.750  86.500  32.093  1.00  0.00           H
ATOM   1941 3HG2 VAL A 118     104.150  87.480  31.913  1.00  0.00           H
ATOM   1942  C   VAL A 118     102.630  83.740  31.453  1.00  0.00           C
ATOM   1943  O   VAL A 118     101.550  83.700  30.833  1.00  0.00           O
ATOM   1944  N   LEU A 119     102.770  83.430  32.773  1.00  0.00           N
ATOM   1945  H   LEU A 119     103.690  83.380  33.193  1.00  0.00           H
ATOM   1946  CA  LEU A 119     101.690  83.480  33.723  1.00  0.00           C
ATOM   1947  HA  LEU A 119     100.760  83.180  33.243  1.00  0.00           H
ATOM   1948  CB  LEU A 119     102.040  82.550  34.923  1.00  0.00           C
ATOM   1949  HB1 LEU A 119     102.870  83.060  35.403  1.00  0.00           H
ATOM   1950  HB2 LEU A 119     102.320  81.540  34.593  1.00  0.00           H
ATOM   1951  CG  LEU A 119     100.960  82.430  35.993  1.00  0.00           C
ATOM   1952  HG  LEU A 119     100.560  83.420  36.213  1.00  0.00           H
ATOM   1953  CD1 LEU A 119      99.700  81.620  35.463  1.00  0.00           C
ATOM   1954 1HD1 LEU A 119      99.480  81.840  34.423  1.00  0.00           H
ATOM   1955 2HD1 LEU A 119      99.990  80.570  35.493  1.00  0.00           H
ATOM   1956 3HD1 LEU A 119      98.900  81.880  36.163  1.00  0.00           H
ATOM   1957  CD2 LEU A 119     101.430  81.910  37.323  1.00  0.00           C
ATOM   1958 1HD2 LEU A 119     100.570  81.620  37.933  1.00  0.00           H
ATOM   1959 2HD2 LEU A 119     102.040  81.020  37.183  1.00  0.00           H
ATOM   1960 3HD2 LEU A 119     101.970  82.690  37.873  1.00  0.00           H
ATOM   1961  C   LEU A 119     101.520  84.960  34.193  1.00  0.00           C
ATOM   1962  O   LEU A 119     102.470  85.670  34.423  1.00  0.00           O
ATOM   1963  N   TYR A 120     100.270  85.390  34.213  1.00  0.00           N
ATOM   1964  H   TYR A 120      99.570  84.660  34.183  1.00  0.00           H
ATOM   1965  CA  TYR A 120      99.890  86.820  34.343  1.00  0.00           C
ATOM   1966  HA  TYR A 120     100.800  87.410  34.303  1.00  0.00           H
ATOM   1967  CB  TYR A 120      98.960  87.180  33.183  1.00  0.00           C
ATOM   1968  HB1 TYR A 120      97.960  86.860  33.483  1.00  0.00           H
ATOM   1969  HB2 TYR A 120      99.210  86.670  32.253  1.00  0.00           H
ATOM   1970  CG  TYR A 120      98.790  88.690  32.893  1.00  0.00           C
ATOM   1971  CD1 TYR A 120      97.590  89.350  33.253  1.00  0.00           C
ATOM   1972  HD1 TYR A 120      96.840  88.780  33.783  1.00  0.00           H
ATOM   1973  CE1 TYR A 120      97.620  90.750  33.233  1.00  0.00           C
ATOM   1974  HE1 TYR A 120      96.800  91.300  33.673  1.00  0.00           H
ATOM   1975  CZ  TYR A 120      98.620  91.520  32.663  1.00  0.00           C
ATOM   1976  OH  TYR A 120      98.510  92.820  32.523  1.00  0.00           O
ATOM   1977  HH  TYR A 120      99.260  93.220  32.073  1.00  0.00           H
ATOM   1978  CE2 TYR A 120      99.720  90.800  32.163  1.00  0.00           C
ATOM   1979  HE2 TYR A 120     100.450  91.480  31.743  1.00  0.00           H
ATOM   1980  CD2 TYR A 120      99.900  89.370  32.333  1.00  0.00           C
ATOM   1981  HD2 TYR A 120     100.690  88.800  31.873  1.00  0.00           H
ATOM   1982  C   TYR A 120      99.340  87.150  35.743  1.00  0.00           C
ATOM   1983  O   TYR A 120      98.550  88.100  35.923  1.00  0.00           O
ATOM   1984  N   ASN A 121      99.720  86.400  36.773  1.00  0.00           N
ATOM   1985  H   ASN A 121     100.270  85.580  36.553  1.00  0.00           H
ATOM   1986  CA  ASN A 121      99.190  86.540  38.093  1.00  0.00           C
ATOM   1987  HA  ASN A 121      98.590  87.450  38.173  1.00  0.00           H
ATOM   1988  CB  ASN A 121      98.330  85.310  38.373  1.00  0.00           C
ATOM   1989  HB1 ASN A 121      98.030  85.370  39.413  1.00  0.00           H
ATOM   1990  HB2 ASN A 121      98.830  84.350  38.203  1.00  0.00           H
ATOM   1991  CG  ASN A 121      97.040  85.250  37.493  1.00  0.00           C
ATOM   1992  OD1 ASN A 121      96.770  84.240  36.893  1.00  0.00           O
ATOM   1993  ND2 ASN A 121      96.360  86.310  37.333  1.00  0.00           N
ATOM   1994 1HD2 ASN A 121      96.510  87.140  37.883  1.00  0.00           H
ATOM   1995 2HD2 ASN A 121      95.550  86.250  36.723  1.00  0.00           H
ATOM   1996  C   ASN A 121     100.240  86.700  39.223  1.00  0.00           C
ATOM   1997  O   ASN A 121      99.810  86.720  40.383  1.00  0.00           O
ATOM   1998  N   ASN A 122     101.510  86.750  38.913  1.00  0.00           N
ATOM   1999  H   ASN A 122     101.740  86.890  37.933  1.00  0.00           H
ATOM   2000  CA  ASN A 122     102.700  86.760  39.863  1.00  0.00           C
ATOM   2001  HA  ASN A 122     102.490  85.950  40.563  1.00  0.00           H
ATOM   2002  CB  ASN A 122     103.990  86.420  39.073  1.00  0.00           C
ATOM   2003  HB1 ASN A 122     104.780  86.210  39.793  1.00  0.00           H
ATOM   2004  HB2 ASN A 122     104.190  87.190  38.323  1.00  0.00           H
ATOM   2005  CG  ASN A 122     103.820  85.150  38.283  1.00  0.00           C
ATOM   2006  OD1 ASN A 122     103.030  85.110  37.343  1.00  0.00           O
ATOM   2007  ND2 ASN A 122     104.560  84.090  38.523  1.00  0.00           N
ATOM   2008 1HD2 ASN A 122     105.240  84.160  39.273  1.00  0.00           H
ATOM   2009 2HD2 ASN A 122     104.390  83.320  37.903  1.00  0.00           H
ATOM   2010  C   ASN A 122     102.870  88.060  40.623  1.00  0.00           C
ATOM   2011  O   ASN A 122     102.810  89.120  40.053  1.00  0.00           O
ATOM   2012  N   ALA A 123     103.220  87.920  41.923  1.00  0.00           N
ATOM   2013  H   ALA A 123     103.270  86.970  42.273  1.00  0.00           H
ATOM   2014  CA  ALA A 123     103.410  89.050  42.873  1.00  0.00           C
ATOM   2015  HA  ALA A 123     103.750  89.790  42.143  1.00  0.00           H
ATOM   2016  CB  ALA A 123     102.050  89.510  43.253  1.00  0.00           C
ATOM   2017  HB1 ALA A 123     102.090  90.470  43.773  1.00  0.00           H
ATOM   2018  HB2 ALA A 123     101.400  89.710  42.403  1.00  0.00           H
ATOM   2019  HB3 ALA A 123     101.660  88.810  43.993  1.00  0.00           H
ATOM   2020  C   ALA A 123     104.480  88.950  43.963  1.00  0.00           C
ATOM   2021  O   ALA A 123     104.780  89.900  44.693  1.00  0.00           O
ATOM   2022  N   ASP A 124     105.190  87.840  43.933  1.00  0.00           N
ATOM   2023  H   ASP A 124     104.970  87.140  43.233  1.00  0.00           H
ATOM   2024  CA  ASP A 124     106.310  87.530  44.773  1.00  0.00           C
ATOM   2025  HA  ASP A 124     106.900  88.420  45.003  1.00  0.00           H
ATOM   2026  CB  ASP A 124     105.740  87.010  46.123  1.00  0.00           C
ATOM   2027  HB1 ASP A 124     105.150  86.120  45.923  1.00  0.00           H
ATOM   2028  HB2 ASP A 124     105.110  87.810  46.533  1.00  0.00           H
ATOM   2029  CG  ASP A 124     106.770  86.780  47.263  1.00  0.00           C
ATOM   2030  OD1 ASP A 124     107.810  87.470  47.283  1.00  0.00           O
ATOM   2031  OD2 ASP A 124     106.470  85.920  48.143  1.00  0.00           O
ATOM   2032  C   ASP A 124     107.170  86.480  44.133  1.00  0.00           C
ATOM   2033  O   ASP A 124     106.890  85.870  43.123  1.00  0.00           O
ATOM   2034  N   GLY A 125     108.310  86.090  44.763  1.00  0.00           N
ATOM   2035  H   GLY A 125     108.470  86.560  45.643  1.00  0.00           H
ATOM   2036  CA  GLY A 125     109.200  84.960  44.323  1.00  0.00           C
ATOM   2037  HA1 GLY A 125     108.640  84.090  43.973  1.00  0.00           H
ATOM   2038  HA2 GLY A 125     109.810  84.670  45.173  1.00  0.00           H
ATOM   2039  C   GLY A 125     110.200  85.200  43.113  1.00  0.00           C
ATOM   2040  O   GLY A 125     110.430  86.360  42.743  1.00  0.00           O
ATOM   2041  N   MET A 126     110.670  84.140  42.493  1.00  0.00           N
ATOM   2042  H   MET A 126     110.550  83.240  42.923  1.00  0.00           H
ATOM   2043  CA  MET A 126     111.220  84.160  41.213  1.00  0.00           C
ATOM   2044  HA  MET A 126     111.740  85.090  40.993  1.00  0.00           H
ATOM   2045  CB  MET A 126     112.240  82.990  41.103  1.00  0.00           C
ATOM   2046  HB1 MET A 126     112.720  82.900  40.123  1.00  0.00           H
ATOM   2047  HB2 MET A 126     111.850  82.040  41.453  1.00  0.00           H
ATOM   2048  CG  MET A 126     113.470  83.380  42.063  1.00  0.00           C
ATOM   2049  HG1 MET A 126     114.170  82.560  42.173  1.00  0.00           H
ATOM   2050  HG2 MET A 126     113.140  83.610  43.083  1.00  0.00           H
ATOM   2051  SD  MET A 126     114.340  84.870  41.573  1.00  0.00           S
ATOM   2052  CE  MET A 126     115.960  84.510  42.283  1.00  0.00           C
ATOM   2053  HE1 MET A 126     116.450  83.640  41.843  1.00  0.00           H
ATOM   2054  HE2 MET A 126     116.640  85.330  42.033  1.00  0.00           H
ATOM   2055  HE3 MET A 126     115.780  84.350  43.343  1.00  0.00           H
ATOM   2056  C   MET A 126     110.110  84.090  40.163  1.00  0.00           C
ATOM   2057  O   MET A 126     108.980  83.610  40.443  1.00  0.00           O
ATOM   2058  N   TYR A 127     110.410  84.500  38.923  1.00  0.00           N
ATOM   2059  H   TYR A 127     111.320  84.920  38.753  1.00  0.00           H
ATOM   2060  CA  TYR A 127     109.350  84.660  37.903  1.00  0.00           C
ATOM   2061  HA  TYR A 127     108.540  83.980  38.193  1.00  0.00           H
ATOM   2062  CB  TYR A 127     108.970  86.160  38.053  1.00  0.00           C
ATOM   2063  HB1 TYR A 127     109.790  86.830  37.803  1.00  0.00           H
ATOM   2064  HB2 TYR A 127     108.660  86.200  39.093  1.00  0.00           H
ATOM   2065  CG  TYR A 127     107.760  86.560  37.163  1.00  0.00           C
ATOM   2066  CD1 TYR A 127     107.600  87.850  36.643  1.00  0.00           C
ATOM   2067  HD1 TYR A 127     108.280  88.640  36.933  1.00  0.00           H
ATOM   2068  CE1 TYR A 127     106.580  88.140  35.773  1.00  0.00           C
ATOM   2069  HE1 TYR A 127     106.390  89.150  35.443  1.00  0.00           H
ATOM   2070  CZ  TYR A 127     105.700  87.170  35.353  1.00  0.00           C
ATOM   2071  OH  TYR A 127     104.590  87.530  34.573  1.00  0.00           O
ATOM   2072  HH  TYR A 127     103.970  86.820  34.403  1.00  0.00           H
ATOM   2073  CE2 TYR A 127     105.790  85.870  35.853  1.00  0.00           C
ATOM   2074  HE2 TYR A 127     105.080  85.120  35.553  1.00  0.00           H
ATOM   2075  CD2 TYR A 127     106.780  85.610  36.783  1.00  0.00           C
ATOM   2076  HD2 TYR A 127     106.840  84.630  37.233  1.00  0.00           H
ATOM   2077  C   TYR A 127     109.910  84.250  36.503  1.00  0.00           C
ATOM   2078  O   TYR A 127     109.240  84.050  35.523  1.00  0.00           O
ATOM   2079  N   GLU A 128     111.290  84.290  36.333  1.00  0.00           N
ATOM   2080  H   GLU A 128     111.890  84.600  37.083  1.00  0.00           H
ATOM   2081  CA  GLU A 128     111.940  83.690  35.153  1.00  0.00           C
ATOM   2082  HA  GLU A 128     111.380  83.990  34.263  1.00  0.00           H
ATOM   2083  CB  GLU A 128     113.400  84.320  35.203  1.00  0.00           C
ATOM   2084  HB1 GLU A 128     113.470  85.390  35.373  1.00  0.00           H
ATOM   2085  HB2 GLU A 128     113.940  84.190  34.263  1.00  0.00           H
ATOM   2086  CG  GLU A 128     114.250  83.630  36.313  1.00  0.00           C
ATOM   2087  HG1 GLU A 128     114.470  82.590  36.083  1.00  0.00           H
ATOM   2088  HG2 GLU A 128     113.660  83.600  37.233  1.00  0.00           H
ATOM   2089  CD  GLU A 128     115.590  84.460  36.453  1.00  0.00           C
ATOM   2090  OE1 GLU A 128     116.470  84.430  35.513  1.00  0.00           O
ATOM   2091  OE2 GLU A 128     115.660  85.190  37.443  1.00  0.00           O
ATOM   2092  C   GLU A 128     111.920  82.110  35.133  1.00  0.00           C
ATOM   2093  O   GLU A 128     111.910  81.450  36.183  1.00  0.00           O
ATOM   2094  N   VAL A 129     112.020  81.420  33.983  1.00  0.00           N
ATOM   2095  H   VAL A 129     112.100  81.950  33.133  1.00  0.00           H
ATOM   2096  CA  VAL A 129     112.570  80.040  33.813  1.00  0.00           C
ATOM   2097  HA  VAL A 129     112.180  79.440  34.643  1.00  0.00           H
ATOM   2098  CB  VAL A 129     112.050  79.540  32.413  1.00  0.00           C
ATOM   2099  HB  VAL A 129     112.460  80.070  31.553  1.00  0.00           H
ATOM   2100  CG1 VAL A 129     112.420  78.120  32.313  1.00  0.00           C
ATOM   2101 1HG1 VAL A 129     111.910  77.370  32.913  1.00  0.00           H
ATOM   2102 2HG1 VAL A 129     112.410  77.850  31.263  1.00  0.00           H
ATOM   2103 3HG1 VAL A 129     113.470  77.970  32.583  1.00  0.00           H
ATOM   2104  CG2 VAL A 129     110.510  79.700  32.313  1.00  0.00           C
ATOM   2105 1HG2 VAL A 129     110.230  80.740  32.143  1.00  0.00           H
ATOM   2106 2HG2 VAL A 129     110.120  79.060  31.523  1.00  0.00           H
ATOM   2107 3HG2 VAL A 129     110.050  79.350  33.233  1.00  0.00           H
ATOM   2108  C   VAL A 129     114.060  80.090  33.733  1.00  0.00           C
ATOM   2109  O   VAL A 129     114.620  80.810  32.913  1.00  0.00           O
ATOM   2110  N   SER A 130     114.790  79.310  34.543  1.00  0.00           N
ATOM   2111  H   SER A 130     114.220  78.870  35.253  1.00  0.00           H
ATOM   2112  CA  SER A 130     116.240  79.110  34.533  1.00  0.00           C
ATOM   2113  HA  SER A 130     116.710  79.830  33.863  1.00  0.00           H
ATOM   2114  CB  SER A 130     116.800  79.300  35.953  1.00  0.00           C
ATOM   2115  HB1 SER A 130     117.870  79.100  35.893  1.00  0.00           H
ATOM   2116  HB2 SER A 130     116.390  78.610  36.693  1.00  0.00           H
ATOM   2117  OG  SER A 130     116.510  80.570  36.453  1.00  0.00           O
ATOM   2118  HG  SER A 130     116.680  81.190  35.753  1.00  0.00           H
ATOM   2119  C   SER A 130     116.620  77.690  33.963  1.00  0.00           C
ATOM   2120  O   SER A 130     117.720  77.290  34.053  1.00  0.00           O
ATOM   2121  N   PHE A 131     115.640  76.960  33.483  1.00  0.00           N
ATOM   2122  H   PHE A 131     114.740  77.420  33.483  1.00  0.00           H
ATOM   2123  CA  PHE A 131     115.720  75.610  33.003  1.00  0.00           C
ATOM   2124  HA  PHE A 131     116.200  75.010  33.773  1.00  0.00           H
ATOM   2125  CB  PHE A 131     114.270  75.170  32.763  1.00  0.00           C
ATOM   2126  HB1 PHE A 131     113.880  75.790  31.953  1.00  0.00           H
ATOM   2127  HB2 PHE A 131     113.720  75.380  33.683  1.00  0.00           H
ATOM   2128  CG  PHE A 131     114.160  73.690  32.383  1.00  0.00           C
ATOM   2129  CD1 PHE A 131     114.450  72.670  33.263  1.00  0.00           C
ATOM   2130  HD1 PHE A 131     114.740  72.920  34.273  1.00  0.00           H
ATOM   2131  CE1 PHE A 131     114.350  71.310  32.943  1.00  0.00           C
ATOM   2132  HE1 PHE A 131     114.480  70.540  33.683  1.00  0.00           H
ATOM   2133  CZ  PHE A 131     113.880  70.930  31.683  1.00  0.00           C
ATOM   2134  HZ  PHE A 131     113.790  69.890  31.403  1.00  0.00           H
ATOM   2135  CE2 PHE A 131     113.420  71.980  30.813  1.00  0.00           C
ATOM   2136  HE2 PHE A 131     112.980  71.730  29.853  1.00  0.00           H
ATOM   2137  CD2 PHE A 131     113.580  73.320  31.143  1.00  0.00           C
ATOM   2138  HD2 PHE A 131     113.310  74.100  30.443  1.00  0.00           H
ATOM   2139  C   PHE A 131     116.640  75.450  31.763  1.00  0.00           C
ATOM   2140  O   PHE A 131     117.350  74.410  31.773  1.00  0.00           O
ATOM   2141  N   TYR A 132     116.720  76.370  30.803  1.00  0.00           N
ATOM   2142  H   TYR A 132     116.140  77.170  31.013  1.00  0.00           H
ATOM   2143  CA  TYR A 132     117.400  76.450  29.523  1.00  0.00           C
ATOM   2144  HA  TYR A 132     116.680  76.990  28.913  1.00  0.00           H
ATOM   2145  CB  TYR A 132     118.640  77.400  29.703  1.00  0.00           C
ATOM   2146  HB1 TYR A 132     119.270  77.380  28.813  1.00  0.00           H
ATOM   2147  HB2 TYR A 132     119.380  76.960  30.383  1.00  0.00           H
ATOM   2148  CG  TYR A 132     118.280  78.840  29.983  1.00  0.00           C
ATOM   2149  CD1 TYR A 132     117.520  79.510  28.993  1.00  0.00           C
ATOM   2150  HD1 TYR A 132     117.250  79.020  28.073  1.00  0.00           H
ATOM   2151  CE1 TYR A 132     117.100  80.840  29.243  1.00  0.00           C
ATOM   2152  HE1 TYR A 132     116.560  81.390  28.483  1.00  0.00           H
ATOM   2153  CZ  TYR A 132     117.570  81.470  30.413  1.00  0.00           C
ATOM   2154  OH  TYR A 132     117.400  82.850  30.583  1.00  0.00           O
ATOM   2155  HH  TYR A 132     117.500  83.150  31.483  1.00  0.00           H
ATOM   2156  CE2 TYR A 132     118.310  80.800  31.413  1.00  0.00           C
ATOM   2157  HE2 TYR A 132     118.650  81.300  32.303  1.00  0.00           H
ATOM   2158  CD2 TYR A 132     118.700  79.480  31.163  1.00  0.00           C
ATOM   2159  HD2 TYR A 132     119.200  78.830  31.873  1.00  0.00           H
ATOM   2160  C   TYR A 132     117.700  75.100  28.793  1.00  0.00           C
ATOM   2161  O   TYR A 132     118.420  75.180  27.803  1.00  0.00           O
ATOM   2162  N   SER A 133     117.020  73.980  29.123  1.00  0.00           N
ATOM   2163  H   SER A 133     116.740  73.850  30.083  1.00  0.00           H
ATOM   2164  CA  SER A 133     117.070  72.730  28.303  1.00  0.00           C
ATOM   2165  HA  SER A 133     118.150  72.590  28.243  1.00  0.00           H
ATOM   2166  CB  SER A 133     116.540  71.500  28.933  1.00  0.00           C
ATOM   2167  HB1 SER A 133     116.810  70.750  28.193  1.00  0.00           H
ATOM   2168  HB2 SER A 133     115.460  71.590  29.073  1.00  0.00           H
ATOM   2169  OG  SER A 133     117.160  71.220  30.193  1.00  0.00           O
ATOM   2170  HG  SER A 133     116.960  70.350  30.533  1.00  0.00           H
ATOM   2171  C   SER A 133     116.570  72.810  26.833  1.00  0.00           C
ATOM   2172  O   SER A 133     115.800  73.690  26.473  1.00  0.00           O
ATOM   2173  N   ASN A 134     117.060  71.920  25.903  1.00  0.00           N
ATOM   2174  H   ASN A 134     117.670  71.180  26.223  1.00  0.00           H
ATOM   2175  CA  ASN A 134     116.670  71.990  24.473  1.00  0.00           C
ATOM   2176  HA  ASN A 134     117.010  72.940  24.083  1.00  0.00           H
ATOM   2177  CB  ASN A 134     117.330  70.810  23.733  1.00  0.00           C
ATOM   2178  HB1 ASN A 134     116.710  70.710  22.843  1.00  0.00           H
ATOM   2179  HB2 ASN A 134     117.260  69.860  24.253  1.00  0.00           H
ATOM   2180  CG  ASN A 134     118.750  70.960  23.283  1.00  0.00           C
ATOM   2181  OD1 ASN A 134     119.160  70.470  22.303  1.00  0.00           O
ATOM   2182  ND2 ASN A 134     119.530  71.690  24.073  1.00  0.00           N
ATOM   2183 1HD2 ASN A 134     119.220  71.840  25.013  1.00  0.00           H
ATOM   2184 2HD2 ASN A 134     120.530  71.570  23.953  1.00  0.00           H
ATOM   2185  C   ASN A 134     115.140  71.870  24.293  1.00  0.00           C
ATOM   2186  O   ASN A 134     114.450  71.230  25.053  1.00  0.00           O
ATOM   2187  N   ALA A 135     114.710  72.240  23.113  1.00  0.00           N
ATOM   2188  H   ALA A 135     115.370  72.620  22.443  1.00  0.00           H
ATOM   2189  CA  ALA A 135     113.440  71.950  22.543  1.00  0.00           C
ATOM   2190  HA  ALA A 135     112.700  71.570  23.253  1.00  0.00           H
ATOM   2191  CB  ALA A 135     112.880  73.180  21.863  1.00  0.00           C
ATOM   2192  HB1 ALA A 135     113.710  73.610  21.313  1.00  0.00           H
ATOM   2193  HB2 ALA A 135     111.990  73.040  21.233  1.00  0.00           H
ATOM   2194  HB3 ALA A 135     112.540  73.900  22.603  1.00  0.00           H
ATOM   2195  C   ALA A 135     113.640  70.820  21.423  1.00  0.00           C
ATOM   2196  O   ALA A 135     114.750  70.640  20.973  1.00  0.00           O
ATOM   2197  N   VAL A 136     112.580  70.080  21.033  1.00  0.00           N
ATOM   2198  H   VAL A 136     111.680  70.470  21.303  1.00  0.00           H
ATOM   2199  CA  VAL A 136     112.550  69.060  20.113  1.00  0.00           C
ATOM   2200  HA  VAL A 136     113.530  68.600  20.023  1.00  0.00           H
ATOM   2201  CB  VAL A 136     111.640  67.890  20.463  1.00  0.00           C
ATOM   2202  HB  VAL A 136     110.620  68.220  20.253  1.00  0.00           H
ATOM   2203  CG1 VAL A 136     111.900  66.560  19.723  1.00  0.00           C
ATOM   2204 1HG1 VAL A 136     111.270  65.710  19.993  1.00  0.00           H
ATOM   2205 2HG1 VAL A 136     111.530  66.570  18.703  1.00  0.00           H
ATOM   2206 3HG1 VAL A 136     112.890  66.130  19.873  1.00  0.00           H
ATOM   2207  CG2 VAL A 136     111.730  67.380  21.913  1.00  0.00           C
ATOM   2208 1HG2 VAL A 136     110.950  66.640  22.103  1.00  0.00           H
ATOM   2209 2HG2 VAL A 136     112.720  67.100  22.293  1.00  0.00           H
ATOM   2210 3HG2 VAL A 136     111.650  68.150  22.683  1.00  0.00           H
ATOM   2211  C   VAL A 136     112.130  69.640  18.763  1.00  0.00           C
ATOM   2212  O   VAL A 136     111.260  70.500  18.723  1.00  0.00           O
ATOM   2213  N   VAL A 137     112.790  69.310  17.653  1.00  0.00           N
ATOM   2214  H   VAL A 137     113.590  68.700  17.763  1.00  0.00           H
ATOM   2215  CA  VAL A 137     112.360  69.720  16.303  1.00  0.00           C
ATOM   2216  HA  VAL A 137     111.330  70.060  16.333  1.00  0.00           H
ATOM   2217  CB  VAL A 137     113.400  70.790  15.823  1.00  0.00           C
ATOM   2218  HB  VAL A 137     114.320  70.220  15.743  1.00  0.00           H
ATOM   2219  CG1 VAL A 137     113.160  71.440  14.443  1.00  0.00           C
ATOM   2220 1HG1 VAL A 137     112.130  71.820  14.393  1.00  0.00           H
ATOM   2221 2HG1 VAL A 137     113.770  72.340  14.323  1.00  0.00           H
ATOM   2222 3HG1 VAL A 137     113.370  70.730  13.643  1.00  0.00           H
ATOM   2223  CG2 VAL A 137     113.490  71.940  16.883  1.00  0.00           C
ATOM   2224 1HG2 VAL A 137     113.790  71.660  17.893  1.00  0.00           H
ATOM   2225 2HG2 VAL A 137     114.270  72.650  16.603  1.00  0.00           H
ATOM   2226 3HG2 VAL A 137     112.540  72.460  17.023  1.00  0.00           H
ATOM   2227  C   VAL A 137     112.260  68.480  15.353  1.00  0.00           C
ATOM   2228  O   VAL A 137     113.160  67.620  15.333  1.00  0.00           O
ATOM   2229  N   SER A 138     111.230  68.470  14.463  1.00  0.00           N
ATOM   2230  H   SER A 138     110.430  69.050  14.643  1.00  0.00           H
ATOM   2231  CA  SER A 138     111.170  67.520  13.333  1.00  0.00           C
ATOM   2232  HA  SER A 138     112.060  66.900  13.413  1.00  0.00           H
ATOM   2233  CB  SER A 138     109.970  66.520  13.383  1.00  0.00           C
ATOM   2234  HB1 SER A 138     110.040  65.940  12.463  1.00  0.00           H
ATOM   2235  HB2 SER A 138     109.040  67.080  13.403  1.00  0.00           H
ATOM   2236  OG  SER A 138     110.090  65.680  14.523  1.00  0.00           O
ATOM   2237  HG  SER A 138     110.030  66.260  15.283  1.00  0.00           H
ATOM   2238  C   SER A 138     111.280  68.170  12.013  1.00  0.00           C
ATOM   2239  O   SER A 138     110.940  69.390  11.863  1.00  0.00           O
ATOM   2240  N   TYR A 139     111.570  67.340  10.953  1.00  0.00           N
ATOM   2241  H   TYR A 139     111.690  66.370  11.223  1.00  0.00           H
ATOM   2242  CA  TYR A 139     111.930  67.670   9.583  1.00  0.00           C
ATOM   2243  HA  TYR A 139     112.800  68.320   9.603  1.00  0.00           H
ATOM   2244  CB  TYR A 139     112.150  66.370   8.863  1.00  0.00           C
ATOM   2245  HB1 TYR A 139     112.870  65.780   9.433  1.00  0.00           H
ATOM   2246  HB2 TYR A 139     112.690  66.630   7.953  1.00  0.00           H
ATOM   2247  CG  TYR A 139     111.040  65.480   8.473  1.00  0.00           C
ATOM   2248  CD1 TYR A 139     109.950  65.160   9.343  1.00  0.00           C
ATOM   2249  HD1 TYR A 139     109.850  65.680  10.283  1.00  0.00           H
ATOM   2250  CE1 TYR A 139     108.920  64.350   8.893  1.00  0.00           C
ATOM   2251  HE1 TYR A 139     108.140  64.190   9.623  1.00  0.00           H
ATOM   2252  CZ  TYR A 139     108.820  63.880   7.553  1.00  0.00           C
ATOM   2253  OH  TYR A 139     107.830  63.050   7.123  1.00  0.00           O
ATOM   2254  HH  TYR A 139     108.000  62.910   6.183  1.00  0.00           H
ATOM   2255  CE2 TYR A 139     109.960  63.990   6.713  1.00  0.00           C
ATOM   2256  HE2 TYR A 139     109.940  63.600   5.703  1.00  0.00           H
ATOM   2257  CD2 TYR A 139     111.040  64.850   7.163  1.00  0.00           C
ATOM   2258  HD2 TYR A 139     111.790  65.080   6.413  1.00  0.00           H
ATOM   2259  C   TYR A 139     110.990  68.530   8.683  1.00  0.00           C
ATOM   2260  O   TYR A 139     111.250  68.900   7.563  1.00  0.00           O
ATOM   2261  N   ASP A 140     109.770  68.830   9.143  1.00  0.00           N
ATOM   2262  H   ASP A 140     109.550  68.590  10.103  1.00  0.00           H
ATOM   2263  CA  ASP A 140     108.830  69.720   8.533  1.00  0.00           C
ATOM   2264  HA  ASP A 140     109.030  69.950   7.483  1.00  0.00           H
ATOM   2265  CB  ASP A 140     107.520  69.100   8.693  1.00  0.00           C
ATOM   2266  HB1 ASP A 140     107.530  68.250   8.013  1.00  0.00           H
ATOM   2267  HB2 ASP A 140     106.720  69.770   8.363  1.00  0.00           H
ATOM   2268  CG  ASP A 140     107.230  68.450  10.033  1.00  0.00           C
ATOM   2269  OD1 ASP A 140     107.860  68.760  11.073  1.00  0.00           O
ATOM   2270  OD2 ASP A 140     106.260  67.640  10.053  1.00  0.00           O
ATOM   2271  C   ASP A 140     108.760  71.110   9.253  1.00  0.00           C
ATOM   2272  O   ASP A 140     108.060  72.020   8.753  1.00  0.00           O
ATOM   2273  N   GLY A 141     109.520  71.340  10.333  1.00  0.00           N
ATOM   2274  H   GLY A 141     110.070  70.580  10.703  1.00  0.00           H
ATOM   2275  CA  GLY A 141     109.690  72.580  11.103  1.00  0.00           C
ATOM   2276  HA1 GLY A 141     109.460  73.420  10.463  1.00  0.00           H
ATOM   2277  HA2 GLY A 141     110.720  72.610  11.463  1.00  0.00           H
ATOM   2278  C   GLY A 141     108.770  72.650  12.253  1.00  0.00           C
ATOM   2279  O   GLY A 141     108.460  73.640  12.783  1.00  0.00           O
ATOM   2280  N   SER A 142     108.380  71.520  12.813  1.00  0.00           N
ATOM   2281  H   SER A 142     108.820  70.690  12.463  1.00  0.00           H
ATOM   2282  CA  SER A 142     107.500  71.460  13.993  1.00  0.00           C
ATOM   2283  HA  SER A 142     106.910  72.370  14.003  1.00  0.00           H
ATOM   2284  CB  SER A 142     106.440  70.280  13.823  1.00  0.00           C
ATOM   2285  HB1 SER A 142     105.890  70.550  12.933  1.00  0.00           H
ATOM   2286  HB2 SER A 142     105.800  70.370  14.703  1.00  0.00           H
ATOM   2287  OG  SER A 142     106.970  68.930  13.623  1.00  0.00           O
ATOM   2288  HG  SER A 142     107.280  68.830  12.713  1.00  0.00           H
ATOM   2289  C   SER A 142     108.230  71.230  15.353  1.00  0.00           C
ATOM   2290  O   SER A 142     109.100  70.340  15.503  1.00  0.00           O
ATOM   2291  N   ILE A 143     107.840  72.040  16.383  1.00  0.00           N
ATOM   2292  H   ILE A 143     107.200  72.770  16.083  1.00  0.00           H
ATOM   2293  CA  ILE A 143     108.760  72.220  17.493  1.00  0.00           C
ATOM   2294  HA  ILE A 143     109.610  71.540  17.573  1.00  0.00           H
ATOM   2295  CB  ILE A 143     109.230  73.680  17.473  1.00  0.00           C
ATOM   2296  HB  ILE A 143     108.420  74.410  17.473  1.00  0.00           H
ATOM   2297  CG2 ILE A 143     110.190  74.030  18.693  1.00  0.00           C
ATOM   2298 1HG2 ILE A 143     109.650  74.120  19.643  1.00  0.00           H
ATOM   2299 2HG2 ILE A 143     111.010  73.310  18.723  1.00  0.00           H
ATOM   2300 3HG2 ILE A 143     110.520  75.040  18.483  1.00  0.00           H
ATOM   2301  CG1 ILE A 143     110.020  73.850  16.163  1.00  0.00           C
ATOM   2302 1HG1 ILE A 143     109.310  73.670  15.363  1.00  0.00           H
ATOM   2303 2HG1 ILE A 143     110.810  73.090  16.093  1.00  0.00           H
ATOM   2304  CD  ILE A 143     110.530  75.260  15.843  1.00  0.00           C
ATOM   2305  HD1 ILE A 143     111.220  75.640  16.593  1.00  0.00           H
ATOM   2306  HD2 ILE A 143     111.030  75.180  14.883  1.00  0.00           H
ATOM   2307  HD3 ILE A 143     109.710  75.980  15.813  1.00  0.00           H
ATOM   2308  C   ILE A 143     108.010  71.960  18.743  1.00  0.00           C
ATOM   2309  O   ILE A 143     106.770  72.240  18.873  1.00  0.00           O
ATOM   2310  N   PHE A 144     108.680  71.380  19.733  1.00  0.00           N
ATOM   2311  H   PHE A 144     109.660  71.230  19.593  1.00  0.00           H
ATOM   2312  CA  PHE A 144     108.140  71.210  21.063  1.00  0.00           C
ATOM   2313  HA  PHE A 144     107.200  71.750  21.163  1.00  0.00           H
ATOM   2314  CB  PHE A 144     107.710  69.670  21.183  1.00  0.00           C
ATOM   2315  HB1 PHE A 144     108.520  69.000  20.893  1.00  0.00           H
ATOM   2316  HB2 PHE A 144     106.910  69.550  20.443  1.00  0.00           H
ATOM   2317  CG  PHE A 144     107.390  69.210  22.633  1.00  0.00           C
ATOM   2318  CD1 PHE A 144     106.050  69.040  23.033  1.00  0.00           C
ATOM   2319  HD1 PHE A 144     105.220  69.220  22.363  1.00  0.00           H
ATOM   2320  CE1 PHE A 144     105.690  68.850  24.373  1.00  0.00           C
ATOM   2321  HE1 PHE A 144     104.630  68.740  24.563  1.00  0.00           H
ATOM   2322  CZ  PHE A 144     106.710  68.730  25.313  1.00  0.00           C
ATOM   2323  HZ  PHE A 144     106.420  68.480  26.333  1.00  0.00           H
ATOM   2324  CE2 PHE A 144     108.050  68.660  24.903  1.00  0.00           C
ATOM   2325  HE2 PHE A 144     108.770  68.460  25.683  1.00  0.00           H
ATOM   2326  CD2 PHE A 144     108.380  68.930  23.553  1.00  0.00           C
ATOM   2327  HD2 PHE A 144     109.430  68.910  23.283  1.00  0.00           H
ATOM   2328  C   PHE A 144     109.120  71.680  22.203  1.00  0.00           C
ATOM   2329  O   PHE A 144     110.280  71.310  22.213  1.00  0.00           O
ATOM   2330  N   TRP A 145     108.550  72.350  23.153  1.00  0.00           N
ATOM   2331  H   TRP A 145     107.610  72.690  22.993  1.00  0.00           H
ATOM   2332  CA  TRP A 145     109.220  72.790  24.393  1.00  0.00           C
ATOM   2333  HA  TRP A 145     109.960  72.010  24.573  1.00  0.00           H
ATOM   2334  CB  TRP A 145     109.860  74.210  24.253  1.00  0.00           C
ATOM   2335  HB1 TRP A 145     109.090  74.980  24.243  1.00  0.00           H
ATOM   2336  HB2 TRP A 145     110.180  74.330  23.213  1.00  0.00           H
ATOM   2337  CG  TRP A 145     110.980  74.560  25.143  1.00  0.00           C
ATOM   2338  CD1 TRP A 145     112.010  73.740  25.523  1.00  0.00           C
ATOM   2339  HD1 TRP A 145     112.040  72.690  25.283  1.00  0.00           H
ATOM   2340  NE1 TRP A 145     112.840  74.460  26.293  1.00  0.00           N
ATOM   2341  HE1 TRP A 145     113.690  74.030  26.643  1.00  0.00           H
ATOM   2342  CE2 TRP A 145     112.430  75.700  26.583  1.00  0.00           C
ATOM   2343  CZ2 TRP A 145     112.850  76.740  27.343  1.00  0.00           C
ATOM   2344  HZ2 TRP A 145     113.700  76.710  28.003  1.00  0.00           H
ATOM   2345  CH2 TRP A 145     111.960  77.880  27.443  1.00  0.00           C
ATOM   2346  HH2 TRP A 145     112.260  78.730  28.023  1.00  0.00           H
ATOM   2347  CZ3 TRP A 145     110.780  78.000  26.743  1.00  0.00           C
ATOM   2348  HZ3 TRP A 145     110.090  78.820  26.823  1.00  0.00           H
ATOM   2349  CE3 TRP A 145     110.400  76.960  25.873  1.00  0.00           C
ATOM   2350  HE3 TRP A 145     109.470  77.050  25.343  1.00  0.00           H
ATOM   2351  CD2 TRP A 145     111.210  75.810  25.793  1.00  0.00           C
ATOM   2352  C   TRP A 145     108.220  72.750  25.583  1.00  0.00           C
ATOM   2353  O   TRP A 145     107.040  73.080  25.373  1.00  0.00           O
ATOM   2354  N   LEU A 146     108.690  72.080  26.653  1.00  0.00           N
ATOM   2355  H   LEU A 146     109.670  71.810  26.653  1.00  0.00           H
ATOM   2356  CA  LEU A 146     107.990  72.050  27.943  1.00  0.00           C
ATOM   2357  HA  LEU A 146     107.250  72.840  27.953  1.00  0.00           H
ATOM   2358  CB  LEU A 146     107.190  70.740  28.023  1.00  0.00           C
ATOM   2359  HB1 LEU A 146     107.730  69.870  27.633  1.00  0.00           H
ATOM   2360  HB2 LEU A 146     106.280  70.890  27.443  1.00  0.00           H
ATOM   2361  CG  LEU A 146     106.680  70.320  29.393  1.00  0.00           C
ATOM   2362  HG  LEU A 146     107.550  69.960  29.943  1.00  0.00           H
ATOM   2363  CD1 LEU A 146     105.850  71.490  30.003  1.00  0.00           C
ATOM   2364 1HD1 LEU A 146     105.470  71.220  30.993  1.00  0.00           H
ATOM   2365 2HD1 LEU A 146     106.420  72.410  30.113  1.00  0.00           H
ATOM   2366 3HD1 LEU A 146     104.990  71.620  29.343  1.00  0.00           H
ATOM   2367  CD2 LEU A 146     105.680  69.120  29.153  1.00  0.00           C
ATOM   2368 1HD2 LEU A 146     106.300  68.230  28.993  1.00  0.00           H
ATOM   2369 2HD2 LEU A 146     104.950  68.970  29.953  1.00  0.00           H
ATOM   2370 3HD2 LEU A 146     105.160  69.230  28.203  1.00  0.00           H
ATOM   2371  C   LEU A 146     108.960  72.360  29.063  1.00  0.00           C
ATOM   2372  O   LEU A 146     109.640  71.460  29.583  1.00  0.00           O
ATOM   2373  N   PRO A 147     109.120  73.620  29.463  1.00  0.00           N
ATOM   2374  CD  PRO A 147     108.720  74.810  28.703  1.00  0.00           C
ATOM   2375  HD1 PRO A 147     107.690  74.800  28.333  1.00  0.00           H
ATOM   2376  HD2 PRO A 147     109.280  74.790  27.773  1.00  0.00           H
ATOM   2377  CG  PRO A 147     109.190  75.930  29.603  1.00  0.00           C
ATOM   2378  HG1 PRO A 147     108.370  76.110  30.293  1.00  0.00           H
ATOM   2379  HG2 PRO A 147     109.510  76.820  29.043  1.00  0.00           H
ATOM   2380  CB  PRO A 147     110.350  75.370  30.413  1.00  0.00           C
ATOM   2381  HB1 PRO A 147     110.570  75.940  31.313  1.00  0.00           H
ATOM   2382  HB2 PRO A 147     111.240  75.310  29.773  1.00  0.00           H
ATOM   2383  CA  PRO A 147     109.810  73.970  30.703  1.00  0.00           C
ATOM   2384  HA  PRO A 147     110.690  73.350  30.883  1.00  0.00           H
ATOM   2385  C   PRO A 147     109.070  73.870  31.993  1.00  0.00           C
ATOM   2386  O   PRO A 147     107.880  74.160  31.983  1.00  0.00           O
ATOM   2387  N   PRO A 148     109.660  73.440  33.053  1.00  0.00           N
ATOM   2388  CD  PRO A 148     110.830  72.550  33.133  1.00  0.00           C
ATOM   2389  HD1 PRO A 148     111.740  73.120  32.973  1.00  0.00           H
ATOM   2390  HD2 PRO A 148     110.680  71.840  32.323  1.00  0.00           H
ATOM   2391  CG  PRO A 148     110.900  71.830  34.443  1.00  0.00           C
ATOM   2392  HG1 PRO A 148     111.780  72.190  34.983  1.00  0.00           H
ATOM   2393  HG2 PRO A 148     111.090  70.770  34.263  1.00  0.00           H
ATOM   2394  CB  PRO A 148     109.530  72.170  35.133  1.00  0.00           C
ATOM   2395  HB1 PRO A 148     109.560  72.310  36.213  1.00  0.00           H
ATOM   2396  HB2 PRO A 148     108.850  71.360  34.883  1.00  0.00           H
ATOM   2397  CA  PRO A 148     109.120  73.490  34.443  1.00  0.00           C
ATOM   2398  HA  PRO A 148     108.030  73.480  34.433  1.00  0.00           H
ATOM   2399  C   PRO A 148     109.580  74.710  35.173  1.00  0.00           C
ATOM   2400  O   PRO A 148     110.740  75.140  35.013  1.00  0.00           O
ATOM   2401  N   ALA A 149     108.850  75.260  36.123  1.00  0.00           N
ATOM   2402  H   ALA A 149     107.920  74.880  36.263  1.00  0.00           H
ATOM   2403  CA  ALA A 149     109.250  76.360  37.003  1.00  0.00           C
ATOM   2404  HA  ALA A 149     110.320  76.320  37.213  1.00  0.00           H
ATOM   2405  CB  ALA A 149     108.980  77.630  36.133  1.00  0.00           C
ATOM   2406  HB1 ALA A 149     109.780  77.680  35.393  1.00  0.00           H
ATOM   2407  HB2 ALA A 149     108.000  77.710  35.643  1.00  0.00           H
ATOM   2408  HB3 ALA A 149     109.300  78.470  36.743  1.00  0.00           H
ATOM   2409  C   ALA A 149     108.390  76.420  38.253  1.00  0.00           C
ATOM   2410  O   ALA A 149     107.170  76.130  38.253  1.00  0.00           O
ATOM   2411  N   ILE A 150     108.950  76.890  39.373  1.00  0.00           N
ATOM   2412  H   ILE A 150     109.910  77.190  39.303  1.00  0.00           H
ATOM   2413  CA  ILE A 150     108.280  77.340  40.573  1.00  0.00           C
ATOM   2414  HA  ILE A 150     107.280  76.910  40.493  1.00  0.00           H
ATOM   2415  CB  ILE A 150     108.990  76.780  41.833  1.00  0.00           C
ATOM   2416  HB  ILE A 150     110.020  77.120  41.913  1.00  0.00           H
ATOM   2417  CG2 ILE A 150     108.310  77.210  43.213  1.00  0.00           C
ATOM   2418 1HG2 ILE A 150     108.170  78.290  43.293  1.00  0.00           H
ATOM   2419 2HG2 ILE A 150     107.350  76.810  43.543  1.00  0.00           H
ATOM   2420 3HG2 ILE A 150     109.030  76.970  43.993  1.00  0.00           H
ATOM   2421  CG1 ILE A 150     108.990  75.220  41.903  1.00  0.00           C
ATOM   2422 1HG1 ILE A 150     108.680  74.820  40.933  1.00  0.00           H
ATOM   2423 2HG1 ILE A 150     108.320  74.740  42.623  1.00  0.00           H
ATOM   2424  CD  ILE A 150     110.350  74.640  42.313  1.00  0.00           C
ATOM   2425  HD1 ILE A 150     110.490  74.800  43.383  1.00  0.00           H
ATOM   2426  HD2 ILE A 150     110.320  73.550  42.273  1.00  0.00           H
ATOM   2427  HD3 ILE A 150     111.180  75.160  41.843  1.00  0.00           H
ATOM   2428  C   ILE A 150     107.890  78.810  40.613  1.00  0.00           C
ATOM   2429  O   ILE A 150     108.750  79.650  40.673  1.00  0.00           O
ATOM   2430  N   TYR A 151     106.590  79.110  40.623  1.00  0.00           N
ATOM   2431  H   TYR A 151     105.990  78.300  40.693  1.00  0.00           H
ATOM   2432  CA  TYR A 151     106.060  80.400  40.623  1.00  0.00           C
ATOM   2433  HA  TYR A 151     106.870  81.110  40.483  1.00  0.00           H
ATOM   2434  CB  TYR A 151     105.170  80.640  39.413  1.00  0.00           C
ATOM   2435  HB1 TYR A 151     104.700  81.620  39.463  1.00  0.00           H
ATOM   2436  HB2 TYR A 151     104.420  79.860  39.413  1.00  0.00           H
ATOM   2437  CG  TYR A 151     105.960  80.510  38.083  1.00  0.00           C
ATOM   2438  CD1 TYR A 151     107.000  81.390  37.723  1.00  0.00           C
ATOM   2439  HD1 TYR A 151     107.420  82.090  38.433  1.00  0.00           H
ATOM   2440  CE1 TYR A 151     107.570  81.410  36.413  1.00  0.00           C
ATOM   2441  HE1 TYR A 151     108.450  82.000  36.203  1.00  0.00           H
ATOM   2442  CZ  TYR A 151     107.130  80.480  35.443  1.00  0.00           C
ATOM   2443  OH  TYR A 151     107.780  80.400  34.213  1.00  0.00           O
ATOM   2444  HH  TYR A 151     107.380  79.760  33.613  1.00  0.00           H
ATOM   2445  CE2 TYR A 151     106.030  79.670  35.723  1.00  0.00           C
ATOM   2446  HE2 TYR A 151     105.560  79.110  34.933  1.00  0.00           H
ATOM   2447  CD2 TYR A 151     105.450  79.770  37.023  1.00  0.00           C
ATOM   2448  HD2 TYR A 151     104.500  79.280  37.193  1.00  0.00           H
ATOM   2449  C   TYR A 151     105.240  80.700  41.843  1.00  0.00           C
ATOM   2450  O   TYR A 151     104.810  79.740  42.533  1.00  0.00           O
ATOM   2451  N   LYS A 152     105.000  82.010  42.103  1.00  0.00           N
ATOM   2452  H   LYS A 152     105.380  82.720  41.483  1.00  0.00           H
ATOM   2453  CA  LYS A 152     104.230  82.490  43.213  1.00  0.00           C
ATOM   2454  HA  LYS A 152     103.730  81.650  43.683  1.00  0.00           H
ATOM   2455  CB  LYS A 152     105.040  83.180  44.293  1.00  0.00           C
ATOM   2456  HB1 LYS A 152     104.260  83.560  44.953  1.00  0.00           H
ATOM   2457  HB2 LYS A 152     105.660  83.940  43.823  1.00  0.00           H
ATOM   2458  CG  LYS A 152     105.980  82.180  44.943  1.00  0.00           C
ATOM   2459  HG1 LYS A 152     106.680  81.750  44.223  1.00  0.00           H
ATOM   2460  HG2 LYS A 152     105.280  81.450  45.353  1.00  0.00           H
ATOM   2461  CD  LYS A 152     106.740  82.820  46.083  1.00  0.00           C
ATOM   2462  HD1 LYS A 152     106.080  83.180  46.863  1.00  0.00           H
ATOM   2463  HD2 LYS A 152     107.430  83.580  45.723  1.00  0.00           H
ATOM   2464  CE  LYS A 152     107.540  81.740  46.763  1.00  0.00           C
ATOM   2465  HE1 LYS A 152     108.200  81.170  46.113  1.00  0.00           H
ATOM   2466  HE2 LYS A 152     106.900  80.960  47.173  1.00  0.00           H
ATOM   2467  NZ  LYS A 152     108.300  82.340  47.883  1.00  0.00           N
ATOM   2468  HZ1 LYS A 152     107.660  82.920  48.413  1.00  0.00           H
ATOM   2469  HZ2 LYS A 152     108.780  81.630  48.423  1.00  0.00           H
ATOM   2470  HZ3 LYS A 152     109.020  82.940  47.493  1.00  0.00           H
ATOM   2471  C   LYS A 152     103.230  83.460  42.633  1.00  0.00           C
ATOM   2472  O   LYS A 152     103.510  84.420  41.913  1.00  0.00           O
ATOM   2473  N   SER A 153     101.930  83.290  42.863  1.00  0.00           N
ATOM   2474  H   SER A 153     101.570  82.470  43.323  1.00  0.00           H
ATOM   2475  CA  SER A 153     100.910  84.110  42.203  1.00  0.00           C
ATOM   2476  HA  SER A 153     101.180  85.160  42.073  1.00  0.00           H
ATOM   2477  CB  SER A 153     100.590  83.590  40.743  1.00  0.00           C
ATOM   2478  HB1 SER A 153     101.500  83.600  40.133  1.00  0.00           H
ATOM   2479  HB2 SER A 153      99.900  84.230  40.193  1.00  0.00           H
ATOM   2480  OG  SER A 153     100.140  82.210  40.783  1.00  0.00           O
ATOM   2481  HG  SER A 153      99.210  82.290  40.543  1.00  0.00           H
ATOM   2482  C   SER A 153      99.590  84.220  42.953  1.00  0.00           C
ATOM   2483  O   SER A 153      99.430  83.480  43.923  1.00  0.00           O
ATOM   2484  N   ALA A 154      98.660  85.090  42.493  1.00  0.00           N
ATOM   2485  H   ALA A 154      98.810  85.670  41.683  1.00  0.00           H
ATOM   2486  CA  ALA A 154      97.420  85.450  43.213  1.00  0.00           C
ATOM   2487  HA  ALA A 154      97.690  85.800  44.213  1.00  0.00           H
ATOM   2488  CB  ALA A 154      96.650  86.640  42.563  1.00  0.00           C
ATOM   2489  HB1 ALA A 154      96.320  86.310  41.573  1.00  0.00           H
ATOM   2490  HB2 ALA A 154      95.760  86.880  43.153  1.00  0.00           H
ATOM   2491  HB3 ALA A 154      97.330  87.470  42.383  1.00  0.00           H
ATOM   2492  C   ALA A 154      96.470  84.290  43.423  1.00  0.00           C
ATOM   2493  O   ALA A 154      95.970  83.730  42.463  1.00  0.00           O
ATOM   2494  N   CYS A 155      96.090  83.980  44.663  1.00  0.00           N
ATOM   2495  H   CYS A 155      96.590  84.440  45.413  1.00  0.00           H
ATOM   2496  CA  CYS A 155      94.990  83.140  45.153  1.00  0.00           C
ATOM   2497  HA  CYS A 155      94.270  83.070  44.343  1.00  0.00           H
ATOM   2498  CB  CYS A 155      95.470  81.700  45.543  1.00  0.00           C
ATOM   2499  HB1 CYS A 155      96.210  81.770  46.333  1.00  0.00           H
ATOM   2500  HB2 CYS A 155      95.920  81.370  44.603  1.00  0.00           H
ATOM   2501  SG  CYS A 155      94.280  80.330  45.893  1.00  0.00           S
ATOM   2502  C   CYS A 155      94.280  83.820  46.313  1.00  0.00           C
ATOM   2503  O   CYS A 155      94.750  83.850  47.473  1.00  0.00           O
ATOM   2504  N   LYS A 156      93.110  84.470  46.123  1.00  0.00           N
ATOM   2505  H   LYS A 156      92.690  84.490  45.203  1.00  0.00           H
ATOM   2506  CA  LYS A 156      92.340  85.090  47.193  1.00  0.00           C
ATOM   2507  HA  LYS A 156      93.000  85.470  47.973  1.00  0.00           H
ATOM   2508  CB  LYS A 156      91.570  86.240  46.543  1.00  0.00           C
ATOM   2509  HB1 LYS A 156      91.150  85.800  45.643  1.00  0.00           H
ATOM   2510  HB2 LYS A 156      92.200  87.040  46.143  1.00  0.00           H
ATOM   2511  CG  LYS A 156      90.500  86.940  47.383  1.00  0.00           C
ATOM   2512  HG1 LYS A 156      89.720  86.220  47.663  1.00  0.00           H
ATOM   2513  HG2 LYS A 156      90.020  87.730  46.813  1.00  0.00           H
ATOM   2514  CD  LYS A 156      90.930  87.440  48.763  1.00  0.00           C
ATOM   2515  HD1 LYS A 156      91.580  88.310  48.693  1.00  0.00           H
ATOM   2516  HD2 LYS A 156      91.320  86.610  49.343  1.00  0.00           H
ATOM   2517  CE  LYS A 156      89.730  87.900  49.513  1.00  0.00           C
ATOM   2518  HE1 LYS A 156      88.960  87.160  49.323  1.00  0.00           H
ATOM   2519  HE2 LYS A 156      89.310  88.860  49.183  1.00  0.00           H
ATOM   2520  NZ  LYS A 156      90.000  88.040  50.973  1.00  0.00           N
ATOM   2521  HZ1 LYS A 156      90.310  87.160  51.353  1.00  0.00           H
ATOM   2522  HZ2 LYS A 156      90.750  88.700  51.123  1.00  0.00           H
ATOM   2523  HZ3 LYS A 156      89.170  88.270  51.493  1.00  0.00           H
ATOM   2524  C   LYS A 156      91.460  84.100  48.003  1.00  0.00           C
ATOM   2525  O   LYS A 156      90.430  83.590  47.593  1.00  0.00           O
ATOM   2526  N   ILE A 157      91.770  83.920  49.303  1.00  0.00           N
ATOM   2527  H   ILE A 157      92.580  84.440  49.613  1.00  0.00           H
ATOM   2528  CA  ILE A 157      91.010  83.090  50.283  1.00  0.00           C
ATOM   2529  HA  ILE A 157      90.390  82.340  49.783  1.00  0.00           H
ATOM   2530  CB  ILE A 157      92.070  82.390  51.263  1.00  0.00           C
ATOM   2531  HB  ILE A 157      92.410  83.240  51.863  1.00  0.00           H
ATOM   2532  CG2 ILE A 157      91.410  81.290  52.133  1.00  0.00           C
ATOM   2533 1HG2 ILE A 157      90.980  80.490  51.533  1.00  0.00           H
ATOM   2534 2HG2 ILE A 157      92.150  80.730  52.703  1.00  0.00           H
ATOM   2535 3HG2 ILE A 157      90.520  81.710  52.603  1.00  0.00           H
ATOM   2536  CG1 ILE A 157      93.350  81.880  50.553  1.00  0.00           C
ATOM   2537 1HG1 ILE A 157      94.050  81.410  51.243  1.00  0.00           H
ATOM   2538 2HG1 ILE A 157      93.880  82.710  50.073  1.00  0.00           H
ATOM   2539  CD  ILE A 157      93.160  80.810  49.513  1.00  0.00           C
ATOM   2540  HD1 ILE A 157      92.880  79.980  50.163  1.00  0.00           H
ATOM   2541  HD2 ILE A 157      92.390  81.110  48.793  1.00  0.00           H
ATOM   2542  HD3 ILE A 157      94.090  80.680  48.973  1.00  0.00           H
ATOM   2543  C   ILE A 157      89.950  83.970  50.983  1.00  0.00           C
ATOM   2544  O   ILE A 157      90.170  85.160  51.243  1.00  0.00           O
ATOM   2545  N   GLU A 158      88.820  83.330  51.313  1.00  0.00           N
ATOM   2546  H   GLU A 158      88.640  82.380  51.023  1.00  0.00           H
ATOM   2547  CA  GLU A 158      87.780  83.810  52.193  1.00  0.00           C
ATOM   2548  HA  GLU A 158      88.110  84.730  52.683  1.00  0.00           H
ATOM   2549  CB  GLU A 158      86.470  84.190  51.313  1.00  0.00           C
ATOM   2550  HB1 GLU A 158      85.780  84.590  52.053  1.00  0.00           H
ATOM   2551  HB2 GLU A 158      85.990  83.340  50.843  1.00  0.00           H
ATOM   2552  CG  GLU A 158      86.820  85.190  50.213  1.00  0.00           C
ATOM   2553  HG1 GLU A 158      87.390  84.660  49.453  1.00  0.00           H
ATOM   2554  HG2 GLU A 158      87.510  85.900  50.673  1.00  0.00           H
ATOM   2555  CD  GLU A 158      85.630  85.880  49.613  1.00  0.00           C
ATOM   2556  OE1 GLU A 158      85.350  87.070  49.953  1.00  0.00           O
ATOM   2557  OE2 GLU A 158      84.910  85.210  48.833  1.00  0.00           O
ATOM   2558  C   GLU A 158      87.260  82.820  53.223  1.00  0.00           C
ATOM   2559  O   GLU A 158      87.570  81.640  53.043  1.00  0.00           O
ATOM   2560  N   VAL A 159      86.420  83.110  54.193  1.00  0.00           N
ATOM   2561  H   VAL A 159      86.160  84.090  54.143  1.00  0.00           H
ATOM   2562  CA  VAL A 159      85.570  82.230  54.953  1.00  0.00           C
ATOM   2563  HA  VAL A 159      86.070  81.310  55.263  1.00  0.00           H
ATOM   2564  CB  VAL A 159      84.940  82.870  56.163  1.00  0.00           C
ATOM   2565  HB  VAL A 159      84.300  83.640  55.733  1.00  0.00           H
ATOM   2566  CG1 VAL A 159      84.020  81.890  56.803  1.00  0.00           C
ATOM   2567 1HG1 VAL A 159      84.560  80.960  57.013  1.00  0.00           H
ATOM   2568 2HG1 VAL A 159      83.660  82.300  57.743  1.00  0.00           H
ATOM   2569 3HG1 VAL A 159      83.070  81.850  56.283  1.00  0.00           H
ATOM   2570  CG2 VAL A 159      86.010  83.390  57.123  1.00  0.00           C
ATOM   2571 1HG2 VAL A 159      86.280  82.560  57.773  1.00  0.00           H
ATOM   2572 2HG2 VAL A 159      86.840  83.830  56.563  1.00  0.00           H
ATOM   2573 3HG2 VAL A 159      85.560  84.140  57.773  1.00  0.00           H
ATOM   2574  C   VAL A 159      84.530  81.670  53.943  1.00  0.00           C
ATOM   2575  O   VAL A 159      83.690  82.440  53.453  1.00  0.00           O
ATOM   2576  N   LYS A 160      84.450  80.340  53.803  1.00  0.00           N
ATOM   2577  H   LYS A 160      85.040  79.740  54.363  1.00  0.00           H
ATOM   2578  CA  LYS A 160      83.480  79.580  53.063  1.00  0.00           C
ATOM   2579  HA  LYS A 160      82.530  80.110  53.013  1.00  0.00           H
ATOM   2580  CB  LYS A 160      84.020  79.310  51.643  1.00  0.00           C
ATOM   2581  HB1 LYS A 160      83.370  78.720  50.993  1.00  0.00           H
ATOM   2582  HB2 LYS A 160      85.010  78.880  51.793  1.00  0.00           H
ATOM   2583  CG  LYS A 160      84.430  80.500  50.853  1.00  0.00           C
ATOM   2584  HG1 LYS A 160      84.960  80.210  49.943  1.00  0.00           H
ATOM   2585  HG2 LYS A 160      85.120  81.100  51.453  1.00  0.00           H
ATOM   2586  CD  LYS A 160      83.180  81.410  50.373  1.00  0.00           C
ATOM   2587  HD1 LYS A 160      83.600  82.370  50.063  1.00  0.00           H
ATOM   2588  HD2 LYS A 160      82.450  81.580  51.173  1.00  0.00           H
ATOM   2589  CE  LYS A 160      82.360  80.810  49.213  1.00  0.00           C
ATOM   2590  HE1 LYS A 160      81.570  81.490  48.893  1.00  0.00           H
ATOM   2591  HE2 LYS A 160      81.880  79.940  49.663  1.00  0.00           H
ATOM   2592  NZ  LYS A 160      83.240  80.440  48.093  1.00  0.00           N
ATOM   2593  HZ1 LYS A 160      83.770  81.230  47.743  1.00  0.00           H
ATOM   2594  HZ2 LYS A 160      83.970  79.760  48.233  1.00  0.00           H
ATOM   2595  HZ3 LYS A 160      82.700  80.220  47.273  1.00  0.00           H
ATOM   2596  C   LYS A 160      82.950  78.340  53.743  1.00  0.00           C
ATOM   2597  O   LYS A 160      83.760  77.630  54.293  1.00  0.00           O
ATOM   2598  N   HIS A 161      81.620  78.080  53.573  1.00  0.00           N
ATOM   2599  H   HIS A 161      81.080  78.710  53.003  1.00  0.00           H
ATOM   2600  CA  HIS A 161      80.750  77.080  54.303  1.00  0.00           C
ATOM   2601  HA  HIS A 161      81.380  76.480  54.963  1.00  0.00           H
ATOM   2602  CB  HIS A 161      79.740  77.760  55.263  1.00  0.00           C
ATOM   2603  HB1 HIS A 161      78.880  78.140  54.713  1.00  0.00           H
ATOM   2604  HB2 HIS A 161      80.200  78.590  55.813  1.00  0.00           H
ATOM   2605  CG  HIS A 161      79.210  76.740  56.263  1.00  0.00           C
ATOM   2606  ND1 HIS A 161      79.990  75.990  57.233  1.00  0.00           N
ATOM   2607  CE1 HIS A 161      79.290  74.940  57.683  1.00  0.00           C
ATOM   2608  HE1 HIS A 161      79.580  74.300  58.503  1.00  0.00           H
ATOM   2609  NE2 HIS A 161      78.120  74.920  57.093  1.00  0.00           N
ATOM   2610  HE2 HIS A 161      77.400  74.210  57.133  1.00  0.00           H
ATOM   2611  CD2 HIS A 161      78.080  75.950  56.133  1.00  0.00           C
ATOM   2612  HD2 HIS A 161      77.480  76.090  55.243  1.00  0.00           H
ATOM   2613  C   HIS A 161      80.160  76.120  53.353  1.00  0.00           C
ATOM   2614  O   HIS A 161      79.730  76.470  52.263  1.00  0.00           O
ATOM   2615  N   PHE A 162      80.090  74.860  53.743  1.00  0.00           N
ATOM   2616  H   PHE A 162      80.310  74.630  54.703  1.00  0.00           H
ATOM   2617  CA  PHE A 162      79.690  73.810  52.803  1.00  0.00           C
ATOM   2618  HA  PHE A 162      80.270  73.910  51.883  1.00  0.00           H
ATOM   2619  CB  PHE A 162      79.930  72.390  53.363  1.00  0.00           C
ATOM   2620  HB1 PHE A 162      81.010  72.290  53.473  1.00  0.00           H
ATOM   2621  HB2 PHE A 162      79.690  71.700  52.553  1.00  0.00           H
ATOM   2622  CG  PHE A 162      79.100  71.930  54.583  1.00  0.00           C
ATOM   2623  CD1 PHE A 162      77.790  71.440  54.413  1.00  0.00           C
ATOM   2624  HD1 PHE A 162      77.280  71.420  53.463  1.00  0.00           H
ATOM   2625  CE1 PHE A 162      77.120  70.900  55.483  1.00  0.00           C
ATOM   2626  HE1 PHE A 162      76.230  70.330  55.273  1.00  0.00           H
ATOM   2627  CZ  PHE A 162      77.690  70.860  56.773  1.00  0.00           C
ATOM   2628  HZ  PHE A 162      77.090  70.530  57.613  1.00  0.00           H
ATOM   2629  CE2 PHE A 162      78.960  71.360  57.013  1.00  0.00           C
ATOM   2630  HE2 PHE A 162      79.510  71.230  57.933  1.00  0.00           H
ATOM   2631  CD2 PHE A 162      79.670  71.850  55.863  1.00  0.00           C
ATOM   2632  HD2 PHE A 162      80.710  72.070  56.033  1.00  0.00           H
ATOM   2633  C   PHE A 162      78.160  73.900  52.403  1.00  0.00           C
ATOM   2634  O   PHE A 162      77.420  74.510  53.143  1.00  0.00           O
ATOM   2635  N   PRO A 163      77.750  73.380  51.243  1.00  0.00           N
ATOM   2636  CD  PRO A 163      76.370  73.320  50.943  1.00  0.00           C
ATOM   2637  HD1 PRO A 163      75.930  74.320  50.993  1.00  0.00           H
ATOM   2638  HD2 PRO A 163      75.910  72.620  51.643  1.00  0.00           H
ATOM   2639  CG  PRO A 163      76.190  72.770  49.523  1.00  0.00           C
ATOM   2640  HG1 PRO A 163      76.240  73.590  48.813  1.00  0.00           H
ATOM   2641  HG2 PRO A 163      75.320  72.130  49.363  1.00  0.00           H
ATOM   2642  CB  PRO A 163      77.530  72.030  49.403  1.00  0.00           C
ATOM   2643  HB1 PRO A 163      77.790  71.970  48.353  1.00  0.00           H
ATOM   2644  HB2 PRO A 163      77.390  71.080  49.923  1.00  0.00           H
ATOM   2645  CA  PRO A 163      78.530  72.870  50.163  1.00  0.00           C
ATOM   2646  HA  PRO A 163      79.230  72.120  50.533  1.00  0.00           H
ATOM   2647  C   PRO A 163      79.370  73.810  49.293  1.00  0.00           C
ATOM   2648  O   PRO A 163      80.150  73.440  48.343  1.00  0.00           O
ATOM   2649  N   PHE A 164      79.140  75.140  49.453  1.00  0.00           N
ATOM   2650  H   PHE A 164      78.450  75.460  50.123  1.00  0.00           H
ATOM   2651  CA  PHE A 164      79.800  76.190  48.633  1.00  0.00           C
ATOM   2652  HA  PHE A 164      80.080  75.850  47.643  1.00  0.00           H
ATOM   2653  CB  PHE A 164      78.760  77.280  48.243  1.00  0.00           C
ATOM   2654  HB1 PHE A 164      78.520  77.920  49.093  1.00  0.00           H
ATOM   2655  HB2 PHE A 164      77.840  76.750  48.023  1.00  0.00           H
ATOM   2656  CG  PHE A 164      79.120  78.200  47.143  1.00  0.00           C
ATOM   2657  CD1 PHE A 164      79.590  79.490  47.383  1.00  0.00           C
ATOM   2658  HD1 PHE A 164      79.650  79.740  48.433  1.00  0.00           H
ATOM   2659  CE1 PHE A 164      79.840  80.490  46.463  1.00  0.00           C
ATOM   2660  HE1 PHE A 164      80.280  81.420  46.803  1.00  0.00           H
ATOM   2661  CZ  PHE A 164      79.580  80.220  45.123  1.00  0.00           C
ATOM   2662  HZ  PHE A 164      79.790  81.000  44.403  1.00  0.00           H
ATOM   2663  CE2 PHE A 164      79.440  78.860  44.793  1.00  0.00           C
ATOM   2664  HE2 PHE A 164      79.440  78.610  43.743  1.00  0.00           H
ATOM   2665  CD2 PHE A 164      79.130  77.920  45.793  1.00  0.00           C
ATOM   2666  HD2 PHE A 164      78.840  76.900  45.573  1.00  0.00           H
ATOM   2667  C   PHE A 164      81.030  76.810  49.363  1.00  0.00           C
ATOM   2668  O   PHE A 164      81.040  78.010  49.653  1.00  0.00           O
ATOM   2669  N   ASP A 165      81.880  75.800  49.833  1.00  0.00           N
ATOM   2670  H   ASP A 165      81.750  74.860  49.483  1.00  0.00           H
ATOM   2671  CA  ASP A 165      83.010  76.060  50.723  1.00  0.00           C
ATOM   2672  HA  ASP A 165      82.750  76.980  51.243  1.00  0.00           H
ATOM   2673  CB  ASP A 165      83.280  74.940  51.763  1.00  0.00           C
ATOM   2674  HB1 ASP A 165      82.440  74.920  52.473  1.00  0.00           H
ATOM   2675  HB2 ASP A 165      84.140  75.100  52.403  1.00  0.00           H
ATOM   2676  CG  ASP A 165      83.400  73.470  51.183  1.00  0.00           C
ATOM   2677  OD1 ASP A 165      83.860  72.620  51.963  1.00  0.00           O
ATOM   2678  OD2 ASP A 165      83.000  73.150  50.033  1.00  0.00           O
ATOM   2679  C   ASP A 165      84.320  76.280  49.923  1.00  0.00           C
ATOM   2680  O   ASP A 165      85.400  76.450  50.453  1.00  0.00           O
ATOM   2681  N   GLN A 166      84.190  76.120  48.653  1.00  0.00           N
ATOM   2682  H   GLN A 166      83.330  75.870  48.193  1.00  0.00           H
ATOM   2683  CA  GLN A 166      85.310  76.250  47.773  1.00  0.00           C
ATOM   2684  HA  GLN A 166      86.060  75.500  48.033  1.00  0.00           H
ATOM   2685  CB  GLN A 166      85.010  75.860  46.353  1.00  0.00           C
ATOM   2686  HB1 GLN A 166      84.740  74.810  46.233  1.00  0.00           H
ATOM   2687  HB2 GLN A 166      85.970  75.810  45.843  1.00  0.00           H
ATOM   2688  CG  GLN A 166      84.090  76.720  45.473  1.00  0.00           C
ATOM   2689  HG1 GLN A 166      84.020  76.390  44.433  1.00  0.00           H
ATOM   2690  HG2 GLN A 166      84.570  77.700  45.413  1.00  0.00           H
ATOM   2691  CD  GLN A 166      82.720  76.890  46.063  1.00  0.00           C
ATOM   2692  OE1 GLN A 166      82.120  75.950  46.593  1.00  0.00           O
ATOM   2693  NE2 GLN A 166      82.270  78.100  46.163  1.00  0.00           N
ATOM   2694 1HE2 GLN A 166      82.600  78.940  45.713  1.00  0.00           H
ATOM   2695 2HE2 GLN A 166      81.320  78.130  46.523  1.00  0.00           H
ATOM   2696  C   GLN A 166      85.930  77.670  47.843  1.00  0.00           C
ATOM   2697  O   GLN A 166      85.230  78.650  47.903  1.00  0.00           O
ATOM   2698  N   GLN A 167      87.220  77.780  47.573  1.00  0.00           N
ATOM   2699  H   GLN A 167      87.780  76.950  47.723  1.00  0.00           H
ATOM   2700  CA  GLN A 167      87.950  79.070  47.333  1.00  0.00           C
ATOM   2701  HA  GLN A 167      87.370  79.820  47.863  1.00  0.00           H
ATOM   2702  CB  GLN A 167      89.350  78.960  47.973  1.00  0.00           C
ATOM   2703  HB1 GLN A 167      89.820  79.930  47.823  1.00  0.00           H
ATOM   2704  HB2 GLN A 167      89.860  78.180  47.403  1.00  0.00           H
ATOM   2705  CG  GLN A 167      89.450  78.720  49.503  1.00  0.00           C
ATOM   2706  HG1 GLN A 167      90.490  78.620  49.823  1.00  0.00           H
ATOM   2707  HG2 GLN A 167      88.990  77.750  49.683  1.00  0.00           H
ATOM   2708  CD  GLN A 167      88.740  79.760  50.263  1.00  0.00           C
ATOM   2709  OE1 GLN A 167      88.420  80.850  49.833  1.00  0.00           O
ATOM   2710  NE2 GLN A 167      88.470  79.490  51.513  1.00  0.00           N
ATOM   2711 1HE2 GLN A 167      88.540  78.560  51.893  1.00  0.00           H
ATOM   2712 2HE2 GLN A 167      87.920  80.150  52.053  1.00  0.00           H
ATOM   2713  C   GLN A 167      88.060  79.400  45.833  1.00  0.00           C
ATOM   2714  O   GLN A 167      88.390  78.500  44.993  1.00  0.00           O
ATOM   2715  N   ASN A 168      87.700  80.580  45.453  1.00  0.00           N
ATOM   2716  H   ASN A 168      87.380  81.190  46.193  1.00  0.00           H
ATOM   2717  CA  ASN A 168      87.780  81.100  44.073  1.00  0.00           C
ATOM   2718  HA  ASN A 168      87.640  80.290  43.353  1.00  0.00           H
ATOM   2719  CB  ASN A 168      86.590  82.010  43.863  1.00  0.00           C
ATOM   2720  HB1 ASN A 168      86.800  82.960  44.363  1.00  0.00           H
ATOM   2721  HB2 ASN A 168      85.680  81.490  44.173  1.00  0.00           H
ATOM   2722  CG  ASN A 168      86.260  82.390  42.423  1.00  0.00           C
ATOM   2723  OD1 ASN A 168      85.210  82.080  41.943  1.00  0.00           O
ATOM   2724  ND2 ASN A 168      87.150  82.900  41.673  1.00  0.00           N
ATOM   2725 1HD2 ASN A 168      88.010  83.240  42.083  1.00  0.00           H
ATOM   2726 2HD2 ASN A 168      86.960  83.170  40.723  1.00  0.00           H
ATOM   2727  C   ASN A 168      89.110  81.670  43.673  1.00  0.00           C
ATOM   2728  O   ASN A 168      89.360  82.840  43.823  1.00  0.00           O
ATOM   2729  N   CYS A 169      90.030  80.840  43.163  1.00  0.00           N
ATOM   2730  H   CYS A 169      89.750  79.880  43.033  1.00  0.00           H
ATOM   2731  CA  CYS A 169      91.270  81.270  42.513  1.00  0.00           C
ATOM   2732  HA  CYS A 169      91.220  82.360  42.533  1.00  0.00           H
ATOM   2733  CB  CYS A 169      92.510  80.840  43.383  1.00  0.00           C
ATOM   2734  HB1 CYS A 169      93.450  81.200  42.963  1.00  0.00           H
ATOM   2735  HB2 CYS A 169      92.480  79.770  43.193  1.00  0.00           H
ATOM   2736  SG  CYS A 169      92.490  81.030  45.163  1.00  0.00           S
ATOM   2737  C   CYS A 169      91.400  80.870  41.033  1.00  0.00           C
ATOM   2738  O   CYS A 169      90.740  79.970  40.523  1.00  0.00           O
ATOM   2739  N   THR A 170      92.500  81.430  40.353  1.00  0.00           N
ATOM   2740  H   THR A 170      93.070  82.140  40.783  1.00  0.00           H
ATOM   2741  CA  THR A 170      92.640  81.340  38.913  1.00  0.00           C
ATOM   2742  HA  THR A 170      92.130  80.460  38.523  1.00  0.00           H
ATOM   2743  CB  THR A 170      92.130  82.690  38.283  1.00  0.00           C
ATOM   2744  HB  THR A 170      92.850  83.460  38.553  1.00  0.00           H
ATOM   2745  CG2 THR A 170      92.010  82.600  36.753  1.00  0.00           C
ATOM   2746 1HG2 THR A 170      91.250  83.260  36.363  1.00  0.00           H
ATOM   2747 2HG2 THR A 170      92.970  82.730  36.253  1.00  0.00           H
ATOM   2748 3HG2 THR A 170      91.540  81.660  36.473  1.00  0.00           H
ATOM   2749  OG1 THR A 170      90.810  82.990  38.743  1.00  0.00           O
ATOM   2750  HG1 THR A 170      90.280  82.360  38.243  1.00  0.00           H
ATOM   2751  C   THR A 170      94.120  81.400  38.603  1.00  0.00           C
ATOM   2752  O   THR A 170      94.940  81.760  39.463  1.00  0.00           O
ATOM   2753  N   MET A 171      94.410  80.940  37.353  1.00  0.00           N
ATOM   2754  H   MET A 171      93.630  80.590  36.813  1.00  0.00           H
ATOM   2755  CA  MET A 171      95.620  81.050  36.603  1.00  0.00           C
ATOM   2756  HA  MET A 171      96.320  81.710  37.103  1.00  0.00           H
ATOM   2757  CB  MET A 171      96.310  79.670  36.543  1.00  0.00           C
ATOM   2758  HB1 MET A 171      97.120  79.670  35.813  1.00  0.00           H
ATOM   2759  HB2 MET A 171      95.660  78.920  36.083  1.00  0.00           H
ATOM   2760  CG  MET A 171      96.940  79.240  37.843  1.00  0.00           C
ATOM   2761  HG1 MET A 171      96.200  79.090  38.623  1.00  0.00           H
ATOM   2762  HG2 MET A 171      97.550  80.090  38.133  1.00  0.00           H
ATOM   2763  SD  MET A 171      97.990  77.800  37.623  1.00  0.00           S
ATOM   2764  CE  MET A 171      99.360  78.230  38.753  1.00  0.00           C
ATOM   2765  HE1 MET A 171      99.110  78.250  39.813  1.00  0.00           H
ATOM   2766  HE2 MET A 171     100.180  77.530  38.623  1.00  0.00           H
ATOM   2767  HE3 MET A 171      99.670  79.250  38.533  1.00  0.00           H
ATOM   2768  C   MET A 171      95.400  81.500  35.103  1.00  0.00           C
ATOM   2769  O   MET A 171      94.730  80.820  34.323  1.00  0.00           O
ATOM   2770  N   LYS A 172      95.900  82.710  34.743  1.00  0.00           N
ATOM   2771  H   LYS A 172      96.360  83.310  35.413  1.00  0.00           H
ATOM   2772  CA  LYS A 172      95.810  83.350  33.483  1.00  0.00           C
ATOM   2773  HA  LYS A 172      95.160  82.720  32.863  1.00  0.00           H
ATOM   2774  CB  LYS A 172      95.140  84.690  33.563  1.00  0.00           C
ATOM   2775  HB1 LYS A 172      95.800  85.330  34.153  1.00  0.00           H
ATOM   2776  HB2 LYS A 172      94.180  84.500  34.033  1.00  0.00           H
ATOM   2777  CG  LYS A 172      95.020  85.290  32.093  1.00  0.00           C
ATOM   2778  HG1 LYS A 172      94.380  84.600  31.553  1.00  0.00           H
ATOM   2779  HG2 LYS A 172      96.000  85.370  31.613  1.00  0.00           H
ATOM   2780  CD  LYS A 172      94.420  86.630  32.273  1.00  0.00           C
ATOM   2781  HD1 LYS A 172      94.630  87.220  31.383  1.00  0.00           H
ATOM   2782  HD2 LYS A 172      94.900  87.140  33.113  1.00  0.00           H
ATOM   2783  CE  LYS A 172      92.960  86.740  32.763  1.00  0.00           C
ATOM   2784  HE1 LYS A 172      92.620  87.770  32.893  1.00  0.00           H
ATOM   2785  HE2 LYS A 172      92.880  86.260  33.733  1.00  0.00           H
ATOM   2786  NZ  LYS A 172      92.080  86.200  31.703  1.00  0.00           N
ATOM   2787  HZ1 LYS A 172      91.080  86.300  31.783  1.00  0.00           H
ATOM   2788  HZ2 LYS A 172      92.320  86.490  30.763  1.00  0.00           H
ATOM   2789  HZ3 LYS A 172      92.260  85.210  31.723  1.00  0.00           H
ATOM   2790  C   LYS A 172      97.180  83.420  32.813  1.00  0.00           C
ATOM   2791  O   LYS A 172      98.040  84.120  33.333  1.00  0.00           O
ATOM   2792  N   PHE A 173      97.360  82.720  31.713  1.00  0.00           N
ATOM   2793  H   PHE A 173      96.650  82.040  31.453  1.00  0.00           H
ATOM   2794  CA  PHE A 173      98.540  82.710  30.823  1.00  0.00           C
ATOM   2795  HA  PHE A 173      99.360  83.070  31.443  1.00  0.00           H
ATOM   2796  CB  PHE A 173      98.780  81.280  30.353  1.00  0.00           C
ATOM   2797  HB1 PHE A 173      99.620  81.280  29.653  1.00  0.00           H
ATOM   2798  HB2 PHE A 173      97.850  80.960  29.903  1.00  0.00           H
ATOM   2799  CG  PHE A 173      99.170  80.440  31.503  1.00  0.00           C
ATOM   2800  CD1 PHE A 173      98.170  79.610  32.013  1.00  0.00           C
ATOM   2801  HD1 PHE A 173      97.170  79.600  31.593  1.00  0.00           H
ATOM   2802  CE1 PHE A 173      98.510  78.780  33.133  1.00  0.00           C
ATOM   2803  HE1 PHE A 173      97.830  78.080  33.593  1.00  0.00           H
ATOM   2804  CZ  PHE A 173      99.860  78.620  33.533  1.00  0.00           C
ATOM   2805  HZ  PHE A 173     100.170  77.960  34.313  1.00  0.00           H
ATOM   2806  CE2 PHE A 173     100.840  79.450  32.983  1.00  0.00           C
ATOM   2807  HE2 PHE A 173     101.830  79.360  33.393  1.00  0.00           H
ATOM   2808  CD2 PHE A 173     100.530  80.310  31.933  1.00  0.00           C
ATOM   2809  HD2 PHE A 173     101.270  80.930  31.463  1.00  0.00           H
ATOM   2810  C   PHE A 173      98.360  83.700  29.663  1.00  0.00           C
ATOM   2811  O   PHE A 173      97.290  83.680  29.073  1.00  0.00           O
ATOM   2812  N   ARG A 174      99.290  84.670  29.473  1.00  0.00           N
ATOM   2813  H   ARG A 174     100.110  84.670  30.053  1.00  0.00           H
ATOM   2814  CA  ARG A 174      98.940  85.790  28.503  1.00  0.00           C
ATOM   2815  HA  ARG A 174      98.040  85.520  27.953  1.00  0.00           H
ATOM   2816  CB  ARG A 174      98.670  86.990  29.363  1.00  0.00           C
ATOM   2817  HB1 ARG A 174      99.500  87.320  30.003  1.00  0.00           H
ATOM   2818  HB2 ARG A 174      97.870  86.690  30.033  1.00  0.00           H
ATOM   2819  CG  ARG A 174      98.150  88.230  28.653  1.00  0.00           C
ATOM   2820  HG1 ARG A 174      97.430  87.970  27.873  1.00  0.00           H
ATOM   2821  HG2 ARG A 174      99.030  88.700  28.223  1.00  0.00           H
ATOM   2822  CD  ARG A 174      97.510  89.320  29.463  1.00  0.00           C
ATOM   2823  HD1 ARG A 174      97.690  90.320  29.073  1.00  0.00           H
ATOM   2824  HD2 ARG A 174      97.730  89.210  30.523  1.00  0.00           H
ATOM   2825  NE  ARG A 174      96.030  89.130  29.473  1.00  0.00           N
ATOM   2826  HE  ARG A 174      95.670  88.550  28.733  1.00  0.00           H
ATOM   2827  CZ  ARG A 174      95.130  89.720  30.203  1.00  0.00           C
ATOM   2828  NH1 ARG A 174      95.420  90.660  31.053  1.00  0.00           N
ATOM   2829 1HH1 ARG A 174      96.360  91.000  31.153  1.00  0.00           H
ATOM   2830 2HH1 ARG A 174      94.650  91.200  31.433  1.00  0.00           H
ATOM   2831  NH2 ARG A 174      93.860  89.450  30.243  1.00  0.00           N
ATOM   2832 1HH2 ARG A 174      93.370  88.900  29.543  1.00  0.00           H
ATOM   2833 2HH2 ARG A 174      93.280  90.090  30.773  1.00  0.00           H
ATOM   2834  C   ARG A 174     100.040  86.110  27.473  1.00  0.00           C
ATOM   2835  O   ARG A 174     101.180  86.040  27.883  1.00  0.00           O
ATOM   2836  N   SER A 175      99.640  86.590  26.313  1.00  0.00           N
ATOM   2837  H   SER A 175      98.670  86.500  26.063  1.00  0.00           H
ATOM   2838  CA  SER A 175     100.540  87.150  25.333  1.00  0.00           C
ATOM   2839  HA  SER A 175     101.550  86.800  25.563  1.00  0.00           H
ATOM   2840  CB  SER A 175     100.330  86.660  23.883  1.00  0.00           C
ATOM   2841  HB1 SER A 175      99.420  87.140  23.543  1.00  0.00           H
ATOM   2842  HB2 SER A 175     100.120  85.590  23.953  1.00  0.00           H
ATOM   2843  OG  SER A 175     101.400  86.940  23.053  1.00  0.00           O
ATOM   2844  HG  SER A 175     101.100  86.920  22.143  1.00  0.00           H
ATOM   2845  C   SER A 175     100.320  88.680  25.353  1.00  0.00           C
ATOM   2846  O   SER A 175      99.160  89.090  25.463  1.00  0.00           O
ATOM   2847  N   TRP A 176     101.390  89.450  25.293  1.00  0.00           N
ATOM   2848  H   TRP A 176     102.270  89.000  25.083  1.00  0.00           H
ATOM   2849  CA  TRP A 176     101.300  90.940  25.443  1.00  0.00           C
ATOM   2850  HA  TRP A 176     100.320  91.140  25.013  1.00  0.00           H
ATOM   2851  CB  TRP A 176     101.210  91.280  26.913  1.00  0.00           C
ATOM   2852  HB1 TRP A 176     100.680  90.550  27.523  1.00  0.00           H
ATOM   2853  HB2 TRP A 176     100.720  92.250  26.863  1.00  0.00           H
ATOM   2854  CG  TRP A 176     102.580  91.580  27.573  1.00  0.00           C
ATOM   2855  CD1 TRP A 176     103.140  92.830  27.973  1.00  0.00           C
ATOM   2856  HD1 TRP A 176     102.640  93.760  27.743  1.00  0.00           H
ATOM   2857  NE1 TRP A 176     104.240  92.680  28.773  1.00  0.00           N
ATOM   2858  HE1 TRP A 176     104.670  93.480  29.203  1.00  0.00           H
ATOM   2859  CE2 TRP A 176     104.620  91.370  28.813  1.00  0.00           C
ATOM   2860  CZ2 TRP A 176     105.680  90.690  29.423  1.00  0.00           C
ATOM   2861  HZ2 TRP A 176     106.340  91.300  30.023  1.00  0.00           H
ATOM   2862  CH2 TRP A 176     105.830  89.290  29.193  1.00  0.00           C
ATOM   2863  HH2 TRP A 176     106.700  88.850  29.663  1.00  0.00           H
ATOM   2864  CZ3 TRP A 176     104.830  88.570  28.463  1.00  0.00           C
ATOM   2865  HZ3 TRP A 176     104.910  87.500  28.333  1.00  0.00           H
ATOM   2866  CE3 TRP A 176     103.670  89.210  27.963  1.00  0.00           C
ATOM   2867  HE3 TRP A 176     102.910  88.670  27.413  1.00  0.00           H
ATOM   2868  CD2 TRP A 176     103.600  90.650  28.093  1.00  0.00           C
ATOM   2869  C   TRP A 176     102.330  91.850  24.733  1.00  0.00           C
ATOM   2870  O   TRP A 176     102.040  93.000  24.373  1.00  0.00           O
ATOM   2871  N   THR A 177     103.530  91.340  24.473  1.00  0.00           N
ATOM   2872  H   THR A 177     103.810  90.480  24.913  1.00  0.00           H
ATOM   2873  CA  THR A 177     104.620  91.970  23.633  1.00  0.00           C
ATOM   2874  HA  THR A 177     104.700  93.050  23.773  1.00  0.00           H
ATOM   2875  CB  THR A 177     105.960  91.370  23.873  1.00  0.00           C
ATOM   2876  HB  THR A 177     106.660  91.910  23.233  1.00  0.00           H
ATOM   2877  CG2 THR A 177     106.240  91.460  25.333  1.00  0.00           C
ATOM   2878 1HG2 THR A 177     105.880  90.580  25.863  1.00  0.00           H
ATOM   2879 2HG2 THR A 177     107.320  91.520  25.523  1.00  0.00           H
ATOM   2880 3HG2 THR A 177     105.860  92.380  25.773  1.00  0.00           H
ATOM   2881  OG1 THR A 177     105.810  89.990  23.463  1.00  0.00           O
ATOM   2882  HG1 THR A 177     106.680  89.700  23.743  1.00  0.00           H
ATOM   2883  C   THR A 177     104.280  91.910  22.163  1.00  0.00           C
ATOM   2884  O   THR A 177     104.580  92.840  21.343  1.00  0.00           O
ATOM   2885  N   TYR A 178     103.540  90.870  21.763  1.00  0.00           N
ATOM   2886  H   TYR A 178     103.400  90.110  22.413  1.00  0.00           H
ATOM   2887  CA  TYR A 178     102.990  90.720  20.463  1.00  0.00           C
ATOM   2888  HA  TYR A 178     103.530  91.320  19.723  1.00  0.00           H
ATOM   2889  CB  TYR A 178     103.140  89.290  20.043  1.00  0.00           C
ATOM   2890  HB1 TYR A 178     102.420  89.170  19.233  1.00  0.00           H
ATOM   2891  HB2 TYR A 178     102.870  88.600  20.843  1.00  0.00           H
ATOM   2892  CG  TYR A 178     104.610  89.040  19.573  1.00  0.00           C
ATOM   2893  CD1 TYR A 178     105.560  88.660  20.513  1.00  0.00           C
ATOM   2894  HD1 TYR A 178     105.340  88.500  21.563  1.00  0.00           H
ATOM   2895  CE1 TYR A 178     106.870  88.350  20.033  1.00  0.00           C
ATOM   2896  HE1 TYR A 178     107.590  87.960  20.733  1.00  0.00           H
ATOM   2897  CZ  TYR A 178     107.240  88.540  18.743  1.00  0.00           C
ATOM   2898  OH  TYR A 178     108.530  88.290  18.433  1.00  0.00           O
ATOM   2899  HH  TYR A 178     108.690  88.420  17.493  1.00  0.00           H
ATOM   2900  CE2 TYR A 178     106.320  89.000  17.863  1.00  0.00           C
ATOM   2901  HE2 TYR A 178     106.600  89.130  16.833  1.00  0.00           H
ATOM   2902  CD2 TYR A 178     105.010  89.260  18.263  1.00  0.00           C
ATOM   2903  HD2 TYR A 178     104.400  89.840  17.593  1.00  0.00           H
ATOM   2904  C   TYR A 178     101.500  91.100  20.423  1.00  0.00           C
ATOM   2905  O   TYR A 178     100.900  91.360  21.473  1.00  0.00           O
ATOM   2906  N   ASP A 179     100.920  91.110  19.273  1.00  0.00           N
ATOM   2907  H   ASP A 179     101.380  90.900  18.403  1.00  0.00           H
ATOM   2908  CA  ASP A 179      99.560  91.570  19.013  1.00  0.00           C
ATOM   2909  HA  ASP A 179      99.120  92.060  19.883  1.00  0.00           H
ATOM   2910  CB  ASP A 179      99.760  92.590  17.883  1.00  0.00           C
ATOM   2911  HB1 ASP A 179     100.140  92.220  16.933  1.00  0.00           H
ATOM   2912  HB2 ASP A 179     100.460  93.350  18.203  1.00  0.00           H
ATOM   2913  CG  ASP A 179      98.480  93.390  17.513  1.00  0.00           C
ATOM   2914  OD1 ASP A 179      97.790  93.910  18.453  1.00  0.00           O
ATOM   2915  OD2 ASP A 179      98.020  93.280  16.373  1.00  0.00           O
ATOM   2916  C   ASP A 179      98.720  90.390  18.613  1.00  0.00           C
ATOM   2917  O   ASP A 179      99.250  89.340  18.173  1.00  0.00           O
ATOM   2918  N   ARG A 180      97.400  90.620  18.603  1.00  0.00           N
ATOM   2919  H   ARG A 180      97.070  91.490  18.973  1.00  0.00           H
ATOM   2920  CA  ARG A 180      96.520  89.620  17.923  1.00  0.00           C
ATOM   2921  HA  ARG A 180      96.760  88.600  18.213  1.00  0.00           H
ATOM   2922  CB  ARG A 180      94.990  89.940  18.393  1.00  0.00           C
ATOM   2923  HB1 ARG A 180      94.320  89.390  17.733  1.00  0.00           H
ATOM   2924  HB2 ARG A 180      94.720  90.990  18.293  1.00  0.00           H
ATOM   2925  CG  ARG A 180      94.700  89.530  19.863  1.00  0.00           C
ATOM   2926  HG1 ARG A 180      95.600  89.780  20.433  1.00  0.00           H
ATOM   2927  HG2 ARG A 180      94.520  88.460  19.843  1.00  0.00           H
ATOM   2928  CD  ARG A 180      93.520  90.340  20.413  1.00  0.00           C
ATOM   2929  HD1 ARG A 180      93.820  91.390  20.483  1.00  0.00           H
ATOM   2930  HD2 ARG A 180      93.320  89.930  21.403  1.00  0.00           H
ATOM   2931  NE  ARG A 180      92.290  90.220  19.603  1.00  0.00           N
ATOM   2932  HE  ARG A 180      91.810  89.330  19.683  1.00  0.00           H
ATOM   2933  CZ  ARG A 180      91.850  91.080  18.763  1.00  0.00           C
ATOM   2934  NH1 ARG A 180      92.330  92.320  18.643  1.00  0.00           N
ATOM   2935 1HH1 ARG A 180      93.240  92.540  19.013  1.00  0.00           H
ATOM   2936 2HH1 ARG A 180      91.960  92.990  17.993  1.00  0.00           H
ATOM   2937  NH2 ARG A 180      90.800  90.840  18.083  1.00  0.00           N
ATOM   2938 1HH2 ARG A 180      90.370  89.950  18.303  1.00  0.00           H
ATOM   2939 2HH2 ARG A 180      90.410  91.470  17.393  1.00  0.00           H
ATOM   2940  C   ARG A 180      96.680  89.520  16.403  1.00  0.00           C
ATOM   2941  O   ARG A 180      96.160  88.570  15.753  1.00  0.00           O
ATOM   2942  N   THR A 181      97.540  90.340  15.743  1.00  0.00           N
ATOM   2943  H   THR A 181      97.780  91.170  16.273  1.00  0.00           H
ATOM   2944  CA  THR A 181      97.910  90.170  14.343  1.00  0.00           C
ATOM   2945  HA  THR A 181      97.270  89.430  13.853  1.00  0.00           H
ATOM   2946  CB  THR A 181      97.900  91.490  13.473  1.00  0.00           C
ATOM   2947  HB  THR A 181      98.260  91.300  12.463  1.00  0.00           H
ATOM   2948  CG2 THR A 181      96.490  92.060  13.423  1.00  0.00           C
ATOM   2949 1HG2 THR A 181      96.310  92.450  14.423  1.00  0.00           H
ATOM   2950 2HG2 THR A 181      96.320  92.760  12.603  1.00  0.00           H
ATOM   2951 3HG2 THR A 181      95.850  91.210  13.193  1.00  0.00           H
ATOM   2952  OG1 THR A 181      98.710  92.460  13.983  1.00  0.00           O
ATOM   2953  HG1 THR A 181      98.360  92.670  14.853  1.00  0.00           H
ATOM   2954  C   THR A 181      99.360  89.600  14.253  1.00  0.00           C
ATOM   2955  O   THR A 181      99.980  89.510  13.203  1.00  0.00           O
ATOM   2956  N   GLU A 182      99.890  89.110  15.343  1.00  0.00           N
ATOM   2957  H   GLU A 182      99.380  89.270  16.193  1.00  0.00           H
ATOM   2958  CA  GLU A 182     101.250  88.510  15.423  1.00  0.00           C
ATOM   2959  HA  GLU A 182     101.740  88.460  14.453  1.00  0.00           H
ATOM   2960  CB  GLU A 182     102.230  89.510  16.013  1.00  0.00           C
ATOM   2961  HB1 GLU A 182     103.140  88.950  16.233  1.00  0.00           H
ATOM   2962  HB2 GLU A 182     101.750  89.760  16.963  1.00  0.00           H
ATOM   2963  CG  GLU A 182     102.460  90.830  15.323  1.00  0.00           C
ATOM   2964  HG1 GLU A 182     102.440  91.640  16.043  1.00  0.00           H
ATOM   2965  HG2 GLU A 182     101.570  91.050  14.743  1.00  0.00           H
ATOM   2966  CD  GLU A 182     103.620  90.780  14.323  1.00  0.00           C
ATOM   2967  OE1 GLU A 182     104.760  91.090  14.703  1.00  0.00           O
ATOM   2968  OE2 GLU A 182     103.310  90.520  13.103  1.00  0.00           O
ATOM   2969  C   GLU A 182     101.360  87.150  16.123  1.00  0.00           C
ATOM   2970  O   GLU A 182     102.090  86.300  15.663  1.00  0.00           O
ATOM   2971  N   ILE A 183     100.640  86.920  17.223  1.00  0.00           N
ATOM   2972  H   ILE A 183     100.100  87.710  17.543  1.00  0.00           H
ATOM   2973  CA  ILE A 183     100.470  85.650  17.873  1.00  0.00           C
ATOM   2974  HA  ILE A 183     100.950  84.920  17.213  1.00  0.00           H
ATOM   2975  CB  ILE A 183     101.270  85.430  19.183  1.00  0.00           C
ATOM   2976  HB  ILE A 183     101.030  86.290  19.813  1.00  0.00           H
ATOM   2977  CG2 ILE A 183     100.740  84.150  19.953  1.00  0.00           C
ATOM   2978 1HG2 ILE A 183     101.440  83.750  20.693  1.00  0.00           H
ATOM   2979 2HG2 ILE A 183      99.760  84.330  20.373  1.00  0.00           H
ATOM   2980 3HG2 ILE A 183     100.620  83.310  19.273  1.00  0.00           H
ATOM   2981  CG1 ILE A 183     102.810  85.330  19.013  1.00  0.00           C
ATOM   2982 1HG1 ILE A 183     103.200  85.950  18.213  1.00  0.00           H
ATOM   2983 2HG1 ILE A 183     103.180  84.370  18.653  1.00  0.00           H
ATOM   2984  CD  ILE A 183     103.520  85.610  20.293  1.00  0.00           C
ATOM   2985  HD1 ILE A 183     103.330  84.750  20.943  1.00  0.00           H
ATOM   2986  HD2 ILE A 183     104.600  85.540  20.163  1.00  0.00           H
ATOM   2987  HD3 ILE A 183     103.270  86.560  20.763  1.00  0.00           H
ATOM   2988  C   ILE A 183      99.000  85.240  17.813  1.00  0.00           C
ATOM   2989  O   ILE A 183      98.140  86.030  18.193  1.00  0.00           O
ATOM   2990  N   ASP A 184      98.690  84.000  17.613  1.00  0.00           N
ATOM   2991  H   ASP A 184      99.330  83.310  17.243  1.00  0.00           H
ATOM   2992  CA  ASP A 184      97.420  83.380  17.913  1.00  0.00           C
ATOM   2993  HA  ASP A 184      96.870  84.150  18.443  1.00  0.00           H
ATOM   2994  CB  ASP A 184      96.570  83.030  16.613  1.00  0.00           C
ATOM   2995  HB1 ASP A 184      97.040  82.150  16.163  1.00  0.00           H
ATOM   2996  HB2 ASP A 184      96.640  83.930  16.003  1.00  0.00           H
ATOM   2997  CG  ASP A 184      95.180  82.640  16.943  1.00  0.00           C
ATOM   2998  OD1 ASP A 184      94.660  82.850  18.093  1.00  0.00           O
ATOM   2999  OD2 ASP A 184      94.470  82.290  15.963  1.00  0.00           O
ATOM   3000  C   ASP A 184      97.640  82.230  18.863  1.00  0.00           C
ATOM   3001  O   ASP A 184      98.270  81.240  18.553  1.00  0.00           O
ATOM   3002  N   LEU A 185      97.100  82.300  20.043  1.00  0.00           N
ATOM   3003  H   LEU A 185      96.520  83.130  20.103  1.00  0.00           H
ATOM   3004  CA  LEU A 185      96.980  81.240  21.043  1.00  0.00           C
ATOM   3005  HA  LEU A 185      97.850  80.590  20.943  1.00  0.00           H
ATOM   3006  CB  LEU A 185      96.790  81.800  22.483  1.00  0.00           C
ATOM   3007  HB1 LEU A 185      96.760  80.960  23.173  1.00  0.00           H
ATOM   3008  HB2 LEU A 185      95.790  82.200  22.643  1.00  0.00           H
ATOM   3009  CG  LEU A 185      97.880  82.810  22.833  1.00  0.00           C
ATOM   3010  HG  LEU A 185      97.700  83.730  22.273  1.00  0.00           H
ATOM   3011  CD1 LEU A 185      97.800  83.170  24.373  1.00  0.00           C
ATOM   3012 1HD1 LEU A 185      98.610  83.880  24.553  1.00  0.00           H
ATOM   3013 2HD1 LEU A 185      96.920  83.780  24.573  1.00  0.00           H
ATOM   3014 3HD1 LEU A 185      97.800  82.320  25.063  1.00  0.00           H
ATOM   3015  CD2 LEU A 185      99.270  82.410  22.463  1.00  0.00           C
ATOM   3016 1HD2 LEU A 185      99.390  82.390  21.383  1.00  0.00           H
ATOM   3017 2HD2 LEU A 185     100.010  83.120  22.823  1.00  0.00           H
ATOM   3018 3HD2 LEU A 185      99.460  81.470  22.993  1.00  0.00           H
ATOM   3019  C   LEU A 185      95.870  80.250  20.643  1.00  0.00           C
ATOM   3020  O   LEU A 185      94.720  80.680  20.463  1.00  0.00           O
ATOM   3021  N   VAL A 186      96.200  78.900  20.753  1.00  0.00           N
ATOM   3022  H   VAL A 186      97.170  78.670  20.893  1.00  0.00           H
ATOM   3023  CA  VAL A 186      95.220  77.720  20.713  1.00  0.00           C
ATOM   3024  HA  VAL A 186      94.240  78.150  20.903  1.00  0.00           H
ATOM   3025  CB  VAL A 186      95.020  77.140  19.243  1.00  0.00           C
ATOM   3026  HB  VAL A 186      94.290  76.330  19.293  1.00  0.00           H
ATOM   3027  CG1 VAL A 186      94.440  78.260  18.293  1.00  0.00           C
ATOM   3028 1HG1 VAL A 186      93.500  78.600  18.743  1.00  0.00           H
ATOM   3029 2HG1 VAL A 186      95.080  79.140  18.253  1.00  0.00           H
ATOM   3030 3HG1 VAL A 186      94.190  77.940  17.283  1.00  0.00           H
ATOM   3031  CG2 VAL A 186      96.310  76.420  18.753  1.00  0.00           C
ATOM   3032 1HG2 VAL A 186      97.110  77.170  18.753  1.00  0.00           H
ATOM   3033 2HG2 VAL A 186      96.560  75.590  19.413  1.00  0.00           H
ATOM   3034 3HG2 VAL A 186      96.310  75.920  17.783  1.00  0.00           H
ATOM   3035  C   VAL A 186      95.440  76.620  21.713  1.00  0.00           C
ATOM   3036  O   VAL A 186      96.470  76.560  22.343  1.00  0.00           O
ATOM   3037  N   LEU A 187      94.400  75.740  22.023  1.00  0.00           N
ATOM   3038  H   LEU A 187      93.570  75.860  21.463  1.00  0.00           H
ATOM   3039  CA  LEU A 187      94.360  74.760  23.113  1.00  0.00           C
ATOM   3040  HA  LEU A 187      95.290  74.790  23.673  1.00  0.00           H
ATOM   3041  CB  LEU A 187      93.150  74.880  24.063  1.00  0.00           C
ATOM   3042  HB1 LEU A 187      93.120  73.980  24.683  1.00  0.00           H
ATOM   3043  HB2 LEU A 187      92.290  74.880  23.403  1.00  0.00           H
ATOM   3044  CG  LEU A 187      93.170  76.120  24.993  1.00  0.00           C
ATOM   3045  HG  LEU A 187      93.320  77.000  24.373  1.00  0.00           H
ATOM   3046  CD1 LEU A 187      91.860  76.260  25.673  1.00  0.00           C
ATOM   3047 1HD1 LEU A 187      91.490  75.390  26.203  1.00  0.00           H
ATOM   3048 2HD1 LEU A 187      91.870  77.080  26.393  1.00  0.00           H
ATOM   3049 3HD1 LEU A 187      91.130  76.380  24.873  1.00  0.00           H
ATOM   3050  CD2 LEU A 187      94.230  75.840  26.093  1.00  0.00           C
ATOM   3051 1HD2 LEU A 187      95.230  75.790  25.663  1.00  0.00           H
ATOM   3052 2HD2 LEU A 187      94.150  76.720  26.743  1.00  0.00           H
ATOM   3053 3HD2 LEU A 187      93.920  74.990  26.693  1.00  0.00           H
ATOM   3054  C   LEU A 187      94.330  73.320  22.473  1.00  0.00           C
ATOM   3055  O   LEU A 187      93.890  73.130  21.323  1.00  0.00           O
ATOM   3056  N   LYS A 188      94.850  72.250  23.143  1.00  0.00           N
ATOM   3057  H   LYS A 188      95.350  72.500  23.983  1.00  0.00           H
ATOM   3058  CA  LYS A 188      94.730  70.820  22.783  1.00  0.00           C
ATOM   3059  HA  LYS A 188      94.220  70.730  21.823  1.00  0.00           H
ATOM   3060  CB  LYS A 188      96.170  70.190  22.603  1.00  0.00           C
ATOM   3061  HB1 LYS A 188      96.730  70.930  22.033  1.00  0.00           H
ATOM   3062  HB2 LYS A 188      96.140  69.280  22.003  1.00  0.00           H
ATOM   3063  CG  LYS A 188      96.970  69.970  23.903  1.00  0.00           C
ATOM   3064  HG1 LYS A 188      96.260  69.690  24.683  1.00  0.00           H
ATOM   3065  HG2 LYS A 188      97.300  70.960  24.213  1.00  0.00           H
ATOM   3066  CD  LYS A 188      98.120  68.950  23.763  1.00  0.00           C
ATOM   3067  HD1 LYS A 188      97.750  68.040  23.303  1.00  0.00           H
ATOM   3068  HD2 LYS A 188      98.530  68.870  24.763  1.00  0.00           H
ATOM   3069  CE  LYS A 188      99.270  69.510  22.923  1.00  0.00           C
ATOM   3070  HE1 LYS A 188      99.440  70.500  23.353  1.00  0.00           H
ATOM   3071  HE2 LYS A 188      98.970  69.550  21.883  1.00  0.00           H
ATOM   3072  NZ  LYS A 188     100.430  68.690  23.103  1.00  0.00           N
ATOM   3073  HZ1 LYS A 188     101.240  69.160  22.713  1.00  0.00           H
ATOM   3074  HZ2 LYS A 188     100.590  68.400  24.053  1.00  0.00           H
ATOM   3075  HZ3 LYS A 188     100.200  67.900  22.523  1.00  0.00           H
ATOM   3076  C   LYS A 188      93.920  70.010  23.793  1.00  0.00           C
ATOM   3077  O   LYS A 188      93.540  68.970  23.313  1.00  0.00           O
ATOM   3078  N   SER A 189      93.640  70.410  25.023  1.00  0.00           N
ATOM   3079  H   SER A 189      94.180  71.200  25.343  1.00  0.00           H
ATOM   3080  CA  SER A 189      92.790  69.780  25.983  1.00  0.00           C
ATOM   3081  HA  SER A 189      92.250  69.040  25.393  1.00  0.00           H
ATOM   3082  CB  SER A 189      93.770  69.110  26.953  1.00  0.00           C
ATOM   3083  HB1 SER A 189      94.430  69.830  27.433  1.00  0.00           H
ATOM   3084  HB2 SER A 189      94.350  68.430  26.333  1.00  0.00           H
ATOM   3085  OG  SER A 189      92.950  68.440  27.833  1.00  0.00           O
ATOM   3086  HG  SER A 189      93.480  67.730  28.193  1.00  0.00           H
ATOM   3087  C   SER A 189      91.950  70.870  26.683  1.00  0.00           C
ATOM   3088  O   SER A 189      92.280  72.050  26.693  1.00  0.00           O
ATOM   3089  N   GLU A 190      90.840  70.500  27.303  1.00  0.00           N
ATOM   3090  H   GLU A 190      90.570  69.530  27.263  1.00  0.00           H
ATOM   3091  CA  GLU A 190      89.930  71.390  28.053  1.00  0.00           C
ATOM   3092  HA  GLU A 190      89.960  72.350  27.553  1.00  0.00           H
ATOM   3093  CB  GLU A 190      88.490  70.890  27.803  1.00  0.00           C
ATOM   3094  HB1 GLU A 190      88.210  70.900  26.743  1.00  0.00           H
ATOM   3095  HB2 GLU A 190      87.800  71.480  28.403  1.00  0.00           H
ATOM   3096  CG  GLU A 190      88.410  69.420  28.303  1.00  0.00           C
ATOM   3097  HG1 GLU A 190      88.830  69.400  29.313  1.00  0.00           H
ATOM   3098  HG2 GLU A 190      88.960  68.710  27.683  1.00  0.00           H
ATOM   3099  CD  GLU A 190      86.970  69.030  28.403  1.00  0.00           C
ATOM   3100  OE1 GLU A 190      86.500  68.800  29.543  1.00  0.00           O
ATOM   3101  OE2 GLU A 190      86.260  69.000  27.403  1.00  0.00           O
ATOM   3102  C   GLU A 190      90.330  71.610  29.573  1.00  0.00           C
ATOM   3103  O   GLU A 190      89.700  72.530  30.163  1.00  0.00           O
ATOM   3104  N   VAL A 191      91.300  70.860  30.093  1.00  0.00           N
ATOM   3105  H   VAL A 191      91.790  70.290  29.403  1.00  0.00           H
ATOM   3106  CA  VAL A 191      91.710  70.810  31.503  1.00  0.00           C
ATOM   3107  HA  VAL A 191      91.320  71.710  31.963  1.00  0.00           H
ATOM   3108  CB  VAL A 191      91.200  69.560  32.253  1.00  0.00           C
ATOM   3109  HB  VAL A 191      91.580  69.560  33.273  1.00  0.00           H
ATOM   3110  CG1 VAL A 191      89.690  69.520  32.463  1.00  0.00           C
ATOM   3111 1HG1 VAL A 191      89.150  69.430  31.513  1.00  0.00           H
ATOM   3112 2HG1 VAL A 191      89.420  68.660  33.083  1.00  0.00           H
ATOM   3113 3HG1 VAL A 191      89.340  70.480  32.843  1.00  0.00           H
ATOM   3114  CG2 VAL A 191      91.550  68.230  31.503  1.00  0.00           C
ATOM   3115 1HG2 VAL A 191      91.120  68.210  30.503  1.00  0.00           H
ATOM   3116 2HG2 VAL A 191      92.620  68.100  31.323  1.00  0.00           H
ATOM   3117 3HG2 VAL A 191      91.190  67.430  32.153  1.00  0.00           H
ATOM   3118  C   VAL A 191      93.220  70.870  31.683  1.00  0.00           C
ATOM   3119  O   VAL A 191      93.890  70.550  30.673  1.00  0.00           O
ATOM   3120  N   ALA A 192      93.800  71.000  32.883  1.00  0.00           N
ATOM   3121  H   ALA A 192      93.190  71.260  33.643  1.00  0.00           H
ATOM   3122  CA  ALA A 192      95.200  70.740  33.103  1.00  0.00           C
ATOM   3123  HA  ALA A 192      95.790  70.870  32.193  1.00  0.00           H
ATOM   3124  CB  ALA A 192      95.830  71.950  33.813  1.00  0.00           C
ATOM   3125  HB1 ALA A 192      96.900  71.790  33.993  1.00  0.00           H
ATOM   3126  HB2 ALA A 192      95.650  72.850  33.233  1.00  0.00           H
ATOM   3127  HB3 ALA A 192      95.420  72.030  34.813  1.00  0.00           H
ATOM   3128  C   ALA A 192      95.520  69.360  33.663  1.00  0.00           C
ATOM   3129  O   ALA A 192      94.780  68.660  34.363  1.00  0.00           O
ATOM   3130  N   SER A 193      96.810  68.850  33.383  1.00  0.00           N
ATOM   3131  H   SER A 193      97.430  69.410  32.803  1.00  0.00           H
ATOM   3132  CA  SER A 193      97.330  67.600  33.843  1.00  0.00           C
ATOM   3133  HA  SER A 193      96.540  66.870  33.673  1.00  0.00           H
ATOM   3134  CB  SER A 193      98.590  67.100  33.153  1.00  0.00           C
ATOM   3135  HB1 SER A 193      98.940  66.150  33.573  1.00  0.00           H
ATOM   3136  HB2 SER A 193      99.300  67.890  33.373  1.00  0.00           H
ATOM   3137  OG  SER A 193      98.430  67.150  31.773  1.00  0.00           O
ATOM   3138  HG  SER A 193      99.320  67.310  31.443  1.00  0.00           H
ATOM   3139  C   SER A 193      97.460  67.500  35.363  1.00  0.00           C
ATOM   3140  O   SER A 193      98.200  68.340  35.933  1.00  0.00           O
ATOM   3141  N   LEU A 194      96.890  66.460  36.053  1.00  0.00           N
ATOM   3142  H   LEU A 194      96.070  65.960  35.733  1.00  0.00           H
ATOM   3143  CA  LEU A 194      97.040  66.230  37.483  1.00  0.00           C
ATOM   3144  HA  LEU A 194      97.670  67.000  37.923  1.00  0.00           H
ATOM   3145  CB  LEU A 194      95.700  66.200  38.233  1.00  0.00           C
ATOM   3146  HB1 LEU A 194      95.920  65.980  39.283  1.00  0.00           H
ATOM   3147  HB2 LEU A 194      95.150  65.360  37.793  1.00  0.00           H
ATOM   3148  CG  LEU A 194      94.980  67.590  38.203  1.00  0.00           C
ATOM   3149  HG  LEU A 194      94.740  67.800  37.163  1.00  0.00           H
ATOM   3150  CD1 LEU A 194      93.660  67.560  38.983  1.00  0.00           C
ATOM   3151 1HD1 LEU A 194      93.050  66.830  38.463  1.00  0.00           H
ATOM   3152 2HD1 LEU A 194      93.840  67.200  39.993  1.00  0.00           H
ATOM   3153 3HD1 LEU A 194      93.200  68.550  39.003  1.00  0.00           H
ATOM   3154  CD2 LEU A 194      95.760  68.770  38.773  1.00  0.00           C
ATOM   3155 1HD2 LEU A 194      95.920  68.690  39.843  1.00  0.00           H
ATOM   3156 2HD2 LEU A 194      96.680  68.850  38.193  1.00  0.00           H
ATOM   3157 3HD2 LEU A 194      95.240  69.720  38.723  1.00  0.00           H
ATOM   3158  C   LEU A 194      97.770  64.930  37.723  1.00  0.00           C
ATOM   3159  O   LEU A 194      98.130  64.500  38.873  1.00  0.00           O
ATOM   3160  N   ASP A 195      98.120  64.170  36.653  1.00  0.00           N
ATOM   3161  H   ASP A 195      97.750  64.480  35.763  1.00  0.00           H
ATOM   3162  CA  ASP A 195      98.720  62.830  36.613  1.00  0.00           C
ATOM   3163  HA  ASP A 195      98.010  62.130  37.063  1.00  0.00           H
ATOM   3164  CB  ASP A 195      98.980  62.330  35.163  1.00  0.00           C
ATOM   3165  HB1 ASP A 195      99.270  61.290  35.273  1.00  0.00           H
ATOM   3166  HB2 ASP A 195      99.750  63.000  34.793  1.00  0.00           H
ATOM   3167  CG  ASP A 195      97.710  62.390  34.273  1.00  0.00           C
ATOM   3168  OD1 ASP A 195      96.940  61.390  34.363  1.00  0.00           O
ATOM   3169  OD2 ASP A 195      97.540  63.440  33.603  1.00  0.00           O
ATOM   3170  C   ASP A 195     100.130  62.710  37.303  1.00  0.00           C
ATOM   3171  O   ASP A 195     100.460  61.630  37.773  1.00  0.00           O
ATOM   3172  N   ASP A 196     100.870  63.800  37.493  1.00  0.00           N
ATOM   3173  H   ASP A 196     100.610  64.640  36.993  1.00  0.00           H
ATOM   3174  CA  ASP A 196     102.090  63.970  38.333  1.00  0.00           C
ATOM   3175  HA  ASP A 196     102.600  63.010  38.473  1.00  0.00           H
ATOM   3176  CB  ASP A 196     103.150  64.730  37.423  1.00  0.00           C
ATOM   3177  HB1 ASP A 196     104.040  65.010  37.983  1.00  0.00           H
ATOM   3178  HB2 ASP A 196     102.610  65.540  36.923  1.00  0.00           H
ATOM   3179  CG  ASP A 196     103.540  63.910  36.183  1.00  0.00           C
ATOM   3180  OD1 ASP A 196     104.440  63.060  36.333  1.00  0.00           O
ATOM   3181  OD2 ASP A 196     102.980  64.030  35.113  1.00  0.00           O
ATOM   3182  C   ASP A 196     101.930  64.610  39.723  1.00  0.00           C
ATOM   3183  O   ASP A 196     102.950  65.040  40.293  1.00  0.00           O
ATOM   3184  N   PHE A 197     100.750  65.000  40.163  1.00  0.00           N
ATOM   3185  H   PHE A 197      99.900  64.640  39.753  1.00  0.00           H
ATOM   3186  CA  PHE A 197     100.440  65.810  41.323  1.00  0.00           C
ATOM   3187  HA  PHE A 197     101.040  66.700  41.143  1.00  0.00           H
ATOM   3188  CB  PHE A 197      99.050  66.210  41.363  1.00  0.00           C
ATOM   3189  HB1 PHE A 197      98.370  65.370  41.313  1.00  0.00           H
ATOM   3190  HB2 PHE A 197      98.790  66.810  40.493  1.00  0.00           H
ATOM   3191  CG  PHE A 197      98.730  67.100  42.533  1.00  0.00           C
ATOM   3192  CD1 PHE A 197      99.250  68.440  42.543  1.00  0.00           C
ATOM   3193  HD1 PHE A 197      99.980  68.850  41.873  1.00  0.00           H
ATOM   3194  CE1 PHE A 197      98.900  69.270  43.683  1.00  0.00           C
ATOM   3195  HE1 PHE A 197      99.330  70.250  43.863  1.00  0.00           H
ATOM   3196  CZ  PHE A 197      98.090  68.740  44.723  1.00  0.00           C
ATOM   3197  HZ  PHE A 197      97.720  69.320  45.553  1.00  0.00           H
ATOM   3198  CE2 PHE A 197      97.640  67.430  44.703  1.00  0.00           C
ATOM   3199  HE2 PHE A 197      97.140  66.940  45.523  1.00  0.00           H
ATOM   3200  CD2 PHE A 197      97.930  66.650  43.563  1.00  0.00           C
ATOM   3201  HD2 PHE A 197      97.660  65.600  43.613  1.00  0.00           H
ATOM   3202  C   PHE A 197     100.850  65.130  42.623  1.00  0.00           C
ATOM   3203  O   PHE A 197     100.420  64.050  42.993  1.00  0.00           O
ATOM   3204  N   THR A 198     101.730  65.780  43.333  1.00  0.00           N
ATOM   3205  H   THR A 198     101.830  66.770  43.143  1.00  0.00           H
ATOM   3206  CA  THR A 198     102.280  65.250  44.603  1.00  0.00           C
ATOM   3207  HA  THR A 198     102.400  64.170  44.613  1.00  0.00           H
ATOM   3208  CB  THR A 198     103.700  65.860  44.733  1.00  0.00           C
ATOM   3209  HB  THR A 198     103.690  66.950  44.663  1.00  0.00           H
ATOM   3210  CG2 THR A 198     104.340  65.330  46.033  1.00  0.00           C
ATOM   3211 1HG2 THR A 198     103.640  65.180  46.853  1.00  0.00           H
ATOM   3212 2HG2 THR A 198     104.720  64.330  45.793  1.00  0.00           H
ATOM   3213 3HG2 THR A 198     105.140  66.040  46.203  1.00  0.00           H
ATOM   3214  OG1 THR A 198     104.540  65.380  43.733  1.00  0.00           O
ATOM   3215  HG1 THR A 198     104.700  66.140  43.173  1.00  0.00           H
ATOM   3216  C   THR A 198     101.320  65.790  45.783  1.00  0.00           C
ATOM   3217  O   THR A 198     101.090  66.990  45.923  1.00  0.00           O
ATOM   3218  N   PRO A 199     100.680  64.900  46.573  1.00  0.00           N
ATOM   3219  CD  PRO A 199     100.940  63.490  46.463  1.00  0.00           C
ATOM   3220  HD1 PRO A 199     101.980  63.220  46.673  1.00  0.00           H
ATOM   3221  HD2 PRO A 199     100.660  63.090  45.493  1.00  0.00           H
ATOM   3222  CG  PRO A 199     100.090  62.830  47.523  1.00  0.00           C
ATOM   3223  HG1 PRO A 199     100.630  62.770  48.473  1.00  0.00           H
ATOM   3224  HG2 PRO A 199      99.650  61.920  47.133  1.00  0.00           H
ATOM   3225  CB  PRO A 199      98.850  63.770  47.693  1.00  0.00           C
ATOM   3226  HB1 PRO A 199      98.320  63.760  48.643  1.00  0.00           H
ATOM   3227  HB2 PRO A 199      98.050  63.570  46.973  1.00  0.00           H
ATOM   3228  CA  PRO A 199      99.460  65.170  47.393  1.00  0.00           C
ATOM   3229  HA  PRO A 199      98.720  65.750  46.843  1.00  0.00           H
ATOM   3230  C   PRO A 199      99.750  65.870  48.733  1.00  0.00           C
ATOM   3231  O   PRO A 199      98.810  66.050  49.503  1.00  0.00           O
ATOM   3232  N   SER A 200     100.990  66.330  48.883  1.00  0.00           N
ATOM   3233  H   SER A 200     101.620  66.170  48.113  1.00  0.00           H
ATOM   3234  CA  SER A 200     101.540  67.310  49.823  1.00  0.00           C
ATOM   3235  HA  SER A 200     101.570  66.720  50.733  1.00  0.00           H
ATOM   3236  CB  SER A 200     102.980  67.650  49.363  1.00  0.00           C
ATOM   3237  HB1 SER A 200     103.410  68.420  50.003  1.00  0.00           H
ATOM   3238  HB2 SER A 200     102.880  68.040  48.353  1.00  0.00           H
ATOM   3239  OG  SER A 200     103.790  66.520  49.273  1.00  0.00           O
ATOM   3240  HG  SER A 200     104.280  66.400  50.093  1.00  0.00           H
ATOM   3241  C   SER A 200     100.660  68.610  49.953  1.00  0.00           C
ATOM   3242  O   SER A 200     100.210  69.070  48.883  1.00  0.00           O
ATOM   3243  N   GLY A 201     100.630  69.220  51.193  1.00  0.00           N
ATOM   3244  H   GLY A 201     101.020  68.790  52.023  1.00  0.00           H
ATOM   3245  CA  GLY A 201      99.920  70.470  51.453  1.00  0.00           C
ATOM   3246  HA1 GLY A 201      99.820  71.080  50.553  1.00  0.00           H
ATOM   3247  HA2 GLY A 201     100.430  71.070  52.203  1.00  0.00           H
ATOM   3248  C   GLY A 201      98.460  70.300  51.893  1.00  0.00           C
ATOM   3249  O   GLY A 201      97.750  69.400  51.483  1.00  0.00           O
ATOM   3250  N   GLU A 202      97.990  71.180  52.773  1.00  0.00           N
ATOM   3251  H   GLU A 202      98.670  71.880  53.043  1.00  0.00           H
ATOM   3252  CA  GLU A 202      96.740  71.070  53.513  1.00  0.00           C
ATOM   3253  HA  GLU A 202      96.460  70.020  53.603  1.00  0.00           H
ATOM   3254  CB  GLU A 202      96.640  71.840  54.883  1.00  0.00           C
ATOM   3255  HB1 GLU A 202      97.500  71.520  55.473  1.00  0.00           H
ATOM   3256  HB2 GLU A 202      95.750  71.560  55.433  1.00  0.00           H
ATOM   3257  CG  GLU A 202      96.720  73.410  54.803  1.00  0.00           C
ATOM   3258  HG1 GLU A 202      96.600  73.790  55.823  1.00  0.00           H
ATOM   3259  HG2 GLU A 202      95.920  73.720  54.133  1.00  0.00           H
ATOM   3260  CD  GLU A 202      98.060  73.970  54.303  1.00  0.00           C
ATOM   3261  OE1 GLU A 202      98.020  75.190  53.963  1.00  0.00           O
ATOM   3262  OE2 GLU A 202      99.120  73.320  54.253  1.00  0.00           O
ATOM   3263  C   GLU A 202      95.520  71.580  52.683  1.00  0.00           C
ATOM   3264  O   GLU A 202      94.390  71.650  53.213  1.00  0.00           O
ATOM   3265  N   TRP A 203      95.670  71.880  51.363  1.00  0.00           N
ATOM   3266  H   TRP A 203      96.630  71.960  51.083  1.00  0.00           H
ATOM   3267  CA  TRP A 203      94.520  72.200  50.523  1.00  0.00           C
ATOM   3268  HA  TRP A 203      93.570  72.150  51.053  1.00  0.00           H
ATOM   3269  CB  TRP A 203      94.660  73.680  49.923  1.00  0.00           C
ATOM   3270  HB1 TRP A 203      93.710  73.910  49.433  1.00  0.00           H
ATOM   3271  HB2 TRP A 203      95.500  73.660  49.233  1.00  0.00           H
ATOM   3272  CG  TRP A 203      94.920  74.730  51.043  1.00  0.00           C
ATOM   3273  CD1 TRP A 203      96.080  75.010  51.663  1.00  0.00           C
ATOM   3274  HD1 TRP A 203      97.040  74.600  51.383  1.00  0.00           H
ATOM   3275  NE1 TRP A 203      95.830  75.990  52.603  1.00  0.00           N
ATOM   3276  HE1 TRP A 203      96.570  76.250  53.243  1.00  0.00           H
ATOM   3277  CE2 TRP A 203      94.480  76.460  52.533  1.00  0.00           C
ATOM   3278  CZ2 TRP A 203      93.800  77.540  53.163  1.00  0.00           C
ATOM   3279  HZ2 TRP A 203      94.310  78.120  53.903  1.00  0.00           H
ATOM   3280  CH2 TRP A 203      92.460  77.780  52.863  1.00  0.00           C
ATOM   3281  HH2 TRP A 203      91.930  78.550  53.413  1.00  0.00           H
ATOM   3282  CZ3 TRP A 203      91.760  76.850  51.993  1.00  0.00           C
ATOM   3283  HZ3 TRP A 203      90.710  77.050  51.853  1.00  0.00           H
ATOM   3284  CE3 TRP A 203      92.510  75.880  51.283  1.00  0.00           C
ATOM   3285  HE3 TRP A 203      91.980  75.410  50.463  1.00  0.00           H
ATOM   3286  CD2 TRP A 203      93.870  75.650  51.563  1.00  0.00           C
ATOM   3287  C   TRP A 203      94.380  71.160  49.413  1.00  0.00           C
ATOM   3288  O   TRP A 203      95.400  70.630  49.013  1.00  0.00           O
ATOM   3289  N   ASP A 204      93.190  70.920  48.853  1.00  0.00           N
ATOM   3290  H   ASP A 204      92.420  71.470  49.193  1.00  0.00           H
ATOM   3291  CA  ASP A 204      92.910  69.930  47.783  1.00  0.00           C
ATOM   3292  HA  ASP A 204      93.720  69.220  47.663  1.00  0.00           H
ATOM   3293  CB  ASP A 204      91.690  69.230  48.393  1.00  0.00           C
ATOM   3294  HB1 ASP A 204      90.930  69.970  48.653  1.00  0.00           H
ATOM   3295  HB2 ASP A 204      92.020  68.660  49.263  1.00  0.00           H
ATOM   3296  CG  ASP A 204      91.080  68.170  47.443  1.00  0.00           C
ATOM   3297  OD1 ASP A 204      91.790  67.300  46.853  1.00  0.00           O
ATOM   3298  OD2 ASP A 204      89.840  68.150  47.373  1.00  0.00           O
ATOM   3299  C   ASP A 204      92.580  70.510  46.383  1.00  0.00           C
ATOM   3300  O   ASP A 204      91.740  71.370  46.333  1.00  0.00           O
ATOM   3301  N   ILE A 205      93.210  70.030  45.313  1.00  0.00           N
ATOM   3302  H   ILE A 205      93.900  69.310  45.423  1.00  0.00           H
ATOM   3303  CA  ILE A 205      92.910  70.270  43.913  1.00  0.00           C
ATOM   3304  HA  ILE A 205      92.310  71.170  43.913  1.00  0.00           H
ATOM   3305  CB  ILE A 205      94.230  70.530  43.173  1.00  0.00           C
ATOM   3306  HB  ILE A 205      94.870  69.660  43.293  1.00  0.00           H
ATOM   3307  CG2 ILE A 205      93.970  70.660  41.673  1.00  0.00           C
ATOM   3308 1HG2 ILE A 205      93.450  69.770  41.313  1.00  0.00           H
ATOM   3309 2HG2 ILE A 205      93.380  71.560  41.483  1.00  0.00           H
ATOM   3310 3HG2 ILE A 205      94.860  70.690  41.053  1.00  0.00           H
ATOM   3311  CG1 ILE A 205      94.860  71.870  43.703  1.00  0.00           C
ATOM   3312 1HG1 ILE A 205      94.840  71.800  44.783  1.00  0.00           H
ATOM   3313 2HG1 ILE A 205      94.180  72.690  43.463  1.00  0.00           H
ATOM   3314  CD  ILE A 205      96.330  72.210  43.283  1.00  0.00           C
ATOM   3315  HD1 ILE A 205      96.420  73.250  43.583  1.00  0.00           H
ATOM   3316  HD2 ILE A 205      97.100  71.560  43.703  1.00  0.00           H
ATOM   3317  HD3 ILE A 205      96.390  72.190  42.203  1.00  0.00           H
ATOM   3318  C   ILE A 205      92.110  69.050  43.463  1.00  0.00           C
ATOM   3319  O   ILE A 205      92.640  67.940  43.593  1.00  0.00           O
ATOM   3320  N   VAL A 206      90.860  69.140  42.863  1.00  0.00           N
ATOM   3321  H   VAL A 206      90.360  70.010  43.003  1.00  0.00           H
ATOM   3322  CA  VAL A 206      90.120  68.020  42.253  1.00  0.00           C
ATOM   3323  HA  VAL A 206      90.760  67.170  42.513  1.00  0.00           H
ATOM   3324  CB  VAL A 206      88.790  67.760  42.973  1.00  0.00           C
ATOM   3325  HB  VAL A 206      88.910  67.760  44.053  1.00  0.00           H
ATOM   3326  CG1 VAL A 206      87.680  68.840  42.703  1.00  0.00           C
ATOM   3327 1HG1 VAL A 206      86.750  68.710  43.253  1.00  0.00           H
ATOM   3328 2HG1 VAL A 206      88.030  69.790  43.113  1.00  0.00           H
ATOM   3329 3HG1 VAL A 206      87.570  68.870  41.623  1.00  0.00           H
ATOM   3330  CG2 VAL A 206      88.200  66.370  42.633  1.00  0.00           C
ATOM   3331 1HG2 VAL A 206      87.360  66.170  43.303  1.00  0.00           H
ATOM   3332 2HG2 VAL A 206      87.890  66.380  41.593  1.00  0.00           H
ATOM   3333 3HG2 VAL A 206      89.020  65.670  42.763  1.00  0.00           H
ATOM   3334  C   VAL A 206      90.030  68.100  40.743  1.00  0.00           C
ATOM   3335  O   VAL A 206      90.060  67.060  40.073  1.00  0.00           O
ATOM   3336  N   ALA A 207      89.990  69.340  40.193  1.00  0.00           N
ATOM   3337  H   ALA A 207      90.020  70.170  40.763  1.00  0.00           H
ATOM   3338  CA  ALA A 207      90.050  69.590  38.693  1.00  0.00           C
ATOM   3339  HA  ALA A 207      90.800  68.920  38.283  1.00  0.00           H
ATOM   3340  CB  ALA A 207      88.670  69.190  38.113  1.00  0.00           C
ATOM   3341  HB1 ALA A 207      87.980  70.030  38.173  1.00  0.00           H
ATOM   3342  HB2 ALA A 207      88.840  68.860  37.083  1.00  0.00           H
ATOM   3343  HB3 ALA A 207      88.200  68.430  38.743  1.00  0.00           H
ATOM   3344  C   ALA A 207      90.350  71.000  38.263  1.00  0.00           C
ATOM   3345  O   ALA A 207      90.160  71.930  38.973  1.00  0.00           O
ATOM   3346  N   LEU A 208      91.010  71.090  37.133  1.00  0.00           N
ATOM   3347  H   LEU A 208      91.040  70.290  36.523  1.00  0.00           H
ATOM   3348  CA  LEU A 208      91.520  72.350  36.573  1.00  0.00           C
ATOM   3349  HA  LEU A 208      91.180  73.170  37.203  1.00  0.00           H
ATOM   3350  CB  LEU A 208      93.110  72.450  36.733  1.00  0.00           C
ATOM   3351  HB1 LEU A 208      93.450  73.330  36.193  1.00  0.00           H
ATOM   3352  HB2 LEU A 208      93.600  71.540  36.373  1.00  0.00           H
ATOM   3353  CG  LEU A 208      93.690  72.550  38.183  1.00  0.00           C
ATOM   3354  HG  LEU A 208      93.600  71.610  38.723  1.00  0.00           H
ATOM   3355  CD1 LEU A 208      95.190  72.780  38.073  1.00  0.00           C
ATOM   3356 1HD1 LEU A 208      95.590  71.800  37.793  1.00  0.00           H
ATOM   3357 2HD1 LEU A 208      95.400  73.480  37.263  1.00  0.00           H
ATOM   3358 3HD1 LEU A 208      95.670  73.100  38.993  1.00  0.00           H
ATOM   3359  CD2 LEU A 208      93.100  73.740  38.963  1.00  0.00           C
ATOM   3360 1HD2 LEU A 208      93.440  74.620  38.423  1.00  0.00           H
ATOM   3361 2HD2 LEU A 208      92.030  73.610  39.093  1.00  0.00           H
ATOM   3362 3HD2 LEU A 208      93.530  73.870  39.953  1.00  0.00           H
ATOM   3363  C   LEU A 208      90.980  72.630  35.193  1.00  0.00           C
ATOM   3364  O   LEU A 208      91.720  72.860  34.243  1.00  0.00           O
ATOM   3365  N   PRO A 209      89.640  72.870  34.933  1.00  0.00           N
ATOM   3366  CD  PRO A 209      88.590  72.750  35.883  1.00  0.00           C
ATOM   3367  HD1 PRO A 209      88.360  73.710  36.343  1.00  0.00           H
ATOM   3368  HD2 PRO A 209      88.850  72.150  36.763  1.00  0.00           H
ATOM   3369  CG  PRO A 209      87.440  72.360  35.063  1.00  0.00           C
ATOM   3370  HG1 PRO A 209      86.480  72.560  35.543  1.00  0.00           H
ATOM   3371  HG2 PRO A 209      87.580  71.290  34.943  1.00  0.00           H
ATOM   3372  CB  PRO A 209      87.600  73.130  33.743  1.00  0.00           C
ATOM   3373  HB1 PRO A 209      87.100  74.090  33.883  1.00  0.00           H
ATOM   3374  HB2 PRO A 209      87.090  72.620  32.923  1.00  0.00           H
ATOM   3375  CA  PRO A 209      89.120  73.380  33.623  1.00  0.00           C
ATOM   3376  HA  PRO A 209      89.530  72.750  32.833  1.00  0.00           H
ATOM   3377  C   PRO A 209      89.450  74.800  33.173  1.00  0.00           C
ATOM   3378  O   PRO A 209      89.620  75.700  34.013  1.00  0.00           O
ATOM   3379  N   GLY A 210      89.610  74.930  31.853  1.00  0.00           N
ATOM   3380  H   GLY A 210      89.170  74.280  31.213  1.00  0.00           H
ATOM   3381  CA  GLY A 210      89.990  76.260  31.373  1.00  0.00           C
ATOM   3382  HA1 GLY A 210      91.060  76.360  31.503  1.00  0.00           H
ATOM   3383  HA2 GLY A 210      89.530  77.050  31.973  1.00  0.00           H
ATOM   3384  C   GLY A 210      89.550  76.620  29.933  1.00  0.00           C
ATOM   3385  O   GLY A 210      89.160  75.740  29.113  1.00  0.00           O
ATOM   3386  N   ARG A 211      89.430  77.900  29.633  1.00  0.00           N
ATOM   3387  H   ARG A 211      89.640  78.600  30.323  1.00  0.00           H
ATOM   3388  CA  ARG A 211      89.180  78.330  28.303  1.00  0.00           C
ATOM   3389  HA  ARG A 211      89.230  77.480  27.613  1.00  0.00           H
ATOM   3390  CB  ARG A 211      87.650  78.710  28.293  1.00  0.00           C
ATOM   3391  HB1 ARG A 211      87.140  77.820  28.663  1.00  0.00           H
ATOM   3392  HB2 ARG A 211      87.260  78.720  27.273  1.00  0.00           H
ATOM   3393  CG  ARG A 211      87.260  79.930  29.193  1.00  0.00           C
ATOM   3394  HG1 ARG A 211      87.250  80.770  28.503  1.00  0.00           H
ATOM   3395  HG2 ARG A 211      88.000  80.240  29.913  1.00  0.00           H
ATOM   3396  CD  ARG A 211      85.900  79.830  29.933  1.00  0.00           C
ATOM   3397  HD1 ARG A 211      85.100  79.770  29.193  1.00  0.00           H
ATOM   3398  HD2 ARG A 211      85.630  80.730  30.503  1.00  0.00           H
ATOM   3399  NE  ARG A 211      85.980  78.770  30.923  1.00  0.00           N
ATOM   3400  HE  ARG A 211      85.280  78.060  30.763  1.00  0.00           H
ATOM   3401  CZ  ARG A 211      86.360  78.850  32.173  1.00  0.00           C
ATOM   3402  NH1 ARG A 211      87.020  79.930  32.653  1.00  0.00           N
ATOM   3403 1HH1 ARG A 211      87.230  80.710  32.043  1.00  0.00           H
ATOM   3404 2HH1 ARG A 211      87.340  79.880  33.603  1.00  0.00           H
ATOM   3405  NH2 ARG A 211      86.300  77.790  32.953  1.00  0.00           N
ATOM   3406 1HH2 ARG A 211      86.010  76.890  32.573  1.00  0.00           H
ATOM   3407 2HH2 ARG A 211      86.790  77.760  33.833  1.00  0.00           H
ATOM   3408  C   ARG A 211      90.110  79.510  27.833  1.00  0.00           C
ATOM   3409  O   ARG A 211      90.620  80.310  28.693  1.00  0.00           O
ATOM   3410  N   ARG A 212      90.320  79.680  26.523  1.00  0.00           N
ATOM   3411  H   ARG A 212      89.780  79.120  25.883  1.00  0.00           H
ATOM   3412  CA  ARG A 212      90.890  80.920  25.953  1.00  0.00           C
ATOM   3413  HA  ARG A 212      91.780  81.120  26.543  1.00  0.00           H
ATOM   3414  CB  ARG A 212      91.250  80.560  24.493  1.00  0.00           C
ATOM   3415  HB1 ARG A 212      90.250  80.470  24.073  1.00  0.00           H
ATOM   3416  HB2 ARG A 212      91.780  79.610  24.453  1.00  0.00           H
ATOM   3417  CG  ARG A 212      91.970  81.590  23.633  1.00  0.00           C
ATOM   3418  HG1 ARG A 212      93.020  81.710  23.923  1.00  0.00           H
ATOM   3419  HG2 ARG A 212      91.520  82.580  23.753  1.00  0.00           H
ATOM   3420  CD  ARG A 212      91.850  81.170  22.143  1.00  0.00           C
ATOM   3421  HD1 ARG A 212      90.790  81.260  21.913  1.00  0.00           H
ATOM   3422  HD2 ARG A 212      92.190  80.140  22.013  1.00  0.00           H
ATOM   3423  NE  ARG A 212      92.560  82.070  21.223  1.00  0.00           N
ATOM   3424  HE  ARG A 212      93.360  81.650  20.783  1.00  0.00           H
ATOM   3425  CZ  ARG A 212      92.160  83.300  20.843  1.00  0.00           C
ATOM   3426  NH1 ARG A 212      91.230  84.030  21.293  1.00  0.00           N
ATOM   3427 1HH1 ARG A 212      90.600  83.750  22.033  1.00  0.00           H
ATOM   3428 2HH1 ARG A 212      91.160  84.940  20.863  1.00  0.00           H
ATOM   3429  NH2 ARG A 212      92.920  83.810  19.933  1.00  0.00           N
ATOM   3430 1HH2 ARG A 212      93.540  83.190  19.423  1.00  0.00           H
ATOM   3431 2HH2 ARG A 212      92.800  84.800  19.753  1.00  0.00           H
ATOM   3432  C   ARG A 212      89.950  82.080  26.063  1.00  0.00           C
ATOM   3433  O   ARG A 212      88.750  81.870  25.953  1.00  0.00           O
ATOM   3434  N   ASN A 213      90.370  83.290  26.413  1.00  0.00           N
ATOM   3435  H   ASN A 213      91.360  83.400  26.553  1.00  0.00           H
ATOM   3436  CA  ASN A 213      89.610  84.500  26.163  1.00  0.00           C
ATOM   3437  HA  ASN A 213      88.770  84.230  25.513  1.00  0.00           H
ATOM   3438  CB  ASN A 213      89.140  85.150  27.463  1.00  0.00           C
ATOM   3439  HB1 ASN A 213      88.560  86.060  27.313  1.00  0.00           H
ATOM   3440  HB2 ASN A 213      89.960  85.440  28.123  1.00  0.00           H
ATOM   3441  CG  ASN A 213      88.330  84.270  28.363  1.00  0.00           C
ATOM   3442  OD1 ASN A 213      88.860  83.520  29.213  1.00  0.00           O
ATOM   3443  ND2 ASN A 213      87.050  84.310  28.183  1.00  0.00           N
ATOM   3444 1HD2 ASN A 213      86.670  84.610  27.293  1.00  0.00           H
ATOM   3445 2HD2 ASN A 213      86.540  83.660  28.763  1.00  0.00           H
ATOM   3446  C   ASN A 213      90.370  85.570  25.313  1.00  0.00           C
ATOM   3447  O   ASN A 213      91.550  85.900  25.543  1.00  0.00           O
ATOM   3448  N   GLU A 214      89.650  86.190  24.393  1.00  0.00           N
ATOM   3449  H   GLU A 214      88.690  85.980  24.183  1.00  0.00           H
ATOM   3450  CA  GLU A 214      89.940  87.570  23.983  1.00  0.00           C
ATOM   3451  HA  GLU A 214      90.540  88.030  24.763  1.00  0.00           H
ATOM   3452  CB  GLU A 214      90.550  87.680  22.623  1.00  0.00           C
ATOM   3453  HB1 GLU A 214      91.430  87.040  22.573  1.00  0.00           H
ATOM   3454  HB2 GLU A 214      90.970  88.690  22.503  1.00  0.00           H
ATOM   3455  CG  GLU A 214      89.630  87.240  21.413  1.00  0.00           C
ATOM   3456  HG1 GLU A 214      88.780  87.910  21.413  1.00  0.00           H
ATOM   3457  HG2 GLU A 214      89.200  86.240  21.473  1.00  0.00           H
ATOM   3458  CD  GLU A 214      90.410  87.300  20.093  1.00  0.00           C
ATOM   3459  OE1 GLU A 214      90.220  88.330  19.393  1.00  0.00           O
ATOM   3460  OE2 GLU A 214      91.200  86.350  19.833  1.00  0.00           O
ATOM   3461  C   GLU A 214      88.610  88.270  24.033  1.00  0.00           C
ATOM   3462  O   GLU A 214      87.550  87.690  24.113  1.00  0.00           O
ATOM   3463  N   ASN A 215      88.700  89.600  23.983  1.00  0.00           N
ATOM   3464  H   ASN A 215      89.600  90.030  24.133  1.00  0.00           H
ATOM   3465  CA  ASN A 215      87.530  90.500  24.193  1.00  0.00           C
ATOM   3466  HA  ASN A 215      86.870  90.140  24.973  1.00  0.00           H
ATOM   3467  CB  ASN A 215      88.090  91.830  24.703  1.00  0.00           C
ATOM   3468  HB1 ASN A 215      87.360  92.640  24.673  1.00  0.00           H
ATOM   3469  HB2 ASN A 215      88.830  92.200  23.993  1.00  0.00           H
ATOM   3470  CG  ASN A 215      88.730  91.900  26.093  1.00  0.00           C
ATOM   3471  OD1 ASN A 215      88.900  90.870  26.753  1.00  0.00           O
ATOM   3472  ND2 ASN A 215      89.160  93.090  26.403  1.00  0.00           N
ATOM   3473 1HD2 ASN A 215      89.060  93.900  25.803  1.00  0.00           H
ATOM   3474 2HD2 ASN A 215      89.700  93.200  27.243  1.00  0.00           H
ATOM   3475  C   ASN A 215      86.670  90.740  22.953  1.00  0.00           C
ATOM   3476  O   ASN A 215      87.190  90.680  21.823  1.00  0.00           O
ATOM   3477  N   PRO A 216      85.360  91.050  23.113  1.00  0.00           N
ATOM   3478  CD  PRO A 216      84.650  91.250  24.353  1.00  0.00           C
ATOM   3479  HD1 PRO A 216      84.730  92.260  24.763  1.00  0.00           H
ATOM   3480  HD2 PRO A 216      84.880  90.440  25.053  1.00  0.00           H
ATOM   3481  CG  PRO A 216      83.230  91.060  23.883  1.00  0.00           C
ATOM   3482  HG1 PRO A 216      82.540  91.590  24.543  1.00  0.00           H
ATOM   3483  HG2 PRO A 216      83.000  90.010  23.733  1.00  0.00           H
ATOM   3484  CB  PRO A 216      83.120  91.660  22.473  1.00  0.00           C
ATOM   3485  HB1 PRO A 216      82.870  92.720  22.543  1.00  0.00           H
ATOM   3486  HB2 PRO A 216      82.340  91.130  21.923  1.00  0.00           H
ATOM   3487  CA  PRO A 216      84.540  91.370  21.893  1.00  0.00           C
ATOM   3488  HA  PRO A 216      84.510  90.520  21.203  1.00  0.00           H
ATOM   3489  C   PRO A 216      84.930  92.590  21.103  1.00  0.00           C
ATOM   3490  O   PRO A 216      84.630  92.630  19.913  1.00  0.00           O
ATOM   3491  N   ASP A 217      85.660  93.530  21.693  1.00  0.00           N
ATOM   3492  H   ASP A 217      85.720  93.460  22.693  1.00  0.00           H
ATOM   3493  CA  ASP A 217      86.200  94.750  20.983  1.00  0.00           C
ATOM   3494  HA  ASP A 217      85.700  94.880  20.023  1.00  0.00           H
ATOM   3495  CB  ASP A 217      85.800  96.090  21.543  1.00  0.00           C
ATOM   3496  HB1 ASP A 217      86.120  96.840  20.823  1.00  0.00           H
ATOM   3497  HB2 ASP A 217      86.370  96.250  22.453  1.00  0.00           H
ATOM   3498  CG  ASP A 217      84.310  96.290  21.843  1.00  0.00           C
ATOM   3499  OD1 ASP A 217      83.920  95.680  22.873  1.00  0.00           O
ATOM   3500  OD2 ASP A 217      83.500  96.900  21.133  1.00  0.00           O
ATOM   3501  C   ASP A 217      87.700  94.770  20.783  1.00  0.00           C
ATOM   3502  O   ASP A 217      88.430  94.120  21.573  1.00  0.00           O
ATOM   3503  N   ASP A 218      88.320  95.460  19.833  1.00  0.00           N
ATOM   3504  H   ASP A 218      87.750  96.120  19.313  1.00  0.00           H
ATOM   3505  CA  ASP A 218      89.710  95.380  19.423  1.00  0.00           C
ATOM   3506  HA  ASP A 218      89.750  94.320  19.153  1.00  0.00           H
ATOM   3507  CB  ASP A 218      90.090  96.280  18.213  1.00  0.00           C
ATOM   3508  HB1 ASP A 218      90.080  97.350  18.403  1.00  0.00           H
ATOM   3509  HB2 ASP A 218      89.450  95.980  17.383  1.00  0.00           H
ATOM   3510  CG  ASP A 218      91.520  95.840  17.853  1.00  0.00           C
ATOM   3511  OD1 ASP A 218      92.310  96.810  17.883  1.00  0.00           O
ATOM   3512  OD2 ASP A 218      91.800  94.690  17.413  1.00  0.00           O
ATOM   3513  C   ASP A 218      90.730  95.520  20.653  1.00  0.00           C
ATOM   3514  O   ASP A 218      90.980  96.600  21.163  1.00  0.00           O
ATOM   3515  N   SER A 219      91.290  94.470  21.193  1.00  0.00           N
ATOM   3516  H   SER A 219      91.070  93.570  20.813  1.00  0.00           H
ATOM   3517  CA  SER A 219      92.090  94.450  22.423  1.00  0.00           C
ATOM   3518  HA  SER A 219      91.720  95.190  23.133  1.00  0.00           H
ATOM   3519  CB  SER A 219      91.750  93.200  23.203  1.00  0.00           C
ATOM   3520  HB1 SER A 219      92.210  92.370  22.663  1.00  0.00           H
ATOM   3521  HB2 SER A 219      90.670  93.250  23.363  1.00  0.00           H
ATOM   3522  OG  SER A 219      92.340  93.250  24.503  1.00  0.00           O
ATOM   3523  HG  SER A 219      92.060  92.410  24.873  1.00  0.00           H
ATOM   3524  C   SER A 219      93.660  94.580  22.253  1.00  0.00           C
ATOM   3525  O   SER A 219      94.230  94.230  21.193  1.00  0.00           O
ATOM   3526  N   THR A 220      94.310  94.880  23.413  1.00  0.00           N
ATOM   3527  H   THR A 220      93.750  94.840  24.253  1.00  0.00           H
ATOM   3528  CA  THR A 220      95.830  94.870  23.523  1.00  0.00           C
ATOM   3529  HA  THR A 220      96.180  95.030  22.503  1.00  0.00           H
ATOM   3530  CB  THR A 220      96.430  95.960  24.423  1.00  0.00           C
ATOM   3531  HB  THR A 220      97.400  95.610  24.763  1.00  0.00           H
ATOM   3532  CG2 THR A 220      96.600  97.310  23.703  1.00  0.00           C
ATOM   3533 1HG2 THR A 220      95.630  97.380  23.203  1.00  0.00           H
ATOM   3534 2HG2 THR A 220      96.910  98.060  24.423  1.00  0.00           H
ATOM   3535 3HG2 THR A 220      97.410  97.300  22.973  1.00  0.00           H
ATOM   3536  OG1 THR A 220      95.790  96.260  25.653  1.00  0.00           O
ATOM   3537  HG1 THR A 220      96.500  96.420  26.273  1.00  0.00           H
ATOM   3538  C   THR A 220      96.430  93.460  23.823  1.00  0.00           C
ATOM   3539  O   THR A 220      97.660  93.410  23.783  1.00  0.00           O
ATOM   3540  N   TYR A 221      95.630  92.490  24.163  1.00  0.00           N
ATOM   3541  H   TYR A 221      94.630  92.660  24.203  1.00  0.00           H
ATOM   3542  CA  TYR A 221      96.070  91.250  24.753  1.00  0.00           C
ATOM   3543  HA  TYR A 221      97.100  91.010  24.483  1.00  0.00           H
ATOM   3544  CB  TYR A 221      96.070  91.380  26.253  1.00  0.00           C
ATOM   3545  HB1 TYR A 221      96.930  92.010  26.473  1.00  0.00           H
ATOM   3546  HB2 TYR A 221      96.310  90.430  26.733  1.00  0.00           H
ATOM   3547  CG  TYR A 221      94.870  91.970  26.863  1.00  0.00           C
ATOM   3548  CD1 TYR A 221      93.820  91.130  27.173  1.00  0.00           C
ATOM   3549  HD1 TYR A 221      93.800  90.090  26.893  1.00  0.00           H
ATOM   3550  CE1 TYR A 221      92.680  91.610  27.843  1.00  0.00           C
ATOM   3551  HE1 TYR A 221      91.910  90.940  28.163  1.00  0.00           H
ATOM   3552  CZ  TYR A 221      92.610  93.000  28.143  1.00  0.00           C
ATOM   3553  OH  TYR A 221      91.570  93.440  28.933  1.00  0.00           O
ATOM   3554  HH  TYR A 221      91.780  94.300  29.303  1.00  0.00           H
ATOM   3555  CE2 TYR A 221      93.750  93.830  27.873  1.00  0.00           C
ATOM   3556  HE2 TYR A 221      93.680  94.880  28.113  1.00  0.00           H
ATOM   3557  CD2 TYR A 221      94.820  93.300  27.173  1.00  0.00           C
ATOM   3558  HD2 TYR A 221      95.570  94.010  26.893  1.00  0.00           H
ATOM   3559  C   TYR A 221      95.280  90.040  24.213  1.00  0.00           C
ATOM   3560  O   TYR A 221      94.220  90.140  23.683  1.00  0.00           O
ATOM   3561  N   VAL A 222      95.770  88.830  24.483  1.00  0.00           N
ATOM   3562  H   VAL A 222      96.610  88.850  25.033  1.00  0.00           H
ATOM   3563  CA  VAL A 222      95.250  87.490  24.243  1.00  0.00           C
ATOM   3564  HA  VAL A 222      94.170  87.640  24.343  1.00  0.00           H
ATOM   3565  CB  VAL A 222      95.560  87.130  22.803  1.00  0.00           C
ATOM   3566  HB  VAL A 222      95.110  87.950  22.253  1.00  0.00           H
ATOM   3567  CG1 VAL A 222      97.080  86.910  22.463  1.00  0.00           C
ATOM   3568 1HG1 VAL A 222      97.630  87.840  22.593  1.00  0.00           H
ATOM   3569 2HG1 VAL A 222      97.460  86.190  23.193  1.00  0.00           H
ATOM   3570 3HG1 VAL A 222      97.240  86.450  21.493  1.00  0.00           H
ATOM   3571  CG2 VAL A 222      94.740  85.950  22.383  1.00  0.00           C
ATOM   3572 1HG2 VAL A 222      93.720  86.240  22.653  1.00  0.00           H
ATOM   3573 2HG2 VAL A 222      94.740  85.750  21.313  1.00  0.00           H
ATOM   3574 3HG2 VAL A 222      95.120  85.030  22.843  1.00  0.00           H
ATOM   3575  C   VAL A 222      95.740  86.570  25.353  1.00  0.00           C
ATOM   3576  O   VAL A 222      96.940  86.570  25.633  1.00  0.00           O
ATOM   3577  N   ASP A 223      94.870  85.750  25.943  1.00  0.00           N
ATOM   3578  H   ASP A 223      93.890  85.800  25.713  1.00  0.00           H
ATOM   3579  CA  ASP A 223      95.200  84.890  27.103  1.00  0.00           C
ATOM   3580  HA  ASP A 223      96.200  84.470  27.033  1.00  0.00           H
ATOM   3581  CB  ASP A 223      95.120  85.640  28.453  1.00  0.00           C
ATOM   3582  HB1 ASP A 223      95.990  86.290  28.523  1.00  0.00           H
ATOM   3583  HB2 ASP A 223      95.240  84.870  29.213  1.00  0.00           H
ATOM   3584  CG  ASP A 223      93.730  86.400  28.603  1.00  0.00           C
ATOM   3585  OD1 ASP A 223      93.730  87.580  28.273  1.00  0.00           O
ATOM   3586  OD2 ASP A 223      92.730  85.800  28.973  1.00  0.00           O
ATOM   3587  C   ASP A 223      94.250  83.700  27.163  1.00  0.00           C
ATOM   3588  O   ASP A 223      93.160  83.680  26.593  1.00  0.00           O
ATOM   3589  N   ILE A 224      94.720  82.750  28.003  1.00  0.00           N
ATOM   3590  H   ILE A 224      95.690  82.780  28.313  1.00  0.00           H
ATOM   3591  CA  ILE A 224      94.160  81.450  28.323  1.00  0.00           C
ATOM   3592  HA  ILE A 224      93.150  81.420  27.913  1.00  0.00           H
ATOM   3593  CB  ILE A 224      95.030  80.350  27.663  1.00  0.00           C
ATOM   3594  HB  ILE A 224      96.080  80.640  27.653  1.00  0.00           H
ATOM   3595  CG2 ILE A 224      94.810  79.010  28.353  1.00  0.00           C
ATOM   3596 1HG2 ILE A 224      93.810  78.650  28.103  1.00  0.00           H
ATOM   3597 2HG2 ILE A 224      95.520  78.250  28.023  1.00  0.00           H
ATOM   3598 3HG2 ILE A 224      94.830  79.140  29.433  1.00  0.00           H
ATOM   3599  CG1 ILE A 224      94.620  80.220  26.153  1.00  0.00           C
ATOM   3600 1HG1 ILE A 224      94.730  81.200  25.683  1.00  0.00           H
ATOM   3601 2HG1 ILE A 224      93.590  79.870  26.193  1.00  0.00           H
ATOM   3602  CD  ILE A 224      95.520  79.320  25.333  1.00  0.00           C
ATOM   3603  HD1 ILE A 224      95.500  78.290  25.703  1.00  0.00           H
ATOM   3604  HD2 ILE A 224      95.150  79.400  24.313  1.00  0.00           H
ATOM   3605  HD3 ILE A 224      96.530  79.710  25.383  1.00  0.00           H
ATOM   3606  C   ILE A 224      94.030  81.290  29.873  1.00  0.00           C
ATOM   3607  O   ILE A 224      94.970  81.470  30.613  1.00  0.00           O
ATOM   3608  N   THR A 225      92.820  80.960  30.323  1.00  0.00           N
ATOM   3609  H   THR A 225      92.090  80.910  29.613  1.00  0.00           H
ATOM   3610  CA  THR A 225      92.410  81.070  31.743  1.00  0.00           C
ATOM   3611  HA  THR A 225      93.270  81.300  32.363  1.00  0.00           H
ATOM   3612  CB  THR A 225      91.460  82.270  31.993  1.00  0.00           C
ATOM   3613  HB  THR A 225      90.480  82.210  31.523  1.00  0.00           H
ATOM   3614  CG2 THR A 225      91.170  82.550  33.433  1.00  0.00           C
ATOM   3615 1HG2 THR A 225      90.480  81.870  33.933  1.00  0.00           H
ATOM   3616 2HG2 THR A 225      92.170  82.480  33.853  1.00  0.00           H
ATOM   3617 3HG2 THR A 225      90.950  83.600  33.613  1.00  0.00           H
ATOM   3618  OG1 THR A 225      92.090  83.400  31.433  1.00  0.00           O
ATOM   3619  HG1 THR A 225      92.090  83.320  30.483  1.00  0.00           H
ATOM   3620  C   THR A 225      91.830  79.800  32.353  1.00  0.00           C
ATOM   3621  O   THR A 225      90.960  79.110  31.783  1.00  0.00           O
ATOM   3622  N   TYR A 226      92.290  79.460  33.583  1.00  0.00           N
ATOM   3623  H   TYR A 226      93.020  80.020  34.023  1.00  0.00           H
ATOM   3624  CA  TYR A 226      91.950  78.150  34.163  1.00  0.00           C
ATOM   3625  HA  TYR A 226      91.140  77.590  33.703  1.00  0.00           H
ATOM   3626  CB  TYR A 226      93.230  77.270  34.283  1.00  0.00           C
ATOM   3627  HB1 TYR A 226      92.920  76.460  34.933  1.00  0.00           H
ATOM   3628  HB2 TYR A 226      93.990  77.870  34.803  1.00  0.00           H
ATOM   3629  CG  TYR A 226      93.880  76.620  33.093  1.00  0.00           C
ATOM   3630  CD1 TYR A 226      93.340  75.430  32.663  1.00  0.00           C
ATOM   3631  HD1 TYR A 226      92.580  74.920  33.253  1.00  0.00           H
ATOM   3632  CE1 TYR A 226      93.780  74.850  31.483  1.00  0.00           C
ATOM   3633  HE1 TYR A 226      93.440  73.860  31.173  1.00  0.00           H
ATOM   3634  CZ  TYR A 226      94.830  75.420  30.753  1.00  0.00           C
ATOM   3635  OH  TYR A 226      95.260  74.920  29.563  1.00  0.00           O
ATOM   3636  HH  TYR A 226      94.940  74.030  29.403  1.00  0.00           H
ATOM   3637  CE2 TYR A 226      95.380  76.660  31.183  1.00  0.00           C
ATOM   3638  HE2 TYR A 226      96.190  77.100  30.623  1.00  0.00           H
ATOM   3639  CD2 TYR A 226      94.890  77.290  32.343  1.00  0.00           C
ATOM   3640  HD2 TYR A 226      95.280  78.230  32.713  1.00  0.00           H
ATOM   3641  C   TYR A 226      91.460  78.400  35.533  1.00  0.00           C
ATOM   3642  O   TYR A 226      92.010  79.080  36.383  1.00  0.00           O
ATOM   3643  N   ASP A 227      90.360  77.700  35.943  1.00  0.00           N
ATOM   3644  H   ASP A 227      90.150  76.940  35.303  1.00  0.00           H
ATOM   3645  CA  ASP A 227      89.620  77.680  37.223  1.00  0.00           C
ATOM   3646  HA  ASP A 227      89.550  78.680  37.663  1.00  0.00           H
ATOM   3647  CB  ASP A 227      88.270  77.170  37.153  1.00  0.00           C
ATOM   3648  HB1 ASP A 227      87.840  77.430  38.113  1.00  0.00           H
ATOM   3649  HB2 ASP A 227      88.180  76.090  37.073  1.00  0.00           H
ATOM   3650  CG  ASP A 227      87.290  77.660  36.083  1.00  0.00           C
ATOM   3651  OD1 ASP A 227      87.650  78.540  35.243  1.00  0.00           O
ATOM   3652  OD2 ASP A 227      86.120  77.150  36.113  1.00  0.00           O
ATOM   3653  C   ASP A 227      90.470  76.870  38.243  1.00  0.00           C
ATOM   3654  O   ASP A 227      90.410  75.650  38.153  1.00  0.00           O
ATOM   3655  N   PHE A 228      91.130  77.540  39.203  1.00  0.00           N
ATOM   3656  H   PHE A 228      91.120  78.550  39.193  1.00  0.00           H
ATOM   3657  CA  PHE A 228      92.000  76.860  40.183  1.00  0.00           C
ATOM   3658  HA  PHE A 228      92.150  75.810  39.933  1.00  0.00           H
ATOM   3659  CB  PHE A 228      93.400  77.600  40.123  1.00  0.00           C
ATOM   3660  HB1 PHE A 228      93.330  78.430  40.833  1.00  0.00           H
ATOM   3661  HB2 PHE A 228      93.580  78.060  39.153  1.00  0.00           H
ATOM   3662  CG  PHE A 228      94.650  76.880  40.663  1.00  0.00           C
ATOM   3663  CD1 PHE A 228      94.970  76.780  42.033  1.00  0.00           C
ATOM   3664  HD1 PHE A 228      94.250  77.120  42.763  1.00  0.00           H
ATOM   3665  CE1 PHE A 228      96.170  76.140  42.423  1.00  0.00           C
ATOM   3666  HE1 PHE A 228      96.410  75.930  43.453  1.00  0.00           H
ATOM   3667  CZ  PHE A 228      97.020  75.600  41.423  1.00  0.00           C
ATOM   3668  HZ  PHE A 228      97.870  74.990  41.683  1.00  0.00           H
ATOM   3669  CE2 PHE A 228      96.650  75.700  40.063  1.00  0.00           C
ATOM   3670  HE2 PHE A 228      97.270  75.150  39.373  1.00  0.00           H
ATOM   3671  CD2 PHE A 228      95.510  76.380  39.683  1.00  0.00           C
ATOM   3672  HD2 PHE A 228      95.300  76.320  38.623  1.00  0.00           H
ATOM   3673  C   PHE A 228      91.330  76.810  41.563  1.00  0.00           C
ATOM   3674  O   PHE A 228      91.570  77.630  42.423  1.00  0.00           O
ATOM   3675  N   ILE A 229      90.370  75.910  41.673  1.00  0.00           N
ATOM   3676  H   ILE A 229      90.240  75.400  40.813  1.00  0.00           H
ATOM   3677  CA  ILE A 229      89.290  75.950  42.733  1.00  0.00           C
ATOM   3678  HA  ILE A 229      89.370  76.940  43.183  1.00  0.00           H
ATOM   3679  CB  ILE A 229      87.890  75.700  42.053  1.00  0.00           C
ATOM   3680  HB  ILE A 229      87.850  74.650  41.743  1.00  0.00           H
ATOM   3681  CG2 ILE A 229      86.850  75.750  43.243  1.00  0.00           C
ATOM   3682 1HG2 ILE A 229      87.010  76.630  43.873  1.00  0.00           H
ATOM   3683 2HG2 ILE A 229      85.850  75.810  42.803  1.00  0.00           H
ATOM   3684 3HG2 ILE A 229      87.030  74.940  43.953  1.00  0.00           H
ATOM   3685  CG1 ILE A 229      87.520  76.630  40.893  1.00  0.00           C
ATOM   3686 1HG1 ILE A 229      86.530  76.260  40.603  1.00  0.00           H
ATOM   3687 2HG1 ILE A 229      88.250  76.510  40.103  1.00  0.00           H
ATOM   3688  CD  ILE A 229      87.440  78.130  41.363  1.00  0.00           C
ATOM   3689  HD1 ILE A 229      87.000  78.640  40.503  1.00  0.00           H
ATOM   3690  HD2 ILE A 229      86.690  78.180  42.153  1.00  0.00           H
ATOM   3691  HD3 ILE A 229      88.420  78.510  41.633  1.00  0.00           H
ATOM   3692  C   ILE A 229      89.710  74.930  43.803  1.00  0.00           C
ATOM   3693  O   ILE A 229      89.740  73.710  43.533  1.00  0.00           O
ATOM   3694  N   ILE A 230      90.120  75.400  45.033  1.00  0.00           N
ATOM   3695  H   ILE A 230      90.330  76.360  45.273  1.00  0.00           H
ATOM   3696  CA  ILE A 230      90.590  74.560  46.133  1.00  0.00           C
ATOM   3697  HA  ILE A 230      90.810  73.530  45.823  1.00  0.00           H
ATOM   3698  CB  ILE A 230      91.990  75.050  46.663  1.00  0.00           C
ATOM   3699  HB  ILE A 230      92.220  74.450  47.543  1.00  0.00           H
ATOM   3700  CG2 ILE A 230      93.110  74.750  45.613  1.00  0.00           C
ATOM   3701 1HG2 ILE A 230      93.080  75.400  44.743  1.00  0.00           H
ATOM   3702 2HG2 ILE A 230      94.050  74.680  46.163  1.00  0.00           H
ATOM   3703 3HG2 ILE A 230      92.900  73.760  45.203  1.00  0.00           H
ATOM   3704  CG1 ILE A 230      92.020  76.530  47.143  1.00  0.00           C
ATOM   3705 1HG1 ILE A 230      91.530  76.600  48.113  1.00  0.00           H
ATOM   3706 2HG1 ILE A 230      91.420  77.130  46.453  1.00  0.00           H
ATOM   3707  CD  ILE A 230      93.400  77.220  47.233  1.00  0.00           C
ATOM   3708  HD1 ILE A 230      94.140  76.580  47.723  1.00  0.00           H
ATOM   3709  HD2 ILE A 230      93.840  77.510  46.273  1.00  0.00           H
ATOM   3710  HD3 ILE A 230      93.250  78.110  47.853  1.00  0.00           H
ATOM   3711  C   ILE A 230      89.600  74.510  47.273  1.00  0.00           C
ATOM   3712  O   ILE A 230      88.750  75.390  47.363  1.00  0.00           O
ATOM   3713  N   ARG A 231      89.830  73.560  48.223  1.00  0.00           N
ATOM   3714  H   ARG A 231      90.540  72.900  47.933  1.00  0.00           H
ATOM   3715  CA  ARG A 231      89.130  73.520  49.493  1.00  0.00           C
ATOM   3716  HA  ARG A 231      88.890  74.540  49.793  1.00  0.00           H
ATOM   3717  CB  ARG A 231      87.800  72.830  49.433  1.00  0.00           C
ATOM   3718  HB1 ARG A 231      87.060  73.360  48.823  1.00  0.00           H
ATOM   3719  HB2 ARG A 231      87.450  72.850  50.463  1.00  0.00           H
ATOM   3720  CG  ARG A 231      87.720  71.490  48.813  1.00  0.00           C
ATOM   3721  HG1 ARG A 231      88.450  70.860  49.323  1.00  0.00           H
ATOM   3722  HG2 ARG A 231      87.880  71.430  47.743  1.00  0.00           H
ATOM   3723  CD  ARG A 231      86.390  70.860  49.183  1.00  0.00           C
ATOM   3724  HD1 ARG A 231      86.260  70.790  50.263  1.00  0.00           H
ATOM   3725  HD2 ARG A 231      86.270  69.870  48.733  1.00  0.00           H
ATOM   3726  NE  ARG A 231      85.230  71.770  48.793  1.00  0.00           N
ATOM   3727  HE  ARG A 231      84.740  72.200  49.563  1.00  0.00           H
ATOM   3728  CZ  ARG A 231      84.770  72.010  47.583  1.00  0.00           C
ATOM   3729  NH1 ARG A 231      85.320  71.630  46.473  1.00  0.00           N
ATOM   3730 1HH1 ARG A 231      85.950  70.840  46.503  1.00  0.00           H
ATOM   3731 2HH1 ARG A 231      84.790  71.880  45.653  1.00  0.00           H
ATOM   3732  NH2 ARG A 231      83.730  72.810  47.463  1.00  0.00           N
ATOM   3733 1HH2 ARG A 231      83.440  73.160  48.363  1.00  0.00           H
ATOM   3734 2HH2 ARG A 231      83.170  72.940  46.623  1.00  0.00           H
ATOM   3735  C   ARG A 231      90.150  73.110  50.613  1.00  0.00           C
ATOM   3736  O   ARG A 231      91.140  72.470  50.243  1.00  0.00           O
ATOM   3737  N   ARG A 232      89.900  73.370  51.873  1.00  0.00           N
ATOM   3738  H   ARG A 232      88.970  73.740  51.983  1.00  0.00           H
ATOM   3739  CA  ARG A 232      90.720  72.870  52.993  1.00  0.00           C
ATOM   3740  HA  ARG A 232      91.800  73.000  52.943  1.00  0.00           H
ATOM   3741  CB  ARG A 232      90.210  73.510  54.333  1.00  0.00           C
ATOM   3742  HB1 ARG A 232      90.610  72.960  55.183  1.00  0.00           H
ATOM   3743  HB2 ARG A 232      89.140  73.440  54.523  1.00  0.00           H
ATOM   3744  CG  ARG A 232      90.630  75.000  54.473  1.00  0.00           C
ATOM   3745  HG1 ARG A 232      90.210  75.510  53.603  1.00  0.00           H
ATOM   3746  HG2 ARG A 232      91.710  75.130  54.413  1.00  0.00           H
ATOM   3747  CD  ARG A 232      89.980  75.610  55.723  1.00  0.00           C
ATOM   3748  HD1 ARG A 232      90.470  75.130  56.573  1.00  0.00           H
ATOM   3749  HD2 ARG A 232      88.920  75.360  55.643  1.00  0.00           H
ATOM   3750  NE  ARG A 232      90.110  77.110  55.723  1.00  0.00           N
ATOM   3751  HE  ARG A 232      89.330  77.600  55.323  1.00  0.00           H
ATOM   3752  CZ  ARG A 232      91.200  77.810  55.943  1.00  0.00           C
ATOM   3753  NH1 ARG A 232      92.340  77.230  56.323  1.00  0.00           N
ATOM   3754 1HH1 ARG A 232      92.390  76.230  56.493  1.00  0.00           H
ATOM   3755 2HH1 ARG A 232      93.130  77.830  56.133  1.00  0.00           H
ATOM   3756  NH2 ARG A 232      91.300  79.070  55.683  1.00  0.00           N
ATOM   3757 1HH2 ARG A 232      90.440  79.550  55.463  1.00  0.00           H
ATOM   3758 2HH2 ARG A 232      92.150  79.610  55.803  1.00  0.00           H
ATOM   3759  C   ARG A 232      90.520  71.380  53.063  1.00  0.00           C
ATOM   3760  O   ARG A 232      89.390  70.870  52.923  1.00  0.00           O
ATOM   3761  N   LYS A 233      91.650  70.610  53.293  1.00  0.00           N
ATOM   3762  H   LYS A 233      92.540  71.080  53.383  1.00  0.00           H
ATOM   3763  CA  LYS A 233      91.670  69.230  53.703  1.00  0.00           C
ATOM   3764  HA  LYS A 233      91.060  68.690  52.973  1.00  0.00           H
ATOM   3765  CB  LYS A 233      93.060  68.680  53.453  1.00  0.00           C
ATOM   3766  HB1 LYS A 233      93.220  67.790  54.063  1.00  0.00           H
ATOM   3767  HB2 LYS A 233      93.750  69.430  53.823  1.00  0.00           H
ATOM   3768  CG  LYS A 233      93.270  68.410  52.013  1.00  0.00           C
ATOM   3769  HG1 LYS A 233      93.180  69.380  51.513  1.00  0.00           H
ATOM   3770  HG2 LYS A 233      92.570  67.670  51.643  1.00  0.00           H
ATOM   3771  CD  LYS A 233      94.700  67.870  51.813  1.00  0.00           C
ATOM   3772  HD1 LYS A 233      94.900  67.170  52.633  1.00  0.00           H
ATOM   3773  HD2 LYS A 233      95.510  68.570  51.963  1.00  0.00           H
ATOM   3774  CE  LYS A 233      94.720  67.220  50.423  1.00  0.00           C
ATOM   3775  HE1 LYS A 233      94.620  67.880  49.563  1.00  0.00           H
ATOM   3776  HE2 LYS A 233      94.020  66.390  50.413  1.00  0.00           H
ATOM   3777  NZ  LYS A 233      96.050  66.560  50.333  1.00  0.00           N
ATOM   3778  HZ1 LYS A 233      95.950  65.560  50.463  1.00  0.00           H
ATOM   3779  HZ2 LYS A 233      96.420  66.640  49.403  1.00  0.00           H
ATOM   3780  HZ3 LYS A 233      96.760  66.990  50.913  1.00  0.00           H
ATOM   3781  C   LYS A 233      91.140  68.970  55.153  1.00  0.00           C
ATOM   3782  O   LYS A 233      91.050  69.920  55.923  1.00  0.00           O
ATOM   3783  N   PRO A 234      90.890  67.730  55.623  1.00  0.00           N
ATOM   3784  CD  PRO A 234      90.590  66.620  54.763  1.00  0.00           C
ATOM   3785  HD1 PRO A 234      91.390  66.180  54.173  1.00  0.00           H
ATOM   3786  HD2 PRO A 234      89.710  66.830  54.163  1.00  0.00           H
ATOM   3787  CG  PRO A 234      90.150  65.470  55.643  1.00  0.00           C
ATOM   3788  HG1 PRO A 234      91.060  64.900  55.803  1.00  0.00           H
ATOM   3789  HG2 PRO A 234      89.380  64.820  55.223  1.00  0.00           H
ATOM   3790  CB  PRO A 234      89.680  66.150  56.933  1.00  0.00           C
ATOM   3791  HB1 PRO A 234      89.820  65.590  57.853  1.00  0.00           H
ATOM   3792  HB2 PRO A 234      88.650  66.420  56.723  1.00  0.00           H
ATOM   3793  CA  PRO A 234      90.440  67.530  56.943  1.00  0.00           C
ATOM   3794  HA  PRO A 234      89.750  68.330  57.203  1.00  0.00           H
ATOM   3795  C   PRO A 234      91.540  67.590  58.023  1.00  0.00           C
ATOM   3796  OC1 PRO A 234      92.580  66.950  57.803  1.00  0.00           O
ATOM   3797  OC2 PRO A 234      91.410  68.440  58.943  1.00  0.00           O
ATOM   3798  N   MET B   1     102.930  85.630  -6.017  1.00  0.00           N
ATOM   3799  H1  MET B   1     103.350  86.380  -6.547  1.00  0.00           H
ATOM   3800  H2  MET B   1     102.040  85.870  -5.607  1.00  0.00           H
ATOM   3801  H3  MET B   1     103.510  85.380  -5.227  1.00  0.00           H
ATOM   3802  CA  MET B   1     102.760  84.490  -6.887  1.00  0.00           C
ATOM   3803  HA  MET B   1     101.970  84.780  -7.577  1.00  0.00           H
ATOM   3804  CB  MET B   1     104.100  84.240  -7.647  1.00  0.00           C
ATOM   3805  HB1 MET B   1     104.870  84.270  -6.887  1.00  0.00           H
ATOM   3806  HB2 MET B   1     104.230  85.070  -8.347  1.00  0.00           H
ATOM   3807  CG  MET B   1     104.080  83.000  -8.437  1.00  0.00           C
ATOM   3808  HG1 MET B   1     103.380  83.010  -9.277  1.00  0.00           H
ATOM   3809  HG2 MET B   1     103.830  82.160  -7.797  1.00  0.00           H
ATOM   3810  SD  MET B   1     105.630  82.480  -9.197  1.00  0.00           S
ATOM   3811  CE  MET B   1     105.240  80.850  -9.937  1.00  0.00           C
ATOM   3812  HE1 MET B   1     104.440  80.980 -10.657  1.00  0.00           H
ATOM   3813  HE2 MET B   1     106.160  80.510 -10.417  1.00  0.00           H
ATOM   3814  HE3 MET B   1     104.900  80.210  -9.127  1.00  0.00           H
ATOM   3815  C   MET B   1     102.430  83.270  -6.047  1.00  0.00           C
ATOM   3816  O   MET B   1     103.070  83.010  -4.987  1.00  0.00           O
ATOM   3817  N   ALA B   2     101.330  82.530  -6.377  1.00  0.00           N
ATOM   3818  H   ALA B   2     100.880  82.790  -7.247  1.00  0.00           H
ATOM   3819  CA  ALA B   2     100.900  81.390  -5.577  1.00  0.00           C
ATOM   3820  HA  ALA B   2     100.970  81.670  -4.527  1.00  0.00           H
ATOM   3821  CB  ALA B   2      99.420  80.990  -5.877  1.00  0.00           C
ATOM   3822  HB1 ALA B   2      99.110  80.240  -5.157  1.00  0.00           H
ATOM   3823  HB2 ALA B   2      98.850  81.910  -5.777  1.00  0.00           H
ATOM   3824  HB3 ALA B   2      99.190  80.670  -6.897  1.00  0.00           H
ATOM   3825  C   ALA B   2     101.770  80.170  -5.737  1.00  0.00           C
ATOM   3826  O   ALA B   2     102.280  79.970  -6.867  1.00  0.00           O
ATOM   3827  N   ARG B   3     101.880  79.290  -4.757  1.00  0.00           N
ATOM   3828  H   ARG B   3     101.420  79.560  -3.897  1.00  0.00           H
ATOM   3829  CA  ARG B   3     102.760  78.100  -4.687  1.00  0.00           C
ATOM   3830  HA  ARG B   3     102.960  77.880  -3.637  1.00  0.00           H
ATOM   3831  CB  ARG B   3     102.110  76.700  -5.157  1.00  0.00           C
ATOM   3832  HB1 ARG B   3     101.510  76.270  -4.357  1.00  0.00           H
ATOM   3833  HB2 ARG B   3     102.940  76.010  -5.317  1.00  0.00           H
ATOM   3834  CG  ARG B   3     101.390  76.940  -6.507  1.00  0.00           C
ATOM   3835  HG1 ARG B   3     101.910  77.630  -7.177  1.00  0.00           H
ATOM   3836  HG2 ARG B   3     100.460  77.450  -6.227  1.00  0.00           H
ATOM   3837  CD  ARG B   3     100.940  75.720  -7.247  1.00  0.00           C
ATOM   3838  HD1 ARG B   3     101.800  75.380  -7.827  1.00  0.00           H
ATOM   3839  HD2 ARG B   3     100.050  75.990  -7.827  1.00  0.00           H
ATOM   3840  NE  ARG B   3     100.410  74.690  -6.247  1.00  0.00           N
ATOM   3841  HE  ARG B   3      99.510  74.870  -5.827  1.00  0.00           H
ATOM   3842  CZ  ARG B   3     100.970  73.560  -5.917  1.00  0.00           C
ATOM   3843  NH1 ARG B   3     100.380  72.640  -5.207  1.00  0.00           N
ATOM   3844 1HH1 ARG B   3      99.430  72.740  -4.867  1.00  0.00           H
ATOM   3845 2HH1 ARG B   3     100.790  71.740  -5.027  1.00  0.00           H
ATOM   3846  NH2 ARG B   3     102.160  73.130  -6.297  1.00  0.00           N
ATOM   3847 1HH2 ARG B   3     102.800  73.760  -6.757  1.00  0.00           H
ATOM   3848 2HH2 ARG B   3     102.480  72.190  -6.097  1.00  0.00           H
ATOM   3849  C   ARG B   3     104.120  78.380  -5.277  1.00  0.00           C
ATOM   3850  O   ARG B   3     104.710  77.560  -6.027  1.00  0.00           O
ATOM   3851  N   ARG B   4     104.680  79.490  -4.847  1.00  0.00           N
ATOM   3852  H   ARG B   4     104.220  79.970  -4.097  1.00  0.00           H
ATOM   3853  CA  ARG B   4     106.090  79.890  -5.277  1.00  0.00           C
ATOM   3854  HA  ARG B   4     106.260  80.010  -6.347  1.00  0.00           H
ATOM   3855  CB  ARG B   4     106.350  81.260  -4.677  1.00  0.00           C
ATOM   3856  HB1 ARG B   4     106.050  81.350  -3.637  1.00  0.00           H
ATOM   3857  HB2 ARG B   4     105.650  81.850  -5.277  1.00  0.00           H
ATOM   3858  CG  ARG B   4     107.750  81.840  -4.887  1.00  0.00           C
ATOM   3859  HG1 ARG B   4     108.020  81.720  -5.937  1.00  0.00           H
ATOM   3860  HG2 ARG B   4     108.460  81.150  -4.417  1.00  0.00           H
ATOM   3861  CD  ARG B   4     107.940  83.210  -4.347  1.00  0.00           C
ATOM   3862  HD1 ARG B   4     107.400  83.260  -3.407  1.00  0.00           H
ATOM   3863  HD2 ARG B   4     107.360  83.880  -4.987  1.00  0.00           H
ATOM   3864  NE  ARG B   4     109.350  83.690  -4.497  1.00  0.00           N
ATOM   3865  HE  ARG B   4     109.890  83.130  -5.137  1.00  0.00           H
ATOM   3866  CZ  ARG B   4     110.040  84.620  -3.827  1.00  0.00           C
ATOM   3867  NH1 ARG B   4     111.320  84.490  -3.937  1.00  0.00           N
ATOM   3868 1HH1 ARG B   4     111.770  83.880  -4.607  1.00  0.00           H
ATOM   3869 2HH1 ARG B   4     111.890  84.730  -3.127  1.00  0.00           H
ATOM   3870  NH2 ARG B   4     109.540  85.530  -3.037  1.00  0.00           N
ATOM   3871 1HH2 ARG B   4     108.540  85.500  -2.927  1.00  0.00           H
ATOM   3872 2HH2 ARG B   4     110.170  86.230  -2.677  1.00  0.00           H
ATOM   3873  C   ARG B   4     107.060  78.940  -4.687  1.00  0.00           C
ATOM   3874  O   ARG B   4     107.050  78.800  -3.477  1.00  0.00           O
ATOM   3875  N   CYS B   5     107.930  78.310  -5.477  1.00  0.00           N
ATOM   3876  H   CYS B   5     108.020  78.560  -6.447  1.00  0.00           H
ATOM   3877  CA  CYS B   5     108.810  77.250  -4.957  1.00  0.00           C
ATOM   3878  HA  CYS B   5     108.440  76.860  -4.007  1.00  0.00           H
ATOM   3879  CB  CYS B   5     108.730  76.190  -6.047  1.00  0.00           C
ATOM   3880  HB1 CYS B   5     109.430  75.380  -5.847  1.00  0.00           H
ATOM   3881  HB2 CYS B   5     108.850  76.670  -7.017  1.00  0.00           H
ATOM   3882  SG  CYS B   5     107.180  75.300  -5.867  1.00  0.00           S
ATOM   3883  HG  CYS B   5     106.400  76.380  -5.767  1.00  0.00           H
ATOM   3884  C   CYS B   5     110.270  77.800  -4.767  1.00  0.00           C
ATOM   3885  O   CYS B   5     110.530  78.930  -5.157  1.00  0.00           O
ATOM   3886  N   GLY B   6     111.170  77.020  -4.157  1.00  0.00           N
ATOM   3887  H   GLY B   6     110.880  76.050  -4.137  1.00  0.00           H
ATOM   3888  CA  GLY B   6     112.600  77.420  -3.977  1.00  0.00           C
ATOM   3889  HA1 GLY B   6     112.850  78.330  -3.427  1.00  0.00           H
ATOM   3890  HA2 GLY B   6     112.870  77.410  -5.037  1.00  0.00           H
ATOM   3891  C   GLY B   6     113.340  76.250  -3.387  1.00  0.00           C
ATOM   3892  O   GLY B   6     112.910  75.170  -3.767  1.00  0.00           O
ATOM   3893  N   PRO B   7     114.450  76.380  -2.617  1.00  0.00           N
ATOM   3894  CD  PRO B   7     115.200  77.610  -2.357  1.00  0.00           C
ATOM   3895  HD1 PRO B   7     114.970  77.930  -1.337  1.00  0.00           H
ATOM   3896  HD2 PRO B   7     114.970  78.360  -3.107  1.00  0.00           H
ATOM   3897  CG  PRO B   7     116.720  77.320  -2.317  1.00  0.00           C
ATOM   3898  HG1 PRO B   7     117.250  78.090  -1.757  1.00  0.00           H
ATOM   3899  HG2 PRO B   7     117.160  77.200  -3.307  1.00  0.00           H
ATOM   3900  CB  PRO B   7     116.570  76.010  -1.607  1.00  0.00           C
ATOM   3901  HB1 PRO B   7     116.530  76.090  -0.517  1.00  0.00           H
ATOM   3902  HB2 PRO B   7     117.360  75.290  -1.817  1.00  0.00           H
ATOM   3903  CA  PRO B   7     115.320  75.310  -2.147  1.00  0.00           C
ATOM   3904  HA  PRO B   7     115.660  74.740  -3.007  1.00  0.00           H
ATOM   3905  C   PRO B   7     114.690  74.280  -1.187  1.00  0.00           C
ATOM   3906  O   PRO B   7     115.340  73.290  -0.847  1.00  0.00           O
ATOM   3907  N   VAL B   8     113.460  74.570  -0.867  1.00  0.00           N
ATOM   3908  H   VAL B   8     113.090  75.410  -1.287  1.00  0.00           H
ATOM   3909  CA  VAL B   8     112.570  73.830   0.093  1.00  0.00           C
ATOM   3910  HA  VAL B   8     113.070  72.860   0.103  1.00  0.00           H
ATOM   3911  CB  VAL B   8     112.630  74.490   1.483  1.00  0.00           C
ATOM   3912  HB  VAL B   8     111.980  75.360   1.563  1.00  0.00           H
ATOM   3913  CG1 VAL B   8     112.220  73.450   2.553  1.00  0.00           C
ATOM   3914 1HG1 VAL B   8     112.180  73.910   3.543  1.00  0.00           H
ATOM   3915 2HG1 VAL B   8     111.230  73.040   2.353  1.00  0.00           H
ATOM   3916 3HG1 VAL B   8     112.920  72.620   2.573  1.00  0.00           H
ATOM   3917  CG2 VAL B   8     114.030  74.900   1.853  1.00  0.00           C
ATOM   3918 1HG2 VAL B   8     114.400  75.730   1.233  1.00  0.00           H
ATOM   3919 2HG2 VAL B   8     114.060  75.160   2.903  1.00  0.00           H
ATOM   3920 3HG2 VAL B   8     114.760  74.120   1.643  1.00  0.00           H
ATOM   3921  C   VAL B   8     111.140  73.620  -0.367  1.00  0.00           C
ATOM   3922  O   VAL B   8     110.740  74.410  -1.237  1.00  0.00           O
ATOM   3923  N   ALA B   9     110.400  72.690   0.163  1.00  0.00           N
ATOM   3924  H   ALA B   9     110.790  72.010   0.793  1.00  0.00           H
ATOM   3925  CA  ALA B   9     108.950  72.500  -0.087  1.00  0.00           C
ATOM   3926  HA  ALA B   9     108.550  73.370  -0.607  1.00  0.00           H
ATOM   3927  CB  ALA B   9     108.690  71.250  -0.967  1.00  0.00           C
ATOM   3928  HB1 ALA B   9     109.260  70.420  -0.537  1.00  0.00           H
ATOM   3929  HB2 ALA B   9     107.620  71.100  -1.017  1.00  0.00           H
ATOM   3930  HB3 ALA B   9     109.060  71.480  -1.967  1.00  0.00           H
ATOM   3931  C   ALA B   9     108.280  72.440   1.313  1.00  0.00           C
ATOM   3932  O   ALA B   9     108.730  71.700   2.203  1.00  0.00           O
ATOM   3933  N   LEU B  10     107.230  73.300   1.473  1.00  0.00           N
ATOM   3934  H   LEU B  10     106.870  73.520   0.563  1.00  0.00           H
ATOM   3935  CA  LEU B  10     106.450  73.600   2.653  1.00  0.00           C
ATOM   3936  HA  LEU B  10     106.890  73.120   3.533  1.00  0.00           H
ATOM   3937  CB  LEU B  10     106.470  75.100   2.873  1.00  0.00           C
ATOM   3938  HB1 LEU B  10     105.580  75.520   3.343  1.00  0.00           H
ATOM   3939  HB2 LEU B  10     106.610  75.590   1.913  1.00  0.00           H
ATOM   3940  CG  LEU B  10     107.520  75.700   3.823  1.00  0.00           C
ATOM   3941  HG  LEU B  10     107.430  75.460   4.883  1.00  0.00           H
ATOM   3942  CD1 LEU B  10     109.030  75.340   3.553  1.00  0.00           C
ATOM   3943 1HD1 LEU B  10     109.720  75.990   4.103  1.00  0.00           H
ATOM   3944 2HD1 LEU B  10     109.340  74.320   3.773  1.00  0.00           H
ATOM   3945 3HD1 LEU B  10     109.330  75.550   2.523  1.00  0.00           H
ATOM   3946  CD2 LEU B  10     107.470  77.210   3.723  1.00  0.00           C
ATOM   3947 1HD2 LEU B  10     107.320  77.630   2.723  1.00  0.00           H
ATOM   3948 2HD2 LEU B  10     106.610  77.530   4.323  1.00  0.00           H
ATOM   3949 3HD2 LEU B  10     108.330  77.670   4.203  1.00  0.00           H
ATOM   3950  C   LEU B  10     105.080  73.000   2.513  1.00  0.00           C
ATOM   3951  O   LEU B  10     104.700  72.570   1.453  1.00  0.00           O
ATOM   3952  N   LEU B  11     104.300  73.020   3.573  1.00  0.00           N
ATOM   3953  H   LEU B  11     104.580  73.540   4.393  1.00  0.00           H
ATOM   3954  CA  LEU B  11     102.930  72.440   3.563  1.00  0.00           C
ATOM   3955  HA  LEU B  11     102.400  72.820   2.693  1.00  0.00           H
ATOM   3956  CB  LEU B  11     103.060  70.870   3.693  1.00  0.00           C
ATOM   3957  HB1 LEU B  11     103.740  70.710   4.533  1.00  0.00           H
ATOM   3958  HB2 LEU B  11     103.580  70.600   2.773  1.00  0.00           H
ATOM   3959  CG  LEU B  11     101.770  70.090   3.873  1.00  0.00           C
ATOM   3960  HG  LEU B  11     101.280  70.330   4.813  1.00  0.00           H
ATOM   3961  CD1 LEU B  11     100.790  70.330   2.703  1.00  0.00           C
ATOM   3962 1HD1 LEU B  11     101.270  70.060   1.753  1.00  0.00           H
ATOM   3963 2HD1 LEU B  11      99.940  69.670   2.873  1.00  0.00           H
ATOM   3964 3HD1 LEU B  11     100.620  71.340   2.333  1.00  0.00           H
ATOM   3965  CD2 LEU B  11     102.090  68.640   3.863  1.00  0.00           C
ATOM   3966 1HD2 LEU B  11     101.270  68.040   4.263  1.00  0.00           H
ATOM   3967 2HD2 LEU B  11     102.370  68.360   2.843  1.00  0.00           H
ATOM   3968 3HD2 LEU B  11     102.980  68.480   4.463  1.00  0.00           H
ATOM   3969  C   LEU B  11     102.060  73.120   4.723  1.00  0.00           C
ATOM   3970  O   LEU B  11     101.930  72.640   5.813  1.00  0.00           O
ATOM   3971  N   LEU B  12     101.630  74.380   4.343  1.00  0.00           N
ATOM   3972  H   LEU B  12     101.640  74.580   3.353  1.00  0.00           H
ATOM   3973  CA  LEU B  12     101.050  75.440   5.163  1.00  0.00           C
ATOM   3974  HA  LEU B  12     101.390  75.220   6.183  1.00  0.00           H
ATOM   3975  CB  LEU B  12     101.540  76.850   4.633  1.00  0.00           C
ATOM   3976  HB1 LEU B  12     100.930  77.640   5.063  1.00  0.00           H
ATOM   3977  HB2 LEU B  12     101.350  76.890   3.563  1.00  0.00           H
ATOM   3978  CG  LEU B  12     103.060  77.100   4.603  1.00  0.00           C
ATOM   3979  HG  LEU B  12     103.570  76.310   4.063  1.00  0.00           H
ATOM   3980  CD1 LEU B  12     103.320  78.410   3.953  1.00  0.00           C
ATOM   3981 1HD1 LEU B  12     104.360  78.740   3.943  1.00  0.00           H
ATOM   3982 2HD1 LEU B  12     103.130  78.390   2.873  1.00  0.00           H
ATOM   3983 3HD1 LEU B  12     102.880  79.240   4.503  1.00  0.00           H
ATOM   3984  CD2 LEU B  12     103.630  77.160   6.023  1.00  0.00           C
ATOM   3985 1HD2 LEU B  12     103.190  78.060   6.423  1.00  0.00           H
ATOM   3986 2HD2 LEU B  12     103.380  76.330   6.693  1.00  0.00           H
ATOM   3987 3HD2 LEU B  12     104.700  77.400   6.003  1.00  0.00           H
ATOM   3988  C   LEU B  12      99.580  75.430   5.383  1.00  0.00           C
ATOM   3989  O   LEU B  12      98.850  75.070   4.443  1.00  0.00           O
ATOM   3990  N   GLY B  13      99.090  75.790   6.593  1.00  0.00           N
ATOM   3991  H   GLY B  13      99.800  76.060   7.253  1.00  0.00           H
ATOM   3992  CA  GLY B  13      97.730  75.800   7.193  1.00  0.00           C
ATOM   3993  HA1 GLY B  13      96.990  75.210   6.663  1.00  0.00           H
ATOM   3994  HA2 GLY B  13      97.290  76.800   7.193  1.00  0.00           H
ATOM   3995  C   GLY B  13      97.790  75.240   8.603  1.00  0.00           C
ATOM   3996  O   GLY B  13      98.870  74.940   9.123  1.00  0.00           O
ATOM   3997  N   PHE B  14      96.610  75.060   9.193  1.00  0.00           N
ATOM   3998  H   PHE B  14      95.800  75.340   8.673  1.00  0.00           H
ATOM   3999  CA  PHE B  14      96.510  74.500  10.553  1.00  0.00           C
ATOM   4000  HA  PHE B  14      97.520  74.300  10.893  1.00  0.00           H
ATOM   4001  CB  PHE B  14      95.870  75.450  11.513  1.00  0.00           C
ATOM   4002  HB1 PHE B  14      94.810  75.550  11.263  1.00  0.00           H
ATOM   4003  HB2 PHE B  14      96.440  76.370  11.403  1.00  0.00           H
ATOM   4004  CG  PHE B  14      96.000  75.170  12.943  1.00  0.00           C
ATOM   4005  CD1 PHE B  14      97.230  75.170  13.623  1.00  0.00           C
ATOM   4006  HD1 PHE B  14      98.190  75.500  13.263  1.00  0.00           H
ATOM   4007  CE1 PHE B  14      97.210  74.620  14.923  1.00  0.00           C
ATOM   4008  HE1 PHE B  14      98.100  74.560  15.543  1.00  0.00           H
ATOM   4009  CZ  PHE B  14      96.070  74.050  15.493  1.00  0.00           C
ATOM   4010  HZ  PHE B  14      96.070  73.600  16.483  1.00  0.00           H
ATOM   4011  CE2 PHE B  14      94.880  73.970  14.733  1.00  0.00           C
ATOM   4012  HE2 PHE B  14      94.000  73.450  15.093  1.00  0.00           H
ATOM   4013  CD2 PHE B  14      94.790  74.640  13.513  1.00  0.00           C
ATOM   4014  HD2 PHE B  14      93.880  74.610  12.943  1.00  0.00           H
ATOM   4015  C   PHE B  14      95.790  73.120  10.403  1.00  0.00           C
ATOM   4016  O   PHE B  14      95.140  72.820   9.463  1.00  0.00           O
ATOM   4017  N   GLY B  15      96.080  72.280  11.403  1.00  0.00           N
ATOM   4018  H   GLY B  15      96.570  72.590  12.233  1.00  0.00           H
ATOM   4019  CA  GLY B  15      95.340  71.000  11.593  1.00  0.00           C
ATOM   4020  HA1 GLY B  15      94.270  71.090  11.763  1.00  0.00           H
ATOM   4021  HA2 GLY B  15      95.710  70.540  12.503  1.00  0.00           H
ATOM   4022  C   GLY B  15      95.470  70.040  10.313  1.00  0.00           C
ATOM   4023  O   GLY B  15      96.640  69.780   9.923  1.00  0.00           O
ATOM   4024  N   LEU B  16      94.370  69.510   9.833  1.00  0.00           N
ATOM   4025  H   LEU B  16      93.510  69.640  10.353  1.00  0.00           H
ATOM   4026  CA  LEU B  16      94.450  68.610   8.723  1.00  0.00           C
ATOM   4027  HA  LEU B  16      95.420  68.110   8.673  1.00  0.00           H
ATOM   4028  CB  LEU B  16      93.290  67.630   8.683  1.00  0.00           C
ATOM   4029  HB1 LEU B  16      93.110  67.330   7.653  1.00  0.00           H
ATOM   4030  HB2 LEU B  16      92.400  68.150   9.043  1.00  0.00           H
ATOM   4031  CG  LEU B  16      93.380  66.320   9.533  1.00  0.00           C
ATOM   4032  HG  LEU B  16      93.540  66.600  10.573  1.00  0.00           H
ATOM   4033  CD1 LEU B  16      92.090  65.470   9.423  1.00  0.00           C
ATOM   4034 1HD1 LEU B  16      91.980  65.260   8.363  1.00  0.00           H
ATOM   4035 2HD1 LEU B  16      92.260  64.580  10.043  1.00  0.00           H
ATOM   4036 3HD1 LEU B  16      91.220  66.040   9.733  1.00  0.00           H
ATOM   4037  CD2 LEU B  16      94.570  65.390   8.993  1.00  0.00           C
ATOM   4038 1HD2 LEU B  16      94.560  64.420   9.493  1.00  0.00           H
ATOM   4039 2HD2 LEU B  16      94.240  65.140   7.983  1.00  0.00           H
ATOM   4040 3HD2 LEU B  16      95.550  65.860   9.103  1.00  0.00           H
ATOM   4041  C   LEU B  16      94.350  69.380   7.403  1.00  0.00           C
ATOM   4042  O   LEU B  16      94.450  68.860   6.263  1.00  0.00           O
ATOM   4043  N   LEU B  17      94.250  70.690   7.473  1.00  0.00           N
ATOM   4044  H   LEU B  17      94.430  71.220   8.313  1.00  0.00           H
ATOM   4045  CA  LEU B  17      93.710  71.500   6.363  1.00  0.00           C
ATOM   4046  HA  LEU B  17      93.360  70.840   5.563  1.00  0.00           H
ATOM   4047  CB  LEU B  17      92.490  72.400   6.673  1.00  0.00           C
ATOM   4048  HB1 LEU B  17      92.380  73.040   5.793  1.00  0.00           H
ATOM   4049  HB2 LEU B  17      92.800  73.070   7.463  1.00  0.00           H
ATOM   4050  CG  LEU B  17      91.070  71.840   6.943  1.00  0.00           C
ATOM   4051  HG  LEU B  17      90.460  72.730   7.073  1.00  0.00           H
ATOM   4052  CD1 LEU B  17      90.340  71.010   5.903  1.00  0.00           C
ATOM   4053 1HD1 LEU B  17      90.070  71.580   5.023  1.00  0.00           H
ATOM   4054 2HD1 LEU B  17      90.890  70.080   5.773  1.00  0.00           H
ATOM   4055 3HD1 LEU B  17      89.390  70.610   6.273  1.00  0.00           H
ATOM   4056  CD2 LEU B  17      91.150  70.990   8.253  1.00  0.00           C
ATOM   4057 1HD2 LEU B  17      91.450  69.980   7.963  1.00  0.00           H
ATOM   4058 2HD2 LEU B  17      91.910  71.320   8.953  1.00  0.00           H
ATOM   4059 3HD2 LEU B  17      90.200  70.960   8.783  1.00  0.00           H
ATOM   4060  C   LEU B  17      94.930  72.350   5.833  1.00  0.00           C
ATOM   4061  O   LEU B  17      95.080  73.430   6.343  1.00  0.00           O
ATOM   4062  N   ARG B  18      95.660  71.810   4.793  1.00  0.00           N
ATOM   4063  H   ARG B  18      95.420  70.890   4.453  1.00  0.00           H
ATOM   4064  CA  ARG B  18      96.980  72.360   4.383  1.00  0.00           C
ATOM   4065  HA  ARG B  18      96.920  73.400   4.693  1.00  0.00           H
ATOM   4066  CB  ARG B  18      98.100  71.780   5.203  1.00  0.00           C
ATOM   4067  HB1 ARG B  18      99.110  72.090   4.943  1.00  0.00           H
ATOM   4068  HB2 ARG B  18      98.050  70.740   4.873  1.00  0.00           H
ATOM   4069  CG  ARG B  18      98.020  71.800   6.733  1.00  0.00           C
ATOM   4070  HG1 ARG B  18      97.160  71.250   7.113  1.00  0.00           H
ATOM   4071  HG2 ARG B  18      97.820  72.770   7.173  1.00  0.00           H
ATOM   4072  CD  ARG B  18      99.180  71.050   7.413  1.00  0.00           C
ATOM   4073  HD1 ARG B  18     100.150  71.210   6.923  1.00  0.00           H
ATOM   4074  HD2 ARG B  18      98.910  70.000   7.303  1.00  0.00           H
ATOM   4075  NE  ARG B  18      99.190  71.400   8.803  1.00  0.00           N
ATOM   4076  HE  ARG B  18      98.420  71.110   9.383  1.00  0.00           H
ATOM   4077  CZ  ARG B  18     100.260  71.940   9.433  1.00  0.00           C
ATOM   4078  NH1 ARG B  18     100.410  71.790  10.703  1.00  0.00           N
ATOM   4079 1HH1 ARG B  18      99.930  71.170  11.343  1.00  0.00           H
ATOM   4080 2HH1 ARG B  18     101.180  72.240  11.183  1.00  0.00           H
ATOM   4081  NH2 ARG B  18     101.270  72.540   8.883  1.00  0.00           N
ATOM   4082 1HH2 ARG B  18     101.290  72.550   7.873  1.00  0.00           H
ATOM   4083 2HH2 ARG B  18     102.050  72.910   9.403  1.00  0.00           H
ATOM   4084  C   ARG B  18      97.310  72.270   2.893  1.00  0.00           C
ATOM   4085  O   ARG B  18      96.830  71.410   2.133  1.00  0.00           O
ATOM   4086  N   LEU B  19      98.250  73.120   2.463  1.00  0.00           N
ATOM   4087  H   LEU B  19      98.470  73.830   3.133  1.00  0.00           H
ATOM   4088  CA  LEU B  19      98.610  73.420   1.013  1.00  0.00           C
ATOM   4089  HA  LEU B  19      98.130  72.630   0.433  1.00  0.00           H
ATOM   4090  CB  LEU B  19      97.980  74.730   0.523  1.00  0.00           C
ATOM   4091  HB1 LEU B  19      98.300  74.900  -0.507  1.00  0.00           H
ATOM   4092  HB2 LEU B  19      98.360  75.540   1.143  1.00  0.00           H
ATOM   4093  CG  LEU B  19      96.460  74.930   0.623  1.00  0.00           C
ATOM   4094  HG  LEU B  19      96.230  74.810   1.683  1.00  0.00           H
ATOM   4095  CD1 LEU B  19      96.010  76.270   0.163  1.00  0.00           C
ATOM   4096 1HD1 LEU B  19      96.370  76.460  -0.847  1.00  0.00           H
ATOM   4097 2HD1 LEU B  19      94.930  76.240   0.063  1.00  0.00           H
ATOM   4098 3HD1 LEU B  19      96.310  77.040   0.873  1.00  0.00           H
ATOM   4099  CD2 LEU B  19      95.620  73.830   0.013  1.00  0.00           C
ATOM   4100 1HD2 LEU B  19      95.940  72.880   0.443  1.00  0.00           H
ATOM   4101 2HD2 LEU B  19      94.590  73.970   0.333  1.00  0.00           H
ATOM   4102 3HD2 LEU B  19      95.660  73.700  -1.067  1.00  0.00           H
ATOM   4103  C   LEU B  19     100.160  73.430   0.773  1.00  0.00           C
ATOM   4104  O   LEU B  19     100.910  74.130   1.493  1.00  0.00           O
ATOM   4105  N   CYS B  20     100.570  72.820  -0.317  1.00  0.00           N
ATOM   4106  H   CYS B  20      99.890  72.220  -0.767  1.00  0.00           H
ATOM   4107  CA  CYS B  20     101.920  72.860  -0.787  1.00  0.00           C
ATOM   4108  HA  CYS B  20     102.600  72.470  -0.027  1.00  0.00           H
ATOM   4109  CB  CYS B  20     102.010  71.980  -2.037  1.00  0.00           C
ATOM   4110  HB1 CYS B  20     101.340  72.410  -2.787  1.00  0.00           H
ATOM   4111  HB2 CYS B  20     101.590  70.980  -1.917  1.00  0.00           H
ATOM   4112  SG  CYS B  20     103.780  71.940  -2.657  1.00  0.00           S
ATOM   4113  HG  CYS B  20     103.580  71.260  -3.787  1.00  0.00           H
ATOM   4114  C   CYS B  20     102.410  74.280  -1.107  1.00  0.00           C
ATOM   4115  O   CYS B  20     101.760  74.990  -1.837  1.00  0.00           O
ATOM   4116  N   SER B  21     103.650  74.590  -0.597  1.00  0.00           N
ATOM   4117  H   SER B  21     104.130  73.790  -0.197  1.00  0.00           H
ATOM   4118  CA  SER B  21     104.290  75.940  -0.507  1.00  0.00           C
ATOM   4119  HA  SER B  21     103.890  76.570  -1.307  1.00  0.00           H
ATOM   4120  CB  SER B  21     103.910  76.560   0.903  1.00  0.00           C
ATOM   4121  HB1 SER B  21     104.280  77.580   0.963  1.00  0.00           H
ATOM   4122  HB2 SER B  21     104.450  75.980   1.663  1.00  0.00           H
ATOM   4123  OG  SER B  21     102.520  76.550   1.143  1.00  0.00           O
ATOM   4124  HG  SER B  21     102.130  75.680   1.123  1.00  0.00           H
ATOM   4125  C   SER B  21     105.840  75.820  -0.607  1.00  0.00           C
ATOM   4126  O   SER B  21     106.270  74.680  -0.757  1.00  0.00           O
ATOM   4127  N   GLY B  22     106.600  76.880  -0.457  1.00  0.00           N
ATOM   4128  H   GLY B  22     106.180  77.780  -0.657  1.00  0.00           H
ATOM   4129  CA  GLY B  22     108.050  76.870  -0.557  1.00  0.00           C
ATOM   4130  HA1 GLY B  22     108.290  77.060  -1.607  1.00  0.00           H
ATOM   4131  HA2 GLY B  22     108.480  75.900  -0.287  1.00  0.00           H
ATOM   4132  C   GLY B  22     108.740  77.950   0.223  1.00  0.00           C
ATOM   4133  O   GLY B  22     109.870  77.860   0.743  1.00  0.00           O
ATOM   4134  N   VAL B  23     108.160  79.140   0.223  1.00  0.00           N
ATOM   4135  H   VAL B  23     107.260  79.210  -0.237  1.00  0.00           H
ATOM   4136  CA  VAL B  23     108.750  80.260   0.933  1.00  0.00           C
ATOM   4137  HA  VAL B  23     109.790  80.120   1.213  1.00  0.00           H
ATOM   4138  CB  VAL B  23     108.730  81.530   0.043  1.00  0.00           C
ATOM   4139  HB  VAL B  23     109.350  82.260   0.563  1.00  0.00           H
ATOM   4140  CG1 VAL B  23     109.410  81.440  -1.317  1.00  0.00           C
ATOM   4141 1HG1 VAL B  23     109.950  82.340  -1.577  1.00  0.00           H
ATOM   4142 2HG1 VAL B  23     110.180  80.670  -1.387  1.00  0.00           H
ATOM   4143 3HG1 VAL B  23     108.620  81.280  -2.057  1.00  0.00           H
ATOM   4144  CG2 VAL B  23     107.350  82.190  -0.057  1.00  0.00           C
ATOM   4145 1HG2 VAL B  23     107.110  82.640   0.913  1.00  0.00           H
ATOM   4146 2HG2 VAL B  23     107.480  82.920  -0.847  1.00  0.00           H
ATOM   4147 3HG2 VAL B  23     106.500  81.590  -0.377  1.00  0.00           H
ATOM   4148  C   VAL B  23     108.090  80.470   2.273  1.00  0.00           C
ATOM   4149  O   VAL B  23     106.880  80.300   2.453  1.00  0.00           O
ATOM   4150  N   TRP B  24     108.930  80.810   3.263  1.00  0.00           N
ATOM   4151  H   TRP B  24     109.900  81.030   3.083  1.00  0.00           H
ATOM   4152  CA  TRP B  24     108.430  81.340   4.533  1.00  0.00           C
ATOM   4153  HA  TRP B  24     107.410  81.010   4.723  1.00  0.00           H
ATOM   4154  CB  TRP B  24     109.240  80.740   5.603  1.00  0.00           C
ATOM   4155  HB1 TRP B  24     109.050  79.670   5.543  1.00  0.00           H
ATOM   4156  HB2 TRP B  24     108.890  81.120   6.563  1.00  0.00           H
ATOM   4157  CG  TRP B  24     110.740  80.830   5.493  1.00  0.00           C
ATOM   4158  CD1 TRP B  24     111.460  82.020   5.413  1.00  0.00           C
ATOM   4159  HD1 TRP B  24     111.060  83.020   5.523  1.00  0.00           H
ATOM   4160  NE1 TRP B  24     112.810  81.810   5.153  1.00  0.00           N
ATOM   4161  HE1 TRP B  24     113.460  82.550   4.933  1.00  0.00           H
ATOM   4162  CE2 TRP B  24     113.010  80.490   4.953  1.00  0.00           C
ATOM   4163  CZ2 TRP B  24     114.180  79.780   4.663  1.00  0.00           C
ATOM   4164  HZ2 TRP B  24     115.150  80.210   4.473  1.00  0.00           H
ATOM   4165  CH2 TRP B  24     114.140  78.380   4.593  1.00  0.00           C
ATOM   4166  HH2 TRP B  24     115.040  77.820   4.393  1.00  0.00           H
ATOM   4167  CZ3 TRP B  24     113.020  77.720   4.893  1.00  0.00           C
ATOM   4168  HZ3 TRP B  24     112.970  76.640   4.903  1.00  0.00           H
ATOM   4169  CE3 TRP B  24     111.870  78.420   5.263  1.00  0.00           C
ATOM   4170  HE3 TRP B  24     110.890  77.990   5.443  1.00  0.00           H
ATOM   4171  CD2 TRP B  24     111.780  79.820   5.283  1.00  0.00           C
ATOM   4172  C   TRP B  24     108.260  82.850   4.723  1.00  0.00           C
ATOM   4173  O   TRP B  24     108.710  83.660   3.893  1.00  0.00           O
ATOM   4174  N   GLY B  25     107.530  83.180   5.803  1.00  0.00           N
ATOM   4175  H   GLY B  25     107.250  82.420   6.413  1.00  0.00           H
ATOM   4176  CA  GLY B  25     107.240  84.520   6.233  1.00  0.00           C
ATOM   4177  HA1 GLY B  25     106.340  84.510   6.843  1.00  0.00           H
ATOM   4178  HA2 GLY B  25     106.920  85.030   5.323  1.00  0.00           H
ATOM   4179  C   GLY B  25     108.380  85.290   6.953  1.00  0.00           C
ATOM   4180  O   GLY B  25     109.480  84.710   7.053  1.00  0.00           O
ATOM   4181  N   THR B  26     108.080  86.430   7.493  1.00  0.00           N
ATOM   4182  H   THR B  26     107.110  86.690   7.573  1.00  0.00           H
ATOM   4183  CA  THR B  26     108.970  87.450   8.163  1.00  0.00           C
ATOM   4184  HA  THR B  26     108.360  88.360   8.153  1.00  0.00           H
ATOM   4185  CB  THR B  26     109.220  87.140   9.673  1.00  0.00           C
ATOM   4186  HB  THR B  26     110.080  87.660  10.093  1.00  0.00           H
ATOM   4187  CG2 THR B  26     107.920  87.530  10.523  1.00  0.00           C
ATOM   4188 1HG2 THR B  26     107.940  88.620  10.513  1.00  0.00           H
ATOM   4189 2HG2 THR B  26     106.980  87.230  10.063  1.00  0.00           H
ATOM   4190 3HG2 THR B  26     108.010  87.210  11.563  1.00  0.00           H
ATOM   4191  OG1 THR B  26     109.360  85.730   9.933  1.00  0.00           O
ATOM   4192  HG1 THR B  26     109.600  85.670  10.853  1.00  0.00           H
ATOM   4193  C   THR B  26     110.080  87.770   7.243  1.00  0.00           C
ATOM   4194  O   THR B  26     111.230  87.870   7.683  1.00  0.00           O
ATOM   4195  N   ASP B  27     109.740  87.940   5.993  1.00  0.00           N
ATOM   4196  H   ASP B  27     108.750  87.980   5.783  1.00  0.00           H
ATOM   4197  CA  ASP B  27     110.700  88.230   4.893  1.00  0.00           C
ATOM   4198  HA  ASP B  27     111.570  87.590   5.083  1.00  0.00           H
ATOM   4199  CB  ASP B  27     110.160  87.650   3.593  1.00  0.00           C
ATOM   4200  HB1 ASP B  27     109.270  88.220   3.313  1.00  0.00           H
ATOM   4201  HB2 ASP B  27     109.810  86.620   3.713  1.00  0.00           H
ATOM   4202  CG  ASP B  27     111.140  87.770   2.423  1.00  0.00           C
ATOM   4203  OD1 ASP B  27     111.010  88.690   1.583  1.00  0.00           O
ATOM   4204  OD2 ASP B  27     111.910  86.750   2.273  1.00  0.00           O
ATOM   4205  C   ASP B  27     111.060  89.720   4.743  1.00  0.00           C
ATOM   4206  O   ASP B  27     112.260  90.030   4.563  1.00  0.00           O
ATOM   4207  N   THR B  28     110.090  90.590   4.943  1.00  0.00           N
ATOM   4208  H   THR B  28     109.110  90.340   5.023  1.00  0.00           H
ATOM   4209  CA  THR B  28     110.280  92.040   5.063  1.00  0.00           C
ATOM   4210  HA  THR B  28     110.950  92.440   4.303  1.00  0.00           H
ATOM   4211  CB  THR B  28     109.010  92.720   5.043  1.00  0.00           C
ATOM   4212  HB  THR B  28     108.510  92.490   5.983  1.00  0.00           H
ATOM   4213  CG2 THR B  28     109.130  94.240   5.113  1.00  0.00           C
ATOM   4214 1HG2 THR B  28     109.770  94.490   5.963  1.00  0.00           H
ATOM   4215 2HG2 THR B  28     109.700  94.550   4.243  1.00  0.00           H
ATOM   4216 3HG2 THR B  28     108.180  94.780   5.153  1.00  0.00           H
ATOM   4217  OG1 THR B  28     108.100  92.290   4.033  1.00  0.00           O
ATOM   4218  HG1 THR B  28     108.160  92.880   3.273  1.00  0.00           H
ATOM   4219  C   THR B  28     111.060  92.260   6.383  1.00  0.00           C
ATOM   4220  O   THR B  28     111.930  93.170   6.503  1.00  0.00           O
ATOM   4221  N   GLU B  29     110.750  91.540   7.483  1.00  0.00           N
ATOM   4222  H   GLU B  29     110.010  90.860   7.473  1.00  0.00           H
ATOM   4223  CA  GLU B  29     111.500  91.700   8.743  1.00  0.00           C
ATOM   4224  HA  GLU B  29     111.500  92.760   9.013  1.00  0.00           H
ATOM   4225  CB  GLU B  29     110.730  90.920   9.823  1.00  0.00           C
ATOM   4226  HB1 GLU B  29     111.300  90.900  10.753  1.00  0.00           H
ATOM   4227  HB2 GLU B  29     110.480  89.890   9.563  1.00  0.00           H
ATOM   4228  CG  GLU B  29     109.360  91.480  10.283  1.00  0.00           C
ATOM   4229  HG1 GLU B  29     109.440  92.540  10.503  1.00  0.00           H
ATOM   4230  HG2 GLU B  29     109.150  91.070  11.273  1.00  0.00           H
ATOM   4231  CD  GLU B  29     108.120  91.180   9.343  1.00  0.00           C
ATOM   4232  OE1 GLU B  29     108.190  90.640   8.223  1.00  0.00           O
ATOM   4233  OE2 GLU B  29     106.940  91.410   9.773  1.00  0.00           O
ATOM   4234  C   GLU B  29     112.920  91.160   8.563  1.00  0.00           C
ATOM   4235  O   GLU B  29     113.880  91.820   8.963  1.00  0.00           O
ATOM   4236  N   GLU B  30     113.180  90.040   7.843  1.00  0.00           N
ATOM   4237  H   GLU B  30     112.420  89.560   7.393  1.00  0.00           H
ATOM   4238  CA  GLU B  30     114.430  89.450   7.673  1.00  0.00           C
ATOM   4239  HA  GLU B  30     114.910  89.440   8.653  1.00  0.00           H
ATOM   4240  CB  GLU B  30     114.270  88.110   6.923  1.00  0.00           C
ATOM   4241  HB1 GLU B  30     113.570  88.270   6.103  1.00  0.00           H
ATOM   4242  HB2 GLU B  30     113.770  87.530   7.703  1.00  0.00           H
ATOM   4243  CG  GLU B  30     115.490  87.440   6.453  1.00  0.00           C
ATOM   4244  HG1 GLU B  30     116.290  87.460   7.193  1.00  0.00           H
ATOM   4245  HG2 GLU B  30     115.860  87.940   5.553  1.00  0.00           H
ATOM   4246  CD  GLU B  30     115.280  85.990   5.993  1.00  0.00           C
ATOM   4247  OE1 GLU B  30     114.180  85.540   5.643  1.00  0.00           O
ATOM   4248  OE2 GLU B  30     116.250  85.190   6.073  1.00  0.00           O
ATOM   4249  C   GLU B  30     115.220  90.400   6.793  1.00  0.00           C
ATOM   4250  O   GLU B  30     116.440  90.570   7.023  1.00  0.00           O
ATOM   4251  N   ARG B  31     114.640  91.090   5.813  1.00  0.00           N
ATOM   4252  H   ARG B  31     113.670  90.910   5.633  1.00  0.00           H
ATOM   4253  CA  ARG B  31     115.300  92.120   4.973  1.00  0.00           C
ATOM   4254  HA  ARG B  31     116.230  91.690   4.603  1.00  0.00           H
ATOM   4255  CB  ARG B  31     114.410  92.330   3.763  1.00  0.00           C
ATOM   4256  HB1 ARG B  31     114.360  93.370   3.463  1.00  0.00           H
ATOM   4257  HB2 ARG B  31     113.350  92.220   3.973  1.00  0.00           H
ATOM   4258  CG  ARG B  31     114.740  91.440   2.473  1.00  0.00           C
ATOM   4259  HG1 ARG B  31     114.700  90.370   2.673  1.00  0.00           H
ATOM   4260  HG2 ARG B  31     115.760  91.630   2.123  1.00  0.00           H
ATOM   4261  CD  ARG B  31     113.770  91.820   1.263  1.00  0.00           C
ATOM   4262  HD1 ARG B  31     114.010  91.310   0.333  1.00  0.00           H
ATOM   4263  HD2 ARG B  31     113.750  92.890   1.063  1.00  0.00           H
ATOM   4264  NE  ARG B  31     112.440  91.360   1.563  1.00  0.00           N
ATOM   4265  HE  ARG B  31     112.430  90.350   1.693  1.00  0.00           H
ATOM   4266  CZ  ARG B  31     111.290  91.980   1.603  1.00  0.00           C
ATOM   4267  NH1 ARG B  31     111.140  93.280   1.483  1.00  0.00           N
ATOM   4268 1HH1 ARG B  31     111.900  93.940   1.613  1.00  0.00           H
ATOM   4269 2HH1 ARG B  31     110.190  93.580   1.303  1.00  0.00           H
ATOM   4270  NH2 ARG B  31     110.160  91.380   1.693  1.00  0.00           N
ATOM   4271 1HH2 ARG B  31     110.130  90.370   1.733  1.00  0.00           H
ATOM   4272 2HH2 ARG B  31     109.290  91.860   1.893  1.00  0.00           H
ATOM   4273  C   ARG B  31     115.580  93.470   5.713  1.00  0.00           C
ATOM   4274  O   ARG B  31     116.570  94.150   5.303  1.00  0.00           O
ATOM   4275  N   LEU B  32     114.820  93.710   6.803  1.00  0.00           N
ATOM   4276  H   LEU B  32     113.960  93.200   6.923  1.00  0.00           H
ATOM   4277  CA  LEU B  32     115.010  94.820   7.713  1.00  0.00           C
ATOM   4278  HA  LEU B  32     115.180  95.710   7.113  1.00  0.00           H
ATOM   4279  CB  LEU B  32     113.710  95.090   8.553  1.00  0.00           C
ATOM   4280  HB1 LEU B  32     113.460  94.160   9.063  1.00  0.00           H
ATOM   4281  HB2 LEU B  32     112.880  95.360   7.893  1.00  0.00           H
ATOM   4282  CG  LEU B  32     113.850  96.320   9.523  1.00  0.00           C
ATOM   4283  HG  LEU B  32     114.620  96.110  10.273  1.00  0.00           H
ATOM   4284  CD1 LEU B  32     114.120  97.650   8.823  1.00  0.00           C
ATOM   4285 1HD1 LEU B  32     114.140  98.470   9.553  1.00  0.00           H
ATOM   4286 2HD1 LEU B  32     114.990  97.650   8.173  1.00  0.00           H
ATOM   4287 3HD1 LEU B  32     113.200  97.790   8.253  1.00  0.00           H
ATOM   4288  CD2 LEU B  32     112.660  96.460  10.393  1.00  0.00           C
ATOM   4289 1HD2 LEU B  32     112.670  95.580  11.043  1.00  0.00           H
ATOM   4290 2HD2 LEU B  32     112.760  97.360  11.003  1.00  0.00           H
ATOM   4291 3HD2 LEU B  32     111.760  96.520   9.793  1.00  0.00           H
ATOM   4292  C   LEU B  32     116.230  94.690   8.703  1.00  0.00           C
ATOM   4293  O   LEU B  32     116.900  95.660   8.983  1.00  0.00           O
ATOM   4294  N   VAL B  33     116.540  93.460   9.153  1.00  0.00           N
ATOM   4295  H   VAL B  33     115.940  92.700   8.873  1.00  0.00           H
ATOM   4296  CA  VAL B  33     117.550  93.280  10.213  1.00  0.00           C
ATOM   4297  HA  VAL B  33     117.390  94.150  10.863  1.00  0.00           H
ATOM   4298  CB  VAL B  33     117.330  91.950  11.083  1.00  0.00           C
ATOM   4299  HB  VAL B  33     118.090  91.890  11.863  1.00  0.00           H
ATOM   4300  CG1 VAL B  33     116.050  92.070  11.893  1.00  0.00           C
ATOM   4301 1HG1 VAL B  33     116.020  93.050  12.373  1.00  0.00           H
ATOM   4302 2HG1 VAL B  33     115.230  92.010  11.173  1.00  0.00           H
ATOM   4303 3HG1 VAL B  33     116.060  91.260  12.623  1.00  0.00           H
ATOM   4304  CG2 VAL B  33     117.310  90.600  10.273  1.00  0.00           C
ATOM   4305 1HG2 VAL B  33     117.200  89.760  10.953  1.00  0.00           H
ATOM   4306 2HG2 VAL B  33     116.470  90.660   9.583  1.00  0.00           H
ATOM   4307 3HG2 VAL B  33     118.190  90.530   9.633  1.00  0.00           H
ATOM   4308  C   VAL B  33     118.930  93.540   9.683  1.00  0.00           C
ATOM   4309  O   VAL B  33     119.870  93.890  10.373  1.00  0.00           O
ATOM   4310  N   GLU B  34     119.110  93.240   8.383  1.00  0.00           N
ATOM   4311  H   GLU B  34     118.400  92.810   7.803  1.00  0.00           H
ATOM   4312  CA  GLU B  34     120.300  93.490   7.603  1.00  0.00           C
ATOM   4313  HA  GLU B  34     121.170  93.140   8.163  1.00  0.00           H
ATOM   4314  CB  GLU B  34     120.260  92.740   6.303  1.00  0.00           C
ATOM   4315  HB1 GLU B  34     119.490  92.980   5.573  1.00  0.00           H
ATOM   4316  HB2 GLU B  34     120.120  91.670   6.463  1.00  0.00           H
ATOM   4317  CG  GLU B  34     121.640  92.680   5.633  1.00  0.00           C
ATOM   4318  HG1 GLU B  34     122.430  92.650   6.383  1.00  0.00           H
ATOM   4319  HG2 GLU B  34     121.930  93.620   5.153  1.00  0.00           H
ATOM   4320  CD  GLU B  34     121.820  91.440   4.743  1.00  0.00           C
ATOM   4321  OE1 GLU B  34     122.540  90.470   5.083  1.00  0.00           O
ATOM   4322  OE2 GLU B  34     121.420  91.520   3.573  1.00  0.00           O
ATOM   4323  C   GLU B  34     120.600  94.990   7.433  1.00  0.00           C
ATOM   4324  O   GLU B  34     121.760  95.400   7.353  1.00  0.00           O
ATOM   4325  N   HIS B  35     119.590  95.840   7.563  1.00  0.00           N
ATOM   4326  H   HIS B  35     118.690  95.400   7.723  1.00  0.00           H
ATOM   4327  CA  HIS B  35     119.770  97.290   7.513  1.00  0.00           C
ATOM   4328  HA  HIS B  35     120.670  97.560   6.963  1.00  0.00           H
ATOM   4329  CB  HIS B  35     118.660  97.840   6.633  1.00  0.00           C
ATOM   4330  HB1 HIS B  35     117.760  97.260   6.873  1.00  0.00           H
ATOM   4331  HB2 HIS B  35     118.900  97.710   5.583  1.00  0.00           H
ATOM   4332  CG  HIS B  35     118.520  99.370   6.833  1.00  0.00           C
ATOM   4333  ND1 HIS B  35     119.440 100.470   6.763  1.00  0.00           N
ATOM   4334  CE1 HIS B  35     118.780 101.560   7.123  1.00  0.00           C
ATOM   4335  HE1 HIS B  35     119.270 102.510   7.313  1.00  0.00           H
ATOM   4336  NE2 HIS B  35     117.470 101.250   7.383  1.00  0.00           N
ATOM   4337  HE2 HIS B  35     116.760 101.910   7.663  1.00  0.00           H
ATOM   4338  CD2 HIS B  35     117.420  99.930   7.373  1.00  0.00           C
ATOM   4339  HD2 HIS B  35     116.540  99.340   7.573  1.00  0.00           H
ATOM   4340  C   HIS B  35     119.860  97.820   8.943  1.00  0.00           C
ATOM   4341  O   HIS B  35     120.650  98.750   9.153  1.00  0.00           O
ATOM   4342  N   LEU B  36     119.130  97.340   9.943  1.00  0.00           N
ATOM   4343  H   LEU B  36     118.430  96.670   9.673  1.00  0.00           H
ATOM   4344  CA  LEU B  36     119.180  97.930  11.333  1.00  0.00           C
ATOM   4345  HA  LEU B  36     119.140  99.020  11.243  1.00  0.00           H
ATOM   4346  CB  LEU B  36     117.970  97.460  12.143  1.00  0.00           C
ATOM   4347  HB1 LEU B  36     118.030  97.840  13.173  1.00  0.00           H
ATOM   4348  HB2 LEU B  36     118.080  96.380  12.143  1.00  0.00           H
ATOM   4349  CG  LEU B  36     116.590  97.900  11.623  1.00  0.00           C
ATOM   4350  HG  LEU B  36     116.400  97.520  10.613  1.00  0.00           H
ATOM   4351  CD1 LEU B  36     115.530  97.180  12.423  1.00  0.00           C
ATOM   4352 1HD1 LEU B  36     115.610  96.120  12.183  1.00  0.00           H
ATOM   4353 2HD1 LEU B  36     115.590  97.400  13.493  1.00  0.00           H
ATOM   4354 3HD1 LEU B  36     114.530  97.480  12.133  1.00  0.00           H
ATOM   4355  CD2 LEU B  36     116.270  99.410  11.573  1.00  0.00           C
ATOM   4356 1HD2 LEU B  36     117.100  99.980  11.143  1.00  0.00           H
ATOM   4357 2HD2 LEU B  36     115.280  99.660  11.193  1.00  0.00           H
ATOM   4358 3HD2 LEU B  36     116.290  99.790  12.603  1.00  0.00           H
ATOM   4359  C   LEU B  36     120.370  97.540  12.163  1.00  0.00           C
ATOM   4360  O   LEU B  36     120.870  98.370  12.893  1.00  0.00           O
ATOM   4361  N   LEU B  37     120.800  96.270  12.143  1.00  0.00           N
ATOM   4362  H   LEU B  37     120.360  95.670  11.463  1.00  0.00           H
ATOM   4363  CA  LEU B  37     121.280  95.480  13.253  1.00  0.00           C
ATOM   4364  HA  LEU B  37     121.440  96.140  14.113  1.00  0.00           H
ATOM   4365  CB  LEU B  37     120.230  94.410  13.623  1.00  0.00           C
ATOM   4366  HB1 LEU B  37     120.790  93.570  14.033  1.00  0.00           H
ATOM   4367  HB2 LEU B  37     119.800  94.080  12.683  1.00  0.00           H
ATOM   4368  CG  LEU B  37     119.280  94.910  14.733  1.00  0.00           C
ATOM   4369  HG  LEU B  37     118.900  95.870  14.363  1.00  0.00           H
ATOM   4370  CD1 LEU B  37     118.080  93.940  14.843  1.00  0.00           C
ATOM   4371 1HD1 LEU B  37     117.410  94.310  15.623  1.00  0.00           H
ATOM   4372 2HD1 LEU B  37     117.570  93.850  13.883  1.00  0.00           H
ATOM   4373 3HD1 LEU B  37     118.590  92.990  15.003  1.00  0.00           H
ATOM   4374  CD2 LEU B  37     119.990  95.100  16.123  1.00  0.00           C
ATOM   4375 1HD2 LEU B  37     120.770  95.840  16.243  1.00  0.00           H
ATOM   4376 2HD2 LEU B  37     119.200  95.400  16.813  1.00  0.00           H
ATOM   4377 3HD2 LEU B  37     120.380  94.180  16.563  1.00  0.00           H
ATOM   4378  C   LEU B  37     122.630  94.780  13.083  1.00  0.00           C
ATOM   4379  O   LEU B  37     123.180  94.320  14.063  1.00  0.00           O
ATOM   4380  N   ASP B  38     123.220  94.840  11.823  1.00  0.00           N
ATOM   4381  H   ASP B  38     122.730  95.400  11.153  1.00  0.00           H
ATOM   4382  CA  ASP B  38     124.410  94.110  11.483  1.00  0.00           C
ATOM   4383  HA  ASP B  38     124.180  93.080  11.753  1.00  0.00           H
ATOM   4384  CB  ASP B  38     124.480  94.020   9.953  1.00  0.00           C
ATOM   4385  HB1 ASP B  38     124.560  94.960   9.403  1.00  0.00           H
ATOM   4386  HB2 ASP B  38     123.530  93.650   9.553  1.00  0.00           H
ATOM   4387  CG  ASP B  38     125.640  93.120   9.503  1.00  0.00           C
ATOM   4388  OD1 ASP B  38     126.740  93.690   9.473  1.00  0.00           O
ATOM   4389  OD2 ASP B  38     125.520  91.900   9.243  1.00  0.00           O
ATOM   4390  C   ASP B  38     125.660  94.540  12.143  1.00  0.00           C
ATOM   4391  O   ASP B  38     125.740  95.770  12.493  1.00  0.00           O
ATOM   4392  N   PRO B  39     126.610  93.690  12.543  1.00  0.00           N
ATOM   4393  CD  PRO B  39     126.300  92.320  12.883  1.00  0.00           C
ATOM   4394  HD1 PRO B  39     126.090  91.740  11.983  1.00  0.00           H
ATOM   4395  HD2 PRO B  39     125.480  92.190  13.593  1.00  0.00           H
ATOM   4396  CG  PRO B  39     127.450  91.770  13.623  1.00  0.00           C
ATOM   4397  HG1 PRO B  39     127.700  90.760  13.303  1.00  0.00           H
ATOM   4398  HG2 PRO B  39     127.180  91.740  14.673  1.00  0.00           H
ATOM   4399  CB  PRO B  39     128.620  92.720  13.433  1.00  0.00           C
ATOM   4400  HB1 PRO B  39     129.040  92.480  12.463  1.00  0.00           H
ATOM   4401  HB2 PRO B  39     129.380  92.840  14.213  1.00  0.00           H
ATOM   4402  CA  PRO B  39     127.830  94.030  13.243  1.00  0.00           C
ATOM   4403  HA  PRO B  39     127.540  94.360  14.243  1.00  0.00           H
ATOM   4404  C   PRO B  39     128.750  95.070  12.593  1.00  0.00           C
ATOM   4405  O   PRO B  39     129.540  95.720  13.293  1.00  0.00           O
ATOM   4406  N   SER B  40     128.540  95.180  11.293  1.00  0.00           N
ATOM   4407  H   SER B  40     127.910  94.570  10.793  1.00  0.00           H
ATOM   4408  CA  SER B  40     129.200  96.280  10.583  1.00  0.00           C
ATOM   4409  HA  SER B  40     130.240  96.340  10.903  1.00  0.00           H
ATOM   4410  CB  SER B  40     129.010  96.060   9.093  1.00  0.00           C
ATOM   4411  HB1 SER B  40     129.530  95.140   8.813  1.00  0.00           H
ATOM   4412  HB2 SER B  40     129.490  96.850   8.503  1.00  0.00           H
ATOM   4413  OG  SER B  40     127.620  96.000   8.833  1.00  0.00           O
ATOM   4414  HG  SER B  40     127.410  95.070   8.933  1.00  0.00           H
ATOM   4415  C   SER B  40     128.670  97.660  10.863  1.00  0.00           C
ATOM   4416  O   SER B  40     129.150  98.710  10.363  1.00  0.00           O
ATOM   4417  N   ARG B  41     127.470  97.750  11.523  1.00  0.00           N
ATOM   4418  H   ARG B  41     127.120  96.860  11.853  1.00  0.00           H
ATOM   4419  CA  ARG B  41     126.740  98.920  11.713  1.00  0.00           C
ATOM   4420  HA  ARG B  41     127.360  99.700  11.273  1.00  0.00           H
ATOM   4421  CB  ARG B  41     125.490  98.840  10.773  1.00  0.00           C
ATOM   4422  HB1 ARG B  41     124.660  98.250  11.163  1.00  0.00           H
ATOM   4423  HB2 ARG B  41     125.860  98.340   9.883  1.00  0.00           H
ATOM   4424  CG  ARG B  41     124.950 100.290  10.433  1.00  0.00           C
ATOM   4425  HG1 ARG B  41     125.600 100.730   9.673  1.00  0.00           H
ATOM   4426  HG2 ARG B  41     125.060 100.940  11.293  1.00  0.00           H
ATOM   4427  CD  ARG B  41     123.520 100.380   9.953  1.00  0.00           C
ATOM   4428  HD1 ARG B  41     122.870  99.820  10.623  1.00  0.00           H
ATOM   4429  HD2 ARG B  41     123.400  99.940   8.963  1.00  0.00           H
ATOM   4430  NE  ARG B  41     123.060 101.810   9.863  1.00  0.00           N
ATOM   4431  HE  ARG B  41     123.760 102.520   9.733  1.00  0.00           H
ATOM   4432  CZ  ARG B  41     121.850 102.360  10.073  1.00  0.00           C
ATOM   4433  NH1 ARG B  41     120.840 101.560  10.093  1.00  0.00           N
ATOM   4434 1HH1 ARG B  41     121.000 100.590   9.883  1.00  0.00           H
ATOM   4435 2HH1 ARG B  41     119.890 101.820  10.273  1.00  0.00           H
ATOM   4436  NH2 ARG B  41     121.700 103.620  10.363  1.00  0.00           N
ATOM   4437 1HH2 ARG B  41     122.560 104.150  10.353  1.00  0.00           H
ATOM   4438 2HH2 ARG B  41     120.820 104.100  10.513  1.00  0.00           H
ATOM   4439  C   ARG B  41     126.430  99.270  13.173  1.00  0.00           C
ATOM   4440  O   ARG B  41     126.750 100.390  13.543  1.00  0.00           O
ATOM   4441  N   TYR B  42     125.810  98.350  13.953  1.00  0.00           N
ATOM   4442  H   TYR B  42     125.700  97.400  13.633  1.00  0.00           H
ATOM   4443  CA  TYR B  42     125.450  98.600  15.333  1.00  0.00           C
ATOM   4444  HA  TYR B  42     125.800  99.570  15.683  1.00  0.00           H
ATOM   4445  CB  TYR B  42     123.860  98.630  15.333  1.00  0.00           C
ATOM   4446  HB1 TYR B  42     123.540  97.750  14.773  1.00  0.00           H
ATOM   4447  HB2 TYR B  42     123.570  99.440  14.653  1.00  0.00           H
ATOM   4448  CG  TYR B  42     123.120  98.810  16.643  1.00  0.00           C
ATOM   4449  CD1 TYR B  42     122.980  97.670  17.523  1.00  0.00           C
ATOM   4450  HD1 TYR B  42     123.490  96.770  17.193  1.00  0.00           H
ATOM   4451  CE1 TYR B  42     122.280  97.790  18.723  1.00  0.00           C
ATOM   4452  HE1 TYR B  42     122.160  96.950  19.383  1.00  0.00           H
ATOM   4453  CZ  TYR B  42     121.540  98.980  19.033  1.00  0.00           C
ATOM   4454  OH  TYR B  42     120.850  99.050  20.243  1.00  0.00           O
ATOM   4455  HH  TYR B  42     120.400  99.870  20.463  1.00  0.00           H
ATOM   4456  CE2 TYR B  42     121.630 100.060  18.133  1.00  0.00           C
ATOM   4457  HE2 TYR B  42     120.990 100.910  18.273  1.00  0.00           H
ATOM   4458  CD2 TYR B  42     122.440  99.960  16.953  1.00  0.00           C
ATOM   4459  HD2 TYR B  42     122.570 100.800  16.283  1.00  0.00           H
ATOM   4460  C   TYR B  42     126.130  97.590  16.303  1.00  0.00           C
ATOM   4461  O   TYR B  42     126.540  96.440  15.953  1.00  0.00           O
ATOM   4462  N   ASN B  43     126.230  97.960  17.613  1.00  0.00           N
ATOM   4463  H   ASN B  43     125.900  98.900  17.773  1.00  0.00           H
ATOM   4464  CA  ASN B  43     126.720  97.130  18.753  1.00  0.00           C
ATOM   4465  HA  ASN B  43     126.450  96.080  18.623  1.00  0.00           H
ATOM   4466  CB  ASN B  43     128.290  97.350  18.783  1.00  0.00           C
ATOM   4467  HB1 ASN B  43     128.520  98.340  19.163  1.00  0.00           H
ATOM   4468  HB2 ASN B  43     128.590  97.390  17.733  1.00  0.00           H
ATOM   4469  CG  ASN B  43     129.090  96.340  19.533  1.00  0.00           C
ATOM   4470  OD1 ASN B  43     128.860  96.210  20.733  1.00  0.00           O
ATOM   4471  ND2 ASN B  43     130.080  95.630  18.983  1.00  0.00           N
ATOM   4472 1HD2 ASN B  43     130.290  95.800  18.003  1.00  0.00           H
ATOM   4473 2HD2 ASN B  43     130.650  95.010  19.543  1.00  0.00           H
ATOM   4474  C   ASN B  43     125.940  97.670  20.003  1.00  0.00           C
ATOM   4475  O   ASN B  43     125.000  98.490  19.893  1.00  0.00           O
ATOM   4476  N   LYS B  44     126.340  97.250  21.233  1.00  0.00           N
ATOM   4477  H   LYS B  44     127.150  96.640  21.213  1.00  0.00           H
ATOM   4478  CA  LYS B  44     125.470  97.250  22.463  1.00  0.00           C
ATOM   4479  HA  LYS B  44     124.470  97.490  22.083  1.00  0.00           H
ATOM   4480  CB  LYS B  44     125.410  95.720  22.853  1.00  0.00           C
ATOM   4481  HB1 LYS B  44     124.820  95.550  23.753  1.00  0.00           H
ATOM   4482  HB2 LYS B  44     126.450  95.430  22.983  1.00  0.00           H
ATOM   4483  CG  LYS B  44     124.720  94.820  21.773  1.00  0.00           C
ATOM   4484  HG1 LYS B  44     125.310  94.850  20.853  1.00  0.00           H
ATOM   4485  HG2 LYS B  44     123.710  95.130  21.503  1.00  0.00           H
ATOM   4486  CD  LYS B  44     124.620  93.420  22.343  1.00  0.00           C
ATOM   4487  HD1 LYS B  44     124.020  93.340  23.243  1.00  0.00           H
ATOM   4488  HD2 LYS B  44     125.590  93.020  22.643  1.00  0.00           H
ATOM   4489  CE  LYS B  44     124.050  92.540  21.253  1.00  0.00           C
ATOM   4490  HE1 LYS B  44     124.520  92.760  20.293  1.00  0.00           H
ATOM   4491  HE2 LYS B  44     122.980  92.690  21.183  1.00  0.00           H
ATOM   4492  NZ  LYS B  44     124.250  91.120  21.613  1.00  0.00           N
ATOM   4493  HZ1 LYS B  44     125.230  90.880  21.653  1.00  0.00           H
ATOM   4494  HZ2 LYS B  44     123.850  90.950  22.523  1.00  0.00           H
ATOM   4495  HZ3 LYS B  44     123.820  90.480  20.963  1.00  0.00           H
ATOM   4496  C   LYS B  44     125.540  98.220  23.843  1.00  0.00           C
ATOM   4497  O   LYS B  44     124.410  97.740  24.213  1.00  0.00           O
ATOM   4498  N   LEU B  45     126.950  99.910  24.653  1.00  0.00           N
ATOM   4499  H   LEU B  45     127.650  99.980  23.933  1.00  0.00           H
ATOM   4500  CA  LEU B  45     127.270 100.900  25.783  1.00  0.00           C
ATOM   4501  HA  LEU B  45     126.930 100.620  26.773  1.00  0.00           H
ATOM   4502  CB  LEU B  45     128.810 101.010  25.793  1.00  0.00           C
ATOM   4503  HB1 LEU B  45     129.170 101.530  24.903  1.00  0.00           H
ATOM   4504  HB2 LEU B  45     129.270 100.020  25.793  1.00  0.00           H
ATOM   4505  CG  LEU B  45     129.410 101.780  27.003  1.00  0.00           C
ATOM   4506  HG  LEU B  45     128.960 102.770  27.023  1.00  0.00           H
ATOM   4507  CD1 LEU B  45     129.120 101.030  28.403  1.00  0.00           C
ATOM   4508 1HD1 LEU B  45     129.540 100.030  28.403  1.00  0.00           H
ATOM   4509 2HD1 LEU B  45     129.550 101.660  29.183  1.00  0.00           H
ATOM   4510 3HD1 LEU B  45     128.040 101.060  28.513  1.00  0.00           H
ATOM   4511  CD2 LEU B  45     130.890 101.780  26.723  1.00  0.00           C
ATOM   4512 1HD2 LEU B  45     131.350 100.790  26.713  1.00  0.00           H
ATOM   4513 2HD2 LEU B  45     131.090 102.350  25.813  1.00  0.00           H
ATOM   4514 3HD2 LEU B  45     131.370 102.450  27.433  1.00  0.00           H
ATOM   4515  C   LEU B  45     126.790 102.330  25.523  1.00  0.00           C
ATOM   4516  O   LEU B  45     126.420 103.070  26.423  1.00  0.00           O
ATOM   4517  N   ILE B  46     126.800 102.790  24.283  1.00  0.00           N
ATOM   4518  H   ILE B  46     126.980 102.160  23.503  1.00  0.00           H
ATOM   4519  CA  ILE B  46     126.440 104.230  23.923  1.00  0.00           C
ATOM   4520  HA  ILE B  46     126.670 104.890  24.763  1.00  0.00           H
ATOM   4521  CB  ILE B  46     127.220 104.520  22.683  1.00  0.00           C
ATOM   4522  HB  ILE B  46     126.970 103.790  21.903  1.00  0.00           H
ATOM   4523  CG2 ILE B  46     126.910 105.900  22.013  1.00  0.00           C
ATOM   4524 1HG2 ILE B  46     127.400 105.950  21.033  1.00  0.00           H
ATOM   4525 2HG2 ILE B  46     125.850 106.080  21.853  1.00  0.00           H
ATOM   4526 3HG2 ILE B  46     127.210 106.680  22.723  1.00  0.00           H
ATOM   4527  CG1 ILE B  46     128.770 104.350  22.873  1.00  0.00           C
ATOM   4528 1HG1 ILE B  46     129.250 104.600  21.933  1.00  0.00           H
ATOM   4529 2HG1 ILE B  46     128.960 103.290  23.073  1.00  0.00           H
ATOM   4530  CD  ILE B  46     129.370 105.240  24.013  1.00  0.00           C
ATOM   4531  HD1 ILE B  46     130.430 105.400  23.803  1.00  0.00           H
ATOM   4532  HD2 ILE B  46     128.930 106.230  23.943  1.00  0.00           H
ATOM   4533  HD3 ILE B  46     129.330 104.720  24.973  1.00  0.00           H
ATOM   4534  C   ILE B  46     124.920 104.390  23.723  1.00  0.00           C
ATOM   4535  O   ILE B  46     124.330 103.600  22.983  1.00  0.00           O
ATOM   4536  N   ARG B  47     124.290 105.420  24.413  1.00  0.00           N
ATOM   4537  H   ARG B  47     124.850 106.120  24.893  1.00  0.00           H
ATOM   4538  CA  ARG B  47     122.860 105.640  24.523  1.00  0.00           C
ATOM   4539  HA  ARG B  47     122.390 104.670  24.693  1.00  0.00           H
ATOM   4540  CB  ARG B  47     122.650 106.540  25.703  1.00  0.00           C
ATOM   4541  HB1 ARG B  47     123.110 106.040  26.563  1.00  0.00           H
ATOM   4542  HB2 ARG B  47     121.580 106.690  25.763  1.00  0.00           H
ATOM   4543  CG  ARG B  47     123.360 107.890  25.523  1.00  0.00           C
ATOM   4544  HG1 ARG B  47     123.360 108.360  24.543  1.00  0.00           H
ATOM   4545  HG2 ARG B  47     124.370 107.720  25.893  1.00  0.00           H
ATOM   4546  CD  ARG B  47     122.750 108.810  26.573  1.00  0.00           C
ATOM   4547  HD1 ARG B  47     122.870 108.410  27.583  1.00  0.00           H
ATOM   4548  HD2 ARG B  47     121.680 108.910  26.393  1.00  0.00           H
ATOM   4549  NE  ARG B  47     123.330 110.140  26.523  1.00  0.00           N
ATOM   4550  HE  ARG B  47     124.070 110.400  27.153  1.00  0.00           H
ATOM   4551  CZ  ARG B  47     123.020 111.070  25.713  1.00  0.00           C
ATOM   4552  NH1 ARG B  47     122.140 110.940  24.743  1.00  0.00           N
ATOM   4553 1HH1 ARG B  47     121.690 110.040  24.623  1.00  0.00           H
ATOM   4554 2HH1 ARG B  47     121.870 111.790  24.273  1.00  0.00           H
ATOM   4555  NH2 ARG B  47     123.620 112.220  25.783  1.00  0.00           N
ATOM   4556 1HH2 ARG B  47     124.250 112.290  26.573  1.00  0.00           H
ATOM   4557 2HH2 ARG B  47     123.530 112.920  25.063  1.00  0.00           H
ATOM   4558  C   ARG B  47     122.270 106.200  23.183  1.00  0.00           C
ATOM   4559  O   ARG B  47     123.090 106.540  22.333  1.00  0.00           O
ATOM   4560  N   PRO B  48     120.980 106.270  22.893  1.00  0.00           N
ATOM   4561  CD  PRO B  48     119.910 105.570  23.523  1.00  0.00           C
ATOM   4562  HD1 PRO B  48     119.620 106.160  24.383  1.00  0.00           H
ATOM   4563  HD2 PRO B  48     120.180 104.550  23.813  1.00  0.00           H
ATOM   4564  CG  PRO B  48     118.820 105.510  22.483  1.00  0.00           C
ATOM   4565  HG1 PRO B  48     117.810 105.460  22.883  1.00  0.00           H
ATOM   4566  HG2 PRO B  48     118.980 104.580  21.933  1.00  0.00           H
ATOM   4567  CB  PRO B  48     119.010 106.740  21.583  1.00  0.00           C
ATOM   4568  HB1 PRO B  48     118.520 107.610  22.013  1.00  0.00           H
ATOM   4569  HB2 PRO B  48     118.790 106.580  20.523  1.00  0.00           H
ATOM   4570  CA  PRO B  48     120.500 107.050  21.723  1.00  0.00           C
ATOM   4571  HA  PRO B  48     121.000 106.730  20.803  1.00  0.00           H
ATOM   4572  C   PRO B  48     120.720 108.580  22.053  1.00  0.00           C
ATOM   4573  O   PRO B  48     120.750 108.900  23.233  1.00  0.00           O
ATOM   4574  N   ALA B  49     120.770 109.460  21.013  1.00  0.00           N
ATOM   4575  H   ALA B  49     120.940 109.150  20.063  1.00  0.00           H
ATOM   4576  CA  ALA B  49     120.930 110.870  21.313  1.00  0.00           C
ATOM   4577  HA  ALA B  49     120.580 111.040  22.333  1.00  0.00           H
ATOM   4578  CB  ALA B  49     122.380 111.350  21.173  1.00  0.00           C
ATOM   4579  HB1 ALA B  49     122.500 112.420  21.293  1.00  0.00           H
ATOM   4580  HB2 ALA B  49     123.100 110.850  21.823  1.00  0.00           H
ATOM   4581  HB3 ALA B  49     122.580 111.220  20.113  1.00  0.00           H
ATOM   4582  C   ALA B  49     120.000 111.760  20.463  1.00  0.00           C
ATOM   4583  O   ALA B  49     119.490 111.270  19.473  1.00  0.00           O
ATOM   4584  N   THR B  50     119.920 113.040  20.843  1.00  0.00           N
ATOM   4585  H   THR B  50     120.350 113.220  21.743  1.00  0.00           H
ATOM   4586  CA  THR B  50     119.500 114.100  19.963  1.00  0.00           C
ATOM   4587  HA  THR B  50     119.030 113.630  19.103  1.00  0.00           H
ATOM   4588  CB  THR B  50     118.400 114.960  20.673  1.00  0.00           C
ATOM   4589  HB  THR B  50     118.180 115.880  20.133  1.00  0.00           H
ATOM   4590  CG2 THR B  50     117.060 114.300  20.833  1.00  0.00           C
ATOM   4591 1HG2 THR B  50     116.470 114.970  21.453  1.00  0.00           H
ATOM   4592 2HG2 THR B  50     116.630 114.160  19.843  1.00  0.00           H
ATOM   4593 3HG2 THR B  50     117.090 113.320  21.313  1.00  0.00           H
ATOM   4594  OG1 THR B  50     118.760 115.190  22.023  1.00  0.00           O
ATOM   4595  HG1 THR B  50     118.660 114.360  22.503  1.00  0.00           H
ATOM   4596  C   THR B  50     120.670 114.960  19.443  1.00  0.00           C
ATOM   4597  O   THR B  50     121.740 114.960  20.133  1.00  0.00           O
ATOM   4598  N   ASN B  51     120.440 115.570  18.273  1.00  0.00           N
ATOM   4599  H   ASN B  51     119.520 115.510  17.863  1.00  0.00           H
ATOM   4600  CA  ASN B  51     121.360 116.370  17.533  1.00  0.00           C
ATOM   4601  HA  ASN B  51     121.110 116.370  16.473  1.00  0.00           H
ATOM   4602  CB  ASN B  51     121.070 117.800  18.023  1.00  0.00           C
ATOM   4603  HB1 ASN B  51     121.470 117.820  19.033  1.00  0.00           H
ATOM   4604  HB2 ASN B  51     120.000 117.950  18.113  1.00  0.00           H
ATOM   4605  CG  ASN B  51     121.720 118.960  17.253  1.00  0.00           C
ATOM   4606  OD1 ASN B  51     121.530 118.990  16.043  1.00  0.00           O
ATOM   4607  ND2 ASN B  51     122.480 119.830  17.903  1.00  0.00           N
ATOM   4608 1HD2 ASN B  51     122.610 119.810  18.903  1.00  0.00           H
ATOM   4609 2HD2 ASN B  51     122.760 120.710  17.493  1.00  0.00           H
ATOM   4610  C   ASN B  51     122.850 115.820  17.653  1.00  0.00           C
ATOM   4611  O   ASN B  51     123.810 116.530  17.923  1.00  0.00           O
ATOM   4612  N   GLY B  52     123.040 114.490  17.613  1.00  0.00           N
ATOM   4613  H   GLY B  52     122.210 113.940  17.483  1.00  0.00           H
ATOM   4614  CA  GLY B  52     124.290 113.780  17.713  1.00  0.00           C
ATOM   4615  HA1 GLY B  52     124.870 114.200  16.893  1.00  0.00           H
ATOM   4616  HA2 GLY B  52     124.200 112.700  17.573  1.00  0.00           H
ATOM   4617  C   GLY B  52     125.090 113.910  19.053  1.00  0.00           C
ATOM   4618  O   GLY B  52     126.270 113.550  19.053  1.00  0.00           O
ATOM   4619  N   SER B  53     124.530 114.440  20.133  1.00  0.00           N
ATOM   4620  H   SER B  53     123.560 114.720  20.073  1.00  0.00           H
ATOM   4621  CA  SER B  53     125.120 114.560  21.503  1.00  0.00           C
ATOM   4622  HA  SER B  53     125.760 113.720  21.763  1.00  0.00           H
ATOM   4623  CB  SER B  53     126.020 115.830  21.523  1.00  0.00           C
ATOM   4624  HB1 SER B  53     126.960 115.650  20.983  1.00  0.00           H
ATOM   4625  HB2 SER B  53     126.160 116.180  22.543  1.00  0.00           H
ATOM   4626  OG  SER B  53     125.390 116.850  20.783  1.00  0.00           O
ATOM   4627  HG  SER B  53     125.130 116.610  19.893  1.00  0.00           H
ATOM   4628  C   SER B  53     124.100 114.610  22.653  1.00  0.00           C
ATOM   4629  O   SER B  53     124.260 113.990  23.713  1.00  0.00           O
ATOM   4630  N   GLU B  54     122.990 115.340  22.513  1.00  0.00           N
ATOM   4631  H   GLU B  54     122.640 115.600  21.603  1.00  0.00           H
ATOM   4632  CA  GLU B  54     122.060 115.740  23.623  1.00  0.00           C
ATOM   4633  HA  GLU B  54     122.700 116.140  24.413  1.00  0.00           H
ATOM   4634  CB  GLU B  54     121.160 116.930  23.213  1.00  0.00           C
ATOM   4635  HB1 GLU B  54     120.470 117.100  24.033  1.00  0.00           H
ATOM   4636  HB2 GLU B  54     120.650 116.780  22.273  1.00  0.00           H
ATOM   4637  CG  GLU B  54     121.880 118.280  23.193  1.00  0.00           C
ATOM   4638  HG1 GLU B  54     122.660 118.330  22.433  1.00  0.00           H
ATOM   4639  HG2 GLU B  54     122.400 118.410  24.153  1.00  0.00           H
ATOM   4640  CD  GLU B  54     120.880 119.390  22.963  1.00  0.00           C
ATOM   4641  OE1 GLU B  54     121.300 120.400  22.443  1.00  0.00           O
ATOM   4642  OE2 GLU B  54     119.640 119.300  23.213  1.00  0.00           O
ATOM   4643  C   GLU B  54     121.290 114.530  24.123  1.00  0.00           C
ATOM   4644  O   GLU B  54     121.380 113.410  23.603  1.00  0.00           O
ATOM   4645  N   LEU B  55     120.480 114.700  25.173  1.00  0.00           N
ATOM   4646  H   LEU B  55     120.260 115.650  25.433  1.00  0.00           H
ATOM   4647  CA  LEU B  55     119.780 113.700  25.943  1.00  0.00           C
ATOM   4648  HA  LEU B  55     120.540 112.940  26.143  1.00  0.00           H
ATOM   4649  CB  LEU B  55     119.430 114.230  27.303  1.00  0.00           C
ATOM   4650  HB1 LEU B  55     120.390 114.520  27.733  1.00  0.00           H
ATOM   4651  HB2 LEU B  55     119.020 113.500  27.993  1.00  0.00           H
ATOM   4652  CG  LEU B  55     118.470 115.500  27.363  1.00  0.00           C
ATOM   4653  HG  LEU B  55     118.840 116.230  26.643  1.00  0.00           H
ATOM   4654  CD1 LEU B  55     117.070 115.120  26.893  1.00  0.00           C
ATOM   4655 1HD1 LEU B  55     117.050 114.770  25.863  1.00  0.00           H
ATOM   4656 2HD1 LEU B  55     116.590 114.340  27.483  1.00  0.00           H
ATOM   4657 3HD1 LEU B  55     116.450 116.010  26.753  1.00  0.00           H
ATOM   4658  CD2 LEU B  55     118.320 116.080  28.733  1.00  0.00           C
ATOM   4659 1HD2 LEU B  55     117.980 115.250  29.343  1.00  0.00           H
ATOM   4660 2HD2 LEU B  55     119.330 116.360  29.023  1.00  0.00           H
ATOM   4661 3HD2 LEU B  55     117.620 116.920  28.703  1.00  0.00           H
ATOM   4662  C   LEU B  55     118.700 112.900  25.233  1.00  0.00           C
ATOM   4663  O   LEU B  55     118.310 113.320  24.143  1.00  0.00           O
ATOM   4664  N   VAL B  56     118.240 111.790  25.903  1.00  0.00           N
ATOM   4665  H   VAL B  56     118.650 111.520  26.793  1.00  0.00           H
ATOM   4666  CA  VAL B  56     116.920 111.160  25.573  1.00  0.00           C
ATOM   4667  HA  VAL B  56     116.550 111.450  24.593  1.00  0.00           H
ATOM   4668  CB  VAL B  56     117.030 109.640  25.623  1.00  0.00           C
ATOM   4669  HB  VAL B  56     117.200 109.350  26.653  1.00  0.00           H
ATOM   4670  CG1 VAL B  56     115.780 108.820  25.193  1.00  0.00           C
ATOM   4671 1HG1 VAL B  56     115.690 108.870  24.113  1.00  0.00           H
ATOM   4672 2HG1 VAL B  56     115.980 107.770  25.403  1.00  0.00           H
ATOM   4673 3HG1 VAL B  56     114.890 109.200  25.683  1.00  0.00           H
ATOM   4674  CG2 VAL B  56     118.220 109.050  24.773  1.00  0.00           C
ATOM   4675 1HG2 VAL B  56     118.250 107.970  24.933  1.00  0.00           H
ATOM   4676 2HG2 VAL B  56     118.020 109.130  23.703  1.00  0.00           H
ATOM   4677 3HG2 VAL B  56     119.160 109.500  25.093  1.00  0.00           H
ATOM   4678  C   VAL B  56     115.880 111.580  26.583  1.00  0.00           C
ATOM   4679  O   VAL B  56     116.120 111.400  27.783  1.00  0.00           O
ATOM   4680  N   THR B  57     114.660 111.920  26.143  1.00  0.00           N
ATOM   4681  H   THR B  57     114.550 112.090  25.153  1.00  0.00           H
ATOM   4682  CA  THR B  57     113.590 112.270  27.003  1.00  0.00           C
ATOM   4683  HA  THR B  57     113.900 112.300  28.053  1.00  0.00           H
ATOM   4684  CB  THR B  57     113.040 113.640  26.593  1.00  0.00           C
ATOM   4685  HB  THR B  57     112.870 113.540  25.523  1.00  0.00           H
ATOM   4686  CG2 THR B  57     111.940 114.210  27.453  1.00  0.00           C
ATOM   4687 1HG2 THR B  57     111.040 113.600  27.363  1.00  0.00           H
ATOM   4688 2HG2 THR B  57     112.270 114.210  28.493  1.00  0.00           H
ATOM   4689 3HG2 THR B  57     111.790 115.270  27.233  1.00  0.00           H
ATOM   4690  OG1 THR B  57     114.150 114.610  26.613  1.00  0.00           O
ATOM   4691  HG1 THR B  57     114.760 114.580  25.873  1.00  0.00           H
ATOM   4692  C   THR B  57     112.580 111.160  26.893  1.00  0.00           C
ATOM   4693  O   THR B  57     111.700 111.130  26.053  1.00  0.00           O
ATOM   4694  N   VAL B  58     112.780 110.190  27.793  1.00  0.00           N
ATOM   4695  H   VAL B  58     113.580 110.110  28.403  1.00  0.00           H
ATOM   4696  CA  VAL B  58     112.000 108.950  27.883  1.00  0.00           C
ATOM   4697  HA  VAL B  58     111.930 108.590  26.863  1.00  0.00           H
ATOM   4698  CB  VAL B  58     112.770 107.870  28.663  1.00  0.00           C
ATOM   4699  HB  VAL B  58     112.950 108.260  29.663  1.00  0.00           H
ATOM   4700  CG1 VAL B  58     112.070 106.480  28.753  1.00  0.00           C
ATOM   4701 1HG1 VAL B  58     111.160 106.640  29.343  1.00  0.00           H
ATOM   4702 2HG1 VAL B  58     111.730 106.190  27.753  1.00  0.00           H
ATOM   4703 3HG1 VAL B  58     112.770 105.750  29.133  1.00  0.00           H
ATOM   4704  CG2 VAL B  58     114.190 107.610  28.093  1.00  0.00           C
ATOM   4705 1HG2 VAL B  58     114.190 107.320  27.043  1.00  0.00           H
ATOM   4706 2HG2 VAL B  58     114.840 108.490  28.043  1.00  0.00           H
ATOM   4707 3HG2 VAL B  58     114.650 106.740  28.533  1.00  0.00           H
ATOM   4708  C   VAL B  58     110.590 109.020  28.533  1.00  0.00           C
ATOM   4709  O   VAL B  58     110.520 109.530  29.643  1.00  0.00           O
ATOM   4710  N   GLN B  59     109.570 108.550  27.883  1.00  0.00           N
ATOM   4711  H   GLN B  59     109.720 107.970  27.063  1.00  0.00           H
ATOM   4712  CA  GLN B  59     108.260 108.400  28.553  1.00  0.00           C
ATOM   4713  HA  GLN B  59     108.120 109.310  29.133  1.00  0.00           H
ATOM   4714  CB  GLN B  59     107.110 108.420  27.483  1.00  0.00           C
ATOM   4715  HB1 GLN B  59     106.200 107.930  27.833  1.00  0.00           H
ATOM   4716  HB2 GLN B  59     107.450 107.780  26.673  1.00  0.00           H
ATOM   4717  CG  GLN B  59     106.830 109.860  27.113  1.00  0.00           C
ATOM   4718  HG1 GLN B  59     107.790 110.360  26.963  1.00  0.00           H
ATOM   4719  HG2 GLN B  59     106.390 110.380  27.963  1.00  0.00           H
ATOM   4720  CD  GLN B  59     105.950 110.100  25.913  1.00  0.00           C
ATOM   4721  OE1 GLN B  59     105.100 111.000  25.763  1.00  0.00           O
ATOM   4722  NE2 GLN B  59     106.170 109.300  24.863  1.00  0.00           N
ATOM   4723 1HE2 GLN B  59     106.890 108.600  24.893  1.00  0.00           H
ATOM   4724 2HE2 GLN B  59     105.460 109.300  24.143  1.00  0.00           H
ATOM   4725  C   GLN B  59     108.160 107.110  29.443  1.00  0.00           C
ATOM   4726  O   GLN B  59     108.720 106.130  29.013  1.00  0.00           O
ATOM   4727  N   LEU B  60     107.410 107.190  30.573  1.00  0.00           N
ATOM   4728  H   LEU B  60     106.960 108.090  30.733  1.00  0.00           H
ATOM   4729  CA  LEU B  60     107.160 106.080  31.543  1.00  0.00           C
ATOM   4730  HA  LEU B  60     107.380 105.170  30.973  1.00  0.00           H
ATOM   4731  CB  LEU B  60     108.090 106.280  32.753  1.00  0.00           C
ATOM   4732  HB1 LEU B  60     107.850 107.250  33.193  1.00  0.00           H
ATOM   4733  HB2 LEU B  60     109.120 106.490  32.443  1.00  0.00           H
ATOM   4734  CG  LEU B  60     108.040 105.140  33.783  1.00  0.00           C
ATOM   4735  HG  LEU B  60     107.870 104.170  33.313  1.00  0.00           H
ATOM   4736  CD1 LEU B  60     109.440 104.880  34.343  1.00  0.00           C
ATOM   4737 1HD1 LEU B  60     109.360 104.200  35.193  1.00  0.00           H
ATOM   4738 2HD1 LEU B  60     110.180 104.560  33.613  1.00  0.00           H
ATOM   4739 3HD1 LEU B  60     109.850 105.850  34.633  1.00  0.00           H
ATOM   4740  CD2 LEU B  60     107.110 105.450  34.983  1.00  0.00           C
ATOM   4741 1HD2 LEU B  60     106.090 105.250  34.623  1.00  0.00           H
ATOM   4742 2HD2 LEU B  60     107.340 104.700  35.743  1.00  0.00           H
ATOM   4743 3HD2 LEU B  60     107.280 106.440  35.383  1.00  0.00           H
ATOM   4744  C   LEU B  60     105.660 106.020  32.043  1.00  0.00           C
ATOM   4745  O   LEU B  60     105.110 106.960  32.613  1.00  0.00           O
ATOM   4746  N   MET B  61     105.080 104.860  31.873  1.00  0.00           N
ATOM   4747  H   MET B  61     105.670 104.190  31.413  1.00  0.00           H
ATOM   4748  CA  MET B  61     103.650 104.530  32.053  1.00  0.00           C
ATOM   4749  HA  MET B  61     103.220 105.360  32.623  1.00  0.00           H
ATOM   4750  CB  MET B  61     102.870 104.440  30.773  1.00  0.00           C
ATOM   4751  HB1 MET B  61     101.800 104.350  30.963  1.00  0.00           H
ATOM   4752  HB2 MET B  61     103.120 103.460  30.363  1.00  0.00           H
ATOM   4753  CG  MET B  61     103.020 105.620  29.813  1.00  0.00           C
ATOM   4754  HG1 MET B  61     102.980 106.490  30.463  1.00  0.00           H
ATOM   4755  HG2 MET B  61     102.130 105.550  29.193  1.00  0.00           H
ATOM   4756  SD  MET B  61     104.540 105.710  28.773  1.00  0.00           S
ATOM   4757  CE  MET B  61     104.450 104.280  27.673  1.00  0.00           C
ATOM   4758  HE1 MET B  61     103.820 104.560  26.823  1.00  0.00           H
ATOM   4759  HE2 MET B  61     105.450 104.070  27.303  1.00  0.00           H
ATOM   4760  HE3 MET B  61     103.940 103.490  28.213  1.00  0.00           H
ATOM   4761  C   MET B  61     103.440 103.270  32.863  1.00  0.00           C
ATOM   4762  O   MET B  61     104.230 102.370  32.923  1.00  0.00           O
ATOM   4763  N   VAL B  62     102.270 103.120  33.413  1.00  0.00           N
ATOM   4764  H   VAL B  62     101.600 103.870  33.293  1.00  0.00           H
ATOM   4765  CA  VAL B  62     101.820 101.950  34.213  1.00  0.00           C
ATOM   4766  HA  VAL B  62     102.420 101.090  33.933  1.00  0.00           H
ATOM   4767  CB  VAL B  62     102.160 102.070  35.733  1.00  0.00           C
ATOM   4768  HB  VAL B  62     101.690 101.250  36.263  1.00  0.00           H
ATOM   4769  CG1 VAL B  62     103.640 102.090  36.023  1.00  0.00           C
ATOM   4770 1HG1 VAL B  62     104.050 103.030  35.633  1.00  0.00           H
ATOM   4771 2HG1 VAL B  62     103.780 101.930  37.093  1.00  0.00           H
ATOM   4772 3HG1 VAL B  62     104.180 101.210  35.663  1.00  0.00           H
ATOM   4773  CG2 VAL B  62     101.670 103.400  36.293  1.00  0.00           C
ATOM   4774 1HG2 VAL B  62     101.910 103.370  37.353  1.00  0.00           H
ATOM   4775 2HG2 VAL B  62     102.150 104.250  35.813  1.00  0.00           H
ATOM   4776 3HG2 VAL B  62     100.600 103.380  36.083  1.00  0.00           H
ATOM   4777  C   VAL B  62     100.410 101.600  33.883  1.00  0.00           C
ATOM   4778  O   VAL B  62      99.580 102.430  33.583  1.00  0.00           O
ATOM   4779  N   SER B  63     100.060 100.340  33.993  1.00  0.00           N
ATOM   4780  H   SER B  63     100.770  99.630  34.003  1.00  0.00           H
ATOM   4781  CA  SER B  63      98.690  99.900  34.153  1.00  0.00           C
ATOM   4782  HA  SER B  63      98.080 100.750  34.453  1.00  0.00           H
ATOM   4783  CB  SER B  63      98.290  99.380  32.723  1.00  0.00           C
ATOM   4784  HB1 SER B  63      98.930  98.520  32.513  1.00  0.00           H
ATOM   4785  HB2 SER B  63      98.490 100.160  31.983  1.00  0.00           H
ATOM   4786  OG  SER B  63      96.940  98.920  32.723  1.00  0.00           O
ATOM   4787  HG  SER B  63      96.750  98.940  31.783  1.00  0.00           H
ATOM   4788  C   SER B  63      98.550  98.810  35.263  1.00  0.00           C
ATOM   4789  O   SER B  63      99.380  97.960  35.453  1.00  0.00           O
ATOM   4790  N   LEU B  64      97.400  98.900  35.963  1.00  0.00           N
ATOM   4791  H   LEU B  64      96.780  99.650  35.723  1.00  0.00           H
ATOM   4792  CA  LEU B  64      97.150  98.080  37.143  1.00  0.00           C
ATOM   4793  HA  LEU B  64      98.070  97.670  37.553  1.00  0.00           H
ATOM   4794  CB  LEU B  64      96.380  98.990  38.113  1.00  0.00           C
ATOM   4795  HB1 LEU B  64      95.420  99.230  37.643  1.00  0.00           H
ATOM   4796  HB2 LEU B  64      96.910  99.920  38.303  1.00  0.00           H
ATOM   4797  CG  LEU B  64      96.010  98.370  39.503  1.00  0.00           C
ATOM   4798  HG  LEU B  64      95.370  97.480  39.433  1.00  0.00           H
ATOM   4799  CD1 LEU B  64      97.210  97.750  40.243  1.00  0.00           C
ATOM   4800 1HD1 LEU B  64      96.870  97.510  41.243  1.00  0.00           H
ATOM   4801 2HD1 LEU B  64      97.440  96.770  39.833  1.00  0.00           H
ATOM   4802 3HD1 LEU B  64      98.010  98.490  40.273  1.00  0.00           H
ATOM   4803  CD2 LEU B  64      95.350  99.410  40.433  1.00  0.00           C
ATOM   4804 1HD2 LEU B  64      94.480  99.820  39.913  1.00  0.00           H
ATOM   4805 2HD2 LEU B  64      95.120  99.030  41.423  1.00  0.00           H
ATOM   4806 3HD2 LEU B  64      96.010 100.270  40.543  1.00  0.00           H
ATOM   4807  C   LEU B  64      96.320  96.840  36.593  1.00  0.00           C
ATOM   4808  O   LEU B  64      95.410  96.940  35.793  1.00  0.00           O
ATOM   4809  N   ALA B  65      96.680  95.650  37.043  1.00  0.00           N
ATOM   4810  H   ALA B  65      97.440  95.550  37.713  1.00  0.00           H
ATOM   4811  CA  ALA B  65      95.840  94.410  36.953  1.00  0.00           C
ATOM   4812  HA  ALA B  65      95.060  94.670  36.243  1.00  0.00           H
ATOM   4813  CB  ALA B  65      96.720  93.330  36.303  1.00  0.00           C
ATOM   4814  HB1 ALA B  65      97.220  93.670  35.393  1.00  0.00           H
ATOM   4815  HB2 ALA B  65      97.580  93.000  36.893  1.00  0.00           H
ATOM   4816  HB3 ALA B  65      96.100  92.440  36.173  1.00  0.00           H
ATOM   4817  C   ALA B  65      95.150  94.030  38.283  1.00  0.00           C
ATOM   4818  O   ALA B  65      93.960  93.780  38.293  1.00  0.00           O
ATOM   4819  N   GLN B  66      95.880  93.990  39.423  1.00  0.00           N
ATOM   4820  H   GLN B  66      96.870  94.190  39.333  1.00  0.00           H
ATOM   4821  CA  GLN B  66      95.240  93.590  40.713  1.00  0.00           C
ATOM   4822  HA  GLN B  66      94.230  93.970  40.843  1.00  0.00           H
ATOM   4823  CB  GLN B  66      95.190  92.060  40.733  1.00  0.00           C
ATOM   4824  HB1 GLN B  66      96.210  91.680  40.723  1.00  0.00           H
ATOM   4825  HB2 GLN B  66      94.600  91.690  39.893  1.00  0.00           H
ATOM   4826  CG  GLN B  66      94.430  91.490  41.953  1.00  0.00           C
ATOM   4827  HG1 GLN B  66      93.460  91.960  41.803  1.00  0.00           H
ATOM   4828  HG2 GLN B  66      94.880  91.780  42.903  1.00  0.00           H
ATOM   4829  CD  GLN B  66      94.260  89.960  41.933  1.00  0.00           C
ATOM   4830  OE1 GLN B  66      94.320  89.280  40.923  1.00  0.00           O
ATOM   4831  NE2 GLN B  66      94.190  89.420  43.103  1.00  0.00           N
ATOM   4832 1HE2 GLN B  66      94.270  90.030  43.903  1.00  0.00           H
ATOM   4833 2HE2 GLN B  66      94.220  88.410  43.113  1.00  0.00           H
ATOM   4834  C   GLN B  66      96.050  94.110  41.843  1.00  0.00           C
ATOM   4835  O   GLN B  66      97.330  94.040  41.803  1.00  0.00           O
ATOM   4836  N   LEU B  67      95.470  94.800  42.843  1.00  0.00           N
ATOM   4837  H   LEU B  67      94.460  94.730  42.843  1.00  0.00           H
ATOM   4838  CA  LEU B  67      96.110  95.050  44.173  1.00  0.00           C
ATOM   4839  HA  LEU B  67      97.140  95.370  43.983  1.00  0.00           H
ATOM   4840  CB  LEU B  67      95.310  96.140  44.893  1.00  0.00           C
ATOM   4841  HB1 LEU B  67      94.250  95.960  44.753  1.00  0.00           H
ATOM   4842  HB2 LEU B  67      95.470  97.030  44.283  1.00  0.00           H
ATOM   4843  CG  LEU B  67      95.540  96.510  46.363  1.00  0.00           C
ATOM   4844  HG  LEU B  67      95.510  95.580  46.943  1.00  0.00           H
ATOM   4845  CD1 LEU B  67      96.980  97.010  46.643  1.00  0.00           C
ATOM   4846 1HD1 LEU B  67      97.040  97.920  46.043  1.00  0.00           H
ATOM   4847 2HD1 LEU B  67      97.160  97.110  47.713  1.00  0.00           H
ATOM   4848 3HD1 LEU B  67      97.640  96.220  46.283  1.00  0.00           H
ATOM   4849  CD2 LEU B  67      94.550  97.600  46.843  1.00  0.00           C
ATOM   4850 1HD2 LEU B  67      93.570  97.130  46.733  1.00  0.00           H
ATOM   4851 2HD2 LEU B  67      94.470  97.860  47.893  1.00  0.00           H
ATOM   4852 3HD2 LEU B  67      94.570  98.540  46.293  1.00  0.00           H
ATOM   4853  C   LEU B  67      96.090  93.730  44.923  1.00  0.00           C
ATOM   4854  O   LEU B  67      95.030  93.160  45.123  1.00  0.00           O
ATOM   4855  N   ILE B  68      97.240  93.150  45.373  1.00  0.00           N
ATOM   4856  H   ILE B  68      98.030  93.770  45.503  1.00  0.00           H
ATOM   4857  CA  ILE B  68      97.330  91.810  45.883  1.00  0.00           C
ATOM   4858  HA  ILE B  68      96.540  91.220  45.403  1.00  0.00           H
ATOM   4859  CB  ILE B  68      98.690  91.150  45.533  1.00  0.00           C
ATOM   4860  HB  ILE B  68      99.520  91.730  45.953  1.00  0.00           H
ATOM   4861  CG2 ILE B  68      98.790  89.660  46.083  1.00  0.00           C
ATOM   4862 1HG2 ILE B  68      99.760  89.230  45.853  1.00  0.00           H
ATOM   4863 2HG2 ILE B  68      98.740  89.700  47.173  1.00  0.00           H
ATOM   4864 3HG2 ILE B  68      97.950  89.040  45.763  1.00  0.00           H
ATOM   4865  CG1 ILE B  68      98.910  91.240  44.003  1.00  0.00           C
ATOM   4866 1HG1 ILE B  68      99.950  90.980  43.813  1.00  0.00           H
ATOM   4867 2HG1 ILE B  68      98.840  92.260  43.633  1.00  0.00           H
ATOM   4868  CD  ILE B  68      97.980  90.330  43.123  1.00  0.00           C
ATOM   4869  HD1 ILE B  68      96.950  90.630  43.303  1.00  0.00           H
ATOM   4870  HD2 ILE B  68      98.220  90.480  42.073  1.00  0.00           H
ATOM   4871  HD3 ILE B  68      98.170  89.280  43.353  1.00  0.00           H
ATOM   4872  C   ILE B  68      96.960  91.700  47.363  1.00  0.00           C
ATOM   4873  O   ILE B  68      96.080  90.970  47.763  1.00  0.00           O
ATOM   4874  N   SER B  69      97.660  92.450  48.213  1.00  0.00           N
ATOM   4875  H   SER B  69      98.350  93.160  48.023  1.00  0.00           H
ATOM   4876  CA  SER B  69      97.390  92.430  49.693  1.00  0.00           C
ATOM   4877  HA  SER B  69      96.350  92.580  50.003  1.00  0.00           H
ATOM   4878  CB  SER B  69      98.070  91.210  50.393  1.00  0.00           C
ATOM   4879  HB1 SER B  69      97.310  90.450  50.203  1.00  0.00           H
ATOM   4880  HB2 SER B  69      98.150  91.380  51.463  1.00  0.00           H
ATOM   4881  OG  SER B  69      99.250  90.770  49.723  1.00  0.00           O
ATOM   4882  HG  SER B  69      99.150  89.860  49.443  1.00  0.00           H
ATOM   4883  C   SER B  69      98.130  93.680  50.243  1.00  0.00           C
ATOM   4884  O   SER B  69      99.140  94.190  49.673  1.00  0.00           O
ATOM   4885  N   VAL B  70      97.670  94.230  51.393  1.00  0.00           N
ATOM   4886  H   VAL B  70      96.890  93.920  51.943  1.00  0.00           H
ATOM   4887  CA  VAL B  70      98.360  95.400  52.083  1.00  0.00           C
ATOM   4888  HA  VAL B  70      99.350  95.590  51.663  1.00  0.00           H
ATOM   4889  CB  VAL B  70      97.380  96.630  51.973  1.00  0.00           C
ATOM   4890  HB  VAL B  70      96.510  96.460  52.603  1.00  0.00           H
ATOM   4891  CG1 VAL B  70      97.970  97.980  52.603  1.00  0.00           C
ATOM   4892 1HG1 VAL B  70      98.260  97.800  53.633  1.00  0.00           H
ATOM   4893 2HG1 VAL B  70      98.760  98.310  51.923  1.00  0.00           H
ATOM   4894 3HG1 VAL B  70      97.230  98.780  52.583  1.00  0.00           H
ATOM   4895  CG2 VAL B  70      96.700  96.950  50.583  1.00  0.00           C
ATOM   4896 1HG2 VAL B  70      97.360  97.380  49.833  1.00  0.00           H
ATOM   4897 2HG2 VAL B  70      96.300  96.020  50.173  1.00  0.00           H
ATOM   4898 3HG2 VAL B  70      95.880  97.610  50.863  1.00  0.00           H
ATOM   4899  C   VAL B  70      98.630  95.080  53.523  1.00  0.00           C
ATOM   4900  O   VAL B  70      97.770  94.830  54.293  1.00  0.00           O
ATOM   4901  N   HIS B  71      99.920  95.040  53.843  1.00  0.00           N
ATOM   4902  H   HIS B  71     100.570  95.520  53.243  1.00  0.00           H
ATOM   4903  CA  HIS B  71     100.360  94.750  55.233  1.00  0.00           C
ATOM   4904  HA  HIS B  71      99.710  94.060  55.763  1.00  0.00           H
ATOM   4905  CB  HIS B  71     101.760  94.060  55.133  1.00  0.00           C
ATOM   4906  HB1 HIS B  71     102.130  93.810  56.123  1.00  0.00           H
ATOM   4907  HB2 HIS B  71     102.440  94.710  54.573  1.00  0.00           H
ATOM   4908  CG  HIS B  71     101.710  92.750  54.373  1.00  0.00           C
ATOM   4909  ND1 HIS B  71     100.570  91.910  54.283  1.00  0.00           N
ATOM   4910  CE1 HIS B  71     100.860  90.930  53.373  1.00  0.00           C
ATOM   4911  HE1 HIS B  71     100.290  90.020  53.253  1.00  0.00           H
ATOM   4912  NE2 HIS B  71     102.160  91.060  52.933  1.00  0.00           N
ATOM   4913  HE2 HIS B  71     102.710  90.340  52.493  1.00  0.00           H
ATOM   4914  CD2 HIS B  71     102.650  92.190  53.573  1.00  0.00           C
ATOM   4915  HD2 HIS B  71     103.700  92.420  53.493  1.00  0.00           H
ATOM   4916  C   HIS B  71     100.420  96.010  56.183  1.00  0.00           C
ATOM   4917  O   HIS B  71     101.430  96.710  56.263  1.00  0.00           O
ATOM   4918  N   GLU B  72      99.380  96.140  56.923  1.00  0.00           N
ATOM   4919  H   GLU B  72      98.560  95.560  56.903  1.00  0.00           H
ATOM   4920  CA  GLU B  72      99.130  97.500  57.523  1.00  0.00           C
ATOM   4921  HA  GLU B  72      99.170  98.280  56.773  1.00  0.00           H
ATOM   4922  CB  GLU B  72      97.690  97.560  58.083  1.00  0.00           C
ATOM   4923  HB1 GLU B  72      97.690  98.500  58.623  1.00  0.00           H
ATOM   4924  HB2 GLU B  72      97.550  96.730  58.773  1.00  0.00           H
ATOM   4925  CG  GLU B  72      96.690  97.620  56.863  1.00  0.00           C
ATOM   4926  HG1 GLU B  72      96.900  96.780  56.213  1.00  0.00           H
ATOM   4927  HG2 GLU B  72      96.880  98.470  56.213  1.00  0.00           H
ATOM   4928  CD  GLU B  72      95.230  97.500  57.403  1.00  0.00           C
ATOM   4929  OE1 GLU B  72      94.430  96.710  56.803  1.00  0.00           O
ATOM   4930  OE2 GLU B  72      94.830  98.100  58.413  1.00  0.00           O
ATOM   4931  C   GLU B  72     100.110  97.940  58.643  1.00  0.00           C
ATOM   4932  O   GLU B  72     100.680  99.040  58.603  1.00  0.00           O
ATOM   4933  N   ARG B  73     100.440  97.060  59.573  1.00  0.00           N
ATOM   4934  H   ARG B  73     100.080  96.130  59.423  1.00  0.00           H
ATOM   4935  CA  ARG B  73     101.410  97.290  60.683  1.00  0.00           C
ATOM   4936  HA  ARG B  73     101.170  98.270  61.083  1.00  0.00           H
ATOM   4937  CB  ARG B  73     101.170  96.260  61.753  1.00  0.00           C
ATOM   4938  HB1 ARG B  73     101.260  95.280  61.283  1.00  0.00           H
ATOM   4939  HB2 ARG B  73     100.120  96.270  62.073  1.00  0.00           H
ATOM   4940  CG  ARG B  73     102.120  96.250  62.933  1.00  0.00           C
ATOM   4941  HG1 ARG B  73     102.110  97.240  63.383  1.00  0.00           H
ATOM   4942  HG2 ARG B  73     103.090  96.000  62.503  1.00  0.00           H
ATOM   4943  CD  ARG B  73     101.690  95.130  63.903  1.00  0.00           C
ATOM   4944  HD1 ARG B  73     101.600  94.230  63.303  1.00  0.00           H
ATOM   4945  HD2 ARG B  73     100.700  95.250  64.363  1.00  0.00           H
ATOM   4946  NE  ARG B  73     102.660  94.890  64.973  1.00  0.00           N
ATOM   4947  HE  ARG B  73     102.690  95.610  65.683  1.00  0.00           H
ATOM   4948  CZ  ARG B  73     103.660  93.980  65.163  1.00  0.00           C
ATOM   4949  NH1 ARG B  73     103.930  93.030  64.323  1.00  0.00           N
ATOM   4950 1HH1 ARG B  73     103.490  93.110  63.423  1.00  0.00           H
ATOM   4951 2HH1 ARG B  73     104.690  92.380  64.483  1.00  0.00           H
ATOM   4952  NH2 ARG B  73     104.430  94.150  66.163  1.00  0.00           N
ATOM   4953 1HH2 ARG B  73     104.340  94.940  66.793  1.00  0.00           H
ATOM   4954 2HH2 ARG B  73     105.250  93.560  66.183  1.00  0.00           H
ATOM   4955  C   ARG B  73     102.910  97.490  60.173  1.00  0.00           C
ATOM   4956  O   ARG B  73     103.750  98.100  60.813  1.00  0.00           O
ATOM   4957  N   GLU B  74     103.190  96.770  59.033  1.00  0.00           N
ATOM   4958  H   GLU B  74     102.530  96.100  58.673  1.00  0.00           H
ATOM   4959  CA  GLU B  74     104.500  97.050  58.313  1.00  0.00           C
ATOM   4960  HA  GLU B  74     105.240  97.360  59.053  1.00  0.00           H
ATOM   4961  CB  GLU B  74     104.870  95.770  57.603  1.00  0.00           C
ATOM   4962  HB1 GLU B  74     105.740  95.900  56.953  1.00  0.00           H
ATOM   4963  HB2 GLU B  74     104.140  95.590  56.813  1.00  0.00           H
ATOM   4964  CG  GLU B  74     104.990  94.550  58.523  1.00  0.00           C
ATOM   4965  HG1 GLU B  74     105.080  94.830  59.573  1.00  0.00           H
ATOM   4966  HG2 GLU B  74     105.940  94.130  58.213  1.00  0.00           H
ATOM   4967  CD  GLU B  74     103.750  93.620  58.373  1.00  0.00           C
ATOM   4968  OE1 GLU B  74     102.790  93.730  59.193  1.00  0.00           O
ATOM   4969  OE2 GLU B  74     103.870  92.680  57.553  1.00  0.00           O
ATOM   4970  C   GLU B  74     104.430  98.250  57.333  1.00  0.00           C
ATOM   4971  O   GLU B  74     105.430  98.860  56.893  1.00  0.00           O
ATOM   4972  N   GLN B  75     103.240  98.730  57.023  1.00  0.00           N
ATOM   4973  H   GLN B  75     102.440  98.200  57.343  1.00  0.00           H
ATOM   4974  CA  GLN B  75     102.980  99.820  56.013  1.00  0.00           C
ATOM   4975  HA  GLN B  75     101.900  99.800  55.893  1.00  0.00           H
ATOM   4976  CB  GLN B  75     103.440 101.210  56.573  1.00  0.00           C
ATOM   4977  HB1 GLN B  75     102.980 101.900  55.873  1.00  0.00           H
ATOM   4978  HB2 GLN B  75     104.530 101.300  56.513  1.00  0.00           H
ATOM   4979  CG  GLN B  75     102.910 101.570  58.013  1.00  0.00           C
ATOM   4980  HG1 GLN B  75     103.290 100.870  58.753  1.00  0.00           H
ATOM   4981  HG2 GLN B  75     101.820 101.580  58.003  1.00  0.00           H
ATOM   4982  CD  GLN B  75     103.370 102.900  58.463  1.00  0.00           C
ATOM   4983  OE1 GLN B  75     102.730 103.940  58.433  1.00  0.00           O
ATOM   4984  NE2 GLN B  75     104.630 102.990  58.683  1.00  0.00           N
ATOM   4985 1HE2 GLN B  75     105.140 102.160  58.943  1.00  0.00           H
ATOM   4986 2HE2 GLN B  75     104.840 103.880  59.113  1.00  0.00           H
ATOM   4987  C   GLN B  75     103.530  99.450  54.613  1.00  0.00           C
ATOM   4988  O   GLN B  75     104.140 100.350  54.023  1.00  0.00           O
ATOM   4989  N   ILE B  76     103.240  98.270  54.023  1.00  0.00           N
ATOM   4990  H   ILE B  76     102.710  97.590  54.563  1.00  0.00           H
ATOM   4991  CA  ILE B  76     103.720  97.950  52.653  1.00  0.00           C
ATOM   4992  HA  ILE B  76     104.040  98.890  52.203  1.00  0.00           H
ATOM   4993  CB  ILE B  76     104.960  97.030  52.593  1.00  0.00           C
ATOM   4994  HB  ILE B  76     105.370  97.110  51.583  1.00  0.00           H
ATOM   4995  CG2 ILE B  76     105.910  97.480  53.713  1.00  0.00           C
ATOM   4996 1HG2 ILE B  76     105.530  97.450  54.733  1.00  0.00           H
ATOM   4997 2HG2 ILE B  76     106.830  96.910  53.623  1.00  0.00           H
ATOM   4998 3HG2 ILE B  76     106.330  98.460  53.503  1.00  0.00           H
ATOM   4999  CG1 ILE B  76     104.650  95.510  52.683  1.00  0.00           C
ATOM   5000 1HG1 ILE B  76     103.980  95.200  51.883  1.00  0.00           H
ATOM   5001 2HG1 ILE B  76     104.250  95.270  53.663  1.00  0.00           H
ATOM   5002  CD  ILE B  76     105.980  94.690  52.453  1.00  0.00           C
ATOM   5003  HD1 ILE B  76     106.630  94.650  53.333  1.00  0.00           H
ATOM   5004  HD2 ILE B  76     105.700  93.660  52.253  1.00  0.00           H
ATOM   5005  HD3 ILE B  76     106.450  94.980  51.513  1.00  0.00           H
ATOM   5006  C   ILE B  76     102.680  97.240  51.783  1.00  0.00           C
ATOM   5007  O   ILE B  76     101.790  96.580  52.233  1.00  0.00           O
ATOM   5008  N   MET B  77     102.750  97.490  50.483  1.00  0.00           N
ATOM   5009  H   MET B  77     103.410  98.190  50.173  1.00  0.00           H
ATOM   5010  CA  MET B  77     101.850  96.810  49.483  1.00  0.00           C
ATOM   5011  HA  MET B  77     101.010  96.330  49.983  1.00  0.00           H
ATOM   5012  CB  MET B  77     101.030  97.860  48.663  1.00  0.00           C
ATOM   5013  HB1 MET B  77     100.500  98.510  49.373  1.00  0.00           H
ATOM   5014  HB2 MET B  77     100.230  97.450  48.043  1.00  0.00           H
ATOM   5015  CG  MET B  77     101.820  98.650  47.623  1.00  0.00           C
ATOM   5016  HG1 MET B  77     102.400  97.960  47.003  1.00  0.00           H
ATOM   5017  HG2 MET B  77     102.540  99.340  48.053  1.00  0.00           H
ATOM   5018  SD  MET B  77     100.670  99.390  46.423  1.00  0.00           S
ATOM   5019  CE  MET B  77     101.790 100.410  45.343  1.00  0.00           C
ATOM   5020  HE1 MET B  77     102.340 101.180  45.883  1.00  0.00           H
ATOM   5021  HE2 MET B  77     102.400  99.670  44.833  1.00  0.00           H
ATOM   5022  HE3 MET B  77     101.100 100.800  44.593  1.00  0.00           H
ATOM   5023  C   MET B  77     102.540  95.690  48.613  1.00  0.00           C
ATOM   5024  O   MET B  77     103.680  95.890  48.133  1.00  0.00           O
ATOM   5025  N   THR B  78     101.790  94.650  48.243  1.00  0.00           N
ATOM   5026  H   THR B  78     100.880  94.510  48.653  1.00  0.00           H
ATOM   5027  CA  THR B  78     102.140  93.710  47.213  1.00  0.00           C
ATOM   5028  HA  THR B  78     103.140  93.920  46.823  1.00  0.00           H
ATOM   5029  CB  THR B  78     102.070  92.310  47.793  1.00  0.00           C
ATOM   5030  HB  THR B  78     101.090  92.110  48.223  1.00  0.00           H
ATOM   5031  CG2 THR B  78     102.350  91.230  46.753  1.00  0.00           C
ATOM   5032 1HG2 THR B  78     101.480  91.040  46.133  1.00  0.00           H
ATOM   5033 2HG2 THR B  78     103.150  91.680  46.163  1.00  0.00           H
ATOM   5034 3HG2 THR B  78     102.660  90.320  47.263  1.00  0.00           H
ATOM   5035  OG1 THR B  78     103.040  92.190  48.823  1.00  0.00           O
ATOM   5036  HG1 THR B  78     102.660  92.650  49.573  1.00  0.00           H
ATOM   5037  C   THR B  78     101.160  94.000  46.153  1.00  0.00           C
ATOM   5038  O   THR B  78      99.960  94.120  46.453  1.00  0.00           O
ATOM   5039  N   THR B  79     101.510  94.170  44.933  1.00  0.00           N
ATOM   5040  H   THR B  79     102.490  94.060  44.733  1.00  0.00           H
ATOM   5041  CA  THR B  79     100.600  94.520  43.823  1.00  0.00           C
ATOM   5042  HA  THR B  79      99.530  94.340  43.983  1.00  0.00           H
ATOM   5043  CB  THR B  79     100.660  96.010  43.643  1.00  0.00           C
ATOM   5044  HB  THR B  79     100.540  96.470  44.623  1.00  0.00           H
ATOM   5045  CG2 THR B  79     102.000  96.490  43.033  1.00  0.00           C
ATOM   5046 1HG2 THR B  79     101.930  97.570  42.923  1.00  0.00           H
ATOM   5047 2HG2 THR B  79     102.850  96.120  43.613  1.00  0.00           H
ATOM   5048 3HG2 THR B  79     102.070  96.060  42.033  1.00  0.00           H
ATOM   5049  OG1 THR B  79      99.640  96.380  42.793  1.00  0.00           O
ATOM   5050  HG1 THR B  79      99.390  97.280  43.013  1.00  0.00           H
ATOM   5051  C   THR B  79     101.040  93.750  42.513  1.00  0.00           C
ATOM   5052  O   THR B  79     102.110  93.190  42.453  1.00  0.00           O
ATOM   5053  N   ASN B  80     100.120  93.700  41.513  1.00  0.00           N
ATOM   5054  H   ASN B  80      99.290  94.230  41.743  1.00  0.00           H
ATOM   5055  CA  ASN B  80     100.400  93.310  40.133  1.00  0.00           C
ATOM   5056  HA  ASN B  80     101.440  93.020  40.073  1.00  0.00           H
ATOM   5057  CB  ASN B  80      99.560  92.100  39.723  1.00  0.00           C
ATOM   5058  HB1 ASN B  80      98.520  92.390  39.583  1.00  0.00           H
ATOM   5059  HB2 ASN B  80      99.730  91.320  40.463  1.00  0.00           H
ATOM   5060  CG  ASN B  80     100.050  91.460  38.393  1.00  0.00           C
[truncated: 1,169,046 more chars]
