# Supplementary material for: Tetrapeptide Ac-HAEE-NH2 Protects α4β2 nAChR from Inhibition by Aβ
Source: Int J Mol Sci. 2020 Aug 29;21(17):6272. doi: 10.3390/ijms21176272 (PMC7504039; doi:10.3390/ijms21176272)
Supplement: Supplementary file 1 [file ijms-21-06272-s001.zip › structure3.pdb]

α4β2 nAChR with Aβ after HADDOCK docking (model 3_4) and molecular dynamics for 50 ns
CRYST1  148.703  148.703  148.703  90.00  90.00  90.00 P 1           1
ATOM      1  N   MET A   1     -15.463   9.430  41.540  1.00  0.00           N
ATOM      2  H1  MET A   1     -15.223   8.450  41.600  1.00  0.00           H
ATOM      3  H2  MET A   1     -14.723   9.910  42.020  1.00  0.00           H
ATOM      4  H3  MET A   1     -16.333   9.570  42.040  1.00  0.00           H
ATOM      5  CA  MET A   1     -15.703   9.960  40.180  1.00  0.00           C
ATOM      6  HA  MET A   1     -14.733  10.110  39.710  1.00  0.00           H
ATOM      7  CB  MET A   1     -16.433   8.830  39.390  1.00  0.00           C
ATOM      8  HB1 MET A   1     -17.433   8.760  39.820  1.00  0.00           H
ATOM      9  HB2 MET A   1     -15.903   7.870  39.440  1.00  0.00           H
ATOM     10  CG  MET A   1     -16.683   9.180  37.930  1.00  0.00           C
ATOM     11  HG1 MET A   1     -17.343  10.030  37.780  1.00  0.00           H
ATOM     12  HG2 MET A   1     -17.013   8.290  37.390  1.00  0.00           H
ATOM     13  SD  MET A   1     -15.263   9.890  37.100  1.00  0.00           S
ATOM     14  CE  MET A   1     -14.053   8.650  36.740  1.00  0.00           C
ATOM     15  HE1 MET A   1     -13.743   8.850  35.710  1.00  0.00           H
ATOM     16  HE2 MET A   1     -13.213   8.780  37.420  1.00  0.00           H
ATOM     17  HE3 MET A   1     -14.543   7.680  36.880  1.00  0.00           H
ATOM     18  C   MET A   1     -16.453  11.260  40.080  1.00  0.00           C
ATOM     19  O   MET A   1     -17.563  11.300  40.580  1.00  0.00           O
ATOM     20  N   ALA A   2     -15.823  12.280  39.550  1.00  0.00           N
ATOM     21  H   ALA A   2     -14.863  12.170  39.270  1.00  0.00           H
ATOM     22  CA  ALA A   2     -16.483  13.590  39.560  1.00  0.00           C
ATOM     23  HA  ALA A   2     -17.073  13.730  40.470  1.00  0.00           H
ATOM     24  CB  ALA A   2     -15.493  14.730  39.600  1.00  0.00           C
ATOM     25  HB1 ALA A   2     -14.813  14.590  38.760  1.00  0.00           H
ATOM     26  HB2 ALA A   2     -15.993  15.690  39.500  1.00  0.00           H
ATOM     27  HB3 ALA A   2     -15.003  14.600  40.560  1.00  0.00           H
ATOM     28  C   ALA A   2     -17.493  13.660  38.290  1.00  0.00           C
ATOM     29  O   ALA A   2     -17.133  13.340  37.170  1.00  0.00           O
ATOM     30  N   ARG A   3     -18.723  14.040  38.560  1.00  0.00           N
ATOM     31  H   ARG A   3     -18.903  14.500  39.440  1.00  0.00           H
ATOM     32  CA  ARG A   3     -19.843  14.220  37.600  1.00  0.00           C
ATOM     33  HA  ARG A   3     -19.843  13.370  36.920  1.00  0.00           H
ATOM     34  CB  ARG A   3     -21.163  14.160  38.320  1.00  0.00           C
ATOM     35  HB1 ARG A   3     -22.023  13.860  37.720  1.00  0.00           H
ATOM     36  HB2 ARG A   3     -21.393  15.130  38.760  1.00  0.00           H
ATOM     37  CG  ARG A   3     -21.123  13.080  39.420  1.00  0.00           C
ATOM     38  HG1 ARG A   3     -22.093  12.990  39.910  1.00  0.00           H
ATOM     39  HG2 ARG A   3     -20.503  13.290  40.290  1.00  0.00           H
ATOM     40  CD  ARG A   3     -20.873  11.610  38.970  1.00  0.00           C
ATOM     41  HD1 ARG A   3     -19.883  11.650  38.540  1.00  0.00           H
ATOM     42  HD2 ARG A   3     -21.603  11.300  38.220  1.00  0.00           H
ATOM     43  NE  ARG A   3     -20.833  10.670  40.090  1.00  0.00           N
ATOM     44  HE  ARG A   3     -21.253  11.010  40.950  1.00  0.00           H
ATOM     45  CZ  ARG A   3     -20.393   9.390  40.120  1.00  0.00           C
ATOM     46  NH1 ARG A   3     -19.843   8.880  39.070  1.00  0.00           N
ATOM     47 1HH1 ARG A   3     -20.003   9.290  38.150  1.00  0.00           H
ATOM     48 2HH1 ARG A   3     -19.643   7.900  39.120  1.00  0.00           H
ATOM     49  NH2 ARG A   3     -20.423   8.600  41.150  1.00  0.00           N
ATOM     50 1HH2 ARG A   3     -20.693   8.950  42.060  1.00  0.00           H
ATOM     51 2HH2 ARG A   3     -20.033   7.670  41.040  1.00  0.00           H
ATOM     52  C   ARG A   3     -19.623  15.440  36.720  1.00  0.00           C
ATOM     53  O   ARG A   3     -19.113  16.450  37.140  1.00  0.00           O
ATOM     54  N   ARG A   4     -20.113  15.270  35.510  1.00  0.00           N
ATOM     55  H   ARG A   4     -20.523  14.410  35.170  1.00  0.00           H
ATOM     56  CA  ARG A   4     -20.063  16.300  34.430  1.00  0.00           C
ATOM     57  HA  ARG A   4     -19.673  17.210  34.890  1.00  0.00           H
ATOM     58  CB  ARG A   4     -19.103  15.900  33.280  1.00  0.00           C
ATOM     59  HB1 ARG A   4     -19.103  16.690  32.540  1.00  0.00           H
ATOM     60  HB2 ARG A   4     -19.293  14.910  32.860  1.00  0.00           H
ATOM     61  CG  ARG A   4     -17.653  15.670  33.770  1.00  0.00           C
ATOM     62  HG1 ARG A   4     -17.653  14.820  34.440  1.00  0.00           H
ATOM     63  HG2 ARG A   4     -17.383  16.550  34.360  1.00  0.00           H
ATOM     64  CD  ARG A   4     -16.653  15.510  32.610  1.00  0.00           C
ATOM     65  HD1 ARG A   4     -15.663  15.490  33.060  1.00  0.00           H
ATOM     66  HD2 ARG A   4     -16.883  16.270  31.860  1.00  0.00           H
ATOM     67  NE  ARG A   4     -16.803  14.210  31.960  1.00  0.00           N
ATOM     68  HE  ARG A   4     -17.183  13.450  32.510  1.00  0.00           H
ATOM     69  CZ  ARG A   4     -16.263  13.820  30.810  1.00  0.00           C
ATOM     70  NH1 ARG A   4     -15.473  14.590  30.120  1.00  0.00           N
ATOM     71 1HH1 ARG A   4     -15.293  15.510  30.490  1.00  0.00           H
ATOM     72 2HH1 ARG A   4     -14.903  14.210  29.370  1.00  0.00           H
ATOM     73  NH2 ARG A   4     -16.503  12.610  30.360  1.00  0.00           N
ATOM     74 1HH2 ARG A   4     -17.193  12.130  30.920  1.00  0.00           H
ATOM     75 2HH2 ARG A   4     -16.363  12.380  29.380  1.00  0.00           H
ATOM     76  C   ARG A   4     -21.473  16.580  33.830  1.00  0.00           C
ATOM     77  O   ARG A   4     -22.313  15.700  33.710  1.00  0.00           O
ATOM     78  N   CYS A   5     -21.683  17.810  33.520  1.00  0.00           N
ATOM     79  H   CYS A   5     -20.863  18.390  33.640  1.00  0.00           H
ATOM     80  CA  CYS A   5     -22.983  18.390  33.120  1.00  0.00           C
ATOM     81  HA  CYS A   5     -23.713  18.180  33.900  1.00  0.00           H
ATOM     82  CB  CYS A   5     -22.743  19.920  33.040  1.00  0.00           C
ATOM     83  HB1 CYS A   5     -21.903  20.140  32.380  1.00  0.00           H
ATOM     84  HB2 CYS A   5     -22.413  20.220  34.030  1.00  0.00           H
ATOM     85  SG  CYS A   5     -24.253  20.850  32.750  1.00  0.00           S
ATOM     86  HG  CYS A   5     -24.303  20.590  31.440  1.00  0.00           H
ATOM     87  C   CYS A   5     -23.463  17.720  31.820  1.00  0.00           C
ATOM     88  O   CYS A   5     -22.603  17.530  30.960  1.00  0.00           O
ATOM     89  N   GLY A   6     -24.763  17.340  31.760  1.00  0.00           N
ATOM     90  H   GLY A   6     -25.403  17.510  32.520  1.00  0.00           H
ATOM     91  CA  GLY A   6     -25.363  16.870  30.500  1.00  0.00           C
ATOM     92  HA1 GLY A   6     -24.923  15.900  30.260  1.00  0.00           H
ATOM     93  HA2 GLY A   6     -25.113  17.470  29.630  1.00  0.00           H
ATOM     94  C   GLY A   6     -26.833  16.740  30.550  1.00  0.00           C
ATOM     95  O   GLY A   6     -27.473  17.280  31.530  1.00  0.00           O
ATOM     96  N   PRO A   7     -27.493  16.010  29.590  1.00  0.00           N
ATOM     97  CD  PRO A   7     -26.803  15.560  28.410  1.00  0.00           C
ATOM     98  HD1 PRO A   7     -26.333  14.590  28.580  1.00  0.00           H
ATOM     99  HD2 PRO A   7     -26.093  16.290  28.020  1.00  0.00           H
ATOM    100  CG  PRO A   7     -27.823  15.350  27.380  1.00  0.00           C
ATOM    101  HG1 PRO A   7     -27.573  14.760  26.500  1.00  0.00           H
ATOM    102  HG2 PRO A   7     -28.073  16.340  26.970  1.00  0.00           H
ATOM    103  CB  PRO A   7     -29.033  14.860  28.260  1.00  0.00           C
ATOM    104  HB1 PRO A   7     -29.023  13.780  28.400  1.00  0.00           H
ATOM    105  HB2 PRO A   7     -29.983  15.130  27.800  1.00  0.00           H
ATOM    106  CA  PRO A   7     -28.943  15.640  29.540  1.00  0.00           C
ATOM    107  HA  PRO A   7     -29.493  16.580  29.480  1.00  0.00           H
ATOM    108  C   PRO A   7     -29.373  14.810  30.720  1.00  0.00           C
ATOM    109  O   PRO A   7     -28.593  14.260  31.450  1.00  0.00           O
ATOM    110  N   VAL A   8     -30.693  14.630  30.790  1.00  0.00           N
ATOM    111  H   VAL A   8     -31.183  15.230  30.150  1.00  0.00           H
ATOM    112  CA  VAL A   8     -31.293  13.970  31.960  1.00  0.00           C
ATOM    113  HA  VAL A   8     -30.473  13.420  32.420  1.00  0.00           H
ATOM    114  CB  VAL A   8     -31.723  14.990  33.050  1.00  0.00           C
ATOM    115  HB  VAL A   8     -32.233  14.530  33.900  1.00  0.00           H
ATOM    116  CG1 VAL A   8     -30.603  15.730  33.730  1.00  0.00           C
ATOM    117 1HG1 VAL A   8     -30.123  16.410  33.030  1.00  0.00           H
ATOM    118 2HG1 VAL A   8     -30.963  16.380  34.520  1.00  0.00           H
ATOM    119 3HG1 VAL A   8     -29.953  14.970  34.170  1.00  0.00           H
ATOM    120  CG2 VAL A   8     -32.823  16.020  32.540  1.00  0.00           C
ATOM    121 1HG2 VAL A   8     -33.063  16.700  33.350  1.00  0.00           H
ATOM    122 2HG2 VAL A   8     -32.353  16.580  31.730  1.00  0.00           H
ATOM    123 3HG2 VAL A   8     -33.793  15.620  32.240  1.00  0.00           H
ATOM    124  C   VAL A   8     -32.363  12.830  31.620  1.00  0.00           C
ATOM    125  O   VAL A   8     -32.413  11.830  32.280  1.00  0.00           O
ATOM    126  N   ALA A   9     -33.103  12.900  30.510  1.00  0.00           N
ATOM    127  H   ALA A   9     -32.983  13.670  29.870  1.00  0.00           H
ATOM    128  CA  ALA A   9     -34.153  11.920  30.050  1.00  0.00           C
ATOM    129  HA  ALA A   9     -34.043  11.040  30.680  1.00  0.00           H
ATOM    130  CB  ALA A   9     -35.513  12.560  30.280  1.00  0.00           C
ATOM    131  HB1 ALA A   9     -35.643  13.330  29.510  1.00  0.00           H
ATOM    132  HB2 ALA A   9     -36.233  11.750  30.280  1.00  0.00           H
ATOM    133  HB3 ALA A   9     -35.593  12.880  31.320  1.00  0.00           H
ATOM    134  C   ALA A   9     -33.923  11.370  28.620  1.00  0.00           C
ATOM    135  O   ALA A   9     -33.163  11.950  27.820  1.00  0.00           O
ATOM    136  N   LEU A  10     -34.563  10.240  28.250  1.00  0.00           N
ATOM    137  H   LEU A  10     -35.213   9.850  28.920  1.00  0.00           H
ATOM    138  CA  LEU A  10     -34.463   9.510  26.990  1.00  0.00           C
ATOM    139  HA  LEU A  10     -33.813   9.970  26.240  1.00  0.00           H
ATOM    140  CB  LEU A  10     -33.893   8.160  27.330  1.00  0.00           C
ATOM    141  HB1 LEU A  10     -33.893   7.460  26.500  1.00  0.00           H
ATOM    142  HB2 LEU A  10     -34.563   7.660  28.030  1.00  0.00           H
ATOM    143  CG  LEU A  10     -32.403   8.200  27.840  1.00  0.00           C
ATOM    144  HG  LEU A  10     -32.243   8.780  28.750  1.00  0.00           H
ATOM    145  CD1 LEU A  10     -31.833   6.780  27.930  1.00  0.00           C
ATOM    146 1HD1 LEU A  10     -32.293   6.280  28.780  1.00  0.00           H
ATOM    147 2HD1 LEU A  10     -31.993   6.200  27.020  1.00  0.00           H
ATOM    148 3HD1 LEU A  10     -30.773   6.830  28.190  1.00  0.00           H
ATOM    149  CD2 LEU A  10     -31.453   8.870  26.810  1.00  0.00           C
ATOM    150 1HD2 LEU A  10     -31.413   8.310  25.880  1.00  0.00           H
ATOM    151 2HD2 LEU A  10     -31.683   9.920  26.620  1.00  0.00           H
ATOM    152 3HD2 LEU A  10     -30.433   8.930  27.160  1.00  0.00           H
ATOM    153  C   LEU A  10     -35.893   9.360  26.460  1.00  0.00           C
ATOM    154  O   LEU A  10     -36.883   9.220  27.180  1.00  0.00           O
ATOM    155  N   LEU A  11     -36.073   9.480  25.090  1.00  0.00           N
ATOM    156  H   LEU A  11     -35.303   9.880  24.570  1.00  0.00           H
ATOM    157  CA  LEU A  11     -37.283   9.160  24.340  1.00  0.00           C
ATOM    158  HA  LEU A  11     -38.133   9.530  24.910  1.00  0.00           H
ATOM    159  CB  LEU A  11     -37.193   9.920  23.000  1.00  0.00           C
ATOM    160  HB1 LEU A  11     -36.423   9.510  22.350  1.00  0.00           H
ATOM    161  HB2 LEU A  11     -36.923  10.980  23.090  1.00  0.00           H
ATOM    162  CG  LEU A  11     -38.603   9.810  22.280  1.00  0.00           C
ATOM    163  HG  LEU A  11     -38.823   8.750  22.160  1.00  0.00           H
ATOM    164  CD1 LEU A  11     -39.773  10.460  22.980  1.00  0.00           C
ATOM    165 1HD1 LEU A  11     -39.943   9.890  23.900  1.00  0.00           H
ATOM    166 2HD1 LEU A  11     -39.603  11.520  23.200  1.00  0.00           H
ATOM    167 3HD1 LEU A  11     -40.623  10.430  22.300  1.00  0.00           H
ATOM    168  CD2 LEU A  11     -38.583  10.430  20.910  1.00  0.00           C
ATOM    169 1HD2 LEU A  11     -37.753  10.130  20.270  1.00  0.00           H
ATOM    170 2HD2 LEU A  11     -39.523  10.150  20.450  1.00  0.00           H
ATOM    171 3HD2 LEU A  11     -38.473  11.510  21.000  1.00  0.00           H
ATOM    172  C   LEU A  11     -37.383   7.680  24.250  1.00  0.00           C
ATOM    173  O   LEU A  11     -36.433   7.090  23.710  1.00  0.00           O
ATOM    174  N   LEU A  12     -38.413   6.910  24.760  1.00  0.00           N
ATOM    175  H   LEU A  12     -39.093   7.480  25.240  1.00  0.00           H
ATOM    176  CA  LEU A  12     -38.613   5.440  24.610  1.00  0.00           C
ATOM    177  HA  LEU A  12     -37.733   5.010  24.130  1.00  0.00           H
ATOM    178  CB  LEU A  12     -38.803   4.790  25.940  1.00  0.00           C
ATOM    179  HB1 LEU A  12     -38.823   3.700  25.900  1.00  0.00           H
ATOM    180  HB2 LEU A  12     -39.813   5.010  26.300  1.00  0.00           H
ATOM    181  CG  LEU A  12     -37.933   5.300  27.170  1.00  0.00           C
ATOM    182  HG  LEU A  12     -38.163   6.300  27.530  1.00  0.00           H
ATOM    183  CD1 LEU A  12     -38.153   4.310  28.300  1.00  0.00           C
ATOM    184 1HD1 LEU A  12     -37.393   4.570  29.040  1.00  0.00           H
ATOM    185 2HD1 LEU A  12     -39.173   4.300  28.670  1.00  0.00           H
ATOM    186 3HD1 LEU A  12     -37.773   3.360  27.910  1.00  0.00           H
ATOM    187  CD2 LEU A  12     -36.463   5.240  26.730  1.00  0.00           C
ATOM    188 1HD2 LEU A  12     -36.243   5.770  25.800  1.00  0.00           H
ATOM    189 2HD2 LEU A  12     -35.923   5.700  27.560  1.00  0.00           H
ATOM    190 3HD2 LEU A  12     -36.163   4.200  26.590  1.00  0.00           H
ATOM    191  C   LEU A  12     -39.763   5.030  23.620  1.00  0.00           C
ATOM    192  O   LEU A  12     -40.683   5.850  23.380  1.00  0.00           O
ATOM    193  N   GLY A  13     -39.743   3.760  23.150  1.00  0.00           N
ATOM    194  H   GLY A  13     -38.963   3.160  23.380  1.00  0.00           H
ATOM    195  CA  GLY A  13     -40.763   3.090  22.370  1.00  0.00           C
ATOM    196  HA1 GLY A  13     -41.733   3.560  22.550  1.00  0.00           H
ATOM    197  HA2 GLY A  13     -40.823   2.070  22.740  1.00  0.00           H
ATOM    198  C   GLY A  13     -40.513   3.100  20.860  1.00  0.00           C
ATOM    199  O   GLY A  13     -39.703   3.890  20.370  1.00  0.00           O
ATOM    200  N   PHE A  14     -41.303   2.340  20.120  1.00  0.00           N
ATOM    201  H   PHE A  14     -41.803   1.590  20.580  1.00  0.00           H
ATOM    202  CA  PHE A  14     -41.403   2.310  18.640  1.00  0.00           C
ATOM    203  HA  PHE A  14     -40.623   2.950  18.220  1.00  0.00           H
ATOM    204  CB  PHE A  14     -41.083   0.870  18.130  1.00  0.00           C
ATOM    205  HB1 PHE A  14     -40.063   0.640  18.440  1.00  0.00           H
ATOM    206  HB2 PHE A  14     -41.133   0.790  17.050  1.00  0.00           H
ATOM    207  CG  PHE A  14     -42.003  -0.340  18.620  1.00  0.00           C
ATOM    208  CD1 PHE A  14     -41.393  -1.320  19.400  1.00  0.00           C
ATOM    209  HD1 PHE A  14     -40.363  -1.330  19.720  1.00  0.00           H
ATOM    210  CE1 PHE A  14     -42.163  -2.370  19.830  1.00  0.00           C
ATOM    211  HE1 PHE A  14     -41.773  -3.150  20.470  1.00  0.00           H
ATOM    212  CZ  PHE A  14     -43.523  -2.510  19.480  1.00  0.00           C
ATOM    213  HZ  PHE A  14     -43.993  -3.460  19.710  1.00  0.00           H
ATOM    214  CE2 PHE A  14     -44.133  -1.480  18.700  1.00  0.00           C
ATOM    215  HE2 PHE A  14     -45.163  -1.570  18.380  1.00  0.00           H
ATOM    216  CD2 PHE A  14     -43.363  -0.460  18.210  1.00  0.00           C
ATOM    217  HD2 PHE A  14     -43.893   0.140  17.490  1.00  0.00           H
ATOM    218  C   PHE A  14     -42.753   2.940  18.110  1.00  0.00           C
ATOM    219  O   PHE A  14     -43.673   3.230  18.870  1.00  0.00           O
ATOM    220  N   GLY A  15     -42.653   3.240  16.820  1.00  0.00           N
ATOM    221  H   GLY A  15     -41.833   2.940  16.320  1.00  0.00           H
ATOM    222  CA  GLY A  15     -43.823   3.860  16.130  1.00  0.00           C
ATOM    223  HA1 GLY A  15     -44.733   3.380  16.500  1.00  0.00           H
ATOM    224  HA2 GLY A  15     -43.773   3.620  15.070  1.00  0.00           H
ATOM    225  C   GLY A  15     -44.003   5.340  16.250  1.00  0.00           C
ATOM    226  O   GLY A  15     -43.133   6.060  16.740  1.00  0.00           O
ATOM    227  N   LEU A  16     -45.103   5.900  15.640  1.00  0.00           N
ATOM    228  H   LEU A  16     -45.763   5.250  15.240  1.00  0.00           H
ATOM    229  CA  LEU A  16     -45.193   7.300  15.250  1.00  0.00           C
ATOM    230  HA  LEU A  16     -44.373   7.580  14.590  1.00  0.00           H
ATOM    231  CB  LEU A  16     -46.473   7.410  14.340  1.00  0.00           C
ATOM    232  HB1 LEU A  16     -47.333   7.060  14.910  1.00  0.00           H
ATOM    233  HB2 LEU A  16     -46.483   6.750  13.480  1.00  0.00           H
ATOM    234  CG  LEU A  16     -46.863   8.780  13.740  1.00  0.00           C
ATOM    235  HG  LEU A  16     -47.023   9.490  14.540  1.00  0.00           H
ATOM    236  CD1 LEU A  16     -45.733   9.230  12.800  1.00  0.00           C
ATOM    237 1HD1 LEU A  16     -45.393   8.520  12.060  1.00  0.00           H
ATOM    238 2HD1 LEU A  16     -46.113  10.120  12.310  1.00  0.00           H
ATOM    239 3HD1 LEU A  16     -44.833   9.480  13.360  1.00  0.00           H
ATOM    240  CD2 LEU A  16     -48.183   8.710  12.930  1.00  0.00           C
ATOM    241 1HD2 LEU A  16     -48.063   8.220  11.970  1.00  0.00           H
ATOM    242 2HD2 LEU A  16     -48.983   8.290  13.540  1.00  0.00           H
ATOM    243 3HD2 LEU A  16     -48.503   9.720  12.650  1.00  0.00           H
ATOM    244  C   LEU A  16     -45.253   8.270  16.430  1.00  0.00           C
ATOM    245  O   LEU A  16     -44.933   9.450  16.260  1.00  0.00           O
ATOM    246  N   LEU A  17     -45.683   7.800  17.600  1.00  0.00           N
ATOM    247  H   LEU A  17     -45.873   6.810  17.580  1.00  0.00           H
ATOM    248  CA  LEU A  17     -45.803   8.580  18.770  1.00  0.00           C
ATOM    249  HA  LEU A  17     -45.413   9.580  18.640  1.00  0.00           H
ATOM    250  CB  LEU A  17     -47.333   8.670  19.120  1.00  0.00           C
ATOM    251  HB1 LEU A  17     -47.493   9.010  20.140  1.00  0.00           H
ATOM    252  HB2 LEU A  17     -47.773   7.680  19.020  1.00  0.00           H
ATOM    253  CG  LEU A  17     -48.143   9.670  18.260  1.00  0.00           C
ATOM    254  HG  LEU A  17     -48.133   9.350  17.210  1.00  0.00           H
ATOM    255  CD1 LEU A  17     -49.503   9.620  18.900  1.00  0.00           C
ATOM    256 1HD1 LEU A  17     -50.173  10.010  18.140  1.00  0.00           H
ATOM    257 2HD1 LEU A  17     -49.933   8.640  19.130  1.00  0.00           H
ATOM    258 3HD1 LEU A  17     -49.653  10.140  19.850  1.00  0.00           H
ATOM    259  CD2 LEU A  17     -47.653  11.060  18.250  1.00  0.00           C
ATOM    260 1HD2 LEU A  17     -48.353  11.700  17.720  1.00  0.00           H
ATOM    261 2HD2 LEU A  17     -47.573  11.400  19.290  1.00  0.00           H
ATOM    262 3HD2 LEU A  17     -46.693  11.040  17.740  1.00  0.00           H
ATOM    263  C   LEU A  17     -45.033   7.920  19.940  1.00  0.00           C
ATOM    264  O   LEU A  17     -45.253   6.780  20.230  1.00  0.00           O
ATOM    265  N   ARG A  18     -44.133   8.680  20.590  1.00  0.00           N
ATOM    266  H   ARG A  18     -44.133   9.670  20.400  1.00  0.00           H
ATOM    267  CA  ARG A  18     -43.183   8.200  21.640  1.00  0.00           C
ATOM    268  HA  ARG A  18     -43.473   7.260  22.100  1.00  0.00           H
ATOM    269  CB  ARG A  18     -41.793   8.130  21.080  1.00  0.00           C
ATOM    270  HB1 ARG A  18     -41.153   7.840  21.910  1.00  0.00           H
ATOM    271  HB2 ARG A  18     -41.523   9.090  20.660  1.00  0.00           H
ATOM    272  CG  ARG A  18     -41.643   7.150  19.860  1.00  0.00           C
ATOM    273  HG1 ARG A  18     -42.393   7.260  19.080  1.00  0.00           H
ATOM    274  HG2 ARG A  18     -41.693   6.110  20.180  1.00  0.00           H
ATOM    275  CD  ARG A  18     -40.223   7.240  19.190  1.00  0.00           C
ATOM    276  HD1 ARG A  18     -40.003   8.290  19.000  1.00  0.00           H
ATOM    277  HD2 ARG A  18     -40.163   6.710  18.240  1.00  0.00           H
ATOM    278  NE  ARG A  18     -39.193   6.620  20.030  1.00  0.00           N
ATOM    279  HE  ARG A  18     -39.533   5.870  20.620  1.00  0.00           H
ATOM    280  CZ  ARG A  18     -37.883   6.810  19.840  1.00  0.00           C
ATOM    281  NH1 ARG A  18     -37.483   7.720  19.070  1.00  0.00           N
ATOM    282 1HH1 ARG A  18     -38.053   8.330  18.500  1.00  0.00           H
ATOM    283 2HH1 ARG A  18     -36.503   7.770  18.830  1.00  0.00           H
ATOM    284  NH2 ARG A  18     -36.983   6.060  20.460  1.00  0.00           N
ATOM    285 1HH2 ARG A  18     -37.153   5.290  21.090  1.00  0.00           H
ATOM    286 2HH2 ARG A  18     -36.003   6.260  20.330  1.00  0.00           H
ATOM    287  C   ARG A  18     -43.203   9.270  22.770  1.00  0.00           C
ATOM    288  O   ARG A  18     -43.573  10.370  22.520  1.00  0.00           O
ATOM    289  N   LEU A  19     -42.843   8.830  23.990  1.00  0.00           N
ATOM    290  H   LEU A  19     -42.443   7.900  24.010  1.00  0.00           H
ATOM    291  CA  LEU A  19     -42.823   9.490  25.290  1.00  0.00           C
ATOM    292  HA  LEU A  19     -43.003  10.550  25.150  1.00  0.00           H
ATOM    293  CB  LEU A  19     -43.833   8.780  26.220  1.00  0.00           C
ATOM    294  HB1 LEU A  19     -43.663   9.100  27.240  1.00  0.00           H
ATOM    295  HB2 LEU A  19     -43.533   7.740  26.190  1.00  0.00           H
ATOM    296  CG  LEU A  19     -45.323   8.960  25.820  1.00  0.00           C
ATOM    297  HG  LEU A  19     -45.423   8.520  24.830  1.00  0.00           H
ATOM    298  CD1 LEU A  19     -46.253   8.140  26.630  1.00  0.00           C
ATOM    299 1HD1 LEU A  19     -47.213   7.930  26.170  1.00  0.00           H
ATOM    300 2HD1 LEU A  19     -45.803   7.170  26.870  1.00  0.00           H
ATOM    301 3HD1 LEU A  19     -46.463   8.740  27.520  1.00  0.00           H
ATOM    302  CD2 LEU A  19     -45.793  10.420  25.690  1.00  0.00           C
ATOM    303 1HD2 LEU A  19     -45.853  10.810  26.700  1.00  0.00           H
ATOM    304 2HD2 LEU A  19     -45.263  11.000  24.940  1.00  0.00           H
ATOM    305 3HD2 LEU A  19     -46.843  10.420  25.410  1.00  0.00           H
ATOM    306  C   LEU A  19     -41.493   9.380  25.960  1.00  0.00           C
ATOM    307  O   LEU A  19     -40.803   8.350  25.830  1.00  0.00           O
ATOM    308  N   CYS A  20     -41.033  10.420  26.640  1.00  0.00           N
ATOM    309  H   CYS A  20     -41.663  11.210  26.600  1.00  0.00           H
ATOM    310  CA  CYS A  20     -39.703  10.520  27.210  1.00  0.00           C
ATOM    311  HA  CYS A  20     -39.053  10.110  26.440  1.00  0.00           H
ATOM    312  CB  CYS A  20     -39.153  12.020  27.180  1.00  0.00           C
ATOM    313  HB1 CYS A  20     -38.103  11.980  27.480  1.00  0.00           H
ATOM    314  HB2 CYS A  20     -39.553  12.600  28.010  1.00  0.00           H
ATOM    315  SG  CYS A  20     -39.383  12.950  25.670  1.00  0.00           S
ATOM    316  HG  CYS A  20     -40.703  12.960  25.810  1.00  0.00           H
ATOM    317  C   CYS A  20     -39.653   9.850  28.550  1.00  0.00           C
ATOM    318  O   CYS A  20     -39.453  10.420  29.660  1.00  0.00           O
ATOM    319  N   SER A  21     -39.923   8.560  28.560  1.00  0.00           N
ATOM    320  H   SER A  21     -40.093   8.100  27.680  1.00  0.00           H
ATOM    321  CA  SER A  21     -40.063   7.790  29.810  1.00  0.00           C
ATOM    322  HA  SER A  21     -40.563   8.440  30.520  1.00  0.00           H
ATOM    323  CB  SER A  21     -41.083   6.700  29.480  1.00  0.00           C
ATOM    324  HB1 SER A  21     -41.053   5.930  30.250  1.00  0.00           H
ATOM    325  HB2 SER A  21     -40.743   6.240  28.540  1.00  0.00           H
ATOM    326  OG  SER A  21     -42.333   7.250  29.190  1.00  0.00           O
ATOM    327  HG  SER A  21     -42.873   6.530  28.840  1.00  0.00           H
ATOM    328  C   SER A  21     -38.733   7.320  30.480  1.00  0.00           C
ATOM    329  O   SER A  21     -38.813   6.790  31.640  1.00  0.00           O
ATOM    330  N   GLY A  22     -37.553   7.510  29.870  1.00  0.00           N
ATOM    331  H   GLY A  22     -37.533   8.160  29.100  1.00  0.00           H
ATOM    332  CA  GLY A  22     -36.243   7.010  30.300  1.00  0.00           C
ATOM    333  HA1 GLY A  22     -35.583   6.690  29.490  1.00  0.00           H
ATOM    334  HA2 GLY A  22     -36.353   6.210  31.030  1.00  0.00           H
ATOM    335  C   GLY A  22     -35.353   8.040  31.030  1.00  0.00           C
ATOM    336  O   GLY A  22     -35.623   9.220  31.110  1.00  0.00           O
ATOM    337  N   VAL A  23     -34.273   7.460  31.630  1.00  0.00           N
ATOM    338  H   VAL A  23     -34.093   6.490  31.410  1.00  0.00           H
ATOM    339  CA  VAL A  23     -33.253   8.300  32.320  1.00  0.00           C
ATOM    340  HA  VAL A  23     -33.413   9.340  32.030  1.00  0.00           H
ATOM    341  CB  VAL A  23     -33.333   8.300  33.910  1.00  0.00           C
ATOM    342  HB  VAL A  23     -32.493   8.910  34.250  1.00  0.00           H
ATOM    343  CG1 VAL A  23     -34.763   8.880  34.410  1.00  0.00           C
ATOM    344 1HG1 VAL A  23     -35.523   8.210  34.020  1.00  0.00           H
ATOM    345 2HG1 VAL A  23     -34.863   8.840  35.490  1.00  0.00           H
ATOM    346 3HG1 VAL A  23     -34.883   9.920  34.120  1.00  0.00           H
ATOM    347  CG2 VAL A  23     -33.253   6.880  34.430  1.00  0.00           C
ATOM    348 1HG2 VAL A  23     -32.373   6.430  33.980  1.00  0.00           H
ATOM    349 2HG2 VAL A  23     -33.213   6.820  35.520  1.00  0.00           H
ATOM    350 3HG2 VAL A  23     -34.123   6.320  34.090  1.00  0.00           H
ATOM    351  C   VAL A  23     -31.833   8.090  31.800  1.00  0.00           C
ATOM    352  O   VAL A  23     -31.453   7.010  31.480  1.00  0.00           O
ATOM    353  N   TRP A  24     -31.103   9.210  31.680  1.00  0.00           N
ATOM    354  H   TRP A  24     -31.663  10.040  31.790  1.00  0.00           H
ATOM    355  CA  TRP A  24     -29.743   9.290  31.300  1.00  0.00           C
ATOM    356  HA  TRP A  24     -29.563   8.700  30.410  1.00  0.00           H
ATOM    357  CB  TRP A  24     -29.543  10.780  30.890  1.00  0.00           C
ATOM    358  HB1 TRP A  24     -29.473  11.410  31.780  1.00  0.00           H
ATOM    359  HB2 TRP A  24     -30.373  11.040  30.230  1.00  0.00           H
ATOM    360  CG  TRP A  24     -28.283  11.110  30.190  1.00  0.00           C
ATOM    361  CD1 TRP A  24     -27.063  11.330  30.670  1.00  0.00           C
ATOM    362  HD1 TRP A  24     -26.713  11.350  31.690  1.00  0.00           H
ATOM    363  NE1 TRP A  24     -26.183  11.570  29.670  1.00  0.00           N
ATOM    364  HE1 TRP A  24     -25.193  11.540  29.830  1.00  0.00           H
ATOM    365  CE2 TRP A  24     -26.773  11.670  28.480  1.00  0.00           C
ATOM    366  CZ2 TRP A  24     -26.253  11.840  27.210  1.00  0.00           C
ATOM    367  HZ2 TRP A  24     -25.193  12.020  27.100  1.00  0.00           H
ATOM    368  CH2 TRP A  24     -27.153  11.900  26.160  1.00  0.00           C
ATOM    369  HH2 TRP A  24     -26.773  12.010  25.150  1.00  0.00           H
ATOM    370  CZ3 TRP A  24     -28.553  11.710  26.360  1.00  0.00           C
ATOM    371  HZ3 TRP A  24     -29.153  11.640  25.460  1.00  0.00           H
ATOM    372  CE3 TRP A  24     -29.023  11.430  27.670  1.00  0.00           C
ATOM    373  HE3 TRP A  24     -30.033  11.090  27.850  1.00  0.00           H
ATOM    374  CD2 TRP A  24     -28.143  11.380  28.760  1.00  0.00           C
ATOM    375  C   TRP A  24     -28.793   8.890  32.470  1.00  0.00           C
ATOM    376  O   TRP A  24     -29.103   9.010  33.650  1.00  0.00           O
ATOM    377  N   GLY A  25     -27.583   8.390  32.160  1.00  0.00           N
ATOM    378  H   GLY A  25     -27.393   8.390  31.170  1.00  0.00           H
ATOM    379  CA  GLY A  25     -26.713   7.680  33.060  1.00  0.00           C
ATOM    380  HA1 GLY A  25     -26.653   6.650  32.700  1.00  0.00           H
ATOM    381  HA2 GLY A  25     -27.183   7.570  34.040  1.00  0.00           H
ATOM    382  C   GLY A  25     -25.303   8.270  33.240  1.00  0.00           C
ATOM    383  O   GLY A  25     -25.143   9.470  32.990  1.00  0.00           O
ATOM    384  N   THR A  26     -24.283   7.420  33.510  1.00  0.00           N
ATOM    385  H   THR A  26     -24.483   6.430  33.500  1.00  0.00           H
ATOM    386  CA  THR A  26     -22.903   7.710  33.830  1.00  0.00           C
ATOM    387  HA  THR A  26     -22.863   8.790  33.870  1.00  0.00           H
ATOM    388  CB  THR A  26     -22.383   7.030  35.060  1.00  0.00           C
ATOM    389  HB  THR A  26     -21.453   7.500  35.380  1.00  0.00           H
ATOM    390  CG2 THR A  26     -23.293   7.120  36.320  1.00  0.00           C
ATOM    391 1HG2 THR A  26     -23.953   6.260  36.280  1.00  0.00           H
ATOM    392 2HG2 THR A  26     -22.663   7.010  37.200  1.00  0.00           H
ATOM    393 3HG2 THR A  26     -23.793   8.090  36.290  1.00  0.00           H
ATOM    394  OG1 THR A  26     -22.143   5.640  34.890  1.00  0.00           O
ATOM    395  HG1 THR A  26     -21.983   5.360  35.800  1.00  0.00           H
ATOM    396  C   THR A  26     -21.973   7.280  32.630  1.00  0.00           C
ATOM    397  O   THR A  26     -22.223   6.480  31.760  1.00  0.00           O
ATOM    398  N   ASP A  27     -20.863   8.120  32.610  1.00  0.00           N
ATOM    399  H   ASP A  27     -20.863   8.850  33.310  1.00  0.00           H
ATOM    400  CA  ASP A  27     -19.803   8.160  31.640  1.00  0.00           C
ATOM    401  HA  ASP A  27     -20.163   7.570  30.800  1.00  0.00           H
ATOM    402  CB  ASP A  27     -19.513   9.590  31.110  1.00  0.00           C
ATOM    403  HB1 ASP A  27     -20.433   9.980  30.670  1.00  0.00           H
ATOM    404  HB2 ASP A  27     -18.853   9.560  30.240  1.00  0.00           H
ATOM    405  CG  ASP A  27     -19.123  10.620  32.110  1.00  0.00           C
ATOM    406  OD1 ASP A  27     -19.183  10.340  33.330  1.00  0.00           O
ATOM    407  OD2 ASP A  27     -18.693  11.760  31.720  1.00  0.00           O
ATOM    408  C   ASP A  27     -18.483   7.480  32.230  1.00  0.00           C
ATOM    409  O   ASP A  27     -17.433   7.580  31.640  1.00  0.00           O
ATOM    410  N   THR A  28     -18.653   6.790  33.350  1.00  0.00           N
ATOM    411  H   THR A  28     -19.573   6.670  33.770  1.00  0.00           H
ATOM    412  CA  THR A  28     -17.523   6.270  34.200  1.00  0.00           C
ATOM    413  HA  THR A  28     -16.923   7.160  34.400  1.00  0.00           H
ATOM    414  CB  THR A  28     -17.953   5.720  35.550  1.00  0.00           C
ATOM    415  HB  THR A  28     -18.603   4.860  35.410  1.00  0.00           H
ATOM    416  CG2 THR A  28     -16.913   5.280  36.530  1.00  0.00           C
ATOM    417 1HG2 THR A  28     -16.283   6.140  36.770  1.00  0.00           H
ATOM    418 2HG2 THR A  28     -17.373   4.900  37.430  1.00  0.00           H
ATOM    419 3HG2 THR A  28     -16.223   4.570  36.070  1.00  0.00           H
ATOM    420  OG1 THR A  28     -18.703   6.710  36.180  1.00  0.00           O
ATOM    421  HG1 THR A  28     -18.943   6.430  37.070  1.00  0.00           H
ATOM    422  C   THR A  28     -16.663   5.310  33.330  1.00  0.00           C
ATOM    423  O   THR A  28     -15.483   5.330  33.480  1.00  0.00           O
ATOM    424  N   GLU A  29     -17.213   4.490  32.420  1.00  0.00           N
ATOM    425  H   GLU A  29     -18.213   4.470  32.300  1.00  0.00           H
ATOM    426  CA  GLU A  29     -16.513   3.450  31.700  1.00  0.00           C
ATOM    427  HA  GLU A  29     -15.853   2.910  32.390  1.00  0.00           H
ATOM    428  CB  GLU A  29     -17.483   2.500  30.970  1.00  0.00           C
ATOM    429  HB1 GLU A  29     -17.493   2.690  29.890  1.00  0.00           H
ATOM    430  HB2 GLU A  29     -18.503   2.620  31.320  1.00  0.00           H
ATOM    431  CG  GLU A  29     -17.113   1.030  31.320  1.00  0.00           C
ATOM    432  HG1 GLU A  29     -17.153   0.770  32.380  1.00  0.00           H
ATOM    433  HG2 GLU A  29     -16.113   0.900  30.920  1.00  0.00           H
ATOM    434  CD  GLU A  29     -18.183   0.050  30.710  1.00  0.00           C
ATOM    435  OE1 GLU A  29     -18.063  -0.320  29.540  1.00  0.00           O
ATOM    436  OE2 GLU A  29     -19.143  -0.340  31.430  1.00  0.00           O
ATOM    437  C   GLU A  29     -15.623   3.970  30.650  1.00  0.00           C
ATOM    438  O   GLU A  29     -14.443   3.600  30.560  1.00  0.00           O
ATOM    439  N   GLU A  30     -16.033   5.020  29.900  1.00  0.00           N
ATOM    440  H   GLU A  30     -16.943   5.390  30.130  1.00  0.00           H
ATOM    441  CA  GLU A  30     -15.243   5.660  28.880  1.00  0.00           C
ATOM    442  HA  GLU A  30     -14.803   4.970  28.170  1.00  0.00           H
ATOM    443  CB  GLU A  30     -16.023   6.520  27.910  1.00  0.00           C
ATOM    444  HB1 GLU A  30     -16.683   5.880  27.330  1.00  0.00           H
ATOM    445  HB2 GLU A  30     -15.363   7.130  27.300  1.00  0.00           H
ATOM    446  CG  GLU A  30     -16.933   7.600  28.500  1.00  0.00           C
ATOM    447  HG1 GLU A  30     -16.343   8.350  29.040  1.00  0.00           H
ATOM    448  HG2 GLU A  30     -17.643   7.180  29.210  1.00  0.00           H
ATOM    449  CD  GLU A  30     -17.703   8.330  27.440  1.00  0.00           C
ATOM    450  OE1 GLU A  30     -17.223   9.410  27.080  1.00  0.00           O
ATOM    451  OE2 GLU A  30     -18.753   7.870  26.960  1.00  0.00           O
ATOM    452  C   GLU A  30     -14.063   6.460  29.500  1.00  0.00           C
ATOM    453  O   GLU A  30     -13.013   6.730  28.940  1.00  0.00           O
ATOM    454  N   ARG A  31     -14.253   6.800  30.790  1.00  0.00           N
ATOM    455  H   ARG A  31     -15.173   6.610  31.170  1.00  0.00           H
ATOM    456  CA  ARG A  31     -13.193   7.480  31.670  1.00  0.00           C
ATOM    457  HA  ARG A  31     -12.543   8.030  30.980  1.00  0.00           H
ATOM    458  CB  ARG A  31     -13.783   8.480  32.680  1.00  0.00           C
ATOM    459  HB1 ARG A  31     -12.933   9.020  33.100  1.00  0.00           H
ATOM    460  HB2 ARG A  31     -14.343   7.890  33.400  1.00  0.00           H
ATOM    461  CG  ARG A  31     -14.673   9.510  31.940  1.00  0.00           C
ATOM    462  HG1 ARG A  31     -15.053   9.060  31.020  1.00  0.00           H
ATOM    463  HG2 ARG A  31     -13.973  10.250  31.550  1.00  0.00           H
ATOM    464  CD  ARG A  31     -15.673  10.200  32.810  1.00  0.00           C
ATOM    465  HD1 ARG A  31     -16.213   9.430  33.360  1.00  0.00           H
ATOM    466  HD2 ARG A  31     -16.363  10.800  32.210  1.00  0.00           H
ATOM    467  NE  ARG A  31     -15.053  11.150  33.770  1.00  0.00           N
ATOM    468  HE  ARG A  31     -14.043  11.130  33.690  1.00  0.00           H
ATOM    469  CZ  ARG A  31     -15.673  12.070  34.540  1.00  0.00           C
ATOM    470  NH1 ARG A  31     -16.933  12.130  34.620  1.00  0.00           N
ATOM    471 1HH1 ARG A  31     -17.533  11.610  34.010  1.00  0.00           H
ATOM    472 2HH1 ARG A  31     -17.263  12.680  35.410  1.00  0.00           H
ATOM    473  NH2 ARG A  31     -14.923  12.840  35.270  1.00  0.00           N
ATOM    474 1HH2 ARG A  31     -13.933  12.690  35.410  1.00  0.00           H
ATOM    475 2HH2 ARG A  31     -15.333  13.430  35.980  1.00  0.00           H
ATOM    476  C   ARG A  31     -12.263   6.490  32.360  1.00  0.00           C
ATOM    477  O   ARG A  31     -11.093   6.630  32.480  1.00  0.00           O
ATOM    478  N   LEU A  32     -12.693   5.290  32.630  1.00  0.00           N
ATOM    479  H   LEU A  32     -13.653   5.100  32.410  1.00  0.00           H
ATOM    480  CA  LEU A  32     -11.893   4.110  32.930  1.00  0.00           C
ATOM    481  HA  LEU A  32     -11.093   4.420  33.600  1.00  0.00           H
ATOM    482  CB  LEU A  32     -12.773   3.090  33.690  1.00  0.00           C
ATOM    483  HB1 LEU A  32     -13.663   2.760  33.150  1.00  0.00           H
ATOM    484  HB2 LEU A  32     -13.233   3.470  34.600  1.00  0.00           H
ATOM    485  CG  LEU A  32     -11.843   1.910  34.210  1.00  0.00           C
ATOM    486  HG  LEU A  32     -11.313   1.500  33.350  1.00  0.00           H
ATOM    487  CD1 LEU A  32     -10.923   2.290  35.360  1.00  0.00           C
ATOM    488 1HD1 LEU A  32     -10.233   3.110  35.130  1.00  0.00           H
ATOM    489 2HD1 LEU A  32     -11.553   2.550  36.210  1.00  0.00           H
ATOM    490 3HD1 LEU A  32     -10.293   1.430  35.590  1.00  0.00           H
ATOM    491  CD2 LEU A  32     -12.603   0.740  34.700  1.00  0.00           C
ATOM    492 1HD2 LEU A  32     -13.193   0.880  35.600  1.00  0.00           H
ATOM    493 2HD2 LEU A  32     -13.323   0.330  33.990  1.00  0.00           H
ATOM    494 3HD2 LEU A  32     -11.833  -0.010  34.860  1.00  0.00           H
ATOM    495  C   LEU A  32     -11.093   3.580  31.760  1.00  0.00           C
ATOM    496  O   LEU A  32      -9.913   3.400  31.930  1.00  0.00           O
ATOM    497  N   VAL A  33     -11.643   3.610  30.550  1.00  0.00           N
ATOM    498  H   VAL A  33     -12.623   3.800  30.430  1.00  0.00           H
ATOM    499  CA  VAL A  33     -10.763   3.400  29.310  1.00  0.00           C
ATOM    500  HA  VAL A  33     -10.343   2.400  29.350  1.00  0.00           H
ATOM    501  CB  VAL A  33     -11.623   3.300  28.010  1.00  0.00           C
ATOM    502  HB  VAL A  33     -12.333   4.120  27.890  1.00  0.00           H
ATOM    503  CG1 VAL A  33     -10.703   3.190  26.760  1.00  0.00           C
ATOM    504 1HG1 VAL A  33     -11.373   2.910  25.950  1.00  0.00           H
ATOM    505 2HG1 VAL A  33     -10.153   4.110  26.550  1.00  0.00           H
ATOM    506 3HG1 VAL A  33      -9.993   2.380  26.890  1.00  0.00           H
ATOM    507  CG2 VAL A  33     -12.333   1.970  28.180  1.00  0.00           C
ATOM    508 1HG2 VAL A  33     -13.113   2.040  28.940  1.00  0.00           H
ATOM    509 2HG2 VAL A  33     -12.803   1.680  27.240  1.00  0.00           H
ATOM    510 3HG2 VAL A  33     -11.653   1.140  28.360  1.00  0.00           H
ATOM    511  C   VAL A  33      -9.643   4.480  29.230  1.00  0.00           C
ATOM    512  O   VAL A  33      -8.483   4.230  29.160  1.00  0.00           O
ATOM    513  N   GLU A  34      -9.993   5.750  29.200  1.00  0.00           N
ATOM    514  H   GLU A  34     -10.963   6.010  29.190  1.00  0.00           H
ATOM    515  CA  GLU A  34      -8.983   6.860  29.230  1.00  0.00           C
ATOM    516  HA  GLU A  34      -8.463   6.780  28.270  1.00  0.00           H
ATOM    517  CB  GLU A  34      -9.853   8.100  29.270  1.00  0.00           C
ATOM    518  HB1 GLU A  34     -10.453   7.970  30.180  1.00  0.00           H
ATOM    519  HB2 GLU A  34     -10.573   8.060  28.450  1.00  0.00           H
ATOM    520  CG  GLU A  34      -9.073   9.420  29.290  1.00  0.00           C
ATOM    521  HG1 GLU A  34      -8.373   9.400  28.460  1.00  0.00           H
ATOM    522  HG2 GLU A  34      -8.503   9.400  30.220  1.00  0.00           H
ATOM    523  CD  GLU A  34      -9.973  10.610  29.300  1.00  0.00           C
ATOM    524  OE1 GLU A  34     -11.123  10.520  29.760  1.00  0.00           O
ATOM    525  OE2 GLU A  34      -9.573  11.620  28.790  1.00  0.00           O
ATOM    526  C   GLU A  34      -7.843   6.850  30.330  1.00  0.00           C
ATOM    527  O   GLU A  34      -6.723   7.370  30.110  1.00  0.00           O
ATOM    528  N   HIS A  35      -8.063   6.190  31.470  1.00  0.00           N
ATOM    529  H   HIS A  35      -8.983   5.830  31.680  1.00  0.00           H
ATOM    530  CA  HIS A  35      -7.053   5.840  32.520  1.00  0.00           C
ATOM    531  HA  HIS A  35      -6.333   6.640  32.690  1.00  0.00           H
ATOM    532  CB  HIS A  35      -7.813   5.630  33.860  1.00  0.00           C
ATOM    533  HB1 HIS A  35      -8.723   5.090  33.600  1.00  0.00           H
ATOM    534  HB2 HIS A  35      -8.003   6.660  34.170  1.00  0.00           H
ATOM    535  CG  HIS A  35      -7.063   4.780  34.900  1.00  0.00           C
ATOM    536  ND1 HIS A  35      -5.923   5.170  35.630  1.00  0.00           N
ATOM    537  CE1 HIS A  35      -5.393   4.060  36.180  1.00  0.00           C
ATOM    538  HE1 HIS A  35      -4.493   4.060  36.780  1.00  0.00           H
ATOM    539  NE2 HIS A  35      -6.163   2.980  35.950  1.00  0.00           N
ATOM    540  HE2 HIS A  35      -5.973   2.020  36.200  1.00  0.00           H
ATOM    541  CD2 HIS A  35      -7.153   3.410  35.070  1.00  0.00           C
ATOM    542  HD2 HIS A  35      -7.863   2.830  34.510  1.00  0.00           H
ATOM    543  C   HIS A  35      -6.193   4.660  32.080  1.00  0.00           C
ATOM    544  O   HIS A  35      -4.963   4.790  31.970  1.00  0.00           O
ATOM    545  N   LEU A  36      -6.823   3.560  31.670  1.00  0.00           N
ATOM    546  H   LEU A  36      -7.823   3.480  31.780  1.00  0.00           H
ATOM    547  CA  LEU A  36      -6.123   2.370  31.180  1.00  0.00           C
ATOM    548  HA  LEU A  36      -5.423   2.030  31.940  1.00  0.00           H
ATOM    549  CB  LEU A  36      -7.143   1.260  30.880  1.00  0.00           C
ATOM    550  HB1 LEU A  36      -6.643   0.410  30.420  1.00  0.00           H
ATOM    551  HB2 LEU A  36      -7.913   1.530  30.160  1.00  0.00           H
ATOM    552  CG  LEU A  36      -7.803   0.740  32.190  1.00  0.00           C
ATOM    553  HG  LEU A  36      -8.143   1.660  32.670  1.00  0.00           H
ATOM    554  CD1 LEU A  36      -9.053  -0.100  31.980  1.00  0.00           C
ATOM    555 1HD1 LEU A  36      -9.393  -0.480  32.950  1.00  0.00           H
ATOM    556 2HD1 LEU A  36      -9.803   0.470  31.450  1.00  0.00           H
ATOM    557 3HD1 LEU A  36      -8.763  -1.010  31.440  1.00  0.00           H
ATOM    558  CD2 LEU A  36      -6.813  -0.020  33.040  1.00  0.00           C
ATOM    559 1HD2 LEU A  36      -6.153  -0.480  32.300  1.00  0.00           H
ATOM    560 2HD2 LEU A  36      -6.253   0.690  33.640  1.00  0.00           H
ATOM    561 3HD2 LEU A  36      -7.323  -0.750  33.660  1.00  0.00           H
ATOM    562  C   LEU A  36      -5.253   2.630  29.920  1.00  0.00           C
ATOM    563  O   LEU A  36      -4.333   1.850  29.680  1.00  0.00           O
ATOM    564  N   LEU A  37      -5.473   3.690  29.120  1.00  0.00           N
ATOM    565  H   LEU A  37      -6.253   4.260  29.370  1.00  0.00           H
ATOM    566  CA  LEU A  37      -4.843   3.890  27.780  1.00  0.00           C
ATOM    567  HA  LEU A  37      -4.093   3.120  27.600  1.00  0.00           H
ATOM    568  CB  LEU A  37      -5.953   3.650  26.700  1.00  0.00           C
ATOM    569  HB1 LEU A  37      -5.583   3.970  25.730  1.00  0.00           H
ATOM    570  HB2 LEU A  37      -6.783   4.310  26.950  1.00  0.00           H
ATOM    571  CG  LEU A  37      -6.213   2.140  26.660  1.00  0.00           C
ATOM    572  HG  LEU A  37      -6.853   1.900  27.510  1.00  0.00           H
ATOM    573  CD1 LEU A  37      -7.083   1.890  25.420  1.00  0.00           C
ATOM    574 1HD1 LEU A  37      -7.463   0.870  25.430  1.00  0.00           H
ATOM    575 2HD1 LEU A  37      -7.983   2.510  25.460  1.00  0.00           H
ATOM    576 3HD1 LEU A  37      -6.503   2.200  24.550  1.00  0.00           H
ATOM    577  CD2 LEU A  37      -5.103   1.030  26.540  1.00  0.00           C
ATOM    578 1HD2 LEU A  37      -5.693   0.120  26.430  1.00  0.00           H
ATOM    579 2HD2 LEU A  37      -4.413   1.100  25.700  1.00  0.00           H
ATOM    580 3HD2 LEU A  37      -4.473   0.940  27.420  1.00  0.00           H
ATOM    581  C   LEU A  37      -4.163   5.260  27.590  1.00  0.00           C
ATOM    582  O   LEU A  37      -4.173   5.900  26.550  1.00  0.00           O
ATOM    583  N   ASP A  38      -3.553   5.730  28.700  1.00  0.00           N
ATOM    584  H   ASP A  38      -3.563   5.230  29.580  1.00  0.00           H
ATOM    585  CA  ASP A  38      -2.663   6.920  28.700  1.00  0.00           C
ATOM    586  HA  ASP A  38      -3.013   7.640  27.950  1.00  0.00           H
ATOM    587  CB  ASP A  38      -3.003   7.550  30.040  1.00  0.00           C
ATOM    588  HB1 ASP A  38      -2.953   6.780  30.810  1.00  0.00           H
ATOM    589  HB2 ASP A  38      -3.993   7.990  29.970  1.00  0.00           H
ATOM    590  CG  ASP A  38      -2.143   8.720  30.370  1.00  0.00           C
ATOM    591  OD1 ASP A  38      -0.883   8.680  30.200  1.00  0.00           O
ATOM    592  OD2 ASP A  38      -2.753   9.770  30.670  1.00  0.00           O
ATOM    593  C   ASP A  38      -1.223   6.440  28.530  1.00  0.00           C
ATOM    594  O   ASP A  38      -0.823   5.560  29.340  1.00  0.00           O
ATOM    595  N   PRO A  39      -0.473   6.980  27.590  1.00  0.00           N
ATOM    596  CD  PRO A  39      -0.893   7.990  26.640  1.00  0.00           C
ATOM    597  HD1 PRO A  39      -1.083   8.940  27.150  1.00  0.00           H
ATOM    598  HD2 PRO A  39      -1.773   7.640  26.110  1.00  0.00           H
ATOM    599  CG  PRO A  39       0.167   8.080  25.570  1.00  0.00           C
ATOM    600  HG1 PRO A  39       0.377   9.060  25.160  1.00  0.00           H
ATOM    601  HG2 PRO A  39      -0.103   7.400  24.760  1.00  0.00           H
ATOM    602  CB  PRO A  39       1.397   7.610  26.330  1.00  0.00           C
ATOM    603  HB1 PRO A  39       1.947   8.390  26.850  1.00  0.00           H
ATOM    604  HB2 PRO A  39       2.067   7.060  25.670  1.00  0.00           H
ATOM    605  CA  PRO A  39       0.927   6.680  27.410  1.00  0.00           C
ATOM    606  HA  PRO A  39       1.017   5.700  26.940  1.00  0.00           H
ATOM    607  C   PRO A  39       1.917   6.750  28.660  1.00  0.00           C
ATOM    608  O   PRO A  39       2.967   6.110  28.700  1.00  0.00           O
ATOM    609  N   SER A  40       1.587   7.570  29.650  1.00  0.00           N
ATOM    610  H   SER A  40       0.597   7.750  29.670  1.00  0.00           H
ATOM    611  CA  SER A  40       2.437   7.740  30.840  1.00  0.00           C
ATOM    612  HA  SER A  40       3.497   7.600  30.630  1.00  0.00           H
ATOM    613  CB  SER A  40       2.277   9.080  31.430  1.00  0.00           C
ATOM    614  HB1 SER A  40       2.497   9.830  30.670  1.00  0.00           H
ATOM    615  HB2 SER A  40       3.017   9.110  32.240  1.00  0.00           H
ATOM    616  OG  SER A  40       0.967   9.300  31.920  1.00  0.00           O
ATOM    617  HG  SER A  40       0.327   8.900  31.310  1.00  0.00           H
ATOM    618  C   SER A  40       2.167   6.650  31.910  1.00  0.00           C
ATOM    619  O   SER A  40       3.037   6.480  32.770  1.00  0.00           O
ATOM    620  N   ARG A  41       1.007   5.920  31.800  1.00  0.00           N
ATOM    621  H   ARG A  41       0.377   6.240  31.080  1.00  0.00           H
ATOM    622  CA  ARG A  41       0.467   5.010  32.820  1.00  0.00           C
ATOM    623  HA  ARG A  41       1.077   5.060  33.720  1.00  0.00           H
ATOM    624  CB  ARG A  41      -0.993   5.350  33.150  1.00  0.00           C
ATOM    625  HB1 ARG A  41      -1.333   4.650  33.920  1.00  0.00           H
ATOM    626  HB2 ARG A  41      -1.533   5.070  32.240  1.00  0.00           H
ATOM    627  CG  ARG A  41      -1.203   6.790  33.570  1.00  0.00           C
ATOM    628  HG1 ARG A  41      -1.143   7.370  32.650  1.00  0.00           H
ATOM    629  HG2 ARG A  41      -0.553   7.050  34.400  1.00  0.00           H
ATOM    630  CD  ARG A  41      -2.753   6.820  34.040  1.00  0.00           C
ATOM    631  HD1 ARG A  41      -2.893   6.100  34.840  1.00  0.00           H
ATOM    632  HD2 ARG A  41      -3.293   6.490  33.150  1.00  0.00           H
ATOM    633  NE  ARG A  41      -3.133   8.180  34.450  1.00  0.00           N
ATOM    634  HE  ARG A  41      -2.563   8.910  34.050  1.00  0.00           H
ATOM    635  CZ  ARG A  41      -4.273   8.690  35.010  1.00  0.00           C
ATOM    636  NH1 ARG A  41      -5.163   7.940  35.520  1.00  0.00           N
ATOM    637 1HH1 ARG A  41      -5.123   6.940  35.660  1.00  0.00           H
ATOM    638 2HH1 ARG A  41      -5.983   8.350  35.940  1.00  0.00           H
ATOM    639  NH2 ARG A  41      -4.523   9.930  35.110  1.00  0.00           N
ATOM    640 1HH2 ARG A  41      -3.763  10.550  34.870  1.00  0.00           H
ATOM    641 2HH2 ARG A  41      -5.253  10.290  35.720  1.00  0.00           H
ATOM    642  C   ARG A  41       0.567   3.560  32.300  1.00  0.00           C
ATOM    643  O   ARG A  41       0.917   2.620  33.020  1.00  0.00           O
ATOM    644  N   TYR A  42       0.347   3.380  30.970  1.00  0.00           N
ATOM    645  H   TYR A  42       0.077   4.170  30.410  1.00  0.00           H
ATOM    646  CA  TYR A  42       0.597   2.100  30.310  1.00  0.00           C
ATOM    647  HA  TYR A  42       0.967   1.430  31.080  1.00  0.00           H
ATOM    648  CB  TYR A  42      -0.703   1.480  29.730  1.00  0.00           C
ATOM    649  HB1 TYR A  42      -1.043   2.120  28.920  1.00  0.00           H
ATOM    650  HB2 TYR A  42      -1.403   1.420  30.560  1.00  0.00           H
ATOM    651  CG  TYR A  42      -0.483   0.080  29.230  1.00  0.00           C
ATOM    652  CD1 TYR A  42      -0.413  -0.920  30.230  1.00  0.00           C
ATOM    653  HD1 TYR A  42      -0.503  -0.620  31.260  1.00  0.00           H
ATOM    654  CE1 TYR A  42      -0.243  -2.240  29.820  1.00  0.00           C
ATOM    655  HE1 TYR A  42      -0.153  -2.990  30.590  1.00  0.00           H
ATOM    656  CZ  TYR A  42      -0.263  -2.550  28.450  1.00  0.00           C
ATOM    657  OH  TYR A  42      -0.323  -3.830  28.040  1.00  0.00           O
ATOM    658  HH  TYR A  42      -0.403  -4.430  28.780  1.00  0.00           H
ATOM    659  CE2 TYR A  42      -0.303  -1.520  27.470  1.00  0.00           C
ATOM    660  HE2 TYR A  42      -0.413  -1.750  26.430  1.00  0.00           H
ATOM    661  CD2 TYR A  42      -0.423  -0.160  27.840  1.00  0.00           C
ATOM    662  HD2 TYR A  42      -0.643   0.620  27.120  1.00  0.00           H
ATOM    663  C   TYR A  42       1.627   2.310  29.190  1.00  0.00           C
ATOM    664  O   TYR A  42       1.487   2.920  28.160  1.00  0.00           O
ATOM    665  N   ASN A  43       2.697   1.450  29.320  1.00  0.00           N
ATOM    666  H   ASN A  43       2.737   0.780  30.070  1.00  0.00           H
ATOM    667  CA  ASN A  43       3.867   1.630  28.490  1.00  0.00           C
ATOM    668  HA  ASN A  43       3.967   2.690  28.300  1.00  0.00           H
ATOM    669  CB  ASN A  43       5.187   1.210  29.220  1.00  0.00           C
ATOM    670  HB1 ASN A  43       5.227   0.130  29.350  1.00  0.00           H
ATOM    671  HB2 ASN A  43       5.257   1.700  30.190  1.00  0.00           H
ATOM    672  CG  ASN A  43       6.447   1.580  28.390  1.00  0.00           C
ATOM    673  OD1 ASN A  43       6.927   0.920  27.460  1.00  0.00           O
ATOM    674  ND2 ASN A  43       7.187   2.660  28.670  1.00  0.00           N
ATOM    675 1HD2 ASN A  43       6.967   3.330  29.390  1.00  0.00           H
ATOM    676 2HD2 ASN A  43       8.007   2.890  28.120  1.00  0.00           H
ATOM    677  C   ASN A  43       3.737   0.990  27.080  1.00  0.00           C
ATOM    678  O   ASN A  43       4.297   1.530  26.170  1.00  0.00           O
ATOM    679  N   LYS A  44       2.937  -0.030  26.840  1.00  0.00           N
ATOM    680  H   LYS A  44       2.317  -0.350  27.580  1.00  0.00           H
ATOM    681  CA  LYS A  44       2.777  -0.850  25.600  1.00  0.00           C
ATOM    682  HA  LYS A  44       2.137  -1.650  25.970  1.00  0.00           H
ATOM    683  CB  LYS A  44       2.097   0.050  24.530  1.00  0.00           C
ATOM    684  HB1 LYS A  44       2.747   0.760  24.030  1.00  0.00           H
ATOM    685  HB2 LYS A  44       1.347   0.680  25.010  1.00  0.00           H
ATOM    686  CG  LYS A  44       1.237  -0.780  23.500  1.00  0.00           C
ATOM    687  HG1 LYS A  44       0.397  -1.270  24.000  1.00  0.00           H
ATOM    688  HG2 LYS A  44       1.937  -1.520  23.120  1.00  0.00           H
ATOM    689  CD  LYS A  44       0.767   0.150  22.370  1.00  0.00           C
ATOM    690  HD1 LYS A  44       1.537   0.820  21.990  1.00  0.00           H
ATOM    691  HD2 LYS A  44       0.137   0.860  22.910  1.00  0.00           H
ATOM    692  CE  LYS A  44      -0.063  -0.510  21.250  1.00  0.00           C
ATOM    693  HE1 LYS A  44      -0.553   0.240  20.630  1.00  0.00           H
ATOM    694  HE2 LYS A  44      -0.793  -1.130  21.760  1.00  0.00           H
ATOM    695  NZ  LYS A  44       0.857  -1.250  20.420  1.00  0.00           N
ATOM    696  HZ1 LYS A  44       1.537  -0.690  19.940  1.00  0.00           H
ATOM    697  HZ2 LYS A  44       1.357  -1.870  21.050  1.00  0.00           H
ATOM    698  HZ3 LYS A  44       0.367  -1.690  19.650  1.00  0.00           H
ATOM    699  C   LYS A  44       4.037  -1.590  25.090  1.00  0.00           C
ATOM    700  O   LYS A  44       3.887  -2.650  24.510  1.00  0.00           O
ATOM    701  N   LEU A  45       5.217  -1.160  25.470  1.00  0.00           N
ATOM    702  H   LEU A  45       5.347  -0.380  26.100  1.00  0.00           H
ATOM    703  CA  LEU A  45       6.447  -1.600  24.850  1.00  0.00           C
ATOM    704  HA  LEU A  45       6.197  -2.240  24.000  1.00  0.00           H
ATOM    705  CB  LEU A  45       7.357  -0.410  24.310  1.00  0.00           C
ATOM    706  HB1 LEU A  45       8.067  -0.840  23.600  1.00  0.00           H
ATOM    707  HB2 LEU A  45       7.817   0.100  25.160  1.00  0.00           H
ATOM    708  CG  LEU A  45       6.557   0.700  23.590  1.00  0.00           C
ATOM    709  HG  LEU A  45       5.837   1.180  24.250  1.00  0.00           H
ATOM    710  CD1 LEU A  45       7.597   1.720  23.240  1.00  0.00           C
ATOM    711 1HD1 LEU A  45       7.287   2.310  22.370  1.00  0.00           H
ATOM    712 2HD1 LEU A  45       7.797   2.420  24.050  1.00  0.00           H
ATOM    713 3HD1 LEU A  45       8.527   1.240  22.930  1.00  0.00           H
ATOM    714  CD2 LEU A  45       5.777   0.170  22.410  1.00  0.00           C
ATOM    715 1HD2 LEU A  45       4.897  -0.380  22.730  1.00  0.00           H
ATOM    716 2HD2 LEU A  45       5.397   0.980  21.780  1.00  0.00           H
ATOM    717 3HD2 LEU A  45       6.457  -0.500  21.900  1.00  0.00           H
ATOM    718  C   LEU A  45       7.267  -2.500  25.760  1.00  0.00           C
ATOM    719  O   LEU A  45       7.597  -3.560  25.250  1.00  0.00           O
ATOM    720  N   ILE A  46       7.647  -2.160  27.030  1.00  0.00           N
ATOM    721  H   ILE A  46       7.577  -1.190  27.320  1.00  0.00           H
ATOM    722  CA  ILE A  46       8.167  -3.110  28.040  1.00  0.00           C
ATOM    723  HA  ILE A  46       8.967  -3.660  27.560  1.00  0.00           H
ATOM    724  CB  ILE A  46       8.707  -2.390  29.250  1.00  0.00           C
ATOM    725  HB  ILE A  46       9.327  -1.610  28.820  1.00  0.00           H
ATOM    726  CG2 ILE A  46       7.707  -1.680  30.120  1.00  0.00           C
ATOM    727 1HG2 ILE A  46       6.887  -2.290  30.500  1.00  0.00           H
ATOM    728 2HG2 ILE A  46       8.227  -1.250  30.970  1.00  0.00           H
ATOM    729 3HG2 ILE A  46       7.227  -0.840  29.600  1.00  0.00           H
ATOM    730  CG1 ILE A  46       9.567  -3.200  30.310  1.00  0.00           C
ATOM    731 1HG1 ILE A  46       8.967  -3.810  30.980  1.00  0.00           H
ATOM    732 2HG1 ILE A  46      10.017  -2.490  30.990  1.00  0.00           H
ATOM    733  CD  ILE A  46      10.677  -4.050  29.660  1.00  0.00           C
ATOM    734  HD1 ILE A  46      11.387  -3.430  29.100  1.00  0.00           H
ATOM    735  HD2 ILE A  46      11.217  -4.640  30.390  1.00  0.00           H
ATOM    736  HD3 ILE A  46      10.307  -4.800  28.970  1.00  0.00           H
ATOM    737  C   ILE A  46       7.087  -4.150  28.400  1.00  0.00           C
ATOM    738  O   ILE A  46       5.897  -3.760  28.410  1.00  0.00           O
ATOM    739  N   ARG A  47       7.467  -5.420  28.800  1.00  0.00           N
ATOM    740  H   ARG A  47       8.447  -5.580  28.940  1.00  0.00           H
ATOM    741  CA  ARG A  47       6.567  -6.550  28.870  1.00  0.00           C
ATOM    742  HA  ARG A  47       5.677  -6.330  28.280  1.00  0.00           H
ATOM    743  CB  ARG A  47       7.217  -7.830  28.300  1.00  0.00           C
ATOM    744  HB1 ARG A  47       7.217  -7.790  27.210  1.00  0.00           H
ATOM    745  HB2 ARG A  47       6.497  -8.620  28.510  1.00  0.00           H
ATOM    746  CG  ARG A  47       8.647  -8.280  28.850  1.00  0.00           C
ATOM    747  HG1 ARG A  47       9.297  -7.410  28.830  1.00  0.00           H
ATOM    748  HG2 ARG A  47       8.937  -8.970  28.050  1.00  0.00           H
ATOM    749  CD  ARG A  47       8.597  -9.040  30.160  1.00  0.00           C
ATOM    750  HD1 ARG A  47       7.847  -9.820  30.050  1.00  0.00           H
ATOM    751  HD2 ARG A  47       8.217  -8.380  30.940  1.00  0.00           H
ATOM    752  NE  ARG A  47       9.887  -9.570  30.720  1.00  0.00           N
ATOM    753  HE  ARG A  47      10.767  -9.480  30.220  1.00  0.00           H
ATOM    754  CZ  ARG A  47      10.037 -10.060  31.930  1.00  0.00           C
ATOM    755  NH1 ARG A  47       9.027 -10.130  32.700  1.00  0.00           N
ATOM    756 1HH1 ARG A  47       8.107  -9.810  32.450  1.00  0.00           H
ATOM    757 2HH1 ARG A  47       9.117 -10.500  33.630  1.00  0.00           H
ATOM    758  NH2 ARG A  47      11.137 -10.600  32.270  1.00  0.00           N
ATOM    759 1HH2 ARG A  47      11.887 -10.790  31.620  1.00  0.00           H
ATOM    760 2HH2 ARG A  47      11.347 -10.660  33.260  1.00  0.00           H
ATOM    761  C   ARG A  47       6.167  -6.810  30.360  1.00  0.00           C
ATOM    762  O   ARG A  47       6.867  -6.450  31.310  1.00  0.00           O
ATOM    763  N   PRO A  48       5.027  -7.510  30.630  1.00  0.00           N
ATOM    764  CD  PRO A  48       4.097  -7.950  29.630  1.00  0.00           C
ATOM    765  HD1 PRO A  48       4.457  -8.850  29.130  1.00  0.00           H
ATOM    766  HD2 PRO A  48       4.007  -7.210  28.830  1.00  0.00           H
ATOM    767  CG  PRO A  48       2.737  -8.040  30.370  1.00  0.00           C
ATOM    768  HG1 PRO A  48       2.027  -8.740  29.930  1.00  0.00           H
ATOM    769  HG2 PRO A  48       2.247  -7.070  30.260  1.00  0.00           H
ATOM    770  CB  PRO A  48       3.077  -8.400  31.830  1.00  0.00           C
ATOM    771  HB1 PRO A  48       3.197  -9.480  31.930  1.00  0.00           H
ATOM    772  HB2 PRO A  48       2.247  -7.970  32.390  1.00  0.00           H
ATOM    773  CA  PRO A  48       4.477  -7.740  31.960  1.00  0.00           C
ATOM    774  HA  PRO A  48       4.427  -6.730  32.360  1.00  0.00           H
ATOM    775  C   PRO A  48       5.537  -8.650  32.770  1.00  0.00           C
ATOM    776  O   PRO A  48       6.337  -9.410  32.170  1.00  0.00           O
ATOM    777  N   ALA A  49       5.537  -8.570  34.100  1.00  0.00           N
ATOM    778  H   ALA A  49       4.877  -7.940  34.530  1.00  0.00           H
ATOM    779  CA  ALA A  49       6.357  -9.350  34.930  1.00  0.00           C
ATOM    780  HA  ALA A  49       6.777 -10.170  34.350  1.00  0.00           H
ATOM    781  CB  ALA A  49       7.567  -8.520  35.360  1.00  0.00           C
ATOM    782  HB1 ALA A  49       8.157  -9.090  36.080  1.00  0.00           H
ATOM    783  HB2 ALA A  49       8.187  -8.370  34.480  1.00  0.00           H
ATOM    784  HB3 ALA A  49       7.167  -7.650  35.880  1.00  0.00           H
ATOM    785  C   ALA A  49       5.547  -9.930  36.170  1.00  0.00           C
ATOM    786  O   ALA A  49       4.757  -9.180  36.670  1.00  0.00           O
ATOM    787  N   THR A  50       5.877 -11.110  36.650  1.00  0.00           N
ATOM    788  H   THR A  50       6.557 -11.660  36.140  1.00  0.00           H
ATOM    789  CA  THR A  50       5.347 -11.620  37.960  1.00  0.00           C
ATOM    790  HA  THR A  50       4.257 -11.620  37.920  1.00  0.00           H
ATOM    791  CB  THR A  50       5.877 -13.080  38.220  1.00  0.00           C
ATOM    792  HB  THR A  50       6.967 -13.080  38.160  1.00  0.00           H
ATOM    793  CG2 THR A  50       5.257 -13.640  39.490  1.00  0.00           C
ATOM    794 1HG2 THR A  50       5.367 -14.720  39.420  1.00  0.00           H
ATOM    795 2HG2 THR A  50       5.837 -13.390  40.380  1.00  0.00           H
ATOM    796 3HG2 THR A  50       4.217 -13.350  39.610  1.00  0.00           H
ATOM    797  OG1 THR A  50       5.527 -13.950  37.220  1.00  0.00           O
ATOM    798  HG1 THR A  50       5.887 -13.660  36.380  1.00  0.00           H
ATOM    799  C   THR A  50       5.737 -10.770  39.220  1.00  0.00           C
ATOM    800  O   THR A  50       4.857 -10.330  40.010  1.00  0.00           O
ATOM    801  N   ASN A  51       7.037 -10.340  39.310  1.00  0.00           N
ATOM    802  H   ASN A  51       7.727 -10.730  38.680  1.00  0.00           H
ATOM    803  CA  ASN A  51       7.507  -9.270  40.190  1.00  0.00           C
ATOM    804  HA  ASN A  51       6.897  -8.370  40.120  1.00  0.00           H
ATOM    805  CB  ASN A  51       7.567  -9.780  41.650  1.00  0.00           C
ATOM    806  HB1 ASN A  51       8.127 -10.720  41.680  1.00  0.00           H
ATOM    807  HB2 ASN A  51       6.567 -10.100  41.940  1.00  0.00           H
ATOM    808  CG  ASN A  51       8.087  -8.800  42.720  1.00  0.00           C
ATOM    809  OD1 ASN A  51       8.577  -9.230  43.800  1.00  0.00           O
ATOM    810  ND2 ASN A  51       7.777  -7.540  42.570  1.00  0.00           N
ATOM    811 1HD2 ASN A  51       7.267  -7.120  41.800  1.00  0.00           H
ATOM    812 2HD2 ASN A  51       8.247  -6.860  43.150  1.00  0.00           H
ATOM    813  C   ASN A  51       8.907  -8.860  39.630  1.00  0.00           C
ATOM    814  O   ASN A  51       9.547  -9.700  38.990  1.00  0.00           O
ATOM    815  N   GLY A  52       9.497  -7.660  39.990  1.00  0.00           N
ATOM    816  H   GLY A  52       8.987  -6.890  40.400  1.00  0.00           H
ATOM    817  CA  GLY A  52      10.927  -7.520  39.680  1.00  0.00           C
ATOM    818  HA1 GLY A  52      11.547  -8.290  40.150  1.00  0.00           H
ATOM    819  HA2 GLY A  52      11.297  -6.580  40.090  1.00  0.00           H
ATOM    820  C   GLY A  52      11.147  -7.640  38.120  1.00  0.00           C
ATOM    821  O   GLY A  52      10.367  -7.070  37.360  1.00  0.00           O
ATOM    822  N   SER A  53      12.177  -8.410  37.740  1.00  0.00           N
ATOM    823  H   SER A  53      12.867  -8.820  38.340  1.00  0.00           H
ATOM    824  CA  SER A  53      12.277  -8.800  36.330  1.00  0.00           C
ATOM    825  HA  SER A  53      11.727  -8.060  35.750  1.00  0.00           H
ATOM    826  CB  SER A  53      13.777  -8.710  35.950  1.00  0.00           C
ATOM    827  HB1 SER A  53      13.947  -8.690  34.870  1.00  0.00           H
ATOM    828  HB2 SER A  53      14.207  -9.630  36.340  1.00  0.00           H
ATOM    829  OG  SER A  53      14.437  -7.550  36.560  1.00  0.00           O
ATOM    830  HG  SER A  53      14.307  -6.860  35.910  1.00  0.00           H
ATOM    831  C   SER A  53      11.677 -10.220  36.000  1.00  0.00           C
ATOM    832  O   SER A  53      11.907 -10.700  34.850  1.00  0.00           O
ATOM    833  N   GLU A  54      10.967 -10.870  36.910  1.00  0.00           N
ATOM    834  H   GLU A  54      10.687 -10.420  37.770  1.00  0.00           H
ATOM    835  CA  GLU A  54      10.507 -12.270  36.750  1.00  0.00           C
ATOM    836  HA  GLU A  54      11.317 -12.980  36.590  1.00  0.00           H
ATOM    837  CB  GLU A  54       9.927 -12.760  38.050  1.00  0.00           C
ATOM    838  HB1 GLU A  54       9.697 -13.820  37.880  1.00  0.00           H
ATOM    839  HB2 GLU A  54       8.997 -12.270  38.320  1.00  0.00           H
ATOM    840  CG  GLU A  54      10.937 -12.760  39.220  1.00  0.00           C
ATOM    841  HG1 GLU A  54      10.437 -13.140  40.110  1.00  0.00           H
ATOM    842  HG2 GLU A  54      11.297 -11.760  39.430  1.00  0.00           H
ATOM    843  CD  GLU A  54      12.127 -13.680  39.040  1.00  0.00           C
ATOM    844  OE1 GLU A  54      12.037 -14.950  38.830  1.00  0.00           O
ATOM    845  OE2 GLU A  54      13.277 -13.110  39.000  1.00  0.00           O
ATOM    846  C   GLU A  54       9.507 -12.370  35.560  1.00  0.00           C
ATOM    847  O   GLU A  54       8.687 -11.490  35.320  1.00  0.00           O
ATOM    848  N   LEU A  55       9.517 -13.530  34.880  1.00  0.00           N
ATOM    849  H   LEU A  55      10.137 -14.210  35.300  1.00  0.00           H
ATOM    850  CA  LEU A  55       8.747 -13.800  33.660  1.00  0.00           C
ATOM    851  HA  LEU A  55       9.227 -13.130  32.950  1.00  0.00           H
ATOM    852  CB  LEU A  55       9.027 -15.200  33.130  1.00  0.00           C
ATOM    853  HB1 LEU A  55      10.097 -15.190  32.960  1.00  0.00           H
ATOM    854  HB2 LEU A  55       8.477 -15.340  32.200  1.00  0.00           H
ATOM    855  CG  LEU A  55       8.797 -16.370  34.030  1.00  0.00           C
ATOM    856  HG  LEU A  55       9.027 -16.130  35.070  1.00  0.00           H
ATOM    857  CD1 LEU A  55       7.367 -16.720  33.920  1.00  0.00           C
ATOM    858 1HD1 LEU A  55       7.207 -17.640  34.490  1.00  0.00           H
ATOM    859 2HD1 LEU A  55       6.777 -15.990  34.470  1.00  0.00           H
ATOM    860 3HD1 LEU A  55       6.997 -16.800  32.900  1.00  0.00           H
ATOM    861  CD2 LEU A  55       9.717 -17.630  33.640  1.00  0.00           C
ATOM    862 1HD2 LEU A  55      10.727 -17.450  34.010  1.00  0.00           H
ATOM    863 2HD2 LEU A  55       9.327 -18.580  34.020  1.00  0.00           H
ATOM    864 3HD2 LEU A  55       9.717 -17.640  32.550  1.00  0.00           H
ATOM    865  C   LEU A  55       7.227 -13.480  33.680  1.00  0.00           C
ATOM    866  O   LEU A  55       6.577 -13.360  34.700  1.00  0.00           O
ATOM    867  N   VAL A  56       6.637 -13.390  32.460  1.00  0.00           N
ATOM    868  H   VAL A  56       7.207 -13.340  31.630  1.00  0.00           H
ATOM    869  CA  VAL A  56       5.107 -13.460  32.340  1.00  0.00           C
ATOM    870  HA  VAL A  56       4.697 -13.140  33.300  1.00  0.00           H
ATOM    871  CB  VAL A  56       4.577 -12.440  31.370  1.00  0.00           C
ATOM    872  HB  VAL A  56       4.797 -11.450  31.750  1.00  0.00           H
ATOM    873  CG1 VAL A  56       5.217 -12.460  29.940  1.00  0.00           C
ATOM    874 1HG1 VAL A  56       6.287 -12.260  29.920  1.00  0.00           H
ATOM    875 2HG1 VAL A  56       5.007 -13.400  29.420  1.00  0.00           H
ATOM    876 3HG1 VAL A  56       4.677 -11.730  29.340  1.00  0.00           H
ATOM    877  CG2 VAL A  56       3.007 -12.510  31.250  1.00  0.00           C
ATOM    878 1HG2 VAL A  56       2.617 -11.670  30.670  1.00  0.00           H
ATOM    879 2HG2 VAL A  56       2.747 -13.400  30.670  1.00  0.00           H
ATOM    880 3HG2 VAL A  56       2.517 -12.500  32.230  1.00  0.00           H
ATOM    881  C   VAL A  56       4.597 -14.920  32.030  1.00  0.00           C
ATOM    882  O   VAL A  56       4.877 -15.410  30.960  1.00  0.00           O
ATOM    883  N   THR A  57       3.977 -15.620  32.940  1.00  0.00           N
ATOM    884  H   THR A  57       3.827 -15.150  33.820  1.00  0.00           H
ATOM    885  CA  THR A  57       3.347 -16.910  32.540  1.00  0.00           C
ATOM    886  HA  THR A  57       4.107 -17.440  31.960  1.00  0.00           H
ATOM    887  CB  THR A  57       3.027 -17.840  33.770  1.00  0.00           C
ATOM    888  HB  THR A  57       2.227 -17.370  34.340  1.00  0.00           H
ATOM    889  CG2 THR A  57       2.567 -19.230  33.440  1.00  0.00           C
ATOM    890 1HG2 THR A  57       2.527 -19.870  34.320  1.00  0.00           H
ATOM    891 2HG2 THR A  57       1.617 -19.230  32.900  1.00  0.00           H
ATOM    892 3HG2 THR A  57       3.257 -19.670  32.720  1.00  0.00           H
ATOM    893  OG1 THR A  57       4.247 -17.800  34.540  1.00  0.00           O
ATOM    894  HG1 THR A  57       4.387 -16.870  34.760  1.00  0.00           H
ATOM    895  C   THR A  57       2.057 -16.670  31.730  1.00  0.00           C
ATOM    896  O   THR A  57       1.097 -16.220  32.330  1.00  0.00           O
ATOM    897  N   VAL A  58       1.917 -17.260  30.550  1.00  0.00           N
ATOM    898  H   VAL A  58       2.677 -17.760  30.110  1.00  0.00           H
ATOM    899  CA  VAL A  58       0.667 -17.160  29.800  1.00  0.00           C
ATOM    900  HA  VAL A  58      -0.083 -16.640  30.400  1.00  0.00           H
ATOM    901  CB  VAL A  58       0.917 -16.510  28.460  1.00  0.00           C
ATOM    902  HB  VAL A  58       1.627 -17.150  27.940  1.00  0.00           H
ATOM    903  CG1 VAL A  58      -0.363 -16.320  27.740  1.00  0.00           C
ATOM    904 1HG1 VAL A  58      -1.183 -15.800  28.220  1.00  0.00           H
ATOM    905 2HG1 VAL A  58      -0.173 -15.790  26.810  1.00  0.00           H
ATOM    906 3HG1 VAL A  58      -0.643 -17.280  27.300  1.00  0.00           H
ATOM    907  CG2 VAL A  58       1.637 -15.120  28.430  1.00  0.00           C
ATOM    908 1HG2 VAL A  58       2.627 -15.250  28.880  1.00  0.00           H
ATOM    909 2HG2 VAL A  58       1.897 -14.750  27.440  1.00  0.00           H
ATOM    910 3HG2 VAL A  58       1.097 -14.340  28.970  1.00  0.00           H
ATOM    911  C   VAL A  58       0.277 -18.620  29.630  1.00  0.00           C
ATOM    912  O   VAL A  58       1.087 -19.530  29.300  1.00  0.00           O
ATOM    913  N   GLN A  59      -0.953 -18.900  29.860  1.00  0.00           N
ATOM    914  H   GLN A  59      -1.553 -18.150  30.150  1.00  0.00           H
ATOM    915  CA  GLN A  59      -1.603 -20.200  29.630  1.00  0.00           C
ATOM    916  HA  GLN A  59      -0.793 -20.900  29.400  1.00  0.00           H
ATOM    917  CB  GLN A  59      -2.283 -20.670  30.940  1.00  0.00           C
ATOM    918  HB1 GLN A  59      -1.653 -20.390  31.790  1.00  0.00           H
ATOM    919  HB2 GLN A  59      -2.363 -21.760  30.940  1.00  0.00           H
ATOM    920  CG  GLN A  59      -3.613 -19.970  31.310  1.00  0.00           C
ATOM    921  HG1 GLN A  59      -4.373 -20.480  30.730  1.00  0.00           H
ATOM    922  HG2 GLN A  59      -3.503 -18.910  31.080  1.00  0.00           H
ATOM    923  CD  GLN A  59      -3.933 -20.050  32.800  1.00  0.00           C
ATOM    924  OE1 GLN A  59      -4.863 -20.830  33.160  1.00  0.00           O
ATOM    925  NE2 GLN A  59      -3.323 -19.240  33.630  1.00  0.00           N
ATOM    926 1HE2 GLN A  59      -2.713 -18.510  33.290  1.00  0.00           H
ATOM    927 2HE2 GLN A  59      -3.643 -19.260  34.590  1.00  0.00           H
ATOM    928  C   GLN A  59      -2.503 -20.190  28.390  1.00  0.00           C
ATOM    929  O   GLN A  59      -3.283 -19.250  28.160  1.00  0.00           O
ATOM    930  N   LEU A  60      -2.343 -21.150  27.470  1.00  0.00           N
ATOM    931  H   LEU A  60      -1.573 -21.800  27.530  1.00  0.00           H
ATOM    932  CA  LEU A  60      -3.043 -21.260  26.210  1.00  0.00           C
ATOM    933  HA  LEU A  60      -3.453 -20.260  26.040  1.00  0.00           H
ATOM    934  CB  LEU A  60      -2.023 -21.460  25.040  1.00  0.00           C
ATOM    935  HB1 LEU A  60      -2.613 -21.350  24.140  1.00  0.00           H
ATOM    936  HB2 LEU A  60      -1.573 -22.460  25.080  1.00  0.00           H
ATOM    937  CG  LEU A  60      -0.803 -20.520  24.960  1.00  0.00           C
ATOM    938  HG  LEU A  60      -0.153 -20.630  25.830  1.00  0.00           H
ATOM    939  CD1 LEU A  60      -0.023 -20.780  23.650  1.00  0.00           C
ATOM    940 1HD1 LEU A  60       0.257 -21.830  23.540  1.00  0.00           H
ATOM    941 2HD1 LEU A  60      -0.693 -20.450  22.860  1.00  0.00           H
ATOM    942 3HD1 LEU A  60       0.877 -20.170  23.610  1.00  0.00           H
ATOM    943  CD2 LEU A  60      -1.323 -19.060  25.020  1.00  0.00           C
ATOM    944 1HD2 LEU A  60      -1.603 -18.780  26.030  1.00  0.00           H
ATOM    945 2HD2 LEU A  60      -0.563 -18.360  24.660  1.00  0.00           H
ATOM    946 3HD2 LEU A  60      -2.103 -19.030  24.260  1.00  0.00           H
ATOM    947  C   LEU A  60      -4.123 -22.370  26.130  1.00  0.00           C
ATOM    948  O   LEU A  60      -4.013 -23.430  26.710  1.00  0.00           O
ATOM    949  N   MET A  61      -5.213 -22.100  25.480  1.00  0.00           N
ATOM    950  H   MET A  61      -5.303 -21.190  25.040  1.00  0.00           H
ATOM    951  CA  MET A  61      -6.343 -23.090  25.350  1.00  0.00           C
ATOM    952  HA  MET A  61      -6.033 -24.100  25.630  1.00  0.00           H
ATOM    953  CB  MET A  61      -7.453 -22.740  26.310  1.00  0.00           C
ATOM    954  HB1 MET A  61      -8.383 -23.310  26.280  1.00  0.00           H
ATOM    955  HB2 MET A  61      -7.743 -21.690  26.180  1.00  0.00           H
ATOM    956  CG  MET A  61      -7.083 -22.850  27.840  1.00  0.00           C
ATOM    957  HG1 MET A  61      -6.713 -23.860  28.030  1.00  0.00           H
ATOM    958  HG2 MET A  61      -8.053 -22.980  28.330  1.00  0.00           H
ATOM    959  SD  MET A  61      -6.183 -21.400  28.640  1.00  0.00           S
ATOM    960  CE  MET A  61      -7.373 -20.060  28.820  1.00  0.00           C
ATOM    961  HE1 MET A  61      -8.183 -20.290  29.520  1.00  0.00           H
ATOM    962  HE2 MET A  61      -6.863 -19.200  29.270  1.00  0.00           H
ATOM    963  HE3 MET A  61      -7.773 -19.810  27.840  1.00  0.00           H
ATOM    964  C   MET A  61      -6.853 -23.230  23.910  1.00  0.00           C
ATOM    965  O   MET A  61      -7.193 -22.230  23.360  1.00  0.00           O
ATOM    966  N   VAL A  62      -6.973 -24.470  23.370  1.00  0.00           N
ATOM    967  H   VAL A  62      -6.543 -25.270  23.820  1.00  0.00           H
ATOM    968  CA  VAL A  62      -7.483 -24.580  21.960  1.00  0.00           C
ATOM    969  HA  VAL A  62      -7.483 -23.590  21.500  1.00  0.00           H
ATOM    970  CB  VAL A  62      -6.423 -25.350  21.150  1.00  0.00           C
ATOM    971  HB  VAL A  62      -6.313 -26.380  21.490  1.00  0.00           H
ATOM    972  CG1 VAL A  62      -6.753 -25.630  19.660  1.00  0.00           C
ATOM    973 1HG1 VAL A  62      -6.073 -26.370  19.250  1.00  0.00           H
ATOM    974 2HG1 VAL A  62      -7.713 -26.140  19.560  1.00  0.00           H
ATOM    975 3HG1 VAL A  62      -6.703 -24.710  19.090  1.00  0.00           H
ATOM    976  CG2 VAL A  62      -5.053 -24.710  21.180  1.00  0.00           C
ATOM    977 1HG2 VAL A  62      -4.673 -24.550  22.190  1.00  0.00           H
ATOM    978 2HG2 VAL A  62      -4.343 -25.400  20.710  1.00  0.00           H
ATOM    979 3HG2 VAL A  62      -5.073 -23.800  20.590  1.00  0.00           H
ATOM    980  C   VAL A  62      -8.843 -25.190  21.970  1.00  0.00           C
ATOM    981  O   VAL A  62      -9.023 -26.250  22.470  1.00  0.00           O
ATOM    982  N   SER A  63      -9.783 -24.680  21.140  1.00  0.00           N
ATOM    983  H   SER A  63      -9.553 -23.890  20.550  1.00  0.00           H
ATOM    984  CA  SER A  63     -11.073 -25.330  20.800  1.00  0.00           C
ATOM    985  HA  SER A  63     -11.033 -26.370  21.110  1.00  0.00           H
ATOM    986  CB  SER A  63     -12.223 -24.720  21.550  1.00  0.00           C
ATOM    987  HB1 SER A  63     -12.243 -23.680  21.220  1.00  0.00           H
ATOM    988  HB2 SER A  63     -12.003 -24.630  22.610  1.00  0.00           H
ATOM    989  OG  SER A  63     -13.493 -25.330  21.360  1.00  0.00           O
ATOM    990  HG  SER A  63     -14.163 -24.730  21.680  1.00  0.00           H
ATOM    991  C   SER A  63     -11.353 -25.270  19.310  1.00  0.00           C
ATOM    992  O   SER A  63     -11.253 -24.180  18.700  1.00  0.00           O
ATOM    993  N   LEU A  64     -11.693 -26.350  18.700  1.00  0.00           N
ATOM    994  H   LEU A  64     -11.893 -27.190  19.220  1.00  0.00           H
ATOM    995  CA  LEU A  64     -11.953 -26.290  17.270  1.00  0.00           C
ATOM    996  HA  LEU A  64     -11.283 -25.550  16.830  1.00  0.00           H
ATOM    997  CB  LEU A  64     -11.753 -27.710  16.630  1.00  0.00           C
ATOM    998  HB1 LEU A  64     -11.913 -27.540  15.560  1.00  0.00           H
ATOM    999  HB2 LEU A  64     -12.493 -28.350  17.090  1.00  0.00           H
ATOM   1000  CG  LEU A  64     -10.413 -28.350  16.870  1.00  0.00           C
ATOM   1001  HG  LEU A  64     -10.263 -28.720  17.880  1.00  0.00           H
ATOM   1002  CD1 LEU A  64     -10.133 -29.540  15.860  1.00  0.00           C
ATOM   1003 1HD1 LEU A  64     -10.603 -30.390  16.360  1.00  0.00           H
ATOM   1004 2HD1 LEU A  64     -10.543 -29.320  14.870  1.00  0.00           H
ATOM   1005 3HD1 LEU A  64      -9.063 -29.700  15.790  1.00  0.00           H
ATOM   1006  CD2 LEU A  64      -9.263 -27.410  16.480  1.00  0.00           C
ATOM   1007 1HD2 LEU A  64      -9.343 -26.520  17.100  1.00  0.00           H
ATOM   1008 2HD2 LEU A  64      -8.393 -27.890  16.940  1.00  0.00           H
ATOM   1009 3HD2 LEU A  64      -9.193 -27.140  15.430  1.00  0.00           H
ATOM   1010  C   LEU A  64     -13.393 -25.830  16.910  1.00  0.00           C
ATOM   1011  O   LEU A  64     -14.343 -26.530  17.270  1.00  0.00           O
ATOM   1012  N   ALA A  65     -13.533 -24.730  16.170  1.00  0.00           N
ATOM   1013  H   ALA A  65     -12.703 -24.300  15.790  1.00  0.00           H
ATOM   1014  CA  ALA A  65     -14.893 -24.390  15.620  1.00  0.00           C
ATOM   1015  HA  ALA A  65     -15.633 -24.620  16.390  1.00  0.00           H
ATOM   1016  CB  ALA A  65     -14.903 -22.930  15.260  1.00  0.00           C
ATOM   1017  HB1 ALA A  65     -14.203 -22.970  14.430  1.00  0.00           H
ATOM   1018  HB2 ALA A  65     -15.893 -22.590  14.950  1.00  0.00           H
ATOM   1019  HB3 ALA A  65     -14.513 -22.350  16.100  1.00  0.00           H
ATOM   1020  C   ALA A  65     -15.233 -25.280  14.410  1.00  0.00           C
ATOM   1021  O   ALA A  65     -16.353 -25.820  14.380  1.00  0.00           O
ATOM   1022  N   GLN A  66     -14.323 -25.540  13.470  1.00  0.00           N
ATOM   1023  H   GLN A  66     -13.423 -25.120  13.580  1.00  0.00           H
ATOM   1024  CA  GLN A  66     -14.633 -26.240  12.220  1.00  0.00           C
ATOM   1025  HA  GLN A  66     -15.423 -26.960  12.400  1.00  0.00           H
ATOM   1026  CB  GLN A  66     -15.073 -25.210  11.250  1.00  0.00           C
ATOM   1027  HB1 GLN A  66     -14.183 -24.660  10.940  1.00  0.00           H
ATOM   1028  HB2 GLN A  66     -15.673 -24.500  11.820  1.00  0.00           H
ATOM   1029  CG  GLN A  66     -15.833 -25.670   9.990  1.00  0.00           C
ATOM   1030  HG1 GLN A  66     -15.233 -26.500   9.630  1.00  0.00           H
ATOM   1031  HG2 GLN A  66     -15.933 -24.820   9.320  1.00  0.00           H
ATOM   1032  CD  GLN A  66     -17.253 -26.180  10.220  1.00  0.00           C
ATOM   1033  OE1 GLN A  66     -17.973 -25.680  11.040  1.00  0.00           O
ATOM   1034  NE2 GLN A  66     -17.683 -27.110   9.440  1.00  0.00           N
ATOM   1035 1HE2 GLN A  66     -17.053 -27.730   8.960  1.00  0.00           H
ATOM   1036 2HE2 GLN A  66     -18.663 -27.300   9.560  1.00  0.00           H
ATOM   1037  C   GLN A  66     -13.363 -26.970  11.730  1.00  0.00           C
ATOM   1038  O   GLN A  66     -12.303 -26.470  11.840  1.00  0.00           O
ATOM   1039  N   LEU A  67     -13.593 -28.110  11.060  1.00  0.00           N
ATOM   1040  H   LEU A  67     -14.493 -28.560  11.130  1.00  0.00           H
ATOM   1041  CA  LEU A  67     -12.543 -28.670  10.160  1.00  0.00           C
ATOM   1042  HA  LEU A  67     -11.603 -28.130  10.230  1.00  0.00           H
ATOM   1043  CB  LEU A  67     -12.193 -30.160  10.550  1.00  0.00           C
ATOM   1044  HB1 LEU A  67     -13.153 -30.690  10.560  1.00  0.00           H
ATOM   1045  HB2 LEU A  67     -11.743 -30.080  11.540  1.00  0.00           H
ATOM   1046  CG  LEU A  67     -11.083 -30.860   9.660  1.00  0.00           C
ATOM   1047  HG  LEU A  67     -11.433 -30.870   8.630  1.00  0.00           H
ATOM   1048  CD1 LEU A  67      -9.703 -30.250   9.770  1.00  0.00           C
ATOM   1049 1HD1 LEU A  67      -9.803 -29.230   9.380  1.00  0.00           H
ATOM   1050 2HD1 LEU A  67      -9.333 -30.320  10.790  1.00  0.00           H
ATOM   1051 3HD1 LEU A  67      -9.063 -30.840   9.110  1.00  0.00           H
ATOM   1052  CD2 LEU A  67     -10.983 -32.320  10.170  1.00  0.00           C
ATOM   1053 1HD2 LEU A  67     -10.563 -32.340  11.170  1.00  0.00           H
ATOM   1054 2HD2 LEU A  67     -11.873 -32.940  10.100  1.00  0.00           H
ATOM   1055 3HD2 LEU A  67     -10.273 -32.790   9.480  1.00  0.00           H
ATOM   1056  C   LEU A  67     -12.983 -28.590   8.720  1.00  0.00           C
ATOM   1057  O   LEU A  67     -13.883 -29.300   8.280  1.00  0.00           O
ATOM   1058  N   ILE A  68     -12.233 -27.840   7.890  1.00  0.00           N
ATOM   1059  H   ILE A  68     -11.573 -27.170   8.260  1.00  0.00           H
ATOM   1060  CA  ILE A  68     -12.813 -27.440   6.590  1.00  0.00           C
ATOM   1061  HA  ILE A  68     -13.903 -27.430   6.680  1.00  0.00           H
ATOM   1062  CB  ILE A  68     -12.453 -25.910   6.380  1.00  0.00           C
ATOM   1063  HB  ILE A  68     -11.373 -25.880   6.510  1.00  0.00           H
ATOM   1064  CG2 ILE A  68     -12.713 -25.570   4.930  1.00  0.00           C
ATOM   1065 1HG2 ILE A  68     -13.763 -25.780   4.720  1.00  0.00           H
ATOM   1066 2HG2 ILE A  68     -12.543 -24.500   4.790  1.00  0.00           H
ATOM   1067 3HG2 ILE A  68     -12.083 -26.230   4.340  1.00  0.00           H
ATOM   1068  CG1 ILE A  68     -13.243 -25.020   7.400  1.00  0.00           C
ATOM   1069 1HG1 ILE A  68     -13.303 -25.610   8.320  1.00  0.00           H
ATOM   1070 2HG1 ILE A  68     -14.233 -24.790   7.010  1.00  0.00           H
ATOM   1071  CD  ILE A  68     -12.463 -23.660   7.750  1.00  0.00           C
ATOM   1072  HD1 ILE A  68     -11.413 -23.890   7.930  1.00  0.00           H
ATOM   1073  HD2 ILE A  68     -12.443 -23.010   6.880  1.00  0.00           H
ATOM   1074  HD3 ILE A  68     -12.903 -23.150   8.610  1.00  0.00           H
ATOM   1075  C   ILE A  68     -12.243 -28.360   5.530  1.00  0.00           C
ATOM   1076  O   ILE A  68     -12.913 -28.780   4.560  1.00  0.00           O
ATOM   1077  N   SER A  69     -10.903 -28.620   5.670  1.00  0.00           N
ATOM   1078  H   SER A  69     -10.403 -28.170   6.430  1.00  0.00           H
ATOM   1079  CA  SER A  69     -10.183 -29.300   4.670  1.00  0.00           C
ATOM   1080  HA  SER A  69     -10.823 -30.120   4.330  1.00  0.00           H
ATOM   1081  CB  SER A  69      -9.813 -28.500   3.410  1.00  0.00           C
ATOM   1082  HB1 SER A  69     -10.683 -28.210   2.810  1.00  0.00           H
ATOM   1083  HB2 SER A  69      -9.233 -29.160   2.770  1.00  0.00           H
ATOM   1084  OG  SER A  69      -9.043 -27.370   3.640  1.00  0.00           O
ATOM   1085  HG  SER A  69      -9.593 -26.620   3.380  1.00  0.00           H
ATOM   1086  C   SER A  69      -8.893 -30.020   5.190  1.00  0.00           C
ATOM   1087  O   SER A  69      -8.153 -29.500   6.010  1.00  0.00           O
ATOM   1088  N   VAL A  70      -8.693 -31.240   4.720  1.00  0.00           N
ATOM   1089  H   VAL A  70      -9.413 -31.610   4.120  1.00  0.00           H
ATOM   1090  CA  VAL A  70      -7.433 -32.010   4.840  1.00  0.00           C
ATOM   1091  HA  VAL A  70      -6.643 -31.500   5.400  1.00  0.00           H
ATOM   1092  CB  VAL A  70      -7.713 -33.320   5.660  1.00  0.00           C
ATOM   1093  HB  VAL A  70      -8.383 -33.910   5.030  1.00  0.00           H
ATOM   1094  CG1 VAL A  70      -6.393 -34.060   5.880  1.00  0.00           C
ATOM   1095 1HG1 VAL A  70      -5.703 -33.360   6.350  1.00  0.00           H
ATOM   1096 2HG1 VAL A  70      -6.483 -34.880   6.590  1.00  0.00           H
ATOM   1097 3HG1 VAL A  70      -5.933 -34.300   4.930  1.00  0.00           H
ATOM   1098  CG2 VAL A  70      -8.323 -32.970   7.010  1.00  0.00           C
ATOM   1099 1HG2 VAL A  70      -7.573 -32.440   7.610  1.00  0.00           H
ATOM   1100 2HG2 VAL A  70      -9.253 -32.410   7.060  1.00  0.00           H
ATOM   1101 3HG2 VAL A  70      -8.573 -33.880   7.560  1.00  0.00           H
ATOM   1102  C   VAL A  70      -6.833 -32.310   3.430  1.00  0.00           C
ATOM   1103  O   VAL A  70      -7.563 -32.660   2.490  1.00  0.00           O
ATOM   1104  N   HIS A  71      -5.543 -32.090   3.320  1.00  0.00           N
ATOM   1105  H   HIS A  71      -5.143 -31.610   4.110  1.00  0.00           H
ATOM   1106  CA  HIS A  71      -4.793 -32.060   2.010  1.00  0.00           C
ATOM   1107  HA  HIS A  71      -5.493 -32.200   1.190  1.00  0.00           H
ATOM   1108  CB  HIS A  71      -4.033 -30.650   1.920  1.00  0.00           C
ATOM   1109  HB1 HIS A  71      -3.483 -30.730   0.990  1.00  0.00           H
ATOM   1110  HB2 HIS A  71      -3.453 -30.480   2.830  1.00  0.00           H
ATOM   1111  CG  HIS A  71      -5.003 -29.580   1.930  1.00  0.00           C
ATOM   1112  ND1 HIS A  71      -5.673 -29.110   0.840  1.00  0.00           N
ATOM   1113  CE1 HIS A  71      -6.543 -28.200   1.300  1.00  0.00           C
ATOM   1114  HE1 HIS A  71      -7.233 -27.670   0.660  1.00  0.00           H
ATOM   1115  NE2 HIS A  71      -6.443 -28.030   2.660  1.00  0.00           N
ATOM   1116  HE2 HIS A  71      -6.993 -27.400   3.240  1.00  0.00           H
ATOM   1117  CD2 HIS A  71      -5.463 -28.900   3.020  1.00  0.00           C
ATOM   1118  HD2 HIS A  71      -4.963 -28.930   3.970  1.00  0.00           H
ATOM   1119  C   HIS A  71      -3.853 -33.290   1.850  1.00  0.00           C
ATOM   1120  O   HIS A  71      -2.713 -33.290   2.360  1.00  0.00           O
ATOM   1121  N   GLU A  72      -4.273 -34.350   1.190  1.00  0.00           N
ATOM   1122  H   GLU A  72      -5.253 -34.400   0.910  1.00  0.00           H
ATOM   1123  CA  GLU A  72      -3.623 -35.640   1.440  1.00  0.00           C
ATOM   1124  HA  GLU A  72      -3.353 -35.710   2.500  1.00  0.00           H
ATOM   1125  CB  GLU A  72      -4.603 -36.800   1.100  1.00  0.00           C
ATOM   1126  HB1 GLU A  72      -4.123 -37.730   0.790  1.00  0.00           H
ATOM   1127  HB2 GLU A  72      -5.143 -36.480   0.210  1.00  0.00           H
ATOM   1128  CG  GLU A  72      -5.533 -37.080   2.320  1.00  0.00           C
ATOM   1129  HG1 GLU A  72      -5.763 -36.140   2.820  1.00  0.00           H
ATOM   1130  HG2 GLU A  72      -5.133 -37.700   3.120  1.00  0.00           H
ATOM   1131  CD  GLU A  72      -6.903 -37.670   1.850  1.00  0.00           C
ATOM   1132  OE1 GLU A  72      -7.913 -36.910   1.940  1.00  0.00           O
ATOM   1133  OE2 GLU A  72      -6.953 -38.820   1.450  1.00  0.00           O
ATOM   1134  C   GLU A  72      -2.243 -35.760   0.720  1.00  0.00           C
ATOM   1135  O   GLU A  72      -1.353 -36.390   1.250  1.00  0.00           O
ATOM   1136  N   ARG A  73      -2.033 -35.190  -0.440  1.00  0.00           N
ATOM   1137  H   ARG A  73      -2.843 -34.800  -0.900  1.00  0.00           H
ATOM   1138  CA  ARG A  73      -0.723 -35.100  -1.140  1.00  0.00           C
ATOM   1139  HA  ARG A  73      -0.283 -36.070  -0.890  1.00  0.00           H
ATOM   1140  CB  ARG A  73      -0.943 -34.980  -2.680  1.00  0.00           C
ATOM   1141  HB1 ARG A  73      -1.413 -34.010  -2.810  1.00  0.00           H
ATOM   1142  HB2 ARG A  73      -1.573 -35.770  -3.080  1.00  0.00           H
ATOM   1143  CG  ARG A  73       0.407 -35.030  -3.430  1.00  0.00           C
ATOM   1144  HG1 ARG A  73       1.087 -35.770  -3.000  1.00  0.00           H
ATOM   1145  HG2 ARG A  73       0.847 -34.050  -3.230  1.00  0.00           H
ATOM   1146  CD  ARG A  73       0.307 -35.230  -4.940  1.00  0.00           C
ATOM   1147  HD1 ARG A  73      -0.343 -34.440  -5.330  1.00  0.00           H
ATOM   1148  HD2 ARG A  73      -0.133 -36.180  -5.240  1.00  0.00           H
ATOM   1149  NE  ARG A  73       1.587 -35.190  -5.590  1.00  0.00           N
ATOM   1150  HE  ARG A  73       2.397 -35.680  -5.250  1.00  0.00           H
ATOM   1151  CZ  ARG A  73       1.897 -34.710  -6.780  1.00  0.00           C
ATOM   1152  NH1 ARG A  73       1.057 -34.000  -7.470  1.00  0.00           N
ATOM   1153 1HH1 ARG A  73       0.157 -33.840  -7.040  1.00  0.00           H
ATOM   1154 2HH1 ARG A  73       1.367 -33.660  -8.370  1.00  0.00           H
ATOM   1155  NH2 ARG A  73       3.067 -34.850  -7.270  1.00  0.00           N
ATOM   1156 1HH2 ARG A  73       3.797 -35.310  -6.740  1.00  0.00           H
ATOM   1157 2HH2 ARG A  73       3.347 -34.230  -8.020  1.00  0.00           H
ATOM   1158  C   ARG A  73       0.257 -34.070  -0.470  1.00  0.00           C
ATOM   1159  O   ARG A  73       1.417 -34.350  -0.200  1.00  0.00           O
ATOM   1160  N   GLU A  74      -0.233 -32.910  -0.080  1.00  0.00           N
ATOM   1161  H   GLU A  74      -1.243 -32.810  -0.010  1.00  0.00           H
ATOM   1162  CA  GLU A  74       0.487 -31.830   0.400  1.00  0.00           C
ATOM   1163  HA  GLU A  74       1.547 -31.860   0.160  1.00  0.00           H
ATOM   1164  CB  GLU A  74      -0.073 -30.500  -0.220  1.00  0.00           C
ATOM   1165  HB1 GLU A  74       0.587 -29.700   0.120  1.00  0.00           H
ATOM   1166  HB2 GLU A  74      -1.113 -30.400   0.080  1.00  0.00           H
ATOM   1167  CG  GLU A  74      -0.003 -30.390  -1.760  1.00  0.00           C
ATOM   1168  HG1 GLU A  74      -0.763 -31.060  -2.160  1.00  0.00           H
ATOM   1169  HG2 GLU A  74       1.027 -30.660  -1.990  1.00  0.00           H
ATOM   1170  CD  GLU A  74      -0.313 -28.970  -2.230  1.00  0.00           C
ATOM   1171  OE1 GLU A  74      -1.413 -28.430  -2.150  1.00  0.00           O
ATOM   1172  OE2 GLU A  74       0.637 -28.400  -2.770  1.00  0.00           O
ATOM   1173  C   GLU A  74       0.607 -31.800   1.950  1.00  0.00           C
ATOM   1174  O   GLU A  74       1.457 -31.130   2.540  1.00  0.00           O
ATOM   1175  N   GLN A  75      -0.123 -32.680   2.720  1.00  0.00           N
ATOM   1176  H   GLN A  75      -0.653 -33.410   2.260  1.00  0.00           H
ATOM   1177  CA  GLN A  75       0.007 -32.960   4.220  1.00  0.00           C
ATOM   1178  HA  GLN A  75      -0.883 -33.530   4.470  1.00  0.00           H
ATOM   1179  CB  GLN A  75       1.207 -33.820   4.600  1.00  0.00           C
ATOM   1180  HB1 GLN A  75       0.977 -34.200   5.600  1.00  0.00           H
ATOM   1181  HB2 GLN A  75       2.107 -33.210   4.640  1.00  0.00           H
ATOM   1182  CG  GLN A  75       1.457 -35.040   3.690  1.00  0.00           C
ATOM   1183  HG1 GLN A  75       1.837 -34.740   2.710  1.00  0.00           H
ATOM   1184  HG2 GLN A  75       0.507 -35.550   3.550  1.00  0.00           H
ATOM   1185  CD  GLN A  75       2.347 -36.150   4.260  1.00  0.00           C
ATOM   1186  OE1 GLN A  75       2.707 -36.100   5.400  1.00  0.00           O
ATOM   1187  NE2 GLN A  75       2.657 -37.100   3.580  1.00  0.00           N
ATOM   1188 1HE2 GLN A  75       2.367 -37.200   2.620  1.00  0.00           H
ATOM   1189 2HE2 GLN A  75       3.127 -37.810   4.120  1.00  0.00           H
ATOM   1190  C   GLN A  75      -0.133 -31.620   4.900  1.00  0.00           C
ATOM   1191  O   GLN A  75       0.677 -31.160   5.740  1.00  0.00           O
ATOM   1192  N   ILE A  76      -1.323 -31.020   4.720  1.00  0.00           N
ATOM   1193  H   ILE A  76      -1.983 -31.460   4.100  1.00  0.00           H
ATOM   1194  CA  ILE A  76      -1.783 -29.780   5.400  1.00  0.00           C
ATOM   1195  HA  ILE A  76      -1.133 -29.590   6.260  1.00  0.00           H
ATOM   1196  CB  ILE A  76      -1.713 -28.600   4.310  1.00  0.00           C
ATOM   1197  HB  ILE A  76      -2.673 -28.430   3.820  1.00  0.00           H
ATOM   1198  CG2 ILE A  76      -1.443 -27.330   5.130  1.00  0.00           C
ATOM   1199 1HG2 ILE A  76      -1.623 -26.440   4.530  1.00  0.00           H
ATOM   1200 2HG2 ILE A  76      -2.143 -27.300   5.970  1.00  0.00           H
ATOM   1201 3HG2 ILE A  76      -0.403 -27.330   5.440  1.00  0.00           H
ATOM   1202  CG1 ILE A  76      -0.673 -28.780   3.210  1.00  0.00           C
ATOM   1203 1HG1 ILE A  76      -1.063 -29.630   2.660  1.00  0.00           H
ATOM   1204 2HG1 ILE A  76       0.287 -29.000   3.680  1.00  0.00           H
ATOM   1205  CD  ILE A  76      -0.543 -27.630   2.250  1.00  0.00           C
ATOM   1206  HD1 ILE A  76      -0.153 -26.740   2.740  1.00  0.00           H
ATOM   1207  HD2 ILE A  76       0.167 -27.850   1.450  1.00  0.00           H
ATOM   1208  HD3 ILE A  76      -1.533 -27.450   1.840  1.00  0.00           H
ATOM   1209  C   ILE A  76      -3.213 -29.930   5.860  1.00  0.00           C
ATOM   1210  O   ILE A  76      -4.013 -30.610   5.190  1.00  0.00           O
ATOM   1211  N   MET A  77      -3.783 -29.160   6.810  1.00  0.00           N
ATOM   1212  H   MET A  77      -3.123 -28.560   7.290  1.00  0.00           H
ATOM   1213  CA  MET A  77      -5.233 -29.080   7.080  1.00  0.00           C
ATOM   1214  HA  MET A  77      -5.743 -29.240   6.130  1.00  0.00           H
ATOM   1215  CB  MET A  77      -5.643 -30.170   7.980  1.00  0.00           C
ATOM   1216  HB1 MET A  77      -5.193 -31.120   7.690  1.00  0.00           H
ATOM   1217  HB2 MET A  77      -6.723 -30.270   7.850  1.00  0.00           H
ATOM   1218  CG  MET A  77      -5.303 -29.890   9.460  1.00  0.00           C
ATOM   1219  HG1 MET A  77      -5.793 -28.920   9.620  1.00  0.00           H
ATOM   1220  HG2 MET A  77      -4.223 -29.830   9.490  1.00  0.00           H
ATOM   1221  SD  MET A  77      -5.993 -31.070  10.620  1.00  0.00           S
ATOM   1222  CE  MET A  77      -5.623 -30.210  12.140  1.00  0.00           C
ATOM   1223  HE1 MET A  77      -6.353 -30.460  12.910  1.00  0.00           H
ATOM   1224  HE2 MET A  77      -4.613 -30.320  12.540  1.00  0.00           H
ATOM   1225  HE3 MET A  77      -5.743 -29.170  11.860  1.00  0.00           H
ATOM   1226  C   MET A  77      -5.673 -27.670   7.570  1.00  0.00           C
ATOM   1227  O   MET A  77      -4.983 -26.980   8.330  1.00  0.00           O
ATOM   1228  N   THR A  78      -6.913 -27.240   7.080  1.00  0.00           N
ATOM   1229  H   THR A  78      -7.403 -27.850   6.440  1.00  0.00           H
ATOM   1230  CA  THR A  78      -7.603 -25.950   7.310  1.00  0.00           C
ATOM   1231  HA  THR A  78      -6.823 -25.230   7.560  1.00  0.00           H
ATOM   1232  CB  THR A  78      -8.203 -25.360   6.020  1.00  0.00           C
ATOM   1233  HB  THR A  78      -9.093 -25.850   5.610  1.00  0.00           H
ATOM   1234  CG2 THR A  78      -8.773 -24.000   6.210  1.00  0.00           C
ATOM   1235 1HG2 THR A  78      -8.043 -23.410   6.760  1.00  0.00           H
ATOM   1236 2HG2 THR A  78      -8.993 -23.640   5.210  1.00  0.00           H
ATOM   1237 3HG2 THR A  78      -9.773 -23.950   6.640  1.00  0.00           H
ATOM   1238  OG1 THR A  78      -7.183 -25.350   5.090  1.00  0.00           O
ATOM   1239  HG1 THR A  78      -7.583 -25.150   4.240  1.00  0.00           H
ATOM   1240  C   THR A  78      -8.723 -26.020   8.300  1.00  0.00           C
ATOM   1241  O   THR A  78      -9.653 -26.760   8.030  1.00  0.00           O
ATOM   1242  N   THR A  79      -8.533 -25.320   9.430  1.00  0.00           N
ATOM   1243  H   THR A  79      -7.703 -24.750   9.480  1.00  0.00           H
ATOM   1244  CA  THR A  79      -9.443 -25.310  10.600  1.00  0.00           C
ATOM   1245  HA  THR A  79     -10.313 -25.920  10.390  1.00  0.00           H
ATOM   1246  CB  THR A  79      -8.763 -25.890  11.770  1.00  0.00           C
ATOM   1247  HB  THR A  79      -9.483 -25.720  12.570  1.00  0.00           H
ATOM   1248  CG2 THR A  79      -8.403 -27.350  11.670  1.00  0.00           C
ATOM   1249 1HG2 THR A  79      -8.363 -27.700  10.640  1.00  0.00           H
ATOM   1250 2HG2 THR A  79      -7.413 -27.550  12.080  1.00  0.00           H
ATOM   1251 3HG2 THR A  79      -9.163 -27.920  12.210  1.00  0.00           H
ATOM   1252  OG1 THR A  79      -7.603 -25.220  12.010  1.00  0.00           O
ATOM   1253  HG1 THR A  79      -6.883 -25.760  11.670  1.00  0.00           H
ATOM   1254  C   THR A  79      -9.983 -23.900  10.850  1.00  0.00           C
ATOM   1255  O   THR A  79      -9.313 -22.830  10.660  1.00  0.00           O
ATOM   1256  N   ASN A  80     -11.193 -23.680  11.210  1.00  0.00           N
ATOM   1257  H   ASN A  80     -11.783 -24.490  11.230  1.00  0.00           H
ATOM   1258  CA  ASN A  80     -11.623 -22.510  11.950  1.00  0.00           C
ATOM   1259  HA  ASN A  80     -11.043 -21.610  11.730  1.00  0.00           H
ATOM   1260  CB  ASN A  80     -13.103 -22.230  11.650  1.00  0.00           C
ATOM   1261  HB1 ASN A  80     -13.733 -22.890  12.240  1.00  0.00           H
ATOM   1262  HB2 ASN A  80     -13.383 -22.340  10.600  1.00  0.00           H
ATOM   1263  CG  ASN A  80     -13.573 -20.850  12.100  1.00  0.00           C
ATOM   1264  OD1 ASN A  80     -13.393 -20.500  13.270  1.00  0.00           O
ATOM   1265  ND2 ASN A  80     -14.223 -20.090  11.210  1.00  0.00           N
ATOM   1266 1HD2 ASN A  80     -14.453 -20.370  10.270  1.00  0.00           H
ATOM   1267 2HD2 ASN A  80     -14.673 -19.240  11.490  1.00  0.00           H
ATOM   1268  C   ASN A  80     -11.493 -22.860  13.490  1.00  0.00           C
ATOM   1269  O   ASN A  80     -11.893 -23.960  13.920  1.00  0.00           O
ATOM   1270  N   VAL A  81     -10.963 -21.930  14.300  1.00  0.00           N
ATOM   1271  H   VAL A  81     -10.803 -21.010  13.920  1.00  0.00           H
ATOM   1272  CA  VAL A  81     -10.373 -22.270  15.620  1.00  0.00           C
ATOM   1273  HA  VAL A  81     -10.853 -23.110  16.120  1.00  0.00           H
ATOM   1274  CB  VAL A  81      -8.873 -22.530  15.550  1.00  0.00           C
ATOM   1275  HB  VAL A  81      -8.343 -21.580  15.410  1.00  0.00           H
ATOM   1276  CG1 VAL A  81      -8.213 -23.010  16.880  1.00  0.00           C
ATOM   1277 1HG1 VAL A  81      -8.243 -22.270  17.690  1.00  0.00           H
ATOM   1278 2HG1 VAL A  81      -8.673 -23.930  17.220  1.00  0.00           H
ATOM   1279 3HG1 VAL A  81      -7.143 -23.080  16.690  1.00  0.00           H
ATOM   1280  CG2 VAL A  81      -8.423 -23.520  14.480  1.00  0.00           C
ATOM   1281 1HG2 VAL A  81      -8.753 -24.520  14.780  1.00  0.00           H
ATOM   1282 2HG2 VAL A  81      -8.803 -23.180  13.510  1.00  0.00           H
ATOM   1283 3HG2 VAL A  81      -7.343 -23.630  14.450  1.00  0.00           H
ATOM   1284  C   VAL A  81     -10.663 -21.100  16.580  1.00  0.00           C
ATOM   1285  O   VAL A  81     -10.453 -19.930  16.260  1.00  0.00           O
ATOM   1286  N   TRP A  82     -10.873 -21.470  17.830  1.00  0.00           N
ATOM   1287  H   TRP A  82     -10.893 -22.470  17.960  1.00  0.00           H
ATOM   1288  CA  TRP A  82     -10.683 -20.580  19.000  1.00  0.00           C
ATOM   1289  HA  TRP A  82     -10.523 -19.550  18.690  1.00  0.00           H
ATOM   1290  CB  TRP A  82     -11.963 -20.710  19.920  1.00  0.00           C
ATOM   1291  HB1 TRP A  82     -11.893 -20.090  20.810  1.00  0.00           H
ATOM   1292  HB2 TRP A  82     -12.113 -21.760  20.170  1.00  0.00           H
ATOM   1293  CG  TRP A  82     -13.243 -20.310  19.240  1.00  0.00           C
ATOM   1294  CD1 TRP A  82     -13.753 -19.120  18.930  1.00  0.00           C
ATOM   1295  HD1 TRP A  82     -13.243 -18.190  19.140  1.00  0.00           H
ATOM   1296  NE1 TRP A  82     -14.963 -19.210  18.250  1.00  0.00           N
ATOM   1297  HE1 TRP A  82     -15.583 -18.430  18.050  1.00  0.00           H
ATOM   1298  CE2 TRP A  82     -15.333 -20.520  18.140  1.00  0.00           C
ATOM   1299  CZ2 TRP A  82     -16.493 -21.090  17.670  1.00  0.00           C
ATOM   1300  HZ2 TRP A  82     -17.203 -20.510  17.100  1.00  0.00           H
ATOM   1301  CH2 TRP A  82     -16.793 -22.430  17.900  1.00  0.00           C
ATOM   1302  HH2 TRP A  82     -17.683 -22.890  17.510  1.00  0.00           H
ATOM   1303  CZ3 TRP A  82     -15.783 -23.210  18.520  1.00  0.00           C
ATOM   1304  HZ3 TRP A  82     -15.783 -24.280  18.610  1.00  0.00           H
ATOM   1305  CE3 TRP A  82     -14.623 -22.620  19.070  1.00  0.00           C
ATOM   1306  HE3 TRP A  82     -13.953 -23.240  19.640  1.00  0.00           H
ATOM   1307  CD2 TRP A  82     -14.303 -21.280  18.820  1.00  0.00           C
ATOM   1308  C   TRP A  82      -9.423 -20.990  19.860  1.00  0.00           C
ATOM   1309  O   TRP A  82      -9.443 -21.950  20.560  1.00  0.00           O
ATOM   1310  N   LEU A  83      -8.443 -20.040  19.990  1.00  0.00           N
ATOM   1311  H   LEU A  83      -8.493 -19.310  19.290  1.00  0.00           H
ATOM   1312  CA  LEU A  83      -7.323 -19.990  20.910  1.00  0.00           C
ATOM   1313  HA  LEU A  83      -7.353 -20.970  21.390  1.00  0.00           H
ATOM   1314  CB  LEU A  83      -5.973 -19.870  20.150  1.00  0.00           C
ATOM   1315  HB1 LEU A  83      -6.023 -19.060  19.420  1.00  0.00           H
ATOM   1316  HB2 LEU A  83      -5.863 -20.740  19.500  1.00  0.00           H
ATOM   1317  CG  LEU A  83      -4.753 -19.600  21.040  1.00  0.00           C
ATOM   1318  HG  LEU A  83      -4.973 -18.740  21.670  1.00  0.00           H
ATOM   1319  CD1 LEU A  83      -4.303 -20.740  21.850  1.00  0.00           C
ATOM   1320 1HD1 LEU A  83      -5.033 -20.860  22.650  1.00  0.00           H
ATOM   1321 2HD1 LEU A  83      -4.203 -21.620  21.220  1.00  0.00           H
ATOM   1322 3HD1 LEU A  83      -3.333 -20.490  22.290  1.00  0.00           H
ATOM   1323  CD2 LEU A  83      -3.573 -19.230  20.120  1.00  0.00           C
ATOM   1324 1HD2 LEU A  83      -3.433 -20.010  19.370  1.00  0.00           H
ATOM   1325 2HD2 LEU A  83      -3.693 -18.210  19.760  1.00  0.00           H
ATOM   1326 3HD2 LEU A  83      -2.673 -19.130  20.720  1.00  0.00           H
ATOM   1327  C   LEU A  83      -7.503 -18.890  21.950  1.00  0.00           C
ATOM   1328  O   LEU A  83      -7.473 -17.740  21.640  1.00  0.00           O
ATOM   1329  N   THR A  84      -7.833 -19.330  23.200  1.00  0.00           N
ATOM   1330  H   THR A  84      -7.763 -20.330  23.260  1.00  0.00           H
ATOM   1331  CA  THR A  84      -8.033 -18.400  24.390  1.00  0.00           C
ATOM   1332  HA  THR A  84      -8.473 -17.470  24.020  1.00  0.00           H
ATOM   1333  CB  THR A  84      -9.133 -18.850  25.350  1.00  0.00           C
ATOM   1334  HB  THR A  84      -8.853 -19.770  25.860  1.00  0.00           H
ATOM   1335  CG2 THR A  84      -9.403 -17.850  26.430  1.00  0.00           C
ATOM   1336 1HG2 THR A  84     -10.273 -18.120  27.020  1.00  0.00           H
ATOM   1337 2HG2 THR A  84      -8.513 -17.820  27.050  1.00  0.00           H
ATOM   1338 3HG2 THR A  84      -9.703 -16.870  26.050  1.00  0.00           H
ATOM   1339  OG1 THR A  84     -10.263 -19.040  24.600  1.00  0.00           O
ATOM   1340  HG1 THR A  84     -10.123 -19.880  24.150  1.00  0.00           H
ATOM   1341  C   THR A  84      -6.683 -18.200  25.100  1.00  0.00           C
ATOM   1342  O   THR A  84      -5.943 -19.170  25.300  1.00  0.00           O
ATOM   1343  N   GLN A  85      -6.403 -16.980  25.610  1.00  0.00           N
ATOM   1344  H   GLN A  85      -7.013 -16.190  25.440  1.00  0.00           H
ATOM   1345  CA  GLN A  85      -5.193 -16.730  26.380  1.00  0.00           C
ATOM   1346  HA  GLN A  85      -4.863 -17.710  26.740  1.00  0.00           H
ATOM   1347  CB  GLN A  85      -3.993 -16.180  25.600  1.00  0.00           C
ATOM   1348  HB1 GLN A  85      -3.743 -17.120  25.110  1.00  0.00           H
ATOM   1349  HB2 GLN A  85      -3.193 -16.010  26.310  1.00  0.00           H
ATOM   1350  CG  GLN A  85      -4.233 -15.020  24.650  1.00  0.00           C
ATOM   1351  HG1 GLN A  85      -3.373 -14.340  24.600  1.00  0.00           H
ATOM   1352  HG2 GLN A  85      -5.083 -14.410  24.960  1.00  0.00           H
ATOM   1353  CD  GLN A  85      -4.603 -15.540  23.270  1.00  0.00           C
ATOM   1354  OE1 GLN A  85      -3.833 -16.140  22.550  1.00  0.00           O
ATOM   1355  NE2 GLN A  85      -5.883 -15.550  22.810  1.00  0.00           N
ATOM   1356 1HE2 GLN A  85      -6.643 -15.080  23.290  1.00  0.00           H
ATOM   1357 2HE2 GLN A  85      -5.993 -16.110  21.980  1.00  0.00           H
ATOM   1358  C   GLN A  85      -5.483 -15.880  27.650  1.00  0.00           C
ATOM   1359  O   GLN A  85      -6.223 -14.870  27.560  1.00  0.00           O
ATOM   1360  N   GLU A  86      -4.993 -16.290  28.820  1.00  0.00           N
ATOM   1361  H   GLU A  86      -4.463 -17.140  28.890  1.00  0.00           H
ATOM   1362  CA  GLU A  86      -4.993 -15.510  30.050  1.00  0.00           C
ATOM   1363  HA  GLU A  86      -5.333 -14.490  29.860  1.00  0.00           H
ATOM   1364  CB  GLU A  86      -5.823 -16.100  31.180  1.00  0.00           C
ATOM   1365  HB1 GLU A  86      -5.793 -15.500  32.080  1.00  0.00           H
ATOM   1366  HB2 GLU A  86      -5.383 -17.090  31.330  1.00  0.00           H
ATOM   1367  CG  GLU A  86      -7.293 -16.260  30.830  1.00  0.00           C
ATOM   1368  HG1 GLU A  86      -7.353 -16.940  29.980  1.00  0.00           H
ATOM   1369  HG2 GLU A  86      -7.753 -15.270  30.740  1.00  0.00           H
ATOM   1370  CD  GLU A  86      -8.013 -16.950  32.000  1.00  0.00           C
ATOM   1371  OE1 GLU A  86      -8.193 -16.300  33.050  1.00  0.00           O
ATOM   1372  OE2 GLU A  86      -8.513 -18.120  31.820  1.00  0.00           O
ATOM   1373  C   GLU A  86      -3.593 -15.300  30.560  1.00  0.00           C
ATOM   1374  O   GLU A  86      -2.793 -16.280  30.540  1.00  0.00           O
ATOM   1375  N   TRP A  87      -3.363 -14.100  31.100  1.00  0.00           N
ATOM   1376  H   TRP A  87      -4.043 -13.360  31.010  1.00  0.00           H
ATOM   1377  CA  TRP A  87      -2.143 -13.720  31.860  1.00  0.00           C
ATOM   1378  HA  TRP A  87      -1.913 -14.670  32.340  1.00  0.00           H
ATOM   1379  CB  TRP A  87      -1.013 -13.310  30.850  1.00  0.00           C
ATOM   1380  HB1 TRP A  87      -0.783 -14.140  30.180  1.00  0.00           H
ATOM   1381  HB2 TRP A  87      -0.123 -13.030  31.410  1.00  0.00           H
ATOM   1382  CG  TRP A  87      -1.233 -12.090  29.950  1.00  0.00           C
ATOM   1383  CD1 TRP A  87      -0.643 -10.880  30.110  1.00  0.00           C
ATOM   1384  HD1 TRP A  87       0.067 -10.660  30.890  1.00  0.00           H
ATOM   1385  NE1 TRP A  87      -0.873 -10.020  29.090  1.00  0.00           N
ATOM   1386  HE1 TRP A  87      -0.553  -9.070  29.030  1.00  0.00           H
ATOM   1387  CE2 TRP A  87      -1.693 -10.600  28.160  1.00  0.00           C
ATOM   1388  CZ2 TRP A  87      -2.253 -10.110  26.950  1.00  0.00           C
ATOM   1389  HZ2 TRP A  87      -2.013  -9.100  26.660  1.00  0.00           H
ATOM   1390  CH2 TRP A  87      -3.193 -10.940  26.250  1.00  0.00           C
ATOM   1391  HH2 TRP A  87      -3.753 -10.520  25.420  1.00  0.00           H
ATOM   1392  CZ3 TRP A  87      -3.603 -12.140  26.880  1.00  0.00           C
ATOM   1393  HZ3 TRP A  87      -4.393 -12.730  26.440  1.00  0.00           H
ATOM   1394  CE3 TRP A  87      -2.883 -12.750  27.940  1.00  0.00           C
ATOM   1395  HE3 TRP A  87      -3.303 -13.690  28.260  1.00  0.00           H
ATOM   1396  CD2 TRP A  87      -1.963 -11.910  28.700  1.00  0.00           C
ATOM   1397  C   TRP A  87      -2.433 -12.660  32.920  1.00  0.00           C
ATOM   1398  O   TRP A  87      -3.583 -12.380  33.310  1.00  0.00           O
ATOM   1399  N   GLU A  88      -1.353 -12.110  33.540  1.00  0.00           N
ATOM   1400  H   GLU A  88      -0.503 -12.650  33.460  1.00  0.00           H
ATOM   1401  CA  GLU A  88      -1.393 -11.010  34.560  1.00  0.00           C
ATOM   1402  HA  GLU A  88      -2.383 -10.590  34.720  1.00  0.00           H
ATOM   1403  CB  GLU A  88      -0.923 -11.600  35.910  1.00  0.00           C
ATOM   1404  HB1 GLU A  88      -0.573 -10.770  36.520  1.00  0.00           H
ATOM   1405  HB2 GLU A  88      -0.103 -12.230  35.580  1.00  0.00           H
ATOM   1406  CG  GLU A  88      -2.003 -12.390  36.660  1.00  0.00           C
ATOM   1407  HG1 GLU A  88      -2.363 -13.220  36.050  1.00  0.00           H
ATOM   1408  HG2 GLU A  88      -2.853 -11.740  36.860  1.00  0.00           H
ATOM   1409  CD  GLU A  88      -1.503 -12.870  37.980  1.00  0.00           C
ATOM   1410  OE1 GLU A  88      -1.373 -14.100  38.210  1.00  0.00           O
ATOM   1411  OE2 GLU A  88      -1.203 -12.040  38.840  1.00  0.00           O
ATOM   1412  C   GLU A  88      -0.523  -9.850  34.080  1.00  0.00           C
ATOM   1413  O   GLU A  88       0.687 -10.000  34.080  1.00  0.00           O
ATOM   1414  N   ASP A  89      -1.073  -8.650  33.830  1.00  0.00           N
ATOM   1415  H   ASP A  89      -1.993  -8.460  34.210  1.00  0.00           H
ATOM   1416  CA  ASP A  89      -0.483  -7.260  33.460  1.00  0.00           C
ATOM   1417  HA  ASP A  89       0.597  -7.270  33.610  1.00  0.00           H
ATOM   1418  CB  ASP A  89      -0.823  -7.050  31.930  1.00  0.00           C
ATOM   1419  HB1 ASP A  89      -1.883  -6.830  31.840  1.00  0.00           H
ATOM   1420  HB2 ASP A  89      -0.733  -8.020  31.440  1.00  0.00           H
ATOM   1421  CG  ASP A  89      -0.153  -5.830  31.300  1.00  0.00           C
ATOM   1422  OD1 ASP A  89       0.917  -5.460  31.880  1.00  0.00           O
ATOM   1423  OD2 ASP A  89      -0.583  -5.270  30.230  1.00  0.00           O
ATOM   1424  C   ASP A  89      -1.003  -6.150  34.320  1.00  0.00           C
ATOM   1425  O   ASP A  89      -2.013  -5.490  34.080  1.00  0.00           O
ATOM   1426  N   TYR A  90      -0.333  -5.860  35.450  1.00  0.00           N
ATOM   1427  H   TYR A  90       0.307  -6.600  35.680  1.00  0.00           H
ATOM   1428  CA  TYR A  90      -0.623  -4.960  36.560  1.00  0.00           C
ATOM   1429  HA  TYR A  90      -1.613  -5.240  36.940  1.00  0.00           H
ATOM   1430  CB  TYR A  90       0.427  -5.230  37.630  1.00  0.00           C
ATOM   1431  HB1 TYR A  90       0.267  -4.600  38.510  1.00  0.00           H
ATOM   1432  HB2 TYR A  90       1.387  -4.830  37.300  1.00  0.00           H
ATOM   1433  CG  TYR A  90       0.637  -6.580  38.170  1.00  0.00           C
ATOM   1434  CD1 TYR A  90      -0.513  -7.350  38.430  1.00  0.00           C
ATOM   1435  HD1 TYR A  90      -1.483  -6.880  38.400  1.00  0.00           H
ATOM   1436  CE1 TYR A  90      -0.473  -8.750  38.780  1.00  0.00           C
ATOM   1437  HE1 TYR A  90      -1.423  -9.220  38.960  1.00  0.00           H
ATOM   1438  CZ  TYR A  90       0.827  -9.300  38.770  1.00  0.00           C
ATOM   1439  OH  TYR A  90       0.967 -10.620  39.130  1.00  0.00           O
ATOM   1440  HH  TYR A  90       0.237 -11.170  38.830  1.00  0.00           H
ATOM   1441  CE2 TYR A  90       1.977  -8.490  38.580  1.00  0.00           C
ATOM   1442  HE2 TYR A  90       2.907  -9.020  38.750  1.00  0.00           H
ATOM   1443  CD2 TYR A  90       1.877  -7.110  38.360  1.00  0.00           C
ATOM   1444  HD2 TYR A  90       2.737  -6.490  38.160  1.00  0.00           H
ATOM   1445  C   TYR A  90      -0.613  -3.450  36.140  1.00  0.00           C
ATOM   1446  O   TYR A  90      -1.133  -2.520  36.820  1.00  0.00           O
ATOM   1447  N   ARG A  91      -0.053  -3.140  35.010  1.00  0.00           N
ATOM   1448  H   ARG A  91       0.327  -4.000  34.640  1.00  0.00           H
ATOM   1449  CA  ARG A  91       0.017  -1.760  34.570  1.00  0.00           C
ATOM   1450  HA  ARG A  91       0.227  -1.080  35.390  1.00  0.00           H
ATOM   1451  CB  ARG A  91       1.097  -1.650  33.450  1.00  0.00           C
ATOM   1452  HB1 ARG A  91       1.117  -0.700  32.920  1.00  0.00           H
ATOM   1453  HB2 ARG A  91       0.907  -2.460  32.750  1.00  0.00           H
ATOM   1454  CG  ARG A  91       2.447  -1.800  34.140  1.00  0.00           C
ATOM   1455  HG1 ARG A  91       2.487  -2.660  34.800  1.00  0.00           H
ATOM   1456  HG2 ARG A  91       2.557  -0.850  34.670  1.00  0.00           H
ATOM   1457  CD  ARG A  91       3.507  -2.050  32.970  1.00  0.00           C
ATOM   1458  HD1 ARG A  91       3.397  -1.320  32.170  1.00  0.00           H
ATOM   1459  HD2 ARG A  91       3.137  -2.920  32.420  1.00  0.00           H
ATOM   1460  NE  ARG A  91       4.877  -2.330  33.430  1.00  0.00           N
ATOM   1461  HE  ARG A  91       5.167  -3.290  33.390  1.00  0.00           H
ATOM   1462  CZ  ARG A  91       5.747  -1.310  33.600  1.00  0.00           C
ATOM   1463  NH1 ARG A  91       5.417  -0.110  33.220  1.00  0.00           N
ATOM   1464 1HH1 ARG A  91       4.517   0.200  32.880  1.00  0.00           H
ATOM   1465 2HH1 ARG A  91       6.007   0.680  33.470  1.00  0.00           H
ATOM   1466  NH2 ARG A  91       6.967  -1.420  34.070  1.00  0.00           N
ATOM   1467 1HH2 ARG A  91       7.277  -2.310  34.420  1.00  0.00           H
ATOM   1468 2HH2 ARG A  91       7.537  -0.590  34.060  1.00  0.00           H
ATOM   1469  C   ARG A  91      -1.393  -1.310  34.130  1.00  0.00           C
ATOM   1470  O   ARG A  91      -1.493  -0.170  33.650  1.00  0.00           O
ATOM   1471  N   LEU A  92      -2.383  -2.230  34.040  1.00  0.00           N
ATOM   1472  H   LEU A  92      -2.153  -3.180  34.280  1.00  0.00           H
ATOM   1473  CA  LEU A  92      -3.793  -1.860  33.810  1.00  0.00           C
ATOM   1474  HA  LEU A  92      -3.903  -0.790  33.610  1.00  0.00           H
ATOM   1475  CB  LEU A  92      -4.293  -2.710  32.560  1.00  0.00           C
ATOM   1476  HB1 LEU A  92      -5.363  -2.580  32.460  1.00  0.00           H
ATOM   1477  HB2 LEU A  92      -4.163  -3.750  32.880  1.00  0.00           H
ATOM   1478  CG  LEU A  92      -3.483  -2.490  31.240  1.00  0.00           C
ATOM   1479  HG  LEU A  92      -2.443  -2.770  31.370  1.00  0.00           H
ATOM   1480  CD1 LEU A  92      -3.973  -3.560  30.270  1.00  0.00           C
ATOM   1481 1HD1 LEU A  92      -5.063  -3.560  30.310  1.00  0.00           H
ATOM   1482 2HD1 LEU A  92      -3.683  -3.480  29.230  1.00  0.00           H
ATOM   1483 3HD1 LEU A  92      -3.623  -4.500  30.700  1.00  0.00           H
ATOM   1484  CD2 LEU A  92      -3.683  -1.080  30.770  1.00  0.00           C
ATOM   1485 1HD2 LEU A  92      -3.243  -0.340  31.430  1.00  0.00           H
ATOM   1486 2HD2 LEU A  92      -3.283  -0.910  29.770  1.00  0.00           H
ATOM   1487 3HD2 LEU A  92      -4.753  -0.900  30.740  1.00  0.00           H
ATOM   1488  C   LEU A  92      -4.703  -2.020  35.010  1.00  0.00           C
ATOM   1489  O   LEU A  92      -5.733  -2.690  34.940  1.00  0.00           O
ATOM   1490  N   THR A  93      -4.213  -1.460  36.160  1.00  0.00           N
ATOM   1491  H   THR A  93      -3.373  -0.900  36.120  1.00  0.00           H
ATOM   1492  CA  THR A  93      -4.863  -1.510  37.480  1.00  0.00           C
ATOM   1493  HA  THR A  93      -5.573  -2.330  37.340  1.00  0.00           H
ATOM   1494  CB  THR A  93      -3.973  -1.920  38.640  1.00  0.00           C
ATOM   1495  HB  THR A  93      -4.423  -1.690  39.600  1.00  0.00           H
ATOM   1496  CG2 THR A  93      -3.703  -3.470  38.650  1.00  0.00           C
ATOM   1497 1HG2 THR A  93      -3.503  -3.920  37.680  1.00  0.00           H
ATOM   1498 2HG2 THR A  93      -2.863  -3.620  39.330  1.00  0.00           H
ATOM   1499 3HG2 THR A  93      -4.493  -4.050  39.140  1.00  0.00           H
ATOM   1500  OG1 THR A  93      -2.773  -1.270  38.650  1.00  0.00           O
ATOM   1501  HG1 THR A  93      -2.153  -1.840  38.200  1.00  0.00           H
ATOM   1502  C   THR A  93      -5.633  -0.260  37.850  1.00  0.00           C
ATOM   1503  O   THR A  93      -5.223   0.860  37.430  1.00  0.00           O
ATOM   1504  N   TRP A  94      -6.633  -0.370  38.730  1.00  0.00           N
ATOM   1505  H   TRP A  94      -6.863  -1.310  39.010  1.00  0.00           H
ATOM   1506  CA  TRP A  94      -7.493   0.820  39.190  1.00  0.00           C
ATOM   1507  HA  TRP A  94      -6.963   1.750  39.380  1.00  0.00           H
ATOM   1508  CB  TRP A  94      -8.513   1.180  38.070  1.00  0.00           C
ATOM   1509  HB1 TRP A  94      -8.113   1.380  37.080  1.00  0.00           H
ATOM   1510  HB2 TRP A  94      -8.923   2.170  38.300  1.00  0.00           H
ATOM   1511  CG  TRP A  94      -9.753   0.380  37.980  1.00  0.00           C
ATOM   1512  CD1 TRP A  94     -10.853   0.460  38.700  1.00  0.00           C
ATOM   1513  HD1 TRP A  94     -11.013   1.150  39.520  1.00  0.00           H
ATOM   1514  NE1 TRP A  94     -11.713  -0.580  38.370  1.00  0.00           N
ATOM   1515  HE1 TRP A  94     -12.663  -0.560  38.720  1.00  0.00           H
ATOM   1516  CE2 TRP A  94     -11.213  -1.290  37.250  1.00  0.00           C
ATOM   1517  CZ2 TRP A  94     -11.783  -2.360  36.550  1.00  0.00           C
ATOM   1518  HZ2 TRP A  94     -12.743  -2.750  36.830  1.00  0.00           H
ATOM   1519  CH2 TRP A  94     -10.953  -2.980  35.560  1.00  0.00           C
ATOM   1520  HH2 TRP A  94     -11.353  -3.880  35.120  1.00  0.00           H
ATOM   1521  CZ3 TRP A  94      -9.713  -2.430  35.160  1.00  0.00           C
ATOM   1522  HZ3 TRP A  94      -9.133  -2.970  34.420  1.00  0.00           H
ATOM   1523  CE3 TRP A  94      -9.213  -1.310  35.920  1.00  0.00           C
ATOM   1524  HE3 TRP A  94      -8.313  -0.810  35.600  1.00  0.00           H
ATOM   1525  CD2 TRP A  94      -9.933  -0.730  37.060  1.00  0.00           C
ATOM   1526  C   TRP A  94      -8.133   0.540  40.560  1.00  0.00           C
ATOM   1527  O   TRP A  94      -8.143  -0.630  40.990  1.00  0.00           O
ATOM   1528  N   LYS A  95      -8.633   1.580  41.290  1.00  0.00           N
ATOM   1529  H   LYS A  95      -8.823   2.450  40.820  1.00  0.00           H
ATOM   1530  CA  LYS A  95      -9.263   1.470  42.600  1.00  0.00           C
ATOM   1531  HA  LYS A  95      -9.053   0.520  43.090  1.00  0.00           H
ATOM   1532  CB  LYS A  95      -8.763   2.620  43.490  1.00  0.00           C
ATOM   1533  HB1 LYS A  95      -9.433   3.460  43.310  1.00  0.00           H
ATOM   1534  HB2 LYS A  95      -7.753   2.960  43.280  1.00  0.00           H
ATOM   1535  CG  LYS A  95      -8.903   2.190  44.960  1.00  0.00           C
ATOM   1536  HG1 LYS A  95      -8.223   1.350  45.140  1.00  0.00           H
ATOM   1537  HG2 LYS A  95      -9.943   1.920  45.130  1.00  0.00           H
ATOM   1538  CD  LYS A  95      -8.493   3.380  45.910  1.00  0.00           C
ATOM   1539  HD1 LYS A  95      -8.843   3.250  46.930  1.00  0.00           H
ATOM   1540  HD2 LYS A  95      -8.943   4.290  45.510  1.00  0.00           H
ATOM   1541  CE  LYS A  95      -6.953   3.580  45.840  1.00  0.00           C
ATOM   1542  HE1 LYS A  95      -6.613   3.670  44.810  1.00  0.00           H
ATOM   1543  HE2 LYS A  95      -6.423   2.710  46.230  1.00  0.00           H
ATOM   1544  NZ  LYS A  95      -6.463   4.770  46.410  1.00  0.00           N
ATOM   1545  HZ1 LYS A  95      -6.813   5.620  45.990  1.00  0.00           H
ATOM   1546  HZ2 LYS A  95      -6.633   4.680  47.400  1.00  0.00           H
ATOM   1547  HZ3 LYS A  95      -5.453   4.850  46.360  1.00  0.00           H
ATOM   1548  C   LYS A  95     -10.793   1.450  42.480  1.00  0.00           C
ATOM   1549  O   LYS A  95     -11.343   2.410  41.860  1.00  0.00           O
ATOM   1550  N   PRO A  96     -11.523   0.390  42.770  1.00  0.00           N
ATOM   1551  CD  PRO A  96     -11.103  -0.920  43.240  1.00  0.00           C
ATOM   1552  HD1 PRO A  96     -10.903  -0.880  44.310  1.00  0.00           H
ATOM   1553  HD2 PRO A  96     -10.233  -1.230  42.670  1.00  0.00           H
ATOM   1554  CG  PRO A  96     -12.273  -1.830  42.950  1.00  0.00           C
ATOM   1555  HG1 PRO A  96     -12.313  -2.640  43.670  1.00  0.00           H
ATOM   1556  HG2 PRO A  96     -12.403  -2.170  41.930  1.00  0.00           H
ATOM   1557  CB  PRO A  96     -13.383  -0.950  43.350  1.00  0.00           C
ATOM   1558  HB1 PRO A  96     -13.463  -1.020  44.440  1.00  0.00           H
ATOM   1559  HB2 PRO A  96     -14.263  -1.450  42.950  1.00  0.00           H
ATOM   1560  CA  PRO A  96     -12.973   0.390  42.690  1.00  0.00           C
ATOM   1561  HA  PRO A  96     -13.253   0.390  41.630  1.00  0.00           H
ATOM   1562  C   PRO A  96     -13.633   1.500  43.450  1.00  0.00           C
ATOM   1563  O   PRO A  96     -14.733   1.920  42.990  1.00  0.00           O
ATOM   1564  N   GLU A  97     -13.103   1.990  44.560  1.00  0.00           N
ATOM   1565  H   GLU A  97     -12.293   1.530  44.940  1.00  0.00           H
ATOM   1566  CA  GLU A  97     -13.633   3.050  45.320  1.00  0.00           C
ATOM   1567  HA  GLU A  97     -14.703   2.840  45.360  1.00  0.00           H
ATOM   1568  CB  GLU A  97     -13.253   3.040  46.780  1.00  0.00           C
ATOM   1569  HB1 GLU A  97     -13.143   1.990  47.040  1.00  0.00           H
ATOM   1570  HB2 GLU A  97     -14.013   3.630  47.290  1.00  0.00           H
ATOM   1571  CG  GLU A  97     -11.833   3.630  47.010  1.00  0.00           C
ATOM   1572  HG1 GLU A  97     -11.823   4.720  47.000  1.00  0.00           H
ATOM   1573  HG2 GLU A  97     -11.223   3.250  46.180  1.00  0.00           H
ATOM   1574  CD  GLU A  97     -11.273   3.320  48.410  1.00  0.00           C
ATOM   1575  OE1 GLU A  97     -11.043   4.330  49.170  1.00  0.00           O
ATOM   1576  OE2 GLU A  97     -10.833   2.190  48.690  1.00  0.00           O
ATOM   1577  C   GLU A  97     -13.513   4.420  44.640  1.00  0.00           C
ATOM   1578  O   GLU A  97     -13.953   5.430  45.250  1.00  0.00           O
ATOM   1579  N   GLU A  98     -12.993   4.490  43.430  1.00  0.00           N
ATOM   1580  H   GLU A  98     -12.453   3.700  43.090  1.00  0.00           H
ATOM   1581  CA  GLU A  98     -12.873   5.780  42.690  1.00  0.00           C
ATOM   1582  HA  GLU A  98     -13.493   6.570  43.110  1.00  0.00           H
ATOM   1583  CB  GLU A  98     -11.373   6.230  42.690  1.00  0.00           C
ATOM   1584  HB1 GLU A  98     -11.203   7.070  42.020  1.00  0.00           H
ATOM   1585  HB2 GLU A  98     -10.833   5.410  42.220  1.00  0.00           H
ATOM   1586  CG  GLU A  98     -10.763   6.570  44.110  1.00  0.00           C
ATOM   1587  HG1 GLU A  98     -10.683   5.690  44.750  1.00  0.00           H
ATOM   1588  HG2 GLU A  98     -11.243   7.400  44.620  1.00  0.00           H
ATOM   1589  CD  GLU A  98      -9.323   7.050  44.070  1.00  0.00           C
ATOM   1590  OE1 GLU A  98      -8.423   6.490  44.810  1.00  0.00           O
ATOM   1591  OE2 GLU A  98      -9.033   8.030  43.340  1.00  0.00           O
ATOM   1592  C   GLU A  98     -13.443   5.770  41.230  1.00  0.00           C
ATOM   1593  O   GLU A  98     -13.633   6.840  40.650  1.00  0.00           O
ATOM   1594  N   PHE A  99     -13.823   4.590  40.770  1.00  0.00           N
ATOM   1595  H   PHE A  99     -13.623   3.710  41.220  1.00  0.00           H
ATOM   1596  CA  PHE A  99     -14.593   4.330  39.480  1.00  0.00           C
ATOM   1597  HA  PHE A  99     -14.873   5.260  38.980  1.00  0.00           H
ATOM   1598  CB  PHE A  99     -13.693   3.550  38.480  1.00  0.00           C
ATOM   1599  HB1 PHE A  99     -14.273   3.230  37.620  1.00  0.00           H
ATOM   1600  HB2 PHE A  99     -13.443   2.590  38.920  1.00  0.00           H
ATOM   1601  CG  PHE A  99     -12.443   4.320  38.020  1.00  0.00           C
ATOM   1602  CD1 PHE A  99     -12.473   5.070  36.810  1.00  0.00           C
ATOM   1603  HD1 PHE A  99     -13.423   5.200  36.310  1.00  0.00           H
ATOM   1604  CE1 PHE A  99     -11.333   5.770  36.350  1.00  0.00           C
ATOM   1605  HE1 PHE A  99     -11.463   6.320  35.430  1.00  0.00           H
ATOM   1606  CZ  PHE A  99     -10.113   5.690  37.060  1.00  0.00           C
ATOM   1607  HZ  PHE A  99      -9.253   6.180  36.620  1.00  0.00           H
ATOM   1608  CE2 PHE A  99     -10.063   4.870  38.210  1.00  0.00           C
ATOM   1609  HE2 PHE A  99      -9.173   4.790  38.810  1.00  0.00           H
ATOM   1610  CD2 PHE A  99     -11.203   4.240  38.680  1.00  0.00           C
ATOM   1611  HD2 PHE A  99     -11.043   3.700  39.600  1.00  0.00           H
ATOM   1612  C   PHE A  99     -15.943   3.590  39.810  1.00  0.00           C
ATOM   1613  O   PHE A  99     -16.313   2.590  39.190  1.00  0.00           O
ATOM   1614  N   ASP A 100     -16.723   4.050  40.790  1.00  0.00           N
ATOM   1615  H   ASP A 100     -16.433   4.850  41.340  1.00  0.00           H
ATOM   1616  CA  ASP A 100     -18.063   3.540  41.030  1.00  0.00           C
ATOM   1617  HA  ASP A 100     -18.343   4.000  41.980  1.00  0.00           H
ATOM   1618  CB  ASP A 100     -19.023   4.120  39.990  1.00  0.00           C
ATOM   1619  HB1 ASP A 100     -20.003   3.780  40.320  1.00  0.00           H
ATOM   1620  HB2 ASP A 100     -18.803   3.690  39.020  1.00  0.00           H
ATOM   1621  CG  ASP A 100     -18.943   5.630  39.770  1.00  0.00           C
ATOM   1622  OD1 ASP A 100     -18.773   6.410  40.720  1.00  0.00           O
ATOM   1623  OD2 ASP A 100     -19.303   6.100  38.660  1.00  0.00           O
ATOM   1624  C   ASP A 100     -18.253   2.040  41.380  1.00  0.00           C
ATOM   1625  O   ASP A 100     -19.253   1.360  41.120  1.00  0.00           O
ATOM   1626  N   ASN A 101     -17.233   1.400  41.960  1.00  0.00           N
ATOM   1627  H   ASN A 101     -16.383   1.940  42.090  1.00  0.00           H
ATOM   1628  CA  ASN A 101     -17.053  -0.090  42.130  1.00  0.00           C
ATOM   1629  HA  ASN A 101     -16.083  -0.060  42.630  1.00  0.00           H
ATOM   1630  CB  ASN A 101     -18.043  -0.610  43.200  1.00  0.00           C
ATOM   1631  HB1 ASN A 101     -18.893  -0.810  42.540  1.00  0.00           H
ATOM   1632  HB2 ASN A 101     -18.323   0.190  43.880  1.00  0.00           H
ATOM   1633  CG  ASN A 101     -17.563  -1.860  43.920  1.00  0.00           C
ATOM   1634  OD1 ASN A 101     -18.043  -2.950  43.760  1.00  0.00           O
ATOM   1635  ND2 ASN A 101     -16.533  -1.770  44.790  1.00  0.00           N
ATOM   1636 1HD2 ASN A 101     -16.133  -0.860  44.980  1.00  0.00           H
ATOM   1637 2HD2 ASN A 101     -16.153  -2.590  45.230  1.00  0.00           H
ATOM   1638  C   ASN A 101     -16.903  -0.880  40.780  1.00  0.00           C
ATOM   1639  O   ASN A 101     -17.153  -2.080  40.770  1.00  0.00           O
ATOM   1640  N   MET A 102     -16.473  -0.260  39.700  1.00  0.00           N
ATOM   1641  H   MET A 102     -16.113   0.680  39.800  1.00  0.00           H
ATOM   1642  CA  MET A 102     -16.153  -1.010  38.460  1.00  0.00           C
ATOM   1643  HA  MET A 102     -17.043  -1.540  38.130  1.00  0.00           H
ATOM   1644  CB  MET A 102     -15.543  -0.080  37.350  1.00  0.00           C
ATOM   1645  HB1 MET A 102     -14.993  -0.680  36.620  1.00  0.00           H
ATOM   1646  HB2 MET A 102     -14.863   0.570  37.900  1.00  0.00           H
ATOM   1647  CG  MET A 102     -16.703   0.650  36.670  1.00  0.00           C
ATOM   1648  HG1 MET A 102     -17.353   1.120  37.410  1.00  0.00           H
ATOM   1649  HG2 MET A 102     -17.323  -0.160  36.300  1.00  0.00           H
ATOM   1650  SD  MET A 102     -16.253   1.840  35.340  1.00  0.00           S
ATOM   1651  CE  MET A 102     -17.953   2.040  34.750  1.00  0.00           C
ATOM   1652  HE1 MET A 102     -17.963   2.440  33.730  1.00  0.00           H
ATOM   1653  HE2 MET A 102     -18.363   1.030  34.630  1.00  0.00           H
ATOM   1654  HE3 MET A 102     -18.593   2.730  35.290  1.00  0.00           H
ATOM   1655  C   MET A 102     -15.053  -2.020  38.820  1.00  0.00           C
ATOM   1656  O   MET A 102     -14.123  -1.640  39.550  1.00  0.00           O
ATOM   1657  N   LYS A 103     -15.083  -3.260  38.250  1.00  0.00           N
ATOM   1658  H   LYS A 103     -15.793  -3.470  37.550  1.00  0.00           H
ATOM   1659  CA  LYS A 103     -14.223  -4.380  38.660  1.00  0.00           C
ATOM   1660  HA  LYS A 103     -13.333  -4.050  39.190  1.00  0.00           H
ATOM   1661  CB  LYS A 103     -14.993  -5.330  39.500  1.00  0.00           C
ATOM   1662  HB1 LYS A 103     -14.563  -6.330  39.580  1.00  0.00           H
ATOM   1663  HB2 LYS A 103     -16.053  -5.460  39.260  1.00  0.00           H
ATOM   1664  CG  LYS A 103     -15.053  -4.780  40.960  1.00  0.00           C
ATOM   1665  HG1 LYS A 103     -15.573  -3.820  40.990  1.00  0.00           H
ATOM   1666  HG2 LYS A 103     -14.063  -4.670  41.390  1.00  0.00           H
ATOM   1667  CD  LYS A 103     -15.813  -5.840  41.830  1.00  0.00           C
ATOM   1668  HD1 LYS A 103     -15.463  -6.870  41.820  1.00  0.00           H
ATOM   1669  HD2 LYS A 103     -16.813  -5.910  41.410  1.00  0.00           H
ATOM   1670  CE  LYS A 103     -15.943  -5.380  43.300  1.00  0.00           C
ATOM   1671  HE1 LYS A 103     -16.053  -4.300  43.310  1.00  0.00           H
ATOM   1672  HE2 LYS A 103     -14.993  -5.520  43.810  1.00  0.00           H
ATOM   1673  NZ  LYS A 103     -17.043  -6.120  43.940  1.00  0.00           N
ATOM   1674  HZ1 LYS A 103     -17.303  -5.850  44.870  1.00  0.00           H
ATOM   1675  HZ2 LYS A 103     -17.863  -6.100  43.350  1.00  0.00           H
ATOM   1676  HZ3 LYS A 103     -16.893  -7.120  43.870  1.00  0.00           H
ATOM   1677  C   LYS A 103     -13.693  -5.290  37.480  1.00  0.00           C
ATOM   1678  O   LYS A 103     -12.553  -5.780  37.540  1.00  0.00           O
ATOM   1679  N   LYS A 104     -14.363  -5.470  36.370  1.00  0.00           N
ATOM   1680  H   LYS A 104     -15.273  -5.020  36.300  1.00  0.00           H
ATOM   1681  CA  LYS A 104     -13.893  -6.360  35.270  1.00  0.00           C
ATOM   1682  HA  LYS A 104     -12.803  -6.280  35.200  1.00  0.00           H
ATOM   1683  CB  LYS A 104     -14.193  -7.800  35.620  1.00  0.00           C
ATOM   1684  HB1 LYS A 104     -15.273  -7.880  35.630  1.00  0.00           H
ATOM   1685  HB2 LYS A 104     -13.893  -8.090  36.630  1.00  0.00           H
ATOM   1686  CG  LYS A 104     -13.663  -8.740  34.540  1.00  0.00           C
ATOM   1687  HG1 LYS A 104     -12.653  -8.400  34.300  1.00  0.00           H
ATOM   1688  HG2 LYS A 104     -14.283  -8.570  33.660  1.00  0.00           H
ATOM   1689  CD  LYS A 104     -13.763 -10.230  34.950  1.00  0.00           C
ATOM   1690  HD1 LYS A 104     -13.743 -10.780  34.020  1.00  0.00           H
ATOM   1691  HD2 LYS A 104     -14.733 -10.410  35.400  1.00  0.00           H
ATOM   1692  CE  LYS A 104     -12.673 -10.680  35.840  1.00  0.00           C
ATOM   1693  HE1 LYS A 104     -12.633  -9.910  36.620  1.00  0.00           H
ATOM   1694  HE2 LYS A 104     -11.753 -10.750  35.260  1.00  0.00           H
ATOM   1695  NZ  LYS A 104     -12.953 -12.030  36.350  1.00  0.00           N
ATOM   1696  HZ1 LYS A 104     -13.553 -11.920  37.150  1.00  0.00           H
ATOM   1697  HZ2 LYS A 104     -13.413 -12.560  35.610  1.00  0.00           H
ATOM   1698  HZ3 LYS A 104     -12.103 -12.490  36.630  1.00  0.00           H
ATOM   1699  C   LYS A 104     -14.603  -5.910  33.980  1.00  0.00           C
ATOM   1700  O   LYS A 104     -15.823  -5.980  33.850  1.00  0.00           O
ATOM   1701  N   VAL A 105     -13.793  -5.190  33.190  1.00  0.00           N
ATOM   1702  H   VAL A 105     -12.803  -5.250  33.370  1.00  0.00           H
ATOM   1703  CA  VAL A 105     -14.253  -4.300  32.080  1.00  0.00           C
ATOM   1704  HA  VAL A 105     -15.333  -4.390  31.960  1.00  0.00           H
ATOM   1705  CB  VAL A 105     -14.023  -2.820  32.360  1.00  0.00           C
ATOM   1706  HB  VAL A 105     -14.603  -2.180  31.690  1.00  0.00           H
ATOM   1707  CG1 VAL A 105     -14.533  -2.400  33.790  1.00  0.00           C
ATOM   1708 1HG1 VAL A 105     -14.583  -1.310  33.760  1.00  0.00           H
ATOM   1709 2HG1 VAL A 105     -15.523  -2.720  34.130  1.00  0.00           H
ATOM   1710 3HG1 VAL A 105     -13.783  -2.670  34.530  1.00  0.00           H
ATOM   1711  CG2 VAL A 105     -12.633  -2.300  32.190  1.00  0.00           C
ATOM   1712 1HG2 VAL A 105     -12.533  -1.350  32.710  1.00  0.00           H
ATOM   1713 2HG2 VAL A 105     -11.813  -2.900  32.600  1.00  0.00           H
ATOM   1714 3HG2 VAL A 105     -12.483  -2.160  31.120  1.00  0.00           H
ATOM   1715  C   VAL A 105     -13.633  -4.790  30.740  1.00  0.00           C
ATOM   1716  O   VAL A 105     -12.583  -5.430  30.750  1.00  0.00           O
ATOM   1717  N   ARG A 106     -14.383  -4.600  29.660  1.00  0.00           N
ATOM   1718  H   ARG A 106     -15.213  -4.050  29.820  1.00  0.00           H
ATOM   1719  CA  ARG A 106     -13.783  -4.750  28.300  1.00  0.00           C
ATOM   1720  HA  ARG A 106     -13.223  -5.690  28.290  1.00  0.00           H
ATOM   1721  CB  ARG A 106     -14.953  -4.910  27.280  1.00  0.00           C
ATOM   1722  HB1 ARG A 106     -14.373  -4.860  26.350  1.00  0.00           H
ATOM   1723  HB2 ARG A 106     -15.643  -4.070  27.300  1.00  0.00           H
ATOM   1724  CG  ARG A 106     -15.683  -6.240  27.190  1.00  0.00           C
ATOM   1725  HG1 ARG A 106     -14.903  -7.000  27.150  1.00  0.00           H
ATOM   1726  HG2 ARG A 106     -16.183  -6.380  26.240  1.00  0.00           H
ATOM   1727  CD  ARG A 106     -16.583  -6.530  28.380  1.00  0.00           C
ATOM   1728  HD1 ARG A 106     -17.163  -5.620  28.560  1.00  0.00           H
ATOM   1729  HD2 ARG A 106     -15.963  -6.730  29.260  1.00  0.00           H
ATOM   1730  NE  ARG A 106     -17.383  -7.820  28.240  1.00  0.00           N
ATOM   1731  HE  ARG A 106     -17.683  -8.070  27.300  1.00  0.00           H
ATOM   1732  CZ  ARG A 106     -17.943  -8.610  29.150  1.00  0.00           C
ATOM   1733  NH1 ARG A 106     -17.823  -8.340  30.420  1.00  0.00           N
ATOM   1734 1HH1 ARG A 106     -17.593  -7.390  30.660  1.00  0.00           H
ATOM   1735 2HH1 ARG A 106     -18.213  -8.980  31.100  1.00  0.00           H
ATOM   1736  NH2 ARG A 106     -18.493  -9.730  28.830  1.00  0.00           N
ATOM   1737 1HH2 ARG A 106     -18.733  -9.950  27.880  1.00  0.00           H
ATOM   1738 2HH2 ARG A 106     -18.743 -10.380  29.570  1.00  0.00           H
ATOM   1739  C   ARG A 106     -12.843  -3.650  27.850  1.00  0.00           C
ATOM   1740  O   ARG A 106     -12.943  -2.510  28.350  1.00  0.00           O
ATOM   1741  N   LEU A 107     -11.883  -3.930  26.950  1.00  0.00           N
ATOM   1742  H   LEU A 107     -11.823  -4.840  26.510  1.00  0.00           H
ATOM   1743  CA  LEU A 107     -10.803  -2.970  26.590  1.00  0.00           C
ATOM   1744  HA  LEU A 107     -11.193  -1.950  26.500  1.00  0.00           H
ATOM   1745  CB  LEU A 107      -9.693  -2.950  27.640  1.00  0.00           C
ATOM   1746  HB1 LEU A 107      -9.173  -3.910  27.600  1.00  0.00           H
ATOM   1747  HB2 LEU A 107     -10.023  -2.900  28.680  1.00  0.00           H
ATOM   1748  CG  LEU A 107      -8.743  -1.790  27.560  1.00  0.00           C
ATOM   1749  HG  LEU A 107      -8.443  -1.600  26.520  1.00  0.00           H
ATOM   1750  CD1 LEU A 107      -9.323  -0.590  28.340  1.00  0.00           C
ATOM   1751 1HD1 LEU A 107      -9.283  -0.860  29.400  1.00  0.00           H
ATOM   1752 2HD1 LEU A 107      -8.773   0.340  28.200  1.00  0.00           H
ATOM   1753 3HD1 LEU A 107     -10.353  -0.420  28.030  1.00  0.00           H
ATOM   1754  CD2 LEU A 107      -7.363  -2.160  28.230  1.00  0.00           C
ATOM   1755 1HD2 LEU A 107      -6.883  -2.910  27.600  1.00  0.00           H
ATOM   1756 2HD2 LEU A 107      -6.673  -1.320  28.190  1.00  0.00           H
ATOM   1757 3HD2 LEU A 107      -7.523  -2.550  29.230  1.00  0.00           H
ATOM   1758  C   LEU A 107     -10.143  -3.290  25.230  1.00  0.00           C
ATOM   1759  O   LEU A 107      -9.983  -4.480  24.940  1.00  0.00           O
ATOM   1760  N   PRO A 108      -9.693  -2.350  24.440  1.00  0.00           N
ATOM   1761  CD  PRO A 108     -10.093  -0.920  24.460  1.00  0.00           C
ATOM   1762  HD1 PRO A 108      -9.443  -0.240  24.990  1.00  0.00           H
ATOM   1763  HD2 PRO A 108     -11.093  -0.800  24.880  1.00  0.00           H
ATOM   1764  CG  PRO A 108     -10.043  -0.520  23.000  1.00  0.00           C
ATOM   1765  HG1 PRO A 108      -9.883   0.550  22.910  1.00  0.00           H
ATOM   1766  HG2 PRO A 108     -10.933  -0.910  22.520  1.00  0.00           H
ATOM   1767  CB  PRO A 108      -8.723  -1.300  22.550  1.00  0.00           C
ATOM   1768  HB1 PRO A 108      -7.883  -0.860  23.090  1.00  0.00           H
ATOM   1769  HB2 PRO A 108      -8.583  -1.320  21.460  1.00  0.00           H
ATOM   1770  CA  PRO A 108      -9.043  -2.630  23.130  1.00  0.00           C
ATOM   1771  HA  PRO A 108      -9.723  -3.120  22.440  1.00  0.00           H
ATOM   1772  C   PRO A 108      -7.793  -3.530  23.160  1.00  0.00           C
ATOM   1773  O   PRO A 108      -6.803  -3.130  23.830  1.00  0.00           O
ATOM   1774  N   SER A 109      -7.703  -4.550  22.330  1.00  0.00           N
ATOM   1775  H   SER A 109      -8.533  -4.780  21.820  1.00  0.00           H
ATOM   1776  CA  SER A 109      -6.503  -5.430  22.180  1.00  0.00           C
ATOM   1777  HA  SER A 109      -6.103  -5.670  23.160  1.00  0.00           H
ATOM   1778  CB  SER A 109      -6.883  -6.810  21.550  1.00  0.00           C
ATOM   1779  HB1 SER A 109      -7.603  -7.380  22.140  1.00  0.00           H
ATOM   1780  HB2 SER A 109      -5.993  -7.380  21.280  1.00  0.00           H
ATOM   1781  OG  SER A 109      -7.593  -6.730  20.400  1.00  0.00           O
ATOM   1782  HG  SER A 109      -8.503  -6.840  20.690  1.00  0.00           H
ATOM   1783  C   SER A 109      -5.483  -4.700  21.320  1.00  0.00           C
ATOM   1784  O   SER A 109      -4.303  -4.740  21.620  1.00  0.00           O
ATOM   1785  N   LYS A 110      -5.923  -3.960  20.310  1.00  0.00           N
ATOM   1786  H   LYS A 110      -6.913  -3.840  20.170  1.00  0.00           H
ATOM   1787  CA  LYS A 110      -5.043  -3.200  19.430  1.00  0.00           C
ATOM   1788  HA  LYS A 110      -4.363  -3.900  18.940  1.00  0.00           H
ATOM   1789  CB  LYS A 110      -5.973  -2.540  18.360  1.00  0.00           C
ATOM   1790  HB1 LYS A 110      -6.553  -1.810  18.920  1.00  0.00           H
ATOM   1791  HB2 LYS A 110      -6.683  -3.290  18.010  1.00  0.00           H
ATOM   1792  CG  LYS A 110      -5.153  -1.920  17.210  1.00  0.00           C
ATOM   1793  HG1 LYS A 110      -4.463  -2.610  16.730  1.00  0.00           H
ATOM   1794  HG2 LYS A 110      -4.623  -1.020  17.520  1.00  0.00           H
ATOM   1795  CD  LYS A 110      -6.213  -1.450  16.220  1.00  0.00           C
ATOM   1796  HD1 LYS A 110      -5.713  -0.770  15.530  1.00  0.00           H
ATOM   1797  HD2 LYS A 110      -6.863  -0.780  16.780  1.00  0.00           H
ATOM   1798  CE  LYS A 110      -7.063  -2.510  15.450  1.00  0.00           C
ATOM   1799  HE1 LYS A 110      -7.493  -3.200  16.170  1.00  0.00           H
ATOM   1800  HE2 LYS A 110      -6.373  -3.080  14.830  1.00  0.00           H
ATOM   1801  NZ  LYS A 110      -8.163  -2.000  14.650  1.00  0.00           N
ATOM   1802  HZ1 LYS A 110      -7.803  -1.570  13.800  1.00  0.00           H
ATOM   1803  HZ2 LYS A 110      -8.893  -2.610  14.330  1.00  0.00           H
ATOM   1804  HZ3 LYS A 110      -8.553  -1.160  15.050  1.00  0.00           H
ATOM   1805  C   LYS A 110      -4.193  -2.150  20.160  1.00  0.00           C
ATOM   1806  O   LYS A 110      -3.223  -1.700  19.610  1.00  0.00           O
ATOM   1807  N   HIS A 111      -4.603  -1.760  21.370  1.00  0.00           N
ATOM   1808  H   HIS A 111      -5.363  -2.310  21.750  1.00  0.00           H
ATOM   1809  CA  HIS A 111      -3.893  -0.820  22.250  1.00  0.00           C
ATOM   1810  HA  HIS A 111      -3.113  -0.290  21.700  1.00  0.00           H
ATOM   1811  CB  HIS A 111      -4.893   0.260  22.750  1.00  0.00           C
ATOM   1812  HB1 HIS A 111      -4.293   1.010  23.270  1.00  0.00           H
ATOM   1813  HB2 HIS A 111      -5.573  -0.190  23.470  1.00  0.00           H
ATOM   1814  CG  HIS A 111      -5.653   1.060  21.680  1.00  0.00           C
ATOM   1815  ND1 HIS A 111      -6.803   0.680  20.950  1.00  0.00           N
ATOM   1816  CE1 HIS A 111      -6.943   1.530  20.030  1.00  0.00           C
ATOM   1817  HE1 HIS A 111      -7.713   1.470  19.270  1.00  0.00           H
ATOM   1818  NE2 HIS A 111      -6.093   2.560  20.130  1.00  0.00           N
ATOM   1819  HE2 HIS A 111      -6.013   3.280  19.430  1.00  0.00           H
ATOM   1820  CD2 HIS A 111      -5.183   2.240  21.180  1.00  0.00           C
ATOM   1821  HD2 HIS A 111      -4.273   2.770  21.420  1.00  0.00           H
ATOM   1822  C   HIS A 111      -3.043  -1.400  23.380  1.00  0.00           C
ATOM   1823  O   HIS A 111      -2.373  -0.560  24.010  1.00  0.00           O
ATOM   1824  N   ILE A 112      -3.053  -2.690  23.670  1.00  0.00           N
ATOM   1825  H   ILE A 112      -3.653  -3.370  23.230  1.00  0.00           H
ATOM   1826  CA  ILE A 112      -2.263  -3.260  24.780  1.00  0.00           C
ATOM   1827  HA  ILE A 112      -1.743  -2.420  25.250  1.00  0.00           H
ATOM   1828  CB  ILE A 112      -3.243  -4.040  25.790  1.00  0.00           C
ATOM   1829  HB  ILE A 112      -2.583  -4.490  26.530  1.00  0.00           H
ATOM   1830  CG2 ILE A 112      -4.253  -3.120  26.470  1.00  0.00           C
ATOM   1831 1HG2 ILE A 112      -4.703  -3.500  27.390  1.00  0.00           H
ATOM   1832 2HG2 ILE A 112      -3.763  -2.250  26.910  1.00  0.00           H
ATOM   1833 3HG2 ILE A 112      -5.093  -2.900  25.820  1.00  0.00           H
ATOM   1834  CG1 ILE A 112      -4.013  -5.160  25.030  1.00  0.00           C
ATOM   1835 1HG1 ILE A 112      -3.423  -5.590  24.220  1.00  0.00           H
ATOM   1836 2HG1 ILE A 112      -4.833  -4.750  24.440  1.00  0.00           H
ATOM   1837  CD  ILE A 112      -4.483  -6.260  25.990  1.00  0.00           C
ATOM   1838  HD1 ILE A 112      -4.783  -7.180  25.500  1.00  0.00           H
ATOM   1839  HD2 ILE A 112      -3.733  -6.580  26.720  1.00  0.00           H
ATOM   1840  HD3 ILE A 112      -5.373  -5.870  26.490  1.00  0.00           H
ATOM   1841  C   ILE A 112      -1.143  -4.250  24.400  1.00  0.00           C
ATOM   1842  O   ILE A 112      -1.183  -4.880  23.340  1.00  0.00           O
ATOM   1843  N   TRP A 113      -0.053  -4.270  25.230  1.00  0.00           N
ATOM   1844  H   TRP A 113      -0.033  -3.760  26.100  1.00  0.00           H
ATOM   1845  CA  TRP A 113       0.957  -5.300  25.140  1.00  0.00           C
ATOM   1846  HA  TRP A 113       1.517  -5.070  24.230  1.00  0.00           H
ATOM   1847  CB  TRP A 113       1.957  -5.330  26.280  1.00  0.00           C
ATOM   1848  HB1 TRP A 113       1.527  -5.620  27.240  1.00  0.00           H
ATOM   1849  HB2 TRP A 113       2.307  -4.310  26.450  1.00  0.00           H
ATOM   1850  CG  TRP A 113       3.157  -6.200  26.020  1.00  0.00           C
ATOM   1851  CD1 TRP A 113       4.337  -5.800  25.440  1.00  0.00           C
ATOM   1852  HD1 TRP A 113       4.537  -4.770  25.190  1.00  0.00           H
ATOM   1853  NE1 TRP A 113       5.227  -6.840  25.380  1.00  0.00           N
ATOM   1854  HE1 TRP A 113       6.217  -6.780  25.220  1.00  0.00           H
ATOM   1855  CE2 TRP A 113       4.667  -8.030  25.860  1.00  0.00           C
ATOM   1856  CZ2 TRP A 113       5.087  -9.370  25.990  1.00  0.00           C
ATOM   1857  HZ2 TRP A 113       6.057  -9.660  25.600  1.00  0.00           H
ATOM   1858  CH2 TRP A 113       4.197 -10.350  26.530  1.00  0.00           C
ATOM   1859  HH2 TRP A 113       4.547 -11.360  26.710  1.00  0.00           H
ATOM   1860  CZ3 TRP A 113       2.877  -9.980  26.970  1.00  0.00           C
ATOM   1861  HZ3 TRP A 113       2.217 -10.700  27.440  1.00  0.00           H
ATOM   1862  CE3 TRP A 113       2.547  -8.630  26.950  1.00  0.00           C
ATOM   1863  HE3 TRP A 113       1.567  -8.360  27.310  1.00  0.00           H
ATOM   1864  CD2 TRP A 113       3.357  -7.610  26.360  1.00  0.00           C
ATOM   1865  C   TRP A 113       0.217  -6.690  25.070  1.00  0.00           C
ATOM   1866  O   TRP A 113      -0.573  -7.070  25.940  1.00  0.00           O
ATOM   1867  N   LEU A 114       0.647  -7.490  24.090  1.00  0.00           N
ATOM   1868  H   LEU A 114       1.307  -7.110  23.420  1.00  0.00           H
ATOM   1869  CA  LEU A 114       0.167  -8.840  23.830  1.00  0.00           C
ATOM   1870  HA  LEU A 114      -0.523  -9.130  24.620  1.00  0.00           H
ATOM   1871  CB  LEU A 114      -0.593  -8.830  22.410  1.00  0.00           C
ATOM   1872  HB1 LEU A 114      -0.813  -9.820  22.030  1.00  0.00           H
ATOM   1873  HB2 LEU A 114       0.087  -8.510  21.610  1.00  0.00           H
ATOM   1874  CG  LEU A 114      -1.933  -8.120  22.490  1.00  0.00           C
ATOM   1875  HG  LEU A 114      -1.663  -7.120  22.840  1.00  0.00           H
ATOM   1876  CD1 LEU A 114      -2.503  -7.970  21.070  1.00  0.00           C
ATOM   1877 1HD1 LEU A 114      -3.383  -7.350  21.250  1.00  0.00           H
ATOM   1878 2HD1 LEU A 114      -1.733  -7.380  20.570  1.00  0.00           H
ATOM   1879 3HD1 LEU A 114      -2.743  -8.930  20.610  1.00  0.00           H
ATOM   1880  CD2 LEU A 114      -3.023  -8.780  23.300  1.00  0.00           C
ATOM   1881 1HD2 LEU A 114      -3.223  -9.770  22.900  1.00  0.00           H
ATOM   1882 2HD2 LEU A 114      -2.723  -8.870  24.350  1.00  0.00           H
ATOM   1883 3HD2 LEU A 114      -3.883  -8.110  23.330  1.00  0.00           H
ATOM   1884  C   LEU A 114       1.347  -9.730  23.790  1.00  0.00           C
ATOM   1885  O   LEU A 114       2.457  -9.160  23.490  1.00  0.00           O
ATOM   1886  N   PRO A 115       1.157 -11.070  23.980  1.00  0.00           N
ATOM   1887  CD  PRO A 115      -0.013 -11.660  24.640  1.00  0.00           C
ATOM   1888  HD1 PRO A 115      -0.823 -11.880  23.940  1.00  0.00           H
ATOM   1889  HD2 PRO A 115      -0.363 -11.000  25.420  1.00  0.00           H
ATOM   1890  CG  PRO A 115       0.497 -12.930  25.290  1.00  0.00           C
ATOM   1891  HG1 PRO A 115      -0.323 -13.630  25.450  1.00  0.00           H
ATOM   1892  HG2 PRO A 115       1.037 -12.690  26.200  1.00  0.00           H
ATOM   1893  CB  PRO A 115       1.587 -13.390  24.290  1.00  0.00           C
ATOM   1894  HB1 PRO A 115       1.177 -14.030  23.510  1.00  0.00           H
ATOM   1895  HB2 PRO A 115       2.307 -14.090  24.720  1.00  0.00           H
ATOM   1896  CA  PRO A 115       2.197 -12.070  23.820  1.00  0.00           C
ATOM   1897  HA  PRO A 115       2.997 -11.850  24.520  1.00  0.00           H
ATOM   1898  C   PRO A 115       2.727 -12.100  22.400  1.00  0.00           C
ATOM   1899  O   PRO A 115       1.967 -12.090  21.450  1.00  0.00           O
ATOM   1900  N   ASP A 116       4.077 -12.130  22.170  1.00  0.00           N
ATOM   1901  H   ASP A 116       4.617 -12.190  23.020  1.00  0.00           H
ATOM   1902  CA  ASP A 116       4.777 -12.180  20.830  1.00  0.00           C
ATOM   1903  HA  ASP A 116       4.037 -11.970  20.060  1.00  0.00           H
ATOM   1904  CB  ASP A 116       5.947 -11.200  20.910  1.00  0.00           C
ATOM   1905  HB1 ASP A 116       6.687 -11.580  21.610  1.00  0.00           H
ATOM   1906  HB2 ASP A 116       5.657 -10.250  21.360  1.00  0.00           H
ATOM   1907  CG  ASP A 116       6.607 -10.970  19.570  1.00  0.00           C
ATOM   1908  OD1 ASP A 116       5.977 -11.370  18.560  1.00  0.00           O
ATOM   1909  OD2 ASP A 116       7.737 -10.420  19.590  1.00  0.00           O
ATOM   1910  C   ASP A 116       5.167 -13.650  20.580  1.00  0.00           C
ATOM   1911  O   ASP A 116       6.317 -14.090  20.690  1.00  0.00           O
ATOM   1912  N   VAL A 117       4.127 -14.390  20.220  1.00  0.00           N
ATOM   1913  H   VAL A 117       3.207 -14.060  20.460  1.00  0.00           H
ATOM   1914  CA  VAL A 117       4.277 -15.820  19.910  1.00  0.00           C
ATOM   1915  HA  VAL A 117       5.317 -16.140  19.840  1.00  0.00           H
ATOM   1916  CB  VAL A 117       3.507 -16.650  21.030  1.00  0.00           C
ATOM   1917  HB  VAL A 117       3.617 -17.720  20.840  1.00  0.00           H
ATOM   1918  CG1 VAL A 117       4.167 -16.420  22.400  1.00  0.00           C
ATOM   1919 1HG1 VAL A 117       3.737 -17.020  23.190  1.00  0.00           H
ATOM   1920 2HG1 VAL A 117       5.247 -16.560  22.350  1.00  0.00           H
ATOM   1921 3HG1 VAL A 117       4.127 -15.360  22.650  1.00  0.00           H
ATOM   1922  CG2 VAL A 117       2.047 -16.380  21.160  1.00  0.00           C
ATOM   1923 1HG2 VAL A 117       1.517 -16.490  20.210  1.00  0.00           H
ATOM   1924 2HG2 VAL A 117       1.627 -17.120  21.840  1.00  0.00           H
ATOM   1925 3HG2 VAL A 117       1.997 -15.400  21.650  1.00  0.00           H
ATOM   1926  C   VAL A 117       3.697 -16.220  18.510  1.00  0.00           C
ATOM   1927  O   VAL A 117       2.917 -15.430  17.920  1.00  0.00           O
ATOM   1928  N   VAL A 118       4.117 -17.340  17.950  1.00  0.00           N
ATOM   1929  H   VAL A 118       4.797 -17.890  18.460  1.00  0.00           H
ATOM   1930  CA  VAL A 118       3.597 -17.760  16.660  1.00  0.00           C
ATOM   1931  HA  VAL A 118       2.777 -17.120  16.360  1.00  0.00           H
ATOM   1932  CB  VAL A 118       4.657 -17.690  15.570  1.00  0.00           C
ATOM   1933  HB  VAL A 118       4.117 -18.020  14.680  1.00  0.00           H
ATOM   1934  CG1 VAL A 118       5.267 -16.300  15.280  1.00  0.00           C
ATOM   1935 1HG1 VAL A 118       4.467 -15.560  15.150  1.00  0.00           H
ATOM   1936 2HG1 VAL A 118       5.797 -15.930  16.150  1.00  0.00           H
ATOM   1937 3HG1 VAL A 118       5.767 -16.130  14.320  1.00  0.00           H
ATOM   1938  CG2 VAL A 118       5.907 -18.500  15.940  1.00  0.00           C
ATOM   1939 1HG2 VAL A 118       6.467 -18.590  15.010  1.00  0.00           H
ATOM   1940 2HG2 VAL A 118       6.507 -17.880  16.600  1.00  0.00           H
ATOM   1941 3HG2 VAL A 118       5.627 -19.500  16.280  1.00  0.00           H
ATOM   1942  C   VAL A 118       2.987 -19.130  16.800  1.00  0.00           C
ATOM   1943  O   VAL A 118       3.397 -20.040  17.530  1.00  0.00           O
ATOM   1944  N   LEU A 119       1.987 -19.450  16.020  1.00  0.00           N
ATOM   1945  H   LEU A 119       1.577 -18.720  15.450  1.00  0.00           H
ATOM   1946  CA  LEU A 119       1.787 -20.870  15.570  1.00  0.00           C
ATOM   1947  HA  LEU A 119       1.697 -21.490  16.470  1.00  0.00           H
ATOM   1948  CB  LEU A 119       0.367 -20.890  14.950  1.00  0.00           C
ATOM   1949  HB1 LEU A 119       0.337 -20.100  14.190  1.00  0.00           H
ATOM   1950  HB2 LEU A 119      -0.433 -20.620  15.640  1.00  0.00           H
ATOM   1951  CG  LEU A 119       0.177 -22.220  14.280  1.00  0.00           C
ATOM   1952  HG  LEU A 119       0.927 -22.390  13.500  1.00  0.00           H
ATOM   1953  CD1 LEU A 119       0.177 -23.480  15.080  1.00  0.00           C
ATOM   1954 1HD1 LEU A 119       0.197 -24.320  14.380  1.00  0.00           H
ATOM   1955 2HD1 LEU A 119       1.057 -23.480  15.740  1.00  0.00           H
ATOM   1956 3HD1 LEU A 119      -0.733 -23.590  15.670  1.00  0.00           H
ATOM   1957  CD2 LEU A 119      -1.133 -22.100  13.560  1.00  0.00           C
ATOM   1958 1HD2 LEU A 119      -1.053 -21.350  12.770  1.00  0.00           H
ATOM   1959 2HD2 LEU A 119      -1.313 -23.020  13.000  1.00  0.00           H
ATOM   1960 3HD2 LEU A 119      -1.883 -21.840  14.310  1.00  0.00           H
ATOM   1961  C   LEU A 119       2.937 -21.250  14.610  1.00  0.00           C
ATOM   1962  O   LEU A 119       2.907 -20.790  13.390  1.00  0.00           O
ATOM   1963  N   TYR A 120       3.847 -22.120  15.060  1.00  0.00           N
ATOM   1964  H   TYR A 120       3.727 -22.480  16.000  1.00  0.00           H
ATOM   1965  CA  TYR A 120       5.067 -22.480  14.410  1.00  0.00           C
ATOM   1966  HA  TYR A 120       5.487 -21.510  14.120  1.00  0.00           H
ATOM   1967  CB  TYR A 120       5.897 -23.360  15.390  1.00  0.00           C
ATOM   1968  HB1 TYR A 120       5.407 -24.320  15.550  1.00  0.00           H
ATOM   1969  HB2 TYR A 120       5.937 -22.930  16.390  1.00  0.00           H
ATOM   1970  CG  TYR A 120       7.347 -23.630  14.840  1.00  0.00           C
ATOM   1971  CD1 TYR A 120       7.717 -24.920  14.490  1.00  0.00           C
ATOM   1972  HD1 TYR A 120       7.077 -25.790  14.550  1.00  0.00           H
ATOM   1973  CE1 TYR A 120       9.077 -25.200  14.130  1.00  0.00           C
ATOM   1974  HE1 TYR A 120       9.437 -26.170  13.850  1.00  0.00           H
ATOM   1975  CZ  TYR A 120       9.957 -24.110  14.150  1.00  0.00           C
ATOM   1976  OH  TYR A 120      11.227 -24.340  13.770  1.00  0.00           O
ATOM   1977  HH  TYR A 120      11.757 -23.540  13.870  1.00  0.00           H
ATOM   1978  CE2 TYR A 120       9.547 -22.770  14.380  1.00  0.00           C
ATOM   1979  HE2 TYR A 120      10.187 -21.920  14.190  1.00  0.00           H
ATOM   1980  CD2 TYR A 120       8.217 -22.550  14.720  1.00  0.00           C
ATOM   1981  HD2 TYR A 120       7.927 -21.540  14.990  1.00  0.00           H
ATOM   1982  C   TYR A 120       4.647 -23.320  13.120  1.00  0.00           C
ATOM   1983  O   TYR A 120       5.097 -23.020  12.060  1.00  0.00           O
ATOM   1984  N   ASN A 121       3.757 -24.340  13.240  1.00  0.00           N
ATOM   1985  H   ASN A 121       3.547 -24.640  14.180  1.00  0.00           H
ATOM   1986  CA  ASN A 121       3.357 -25.290  12.160  1.00  0.00           C
ATOM   1987  HA  ASN A 121       4.257 -25.520  11.600  1.00  0.00           H
ATOM   1988  CB  ASN A 121       2.797 -26.530  12.740  1.00  0.00           C
ATOM   1989  HB1 ASN A 121       2.527 -27.210  11.930  1.00  0.00           H
ATOM   1990  HB2 ASN A 121       1.907 -26.200  13.270  1.00  0.00           H
ATOM   1991  CG  ASN A 121       3.727 -27.410  13.600  1.00  0.00           C
ATOM   1992  OD1 ASN A 121       3.677 -27.350  14.810  1.00  0.00           O
ATOM   1993  ND2 ASN A 121       4.597 -28.180  12.960  1.00  0.00           N
ATOM   1994 1HD2 ASN A 121       4.727 -28.050  11.960  1.00  0.00           H
ATOM   1995 2HD2 ASN A 121       5.007 -28.920  13.500  1.00  0.00           H
ATOM   1996  C   ASN A 121       2.397 -24.630  11.170  1.00  0.00           C
ATOM   1997  O   ASN A 121       1.687 -25.370  10.480  1.00  0.00           O
ATOM   1998  N   ASN A 122       2.317 -23.280  11.050  1.00  0.00           N
ATOM   1999  H   ASN A 122       2.977 -22.720  11.570  1.00  0.00           H
ATOM   2000  CA  ASN A 122       1.767 -22.620   9.940  1.00  0.00           C
ATOM   2001  HA  ASN A 122       0.767 -23.050   9.960  1.00  0.00           H
ATOM   2002  CB  ASN A 122       1.767 -21.080  10.070  1.00  0.00           C
ATOM   2003  HB1 ASN A 122       2.787 -20.720   9.980  1.00  0.00           H
ATOM   2004  HB2 ASN A 122       1.287 -20.830  11.020  1.00  0.00           H
ATOM   2005  CG  ASN A 122       1.057 -20.410   8.950  1.00  0.00           C
ATOM   2006  OD1 ASN A 122       0.297 -21.030   8.150  1.00  0.00           O
ATOM   2007  ND2 ASN A 122       1.207 -19.170   8.640  1.00  0.00           N
ATOM   2008 1HD2 ASN A 122       2.017 -18.670   8.990  1.00  0.00           H
ATOM   2009 2HD2 ASN A 122       0.657 -18.770   7.890  1.00  0.00           H
ATOM   2010  C   ASN A 122       2.397 -23.060   8.570  1.00  0.00           C
ATOM   2011  O   ASN A 122       3.627 -22.870   8.420  1.00  0.00           O
ATOM   2012  N   ALA A 123       1.587 -23.630   7.720  1.00  0.00           N
ATOM   2013  H   ALA A 123       0.607 -23.610   7.990  1.00  0.00           H
ATOM   2014  CA  ALA A 123       1.977 -24.220   6.500  1.00  0.00           C
ATOM   2015  HA  ALA A 123       3.057 -24.210   6.360  1.00  0.00           H
ATOM   2016  CB  ALA A 123       1.517 -25.680   6.510  1.00  0.00           C
ATOM   2017  HB1 ALA A 123       1.917 -26.230   7.370  1.00  0.00           H
ATOM   2018  HB2 ALA A 123       0.427 -25.610   6.620  1.00  0.00           H
ATOM   2019  HB3 ALA A 123       1.787 -26.240   5.610  1.00  0.00           H
ATOM   2020  C   ALA A 123       1.427 -23.490   5.210  1.00  0.00           C
ATOM   2021  O   ALA A 123       2.117 -23.280   4.210  1.00  0.00           O
ATOM   2022  N   ASP A 124       0.227 -22.890   5.350  1.00  0.00           N
ATOM   2023  H   ASP A 124      -0.303 -22.930   6.210  1.00  0.00           H
ATOM   2024  CA  ASP A 124      -0.433 -22.230   4.150  1.00  0.00           C
ATOM   2025  HA  ASP A 124       0.297 -21.870   3.420  1.00  0.00           H
ATOM   2026  CB  ASP A 124      -1.183 -23.310   3.310  1.00  0.00           C
ATOM   2027  HB1 ASP A 124      -2.183 -23.610   3.630  1.00  0.00           H
ATOM   2028  HB2 ASP A 124      -0.573 -24.210   3.400  1.00  0.00           H
ATOM   2029  CG  ASP A 124      -1.353 -22.960   1.890  1.00  0.00           C
ATOM   2030  OD1 ASP A 124      -2.403 -23.180   1.320  1.00  0.00           O
ATOM   2031  OD2 ASP A 124      -0.473 -22.330   1.190  1.00  0.00           O
ATOM   2032  C   ASP A 124      -1.283 -21.020   4.490  1.00  0.00           C
ATOM   2033  O   ASP A 124      -2.003 -20.520   3.600  1.00  0.00           O
ATOM   2034  N   GLY A 125      -1.303 -20.500   5.710  1.00  0.00           N
ATOM   2035  H   GLY A 125      -0.623 -20.790   6.400  1.00  0.00           H
ATOM   2036  CA  GLY A 125      -2.203 -19.450   6.210  1.00  0.00           C
ATOM   2037  HA1 GLY A 125      -2.653 -19.870   7.110  1.00  0.00           H
ATOM   2038  HA2 GLY A 125      -3.073 -19.220   5.610  1.00  0.00           H
ATOM   2039  C   GLY A 125      -1.403 -18.180   6.530  1.00  0.00           C
ATOM   2040  O   GLY A 125      -0.193 -18.150   6.610  1.00  0.00           O
ATOM   2041  N   MET A 126      -2.133 -17.110   6.740  1.00  0.00           N
ATOM   2042  H   MET A 126      -3.133 -17.150   6.580  1.00  0.00           H
ATOM   2043  CA  MET A 126      -1.593 -15.950   7.410  1.00  0.00           C
ATOM   2044  HA  MET A 126      -0.643 -15.780   6.910  1.00  0.00           H
ATOM   2045  CB  MET A 126      -2.563 -14.710   7.230  1.00  0.00           C
ATOM   2046  HB1 MET A 126      -2.993 -14.700   6.230  1.00  0.00           H
ATOM   2047  HB2 MET A 126      -1.993 -13.840   7.530  1.00  0.00           H
ATOM   2048  CG  MET A 126      -3.763 -14.860   8.190  1.00  0.00           C
ATOM   2049  HG1 MET A 126      -3.463 -14.800   9.240  1.00  0.00           H
ATOM   2050  HG2 MET A 126      -4.103 -15.890   8.070  1.00  0.00           H
ATOM   2051  SD  MET A 126      -5.083 -13.630   7.860  1.00  0.00           S
ATOM   2052  CE  MET A 126      -4.473 -12.000   8.480  1.00  0.00           C
ATOM   2053  HE1 MET A 126      -5.013 -11.260   7.890  1.00  0.00           H
ATOM   2054  HE2 MET A 126      -4.763 -11.920   9.530  1.00  0.00           H
ATOM   2055  HE3 MET A 126      -3.393 -11.880   8.430  1.00  0.00           H
ATOM   2056  C   MET A 126      -1.233 -16.210   8.950  1.00  0.00           C
ATOM   2057  O   MET A 126      -1.713 -17.110   9.640  1.00  0.00           O
ATOM   2058  N   TYR A 127      -0.373 -15.330   9.400  1.00  0.00           N
ATOM   2059  H   TYR A 127      -0.103 -14.610   8.750  1.00  0.00           H
ATOM   2060  CA  TYR A 127       0.097 -15.310  10.790  1.00  0.00           C
ATOM   2061  HA  TYR A 127      -0.123 -16.280  11.230  1.00  0.00           H
ATOM   2062  CB  TYR A 127       1.607 -15.010  10.780  1.00  0.00           C
ATOM   2063  HB1 TYR A 127       2.027 -14.810  11.770  1.00  0.00           H
ATOM   2064  HB2 TYR A 127       1.897 -14.160  10.160  1.00  0.00           H
ATOM   2065  CG  TYR A 127       2.447 -16.150  10.150  1.00  0.00           C
ATOM   2066  CD1 TYR A 127       2.967 -16.070   8.910  1.00  0.00           C
ATOM   2067  HD1 TYR A 127       2.777 -15.160   8.350  1.00  0.00           H
ATOM   2068  CE1 TYR A 127       3.767 -17.090   8.390  1.00  0.00           C
ATOM   2069  HE1 TYR A 127       4.127 -16.970   7.380  1.00  0.00           H
ATOM   2070  CZ  TYR A 127       4.177 -18.100   9.230  1.00  0.00           C
ATOM   2071  OH  TYR A 127       5.027 -19.060   8.740  1.00  0.00           O
ATOM   2072  HH  TYR A 127       5.187 -19.870   9.220  1.00  0.00           H
ATOM   2073  CE2 TYR A 127       3.717 -18.150  10.550  1.00  0.00           C
ATOM   2074  HE2 TYR A 127       4.037 -18.960  11.180  1.00  0.00           H
ATOM   2075  CD2 TYR A 127       2.777 -17.250  11.000  1.00  0.00           C
ATOM   2076  HD2 TYR A 127       2.467 -17.340  12.030  1.00  0.00           H
ATOM   2077  C   TYR A 127      -0.553 -14.200  11.610  1.00  0.00           C
ATOM   2078  O   TYR A 127      -0.613 -14.310  12.830  1.00  0.00           O
ATOM   2079  N   GLU A 128      -0.883 -13.070  10.960  1.00  0.00           N
ATOM   2080  H   GLU A 128      -0.603 -13.130   9.990  1.00  0.00           H
ATOM   2081  CA  GLU A 128      -1.353 -11.850  11.570  1.00  0.00           C
ATOM   2082  HA  GLU A 128      -0.673 -11.630  12.390  1.00  0.00           H
ATOM   2083  CB  GLU A 128      -1.363 -10.680  10.620  1.00  0.00           C
ATOM   2084  HB1 GLU A 128      -1.633  -9.820  11.230  1.00  0.00           H
ATOM   2085  HB2 GLU A 128      -2.063 -10.850   9.810  1.00  0.00           H
ATOM   2086  CG  GLU A 128      -0.053 -10.500   9.910  1.00  0.00           C
ATOM   2087  HG1 GLU A 128       0.157 -11.290   9.180  1.00  0.00           H
ATOM   2088  HG2 GLU A 128       0.687 -10.420  10.700  1.00  0.00           H
ATOM   2089  CD  GLU A 128      -0.003  -9.200   9.110  1.00  0.00           C
ATOM   2090  OE1 GLU A 128       0.807  -8.320   9.390  1.00  0.00           O
ATOM   2091  OE2 GLU A 128      -0.903  -9.050   8.220  1.00  0.00           O
ATOM   2092  C   GLU A 128      -2.763 -12.090  12.120  1.00  0.00           C
ATOM   2093  O   GLU A 128      -3.443 -13.080  11.720  1.00  0.00           O
ATOM   2094  N   VAL A 129      -3.233 -11.210  12.970  1.00  0.00           N
ATOM   2095  H   VAL A 129      -2.583 -10.480  13.240  1.00  0.00           H
ATOM   2096  CA  VAL A 129      -4.573 -11.070  13.500  1.00  0.00           C
ATOM   2097  HA  VAL A 129      -5.003 -12.040  13.240  1.00  0.00           H
ATOM   2098  CB  VAL A 129      -4.633 -10.770  15.020  1.00  0.00           C
ATOM   2099  HB  VAL A 129      -4.553  -9.720  15.280  1.00  0.00           H
ATOM   2100  CG1 VAL A 129      -5.963 -11.120  15.630  1.00  0.00           C
ATOM   2101 1HG1 VAL A 129      -6.803 -10.630  15.130  1.00  0.00           H
ATOM   2102 2HG1 VAL A 129      -6.203 -12.180  15.550  1.00  0.00           H
ATOM   2103 3HG1 VAL A 129      -6.083 -10.890  16.680  1.00  0.00           H
ATOM   2104  CG2 VAL A 129      -3.513 -11.530  15.730  1.00  0.00           C
ATOM   2105 1HG2 VAL A 129      -2.523 -11.180  15.450  1.00  0.00           H
ATOM   2106 2HG2 VAL A 129      -3.563 -11.520  16.820  1.00  0.00           H
ATOM   2107 3HG2 VAL A 129      -3.623 -12.600  15.540  1.00  0.00           H
ATOM   2108  C   VAL A 129      -5.263  -9.910  12.740  1.00  0.00           C
ATOM   2109  O   VAL A 129      -4.773  -8.800  12.760  1.00  0.00           O
ATOM   2110  N   SER A 130      -6.423 -10.140  12.150  1.00  0.00           N
ATOM   2111  H   SER A 130      -6.803 -11.080  12.210  1.00  0.00           H
ATOM   2112  CA  SER A 130      -7.323  -9.240  11.390  1.00  0.00           C
ATOM   2113  HA  SER A 130      -6.703  -8.580  10.770  1.00  0.00           H
ATOM   2114  CB  SER A 130      -8.193 -10.010  10.490  1.00  0.00           C
ATOM   2115  HB1 SER A 130      -8.953  -9.310  10.160  1.00  0.00           H
ATOM   2116  HB2 SER A 130      -8.733 -10.760  11.060  1.00  0.00           H
ATOM   2117  OG  SER A 130      -7.523 -10.660   9.450  1.00  0.00           O
ATOM   2118  HG  SER A 130      -8.103 -11.370   9.150  1.00  0.00           H
ATOM   2119  C   SER A 130      -8.283  -8.440  12.330  1.00  0.00           C
ATOM   2120  O   SER A 130      -8.483  -7.270  12.130  1.00  0.00           O
ATOM   2121  N   PHE A 131      -8.843  -9.090  13.380  1.00  0.00           N
ATOM   2122  H   PHE A 131      -8.753 -10.100  13.360  1.00  0.00           H
ATOM   2123  CA  PHE A 131     -10.083  -8.620  13.970  1.00  0.00           C
ATOM   2124  HA  PHE A 131     -10.643  -8.000  13.260  1.00  0.00           H
ATOM   2125  CB  PHE A 131     -10.923  -9.890  14.270  1.00  0.00           C
ATOM   2126  HB1 PHE A 131     -10.413 -10.420  15.070  1.00  0.00           H
ATOM   2127  HB2 PHE A 131     -10.973 -10.680  13.510  1.00  0.00           H
ATOM   2128  CG  PHE A 131     -12.353  -9.640  14.710  1.00  0.00           C
ATOM   2129  CD1 PHE A 131     -13.253  -9.220  13.760  1.00  0.00           C
ATOM   2130  HD1 PHE A 131     -12.963  -9.100  12.720  1.00  0.00           H
ATOM   2131  CE1 PHE A 131     -14.573  -8.910  14.160  1.00  0.00           C
ATOM   2132  HE1 PHE A 131     -15.283  -8.550  13.430  1.00  0.00           H
ATOM   2133  CZ  PHE A 131     -15.003  -8.960  15.520  1.00  0.00           C
ATOM   2134  HZ  PHE A 131     -15.963  -8.580  15.830  1.00  0.00           H
ATOM   2135  CE2 PHE A 131     -14.053  -9.310  16.520  1.00  0.00           C
ATOM   2136  HE2 PHE A 131     -14.273  -9.250  17.580  1.00  0.00           H
ATOM   2137  CD2 PHE A 131     -12.783  -9.730  16.020  1.00  0.00           C
ATOM   2138  HD2 PHE A 131     -12.053 -10.060  16.750  1.00  0.00           H
ATOM   2139  C   PHE A 131      -9.973  -7.640  15.180  1.00  0.00           C
ATOM   2140  O   PHE A 131     -10.793  -6.730  15.410  1.00  0.00           O
ATOM   2141  N   TYR A 132      -8.933  -7.800  16.010  1.00  0.00           N
ATOM   2142  H   TYR A 132      -8.243  -8.460  15.660  1.00  0.00           H
ATOM   2143  CA  TYR A 132      -8.733  -7.100  17.300  1.00  0.00           C
ATOM   2144  HA  TYR A 132      -8.043  -7.660  17.930  1.00  0.00           H
ATOM   2145  CB  TYR A 132      -8.053  -5.770  17.020  1.00  0.00           C
ATOM   2146  HB1 TYR A 132      -8.093  -5.170  17.920  1.00  0.00           H
ATOM   2147  HB2 TYR A 132      -8.583  -5.240  16.230  1.00  0.00           H
ATOM   2148  CG  TYR A 132      -6.603  -5.910  16.640  1.00  0.00           C
ATOM   2149  CD1 TYR A 132      -5.693  -6.390  17.590  1.00  0.00           C
ATOM   2150  HD1 TYR A 132      -6.053  -6.500  18.610  1.00  0.00           H
ATOM   2151  CE1 TYR A 132      -4.353  -6.480  17.180  1.00  0.00           C
ATOM   2152  HE1 TYR A 132      -3.673  -6.760  17.970  1.00  0.00           H
ATOM   2153  CZ  TYR A 132      -3.963  -6.210  15.850  1.00  0.00           C
ATOM   2154  OH  TYR A 132      -2.673  -6.370  15.420  1.00  0.00           O
ATOM   2155  HH  TYR A 132      -2.143  -6.910  16.010  1.00  0.00           H
ATOM   2156  CE2 TYR A 132      -4.893  -5.760  14.880  1.00  0.00           C
ATOM   2157  HE2 TYR A 132      -4.613  -5.550  13.860  1.00  0.00           H
ATOM   2158  CD2 TYR A 132      -6.223  -5.710  15.310  1.00  0.00           C
ATOM   2159  HD2 TYR A 132      -6.983  -5.550  14.560  1.00  0.00           H
ATOM   2160  C   TYR A 132      -9.913  -7.040  18.210  1.00  0.00           C
ATOM   2161  O   TYR A 132     -10.353  -5.950  18.650  1.00  0.00           O
ATOM   2162  N   SER A 133     -10.453  -8.210  18.570  1.00  0.00           N
ATOM   2163  H   SER A 133     -10.193  -9.100  18.180  1.00  0.00           H
ATOM   2164  CA  SER A 133     -11.563  -8.260  19.540  1.00  0.00           C
ATOM   2165  HA  SER A 133     -12.453  -7.760  19.160  1.00  0.00           H
ATOM   2166  CB  SER A 133     -11.853  -9.750  19.780  1.00  0.00           C
ATOM   2167  HB1 SER A 133     -12.533 -10.040  18.980  1.00  0.00           H
ATOM   2168  HB2 SER A 133     -12.303  -9.890  20.760  1.00  0.00           H
ATOM   2169  OG  SER A 133     -10.733 -10.650  19.630  1.00  0.00           O
ATOM   2170  HG  SER A 133     -11.053 -11.430  20.080  1.00  0.00           H
ATOM   2171  C   SER A 133     -11.123  -7.610  20.880  1.00  0.00           C
ATOM   2172  O   SER A 133      -9.993  -7.610  21.320  1.00  0.00           O
ATOM   2173  N   ASN A 134     -12.113  -7.160  21.630  1.00  0.00           N
ATOM   2174  H   ASN A 134     -13.063  -7.420  21.430  1.00  0.00           H
ATOM   2175  CA  ASN A 134     -11.793  -6.600  23.010  1.00  0.00           C
ATOM   2176  HA  ASN A 134     -11.053  -5.810  22.880  1.00  0.00           H
ATOM   2177  CB  ASN A 134     -12.963  -6.070  23.810  1.00  0.00           C
ATOM   2178  HB1 ASN A 134     -12.623  -5.730  24.790  1.00  0.00           H
ATOM   2179  HB2 ASN A 134     -13.733  -6.820  23.990  1.00  0.00           H
ATOM   2180  CG  ASN A 134     -13.573  -4.910  23.080  1.00  0.00           C
ATOM   2181  OD1 ASN A 134     -12.933  -3.920  22.820  1.00  0.00           O
ATOM   2182  ND2 ASN A 134     -14.763  -5.020  22.620  1.00  0.00           N
ATOM   2183 1HD2 ASN A 134     -15.163  -5.920  22.840  1.00  0.00           H
ATOM   2184 2HD2 ASN A 134     -15.053  -4.560  21.770  1.00  0.00           H
ATOM   2185  C   ASN A 134     -11.153  -7.720  23.960  1.00  0.00           C
ATOM   2186  O   ASN A 134     -11.623  -8.830  23.810  1.00  0.00           O
ATOM   2187  N   ALA A 135     -10.103  -7.410  24.780  1.00  0.00           N
ATOM   2188  H   ALA A 135      -9.743  -6.470  24.740  1.00  0.00           H
ATOM   2189  CA  ALA A 135      -9.673  -8.120  25.950  1.00  0.00           C
ATOM   2190  HA  ALA A 135      -9.683  -9.190  25.790  1.00  0.00           H
ATOM   2191  CB  ALA A 135      -8.243  -7.720  26.150  1.00  0.00           C
ATOM   2192  HB1 ALA A 135      -7.783  -8.460  26.810  1.00  0.00           H
ATOM   2193  HB2 ALA A 135      -7.703  -7.800  25.210  1.00  0.00           H
ATOM   2194  HB3 ALA A 135      -8.143  -6.680  26.460  1.00  0.00           H
ATOM   2195  C   ALA A 135     -10.643  -7.880  27.170  1.00  0.00           C
ATOM   2196  O   ALA A 135     -11.203  -6.790  27.300  1.00  0.00           O
ATOM   2197  N   VAL A 136     -10.663  -8.800  28.150  1.00  0.00           N
ATOM   2198  H   VAL A 136     -10.093  -9.620  28.040  1.00  0.00           H
ATOM   2199  CA  VAL A 136     -11.423  -8.690  29.390  1.00  0.00           C
ATOM   2200  HA  VAL A 136     -11.943  -7.740  29.390  1.00  0.00           H
ATOM   2201  CB  VAL A 136     -12.533  -9.710  29.610  1.00  0.00           C
ATOM   2202  HB  VAL A 136     -12.223 -10.730  29.810  1.00  0.00           H
ATOM   2203  CG1 VAL A 136     -13.393  -9.310  30.810  1.00  0.00           C
ATOM   2204 1HG1 VAL A 136     -12.963  -9.310  31.810  1.00  0.00           H
ATOM   2205 2HG1 VAL A 136     -13.793  -8.310  30.650  1.00  0.00           H
ATOM   2206 3HG1 VAL A 136     -14.303  -9.920  30.810  1.00  0.00           H
ATOM   2207  CG2 VAL A 136     -13.403  -9.740  28.330  1.00  0.00           C
ATOM   2208 1HG2 VAL A 136     -14.343 -10.200  28.650  1.00  0.00           H
ATOM   2209 2HG2 VAL A 136     -13.653  -8.750  27.970  1.00  0.00           H
ATOM   2210 3HG2 VAL A 136     -12.823 -10.280  27.590  1.00  0.00           H
ATOM   2211  C   VAL A 136     -10.433  -8.520  30.560  1.00  0.00           C
ATOM   2212  O   VAL A 136      -9.723  -9.470  30.920  1.00  0.00           O
ATOM   2213  N   VAL A 137     -10.383  -7.320  31.160  1.00  0.00           N
ATOM   2214  H   VAL A 137     -11.023  -6.650  30.770  1.00  0.00           H
ATOM   2215  CA  VAL A 137      -9.383  -6.890  32.090  1.00  0.00           C
ATOM   2216  HA  VAL A 137      -8.693  -7.710  32.300  1.00  0.00           H
ATOM   2217  CB  VAL A 137      -8.613  -5.680  31.530  1.00  0.00           C
ATOM   2218  HB  VAL A 137      -7.733  -5.400  32.110  1.00  0.00           H
ATOM   2219  CG1 VAL A 137      -8.013  -6.050  30.140  1.00  0.00           C
ATOM   2220 1HG1 VAL A 137      -7.423  -5.200  29.790  1.00  0.00           H
ATOM   2221 2HG1 VAL A 137      -7.533  -7.020  30.100  1.00  0.00           H
ATOM   2222 3HG1 VAL A 137      -8.803  -6.240  29.420  1.00  0.00           H
ATOM   2223  CG2 VAL A 137      -9.403  -4.340  31.330  1.00  0.00           C
ATOM   2224 1HG2 VAL A 137      -8.693  -3.620  30.930  1.00  0.00           H
ATOM   2225 2HG2 VAL A 137     -10.143  -4.420  30.530  1.00  0.00           H
ATOM   2226 3HG2 VAL A 137      -9.953  -3.980  32.200  1.00  0.00           H
ATOM   2227  C   VAL A 137      -9.993  -6.410  33.400  1.00  0.00           C
ATOM   2228  O   VAL A 137     -11.123  -5.980  33.510  1.00  0.00           O
ATOM   2229  N   SER A 138      -9.223  -6.530  34.500  1.00  0.00           N
ATOM   2230  H   SER A 138      -8.263  -6.800  34.360  1.00  0.00           H
ATOM   2231  CA  SER A 138      -9.713  -6.620  35.920  1.00  0.00           C
ATOM   2232  HA  SER A 138     -10.773  -6.370  35.960  1.00  0.00           H
ATOM   2233  CB  SER A 138      -9.613  -8.040  36.390  1.00  0.00           C
ATOM   2234  HB1 SER A 138      -8.573  -8.380  36.390  1.00  0.00           H
ATOM   2235  HB2 SER A 138     -10.173  -8.740  35.770  1.00  0.00           H
ATOM   2236  OG  SER A 138     -10.023  -8.120  37.730  1.00  0.00           O
ATOM   2237  HG  SER A 138      -9.203  -8.200  38.210  1.00  0.00           H
ATOM   2238  C   SER A 138      -8.913  -5.630  36.790  1.00  0.00           C
ATOM   2239  O   SER A 138      -7.763  -5.350  36.440  1.00  0.00           O
ATOM   2240  N   TYR A 139      -9.563  -5.070  37.850  1.00  0.00           N
ATOM   2241  H   TYR A 139     -10.563  -5.180  37.880  1.00  0.00           H
ATOM   2242  CA  TYR A 139      -8.963  -3.930  38.690  1.00  0.00           C
ATOM   2243  HA  TYR A 139      -8.713  -3.140  37.980  1.00  0.00           H
ATOM   2244  CB  TYR A 139     -10.033  -3.550  39.720  1.00  0.00           C
ATOM   2245  HB1 TYR A 139     -10.973  -3.740  39.210  1.00  0.00           H
ATOM   2246  HB2 TYR A 139     -10.003  -2.510  40.020  1.00  0.00           H
ATOM   2247  CG  TYR A 139     -10.003  -4.350  40.970  1.00  0.00           C
ATOM   2248  CD1 TYR A 139     -10.733  -5.510  41.040  1.00  0.00           C
ATOM   2249  HD1 TYR A 139     -11.253  -5.990  40.210  1.00  0.00           H
ATOM   2250  CE1 TYR A 139     -10.853  -6.220  42.220  1.00  0.00           C
ATOM   2251  HE1 TYR A 139     -11.523  -7.070  42.320  1.00  0.00           H
ATOM   2252  CZ  TYR A 139     -10.183  -5.770  43.390  1.00  0.00           C
ATOM   2253  OH  TYR A 139     -10.373  -6.470  44.480  1.00  0.00           O
ATOM   2254  HH  TYR A 139     -10.813  -7.270  44.200  1.00  0.00           H
ATOM   2255  CE2 TYR A 139      -9.513  -4.560  43.320  1.00  0.00           C
ATOM   2256  HE2 TYR A 139      -9.163  -4.050  44.200  1.00  0.00           H
ATOM   2257  CD2 TYR A 139      -9.393  -3.840  42.120  1.00  0.00           C
ATOM   2258  HD2 TYR A 139      -8.783  -2.950  42.110  1.00  0.00           H
ATOM   2259  C   TYR A 139      -7.613  -4.260  39.320  1.00  0.00           C
ATOM   2260  O   TYR A 139      -6.913  -3.350  39.760  1.00  0.00           O
ATOM   2261  N   ASP A 140      -7.293  -5.550  39.350  1.00  0.00           N
ATOM   2262  H   ASP A 140      -8.033  -6.210  39.160  1.00  0.00           H
ATOM   2263  CA  ASP A 140      -6.083  -6.200  39.970  1.00  0.00           C
ATOM   2264  HA  ASP A 140      -5.603  -5.530  40.680  1.00  0.00           H
ATOM   2265  CB  ASP A 140      -6.573  -7.400  40.760  1.00  0.00           C
ATOM   2266  HB1 ASP A 140      -7.273  -7.050  41.520  1.00  0.00           H
ATOM   2267  HB2 ASP A 140      -5.673  -7.690  41.300  1.00  0.00           H
ATOM   2268  CG  ASP A 140      -7.213  -8.590  39.930  1.00  0.00           C
ATOM   2269  OD1 ASP A 140      -7.423  -9.660  40.620  1.00  0.00           O
ATOM   2270  OD2 ASP A 140      -7.543  -8.460  38.740  1.00  0.00           O
ATOM   2271  C   ASP A 140      -5.033  -6.600  38.860  1.00  0.00           C
ATOM   2272  O   ASP A 140      -3.963  -7.190  39.150  1.00  0.00           O
ATOM   2273  N   GLY A 141      -5.273  -6.230  37.590  1.00  0.00           N
ATOM   2274  H   GLY A 141      -6.153  -5.760  37.440  1.00  0.00           H
ATOM   2275  CA  GLY A 141      -4.383  -6.540  36.510  1.00  0.00           C
ATOM   2276  HA1 GLY A 141      -3.373  -6.530  36.920  1.00  0.00           H
ATOM   2277  HA2 GLY A 141      -4.393  -5.840  35.670  1.00  0.00           H
ATOM   2278  C   GLY A 141      -4.593  -8.010  35.960  1.00  0.00           C
ATOM   2279  O   GLY A 141      -3.693  -8.510  35.340  1.00  0.00           O
ATOM   2280  N   SER A 142      -5.763  -8.700  36.140  1.00  0.00           N
ATOM   2281  H   SER A 142      -6.493  -8.160  36.600  1.00  0.00           H
ATOM   2282  CA  SER A 142      -6.123 -10.010  35.640  1.00  0.00           C
ATOM   2283  HA  SER A 142      -5.153 -10.520  35.620  1.00  0.00           H
ATOM   2284  CB  SER A 142      -7.053 -10.730  36.610  1.00  0.00           C
ATOM   2285  HB1 SER A 142      -7.203 -11.740  36.240  1.00  0.00           H
ATOM   2286  HB2 SER A 142      -8.073 -10.340  36.650  1.00  0.00           H
ATOM   2287  OG  SER A 142      -6.573 -10.940  37.900  1.00  0.00           O
ATOM   2288  HG  SER A 142      -6.923 -10.200  38.400  1.00  0.00           H
ATOM   2289  C   SER A 142      -6.653  -9.950  34.230  1.00  0.00           C
ATOM   2290  O   SER A 142      -7.583  -9.240  34.050  1.00  0.00           O
ATOM   2291  N   ILE A 143      -5.993 -10.520  33.190  1.00  0.00           N
ATOM   2292  H   ILE A 143      -5.243 -11.160  33.430  1.00  0.00           H
ATOM   2293  CA  ILE A 143      -6.153 -10.310  31.740  1.00  0.00           C
ATOM   2294  HA  ILE A 143      -6.933  -9.550  31.640  1.00  0.00           H
ATOM   2295  CB  ILE A 143      -4.913  -9.800  30.930  1.00  0.00           C
ATOM   2296  HB  ILE A 143      -4.303 -10.700  30.830  1.00  0.00           H
ATOM   2297  CG2 ILE A 143      -5.183  -9.300  29.500  1.00  0.00           C
ATOM   2298 1HG2 ILE A 143      -4.393  -8.600  29.220  1.00  0.00           H
ATOM   2299 2HG2 ILE A 143      -5.313 -10.030  28.700  1.00  0.00           H
ATOM   2300 3HG2 ILE A 143      -6.153  -8.790  29.480  1.00  0.00           H
ATOM   2301  CG1 ILE A 143      -4.213  -8.790  31.820  1.00  0.00           C
ATOM   2302 1HG1 ILE A 143      -3.263  -8.530  31.340  1.00  0.00           H
ATOM   2303 2HG1 ILE A 143      -3.943  -9.190  32.800  1.00  0.00           H
ATOM   2304  CD  ILE A 143      -4.923  -7.450  32.070  1.00  0.00           C
ATOM   2305  HD1 ILE A 143      -5.923  -7.560  32.470  1.00  0.00           H
ATOM   2306  HD2 ILE A 143      -4.233  -6.860  32.680  1.00  0.00           H
ATOM   2307  HD3 ILE A 143      -5.163  -6.970  31.120  1.00  0.00           H
ATOM   2308  C   ILE A 143      -6.713 -11.600  31.080  1.00  0.00           C
ATOM   2309  O   ILE A 143      -6.213 -12.710  31.360  1.00  0.00           O
ATOM   2310  N   PHE A 144      -7.623 -11.510  30.120  1.00  0.00           N
ATOM   2311  H   PHE A 144      -7.943 -10.570  29.940  1.00  0.00           H
ATOM   2312  CA  PHE A 144      -8.253 -12.530  29.270  1.00  0.00           C
ATOM   2313  HA  PHE A 144      -7.753 -13.500  29.300  1.00  0.00           H
ATOM   2314  CB  PHE A 144      -9.663 -12.770  29.930  1.00  0.00           C
ATOM   2315  HB1 PHE A 144     -10.233 -11.840  29.900  1.00  0.00           H
ATOM   2316  HB2 PHE A 144      -9.563 -13.150  30.950  1.00  0.00           H
ATOM   2317  CG  PHE A 144     -10.543 -13.820  29.190  1.00  0.00           C
ATOM   2318  CD1 PHE A 144     -11.373 -13.410  28.090  1.00  0.00           C
ATOM   2319  HD1 PHE A 144     -11.273 -12.370  27.790  1.00  0.00           H
ATOM   2320  CE1 PHE A 144     -12.093 -14.220  27.250  1.00  0.00           C
ATOM   2321  HE1 PHE A 144     -12.533 -13.880  26.320  1.00  0.00           H
ATOM   2322  CZ  PHE A 144     -12.213 -15.530  27.630  1.00  0.00           C
ATOM   2323  HZ  PHE A 144     -12.843 -16.160  27.020  1.00  0.00           H
ATOM   2324  CE2 PHE A 144     -11.453 -16.060  28.730  1.00  0.00           C
ATOM   2325  HE2 PHE A 144     -11.433 -17.100  28.990  1.00  0.00           H
ATOM   2326  CD2 PHE A 144     -10.573 -15.160  29.470  1.00  0.00           C
ATOM   2327  HD2 PHE A 144     -10.053 -15.580  30.310  1.00  0.00           H
ATOM   2328  C   PHE A 144      -8.453 -12.120  27.790  1.00  0.00           C
ATOM   2329  O   PHE A 144      -8.823 -10.980  27.590  1.00  0.00           O
ATOM   2330  N   TRP A 145      -8.193 -12.980  26.790  1.00  0.00           N
ATOM   2331  H   TRP A 145      -7.923 -13.910  27.070  1.00  0.00           H
ATOM   2332  CA  TRP A 145      -8.453 -12.620  25.420  1.00  0.00           C
ATOM   2333  HA  TRP A 145      -9.393 -12.060  25.470  1.00  0.00           H
ATOM   2334  CB  TRP A 145      -7.313 -11.770  24.890  1.00  0.00           C
ATOM   2335  HB1 TRP A 145      -6.423 -12.410  24.890  1.00  0.00           H
ATOM   2336  HB2 TRP A 145      -7.163 -10.980  25.630  1.00  0.00           H
ATOM   2337  CG  TRP A 145      -7.453 -11.240  23.480  1.00  0.00           C
ATOM   2338  CD1 TRP A 145      -8.493 -10.510  22.970  1.00  0.00           C
ATOM   2339  HD1 TRP A 145      -9.423 -10.390  23.490  1.00  0.00           H
ATOM   2340  NE1 TRP A 145      -8.133 -10.090  21.680  1.00  0.00           N
ATOM   2341  HE1 TRP A 145      -8.833  -9.660  21.090  1.00  0.00           H
ATOM   2342  CE2 TRP A 145      -6.813 -10.400  21.330  1.00  0.00           C
ATOM   2343  CZ2 TRP A 145      -6.003 -10.210  20.220  1.00  0.00           C
ATOM   2344  HZ2 TRP A 145      -6.383  -9.650  19.380  1.00  0.00           H
ATOM   2345  CH2 TRP A 145      -4.803 -10.910  20.120  1.00  0.00           C
ATOM   2346  HH2 TRP A 145      -4.213 -10.740  19.230  1.00  0.00           H
ATOM   2347  CZ3 TRP A 145      -4.363 -11.700  21.160  1.00  0.00           C
ATOM   2348  HZ3 TRP A 145      -3.383 -12.160  21.160  1.00  0.00           H
ATOM   2349  CE3 TRP A 145      -5.193 -12.000  22.250  1.00  0.00           C
ATOM   2350  HE3 TRP A 145      -4.743 -12.680  22.960  1.00  0.00           H
ATOM   2351  CD2 TRP A 145      -6.433 -11.250  22.440  1.00  0.00           C
ATOM   2352  C   TRP A 145      -8.473 -13.810  24.420  1.00  0.00           C
ATOM   2353  O   TRP A 145      -7.813 -14.850  24.520  1.00  0.00           O
ATOM   2354  N   LEU A 146      -9.293 -13.590  23.360  1.00  0.00           N
ATOM   2355  H   LEU A 146      -9.743 -12.690  23.330  1.00  0.00           H
ATOM   2356  CA  LEU A 146      -9.683 -14.630  22.310  1.00  0.00           C
ATOM   2357  HA  LEU A 146      -8.803 -15.260  22.210  1.00  0.00           H
ATOM   2358  CB  LEU A 146     -10.793 -15.560  22.800  1.00  0.00           C
ATOM   2359  HB1 LEU A 146     -11.583 -14.950  23.240  1.00  0.00           H
ATOM   2360  HB2 LEU A 146     -10.433 -16.220  23.590  1.00  0.00           H
ATOM   2361  CG  LEU A 146     -11.543 -16.470  21.740  1.00  0.00           C
ATOM   2362  HG  LEU A 146     -11.903 -15.790  20.970  1.00  0.00           H
ATOM   2363  CD1 LEU A 146     -10.723 -17.550  21.030  1.00  0.00           C
ATOM   2364 1HD1 LEU A 146      -9.923 -17.060  20.480  1.00  0.00           H
ATOM   2365 2HD1 LEU A 146     -10.193 -18.110  21.800  1.00  0.00           H
ATOM   2366 3HD1 LEU A 146     -11.343 -18.150  20.370  1.00  0.00           H
ATOM   2367  CD2 LEU A 146     -12.683 -17.240  22.390  1.00  0.00           C
ATOM   2368 1HD2 LEU A 146     -13.413 -16.510  22.750  1.00  0.00           H
ATOM   2369 2HD2 LEU A 146     -13.243 -17.990  21.820  1.00  0.00           H
ATOM   2370 3HD2 LEU A 146     -12.433 -17.770  23.310  1.00  0.00           H
ATOM   2371  C   LEU A 146      -9.963 -14.010  20.960  1.00  0.00           C
ATOM   2372  O   LEU A 146     -11.023 -13.350  20.810  1.00  0.00           O
ATOM   2373  N   PRO A 147      -9.093 -14.160  19.910  1.00  0.00           N
ATOM   2374  CD  PRO A 147      -7.793 -14.670  19.990  1.00  0.00           C
ATOM   2375  HD1 PRO A 147      -7.853 -15.740  20.150  1.00  0.00           H
ATOM   2376  HD2 PRO A 147      -7.223 -14.140  20.760  1.00  0.00           H
ATOM   2377  CG  PRO A 147      -7.123 -14.360  18.670  1.00  0.00           C
ATOM   2378  HG1 PRO A 147      -7.073 -15.280  18.090  1.00  0.00           H
ATOM   2379  HG2 PRO A 147      -6.133 -13.930  18.820  1.00  0.00           H
ATOM   2380  CB  PRO A 147      -8.053 -13.360  17.950  1.00  0.00           C
ATOM   2381  HB1 PRO A 147      -7.963 -13.630  16.900  1.00  0.00           H
ATOM   2382  HB2 PRO A 147      -7.853 -12.300  18.030  1.00  0.00           H
ATOM   2383  CA  PRO A 147      -9.433 -13.730  18.560  1.00  0.00           C
ATOM   2384  HA  PRO A 147     -10.033 -12.830  18.510  1.00  0.00           H
ATOM   2385  C   PRO A 147     -10.143 -14.830  17.650  1.00  0.00           C
ATOM   2386  O   PRO A 147      -9.933 -16.040  17.820  1.00  0.00           O
ATOM   2387  N   PRO A 148     -10.903 -14.440  16.610  1.00  0.00           N
ATOM   2388  CD  PRO A 148     -11.473 -13.120  16.470  1.00  0.00           C
ATOM   2389  HD1 PRO A 148     -10.753 -12.400  16.070  1.00  0.00           H
ATOM   2390  HD2 PRO A 148     -11.803 -12.840  17.470  1.00  0.00           H
ATOM   2391  CG  PRO A 148     -12.653 -13.220  15.490  1.00  0.00           C
ATOM   2392  HG1 PRO A 148     -12.613 -12.440  14.730  1.00  0.00           H
ATOM   2393  HG2 PRO A 148     -13.553 -13.280  16.100  1.00  0.00           H
ATOM   2394  CB  PRO A 148     -12.343 -14.500  14.710  1.00  0.00           C
ATOM   2395  HB1 PRO A 148     -11.903 -14.190  13.760  1.00  0.00           H
ATOM   2396  HB2 PRO A 148     -13.263 -15.040  14.510  1.00  0.00           H
ATOM   2397  CA  PRO A 148     -11.343 -15.330  15.550  1.00  0.00           C
ATOM   2398  HA  PRO A 148     -11.823 -16.250  15.870  1.00  0.00           H
ATOM   2399  C   PRO A 148     -10.153 -15.660  14.620  1.00  0.00           C
ATOM   2400  O   PRO A 148      -9.483 -14.720  14.140  1.00  0.00           O
ATOM   2401  N   ALA A 149      -9.993 -16.890  14.220  1.00  0.00           N
ATOM   2402  H   ALA A 149     -10.633 -17.650  14.450  1.00  0.00           H
ATOM   2403  CA  ALA A 149      -8.983 -17.230  13.140  1.00  0.00           C
ATOM   2404  HA  ALA A 149      -8.783 -16.390  12.480  1.00  0.00           H
ATOM   2405  CB  ALA A 149      -7.693 -17.730  13.770  1.00  0.00           C
ATOM   2406  HB1 ALA A 149      -7.723 -18.790  14.010  1.00  0.00           H
ATOM   2407  HB2 ALA A 149      -6.793 -17.550  13.180  1.00  0.00           H
ATOM   2408  HB3 ALA A 149      -7.503 -17.220  14.710  1.00  0.00           H
ATOM   2409  C   ALA A 149      -9.453 -18.360  12.250  1.00  0.00           C
ATOM   2410  O   ALA A 149     -10.203 -19.270  12.700  1.00  0.00           O
ATOM   2411  N   ILE A 150      -8.933 -18.440  11.030  1.00  0.00           N
ATOM   2412  H   ILE A 150      -8.343 -17.670  10.760  1.00  0.00           H
ATOM   2413  CA  ILE A 150      -8.803 -19.720  10.340  1.00  0.00           C
ATOM   2414  HA  ILE A 150      -9.233 -20.530  10.940  1.00  0.00           H
ATOM   2415  CB  ILE A 150      -9.573 -19.800   9.000  1.00  0.00           C
ATOM   2416  HB  ILE A 150      -9.363 -18.910   8.410  1.00  0.00           H
ATOM   2417  CG2 ILE A 150      -9.093 -20.870   8.040  1.00  0.00           C
ATOM   2418 1HG2 ILE A 150      -8.123 -20.570   7.640  1.00  0.00           H
ATOM   2419 2HG2 ILE A 150      -9.243 -21.860   8.450  1.00  0.00           H
ATOM   2420 3HG2 ILE A 150      -9.783 -20.910   7.200  1.00  0.00           H
ATOM   2421  CG1 ILE A 150     -11.133 -19.870   9.110  1.00  0.00           C
ATOM   2422 1HG1 ILE A 150     -11.433 -19.570  10.110  1.00  0.00           H
ATOM   2423 2HG1 ILE A 150     -11.523 -20.890   9.080  1.00  0.00           H
ATOM   2424  CD  ILE A 150     -11.923 -19.090   8.080  1.00  0.00           C
ATOM   2425  HD1 ILE A 150     -11.813 -18.030   8.310  1.00  0.00           H
ATOM   2426  HD2 ILE A 150     -11.603 -19.290   7.050  1.00  0.00           H
ATOM   2427  HD3 ILE A 150     -12.973 -19.360   8.150  1.00  0.00           H
ATOM   2428  C   ILE A 150      -7.363 -20.060  10.160  1.00  0.00           C
ATOM   2429  O   ILE A 150      -6.533 -19.220   9.710  1.00  0.00           O
ATOM   2430  N   TYR A 151      -6.943 -21.270  10.490  1.00  0.00           N
ATOM   2431  H   TYR A 151      -7.663 -21.910  10.810  1.00  0.00           H
ATOM   2432  CA  TYR A 151      -5.583 -21.750  10.390  1.00  0.00           C
ATOM   2433  HA  TYR A 151      -4.903 -20.910  10.240  1.00  0.00           H
ATOM   2434  CB  TYR A 151      -5.033 -22.380  11.730  1.00  0.00           C
ATOM   2435  HB1 TYR A 151      -3.973 -22.510  11.480  1.00  0.00           H
ATOM   2436  HB2 TYR A 151      -5.503 -23.360  11.750  1.00  0.00           H
ATOM   2437  CG  TYR A 151      -5.033 -21.690  13.020  1.00  0.00           C
ATOM   2438  CD1 TYR A 151      -4.833 -22.540  14.120  1.00  0.00           C
ATOM   2439  HD1 TYR A 151      -4.743 -23.610  14.020  1.00  0.00           H
ATOM   2440  CE1 TYR A 151      -4.713 -22.000  15.380  1.00  0.00           C
ATOM   2441  HE1 TYR A 151      -4.573 -22.650  16.240  1.00  0.00           H
ATOM   2442  CZ  TYR A 151      -4.833 -20.620  15.590  1.00  0.00           C
ATOM   2443  OH  TYR A 151      -4.673 -20.160  16.850  1.00  0.00           O
ATOM   2444  HH  TYR A 151      -4.813 -19.220  17.030  1.00  0.00           H
ATOM   2445  CE2 TYR A 151      -5.073 -19.790  14.470  1.00  0.00           C
ATOM   2446  HE2 TYR A 151      -4.993 -18.730  14.670  1.00  0.00           H
ATOM   2447  CD2 TYR A 151      -5.213 -20.290  13.220  1.00  0.00           C
ATOM   2448  HD2 TYR A 151      -5.273 -19.610  12.380  1.00  0.00           H
ATOM   2449  C   TYR A 151      -5.393 -22.830   9.320  1.00  0.00           C
ATOM   2450  O   TYR A 151      -6.393 -23.430   8.940  1.00  0.00           O
ATOM   2451  N   LYS A 152      -4.153 -22.950   8.860  1.00  0.00           N
ATOM   2452  H   LYS A 152      -3.443 -22.350   9.270  1.00  0.00           H
ATOM   2453  CA  LYS A 152      -3.663 -23.890   7.890  1.00  0.00           C
ATOM   2454  HA  LYS A 152      -4.383 -24.710   7.930  1.00  0.00           H
ATOM   2455  CB  LYS A 152      -3.653 -23.280   6.470  1.00  0.00           C
ATOM   2456  HB1 LYS A 152      -3.373 -24.060   5.770  1.00  0.00           H
ATOM   2457  HB2 LYS A 152      -3.043 -22.370   6.450  1.00  0.00           H
ATOM   2458  CG  LYS A 152      -5.013 -22.780   5.960  1.00  0.00           C
ATOM   2459  HG1 LYS A 152      -5.493 -22.200   6.740  1.00  0.00           H
ATOM   2460  HG2 LYS A 152      -5.613 -23.650   5.710  1.00  0.00           H
ATOM   2461  CD  LYS A 152      -4.883 -21.940   4.750  1.00  0.00           C
ATOM   2462  HD1 LYS A 152      -4.103 -22.390   4.130  1.00  0.00           H
ATOM   2463  HD2 LYS A 152      -4.513 -20.970   5.070  1.00  0.00           H
ATOM   2464  CE  LYS A 152      -6.313 -21.840   4.130  1.00  0.00           C
ATOM   2465  HE1 LYS A 152      -7.023 -21.440   4.850  1.00  0.00           H
ATOM   2466  HE2 LYS A 152      -6.683 -22.710   3.600  1.00  0.00           H
ATOM   2467  NZ  LYS A 152      -6.253 -20.870   3.050  1.00  0.00           N
ATOM   2468  HZ1 LYS A 152      -7.133 -20.840   2.560  1.00  0.00           H
ATOM   2469  HZ2 LYS A 152      -5.893 -19.960   3.320  1.00  0.00           H
ATOM   2470  HZ3 LYS A 152      -5.563 -21.200   2.390  1.00  0.00           H
ATOM   2471  C   LYS A 152      -2.343 -24.480   8.230  1.00  0.00           C
ATOM   2472  O   LYS A 152      -1.233 -23.970   7.980  1.00  0.00           O
ATOM   2473  N   SER A 153      -2.423 -25.610   8.960  1.00  0.00           N
ATOM   2474  H   SER A 153      -3.303 -26.110   9.010  1.00  0.00           H
ATOM   2475  CA  SER A 153      -1.173 -26.100   9.690  1.00  0.00           C
ATOM   2476  HA  SER A 153      -0.353 -25.420   9.480  1.00  0.00           H
ATOM   2477  CB  SER A 153      -1.353 -25.930  11.210  1.00  0.00           C
ATOM   2478  HB1 SER A 153      -1.493 -24.880  11.480  1.00  0.00           H
ATOM   2479  HB2 SER A 153      -0.453 -26.300  11.710  1.00  0.00           H
ATOM   2480  OG  SER A 153      -2.613 -26.480  11.600  1.00  0.00           O
ATOM   2481  HG  SER A 153      -2.513 -27.440  11.630  1.00  0.00           H
ATOM   2482  C   SER A 153      -0.833 -27.470   9.140  1.00  0.00           C
ATOM   2483  O   SER A 153      -1.573 -28.240   8.510  1.00  0.00           O
ATOM   2484  N   ALA A 154       0.467 -27.790   9.330  1.00  0.00           N
ATOM   2485  H   ALA A 154       0.967 -27.130   9.910  1.00  0.00           H
ATOM   2486  CA  ALA A 154       1.077 -28.950   8.720  1.00  0.00           C
ATOM   2487  HA  ALA A 154       0.647 -29.080   7.730  1.00  0.00           H
ATOM   2488  CB  ALA A 154       2.587 -28.950   8.760  1.00  0.00           C
ATOM   2489  HB1 ALA A 154       3.037 -28.920   9.760  1.00  0.00           H
ATOM   2490  HB2 ALA A 154       2.987 -29.850   8.300  1.00  0.00           H
ATOM   2491  HB3 ALA A 154       3.017 -28.110   8.210  1.00  0.00           H
ATOM   2492  C   ALA A 154       0.617 -30.230   9.480  1.00  0.00           C
ATOM   2493  O   ALA A 154       0.287 -30.270  10.640  1.00  0.00           O
ATOM   2494  N   CYS A 155       0.627 -31.340   8.740  1.00  0.00           N
ATOM   2495  H   CYS A 155       0.987 -31.320   7.790  1.00  0.00           H
ATOM   2496  CA  CYS A 155       0.237 -32.670   9.160  1.00  0.00           C
ATOM   2497  HA  CYS A 155       0.177 -32.710  10.240  1.00  0.00           H
ATOM   2498  CB  CYS A 155      -1.223 -32.980   8.590  1.00  0.00           C
ATOM   2499  HB1 CYS A 155      -1.503 -33.980   8.920  1.00  0.00           H
ATOM   2500  HB2 CYS A 155      -1.163 -32.900   7.500  1.00  0.00           H
ATOM   2501  SG  CYS A 155      -2.583 -31.980   9.210  1.00  0.00           S
ATOM   2502  C   CYS A 155       1.137 -33.810   8.720  1.00  0.00           C
ATOM   2503  O   CYS A 155       2.137 -33.610   8.010  1.00  0.00           O
ATOM   2504  N   LYS A 156       0.807 -35.060   9.130  1.00  0.00           N
ATOM   2505  H   LYS A 156       0.067 -35.210   9.790  1.00  0.00           H
ATOM   2506  CA  LYS A 156       1.687 -36.210   8.850  1.00  0.00           C
ATOM   2507  HA  LYS A 156       2.337 -36.030   7.990  1.00  0.00           H
ATOM   2508  CB  LYS A 156       2.417 -36.540  10.120  1.00  0.00           C
ATOM   2509  HB1 LYS A 156       2.657 -37.610  10.130  1.00  0.00           H
ATOM   2510  HB2 LYS A 156       1.817 -36.270  10.990  1.00  0.00           H
ATOM   2511  CG  LYS A 156       3.817 -35.860  10.240  1.00  0.00           C
ATOM   2512  HG1 LYS A 156       4.297 -36.210  11.160  1.00  0.00           H
ATOM   2513  HG2 LYS A 156       3.627 -34.790  10.330  1.00  0.00           H
ATOM   2514  CD  LYS A 156       4.707 -35.980   9.010  1.00  0.00           C
ATOM   2515  HD1 LYS A 156       5.707 -35.690   9.350  1.00  0.00           H
ATOM   2516  HD2 LYS A 156       4.487 -35.210   8.280  1.00  0.00           H
ATOM   2517  CE  LYS A 156       4.707 -37.350   8.450  1.00  0.00           C
ATOM   2518  HE1 LYS A 156       3.717 -37.730   8.200  1.00  0.00           H
ATOM   2519  HE2 LYS A 156       5.157 -38.040   9.160  1.00  0.00           H
ATOM   2520  NZ  LYS A 156       5.457 -37.350   7.150  1.00  0.00           N
ATOM   2521  HZ1 LYS A 156       6.347 -36.880   7.180  1.00  0.00           H
ATOM   2522  HZ2 LYS A 156       5.707 -38.260   6.790  1.00  0.00           H
ATOM   2523  HZ3 LYS A 156       4.927 -36.950   6.390  1.00  0.00           H
ATOM   2524  C   LYS A 156       0.767 -37.380   8.410  1.00  0.00           C
ATOM   2525  O   LYS A 156      -0.013 -37.930   9.150  1.00  0.00           O
ATOM   2526  N   ILE A 157       0.997 -37.860   7.180  1.00  0.00           N
ATOM   2527  H   ILE A 157       1.527 -37.270   6.540  1.00  0.00           H
ATOM   2528  CA  ILE A 157       0.147 -38.800   6.500  1.00  0.00           C
ATOM   2529  HA  ILE A 157      -0.453 -39.240   7.300  1.00  0.00           H
ATOM   2530  CB  ILE A 157      -0.763 -38.030   5.440  1.00  0.00           C
ATOM   2531  HB  ILE A 157      -0.023 -37.490   4.860  1.00  0.00           H
ATOM   2532  CG2 ILE A 157      -1.413 -39.130   4.610  1.00  0.00           C
ATOM   2533 1HG2 ILE A 157      -2.013 -38.760   3.790  1.00  0.00           H
ATOM   2534 2HG2 ILE A 157      -0.713 -39.810   4.130  1.00  0.00           H
ATOM   2535 3HG2 ILE A 157      -2.183 -39.660   5.180  1.00  0.00           H
ATOM   2536  CG1 ILE A 157      -1.823 -37.170   6.190  1.00  0.00           C
ATOM   2537 1HG1 ILE A 157      -1.313 -36.500   6.880  1.00  0.00           H
ATOM   2538 2HG1 ILE A 157      -2.513 -37.860   6.680  1.00  0.00           H
ATOM   2539  CD  ILE A 157      -2.833 -36.410   5.300  1.00  0.00           C
ATOM   2540  HD1 ILE A 157      -2.473 -35.510   4.790  1.00  0.00           H
ATOM   2541  HD2 ILE A 157      -3.143 -37.030   4.460  1.00  0.00           H
ATOM   2542  HD3 ILE A 157      -3.713 -36.220   5.910  1.00  0.00           H
ATOM   2543  C   ILE A 157       1.147 -39.860   5.930  1.00  0.00           C
ATOM   2544  O   ILE A 157       1.847 -39.590   4.960  1.00  0.00           O
ATOM   2545  N   GLU A 158       1.077 -41.090   6.460  1.00  0.00           N
ATOM   2546  H   GLU A 158       0.297 -41.200   7.090  1.00  0.00           H
ATOM   2547  CA  GLU A 158       1.997 -42.190   6.310  1.00  0.00           C
ATOM   2548  HA  GLU A 158       2.747 -41.990   5.540  1.00  0.00           H
ATOM   2549  CB  GLU A 158       2.747 -42.520   7.620  1.00  0.00           C
ATOM   2550  HB1 GLU A 158       3.367 -43.390   7.410  1.00  0.00           H
ATOM   2551  HB2 GLU A 158       2.127 -42.840   8.460  1.00  0.00           H
ATOM   2552  CG  GLU A 158       3.747 -41.430   8.010  1.00  0.00           C
ATOM   2553  HG1 GLU A 158       4.187 -41.730   8.950  1.00  0.00           H
ATOM   2554  HG2 GLU A 158       3.207 -40.490   8.150  1.00  0.00           H
ATOM   2555  CD  GLU A 158       4.917 -41.210   7.180  1.00  0.00           C
ATOM   2556  OE1 GLU A 158       5.717 -40.240   7.440  1.00  0.00           O
ATOM   2557  OE2 GLU A 158       5.147 -42.000   6.250  1.00  0.00           O
ATOM   2558  C   GLU A 158       1.207 -43.450   5.860  1.00  0.00           C
ATOM   2559  O   GLU A 158      -0.013 -43.510   6.060  1.00  0.00           O
ATOM   2560  N   VAL A 159       1.927 -44.500   5.460  1.00  0.00           N
ATOM   2561  H   VAL A 159       2.917 -44.390   5.590  1.00  0.00           H
ATOM   2562  CA  VAL A 159       1.317 -45.760   4.890  1.00  0.00           C
ATOM   2563  HA  VAL A 159       0.447 -45.570   4.260  1.00  0.00           H
ATOM   2564  CB  VAL A 159       2.337 -46.620   4.120  1.00  0.00           C
ATOM   2565  HB  VAL A 159       3.057 -47.080   4.800  1.00  0.00           H
ATOM   2566  CG1 VAL A 159       1.727 -47.880   3.400  1.00  0.00           C
ATOM   2567 1HG1 VAL A 159       0.987 -47.660   2.640  1.00  0.00           H
ATOM   2568 2HG1 VAL A 159       2.467 -48.530   2.940  1.00  0.00           H
ATOM   2569 3HG1 VAL A 159       1.217 -48.560   4.070  1.00  0.00           H
ATOM   2570  CG2 VAL A 159       3.047 -45.820   3.070  1.00  0.00           C
ATOM   2571 1HG2 VAL A 159       3.577 -45.030   3.610  1.00  0.00           H
ATOM   2572 2HG2 VAL A 159       3.757 -46.400   2.480  1.00  0.00           H
ATOM   2573 3HG2 VAL A 159       2.267 -45.410   2.430  1.00  0.00           H
ATOM   2574  C   VAL A 159       0.667 -46.590   6.050  1.00  0.00           C
ATOM   2575  O   VAL A 159       1.427 -47.100   6.860  1.00  0.00           O
ATOM   2576  N   LYS A 160      -0.653 -46.740   6.040  1.00  0.00           N
ATOM   2577  H   LYS A 160      -1.093 -46.440   5.190  1.00  0.00           H
ATOM   2578  CA  LYS A 160      -1.493 -47.150   7.190  1.00  0.00           C
ATOM   2579  HA  LYS A 160      -0.873 -47.780   7.840  1.00  0.00           H
ATOM   2580  CB  LYS A 160      -1.863 -45.970   8.120  1.00  0.00           C
ATOM   2581  HB1 LYS A 160      -2.403 -46.380   8.980  1.00  0.00           H
ATOM   2582  HB2 LYS A 160      -2.493 -45.310   7.530  1.00  0.00           H
ATOM   2583  CG  LYS A 160      -0.673 -45.270   8.860  1.00  0.00           C
ATOM   2584  HG1 LYS A 160      -0.093 -44.710   8.130  1.00  0.00           H
ATOM   2585  HG2 LYS A 160       0.027 -45.970   9.330  1.00  0.00           H
ATOM   2586  CD  LYS A 160      -1.243 -44.400   9.970  1.00  0.00           C
ATOM   2587  HD1 LYS A 160      -1.493 -45.060  10.800  1.00  0.00           H
ATOM   2588  HD2 LYS A 160      -2.153 -43.900   9.630  1.00  0.00           H
ATOM   2589  CE  LYS A 160      -0.363 -43.250  10.580  1.00  0.00           C
ATOM   2590  HE1 LYS A 160      -0.873 -42.600  11.300  1.00  0.00           H
ATOM   2591  HE2 LYS A 160      -0.023 -42.520   9.840  1.00  0.00           H
ATOM   2592  NZ  LYS A 160       0.827 -43.780  11.330  1.00  0.00           N
ATOM   2593  HZ1 LYS A 160       1.527 -43.060  11.440  1.00  0.00           H
ATOM   2594  HZ2 LYS A 160       0.577 -44.040  12.270  1.00  0.00           H
ATOM   2595  HZ3 LYS A 160       1.327 -44.460  10.770  1.00  0.00           H
ATOM   2596  C   LYS A 160      -2.823 -47.840   6.820  1.00  0.00           C
ATOM   2597  O   LYS A 160      -3.413 -47.360   5.780  1.00  0.00           O
ATOM   2598  N   HIS A 161      -3.353 -48.830   7.620  1.00  0.00           N
ATOM   2599  H   HIS A 161      -2.813 -49.140   8.420  1.00  0.00           H
ATOM   2600  CA  HIS A 161      -4.593 -49.540   7.310  1.00  0.00           C
ATOM   2601  HA  HIS A 161      -5.123 -48.830   6.680  1.00  0.00           H
ATOM   2602  CB  HIS A 161      -4.233 -50.750   6.410  1.00  0.00           C
ATOM   2603  HB1 HIS A 161      -3.733 -51.520   7.000  1.00  0.00           H
ATOM   2604  HB2 HIS A 161      -3.623 -50.250   5.660  1.00  0.00           H
ATOM   2605  CG  HIS A 161      -5.423 -51.370   5.770  1.00  0.00           C
ATOM   2606  ND1 HIS A 161      -6.043 -50.870   4.610  1.00  0.00           N
ATOM   2607  CE1 HIS A 161      -7.053 -51.700   4.310  1.00  0.00           C
ATOM   2608  HE1 HIS A 161      -7.803 -51.500   3.560  1.00  0.00           H
ATOM   2609  NE2 HIS A 161      -7.173 -52.670   5.290  1.00  0.00           N
ATOM   2610  HE2 HIS A 161      -7.783 -53.480   5.290  1.00  0.00           H
ATOM   2611  CD2 HIS A 161      -6.173 -52.460   6.180  1.00  0.00           C
ATOM   2612  HD2 HIS A 161      -5.923 -53.080   7.030  1.00  0.00           H
ATOM   2613  C   HIS A 161      -5.583 -49.850   8.430  1.00  0.00           C
ATOM   2614  O   HIS A 161      -5.303 -50.000   9.580  1.00  0.00           O
ATOM   2615  N   PHE A 162      -6.833 -50.030   7.990  1.00  0.00           N
ATOM   2616  H   PHE A 162      -7.033 -49.870   7.020  1.00  0.00           H
ATOM   2617  CA  PHE A 162      -7.953 -50.230   8.860  1.00  0.00           C
ATOM   2618  HA  PHE A 162      -8.023 -49.360   9.500  1.00  0.00           H
ATOM   2619  CB  PHE A 162      -9.173 -50.340   7.880  1.00  0.00           C
ATOM   2620  HB1 PHE A 162      -8.933 -51.190   7.250  1.00  0.00           H
ATOM   2621  HB2 PHE A 162      -9.253 -49.460   7.240  1.00  0.00           H
ATOM   2622  CG  PHE A 162     -10.463 -50.580   8.670  1.00  0.00           C
ATOM   2623  CD1 PHE A 162     -10.943 -51.880   9.070  1.00  0.00           C
ATOM   2624  HD1 PHE A 162     -10.403 -52.780   8.830  1.00  0.00           H
ATOM   2625  CE1 PHE A 162     -12.053 -51.910   9.920  1.00  0.00           C
ATOM   2626  HE1 PHE A 162     -12.403 -52.900  10.170  1.00  0.00           H
ATOM   2627  CZ  PHE A 162     -12.633 -50.720  10.370  1.00  0.00           C
ATOM   2628  HZ  PHE A 162     -13.493 -50.770  11.020  1.00  0.00           H
ATOM   2629  CE2 PHE A 162     -12.223 -49.460   9.830  1.00  0.00           C
ATOM   2630  HE2 PHE A 162     -12.703 -48.580  10.250  1.00  0.00           H
ATOM   2631  CD2 PHE A 162     -11.083 -49.400   9.000  1.00  0.00           C
ATOM   2632  HD2 PHE A 162     -10.713 -48.410   8.780  1.00  0.00           H
ATOM   2633  C   PHE A 162      -7.803 -51.480   9.640  1.00  0.00           C
ATOM   2634  O   PHE A 162      -7.433 -52.510   9.070  1.00  0.00           O
ATOM   2635  N   PRO A 163      -8.093 -51.480  10.970  1.00  0.00           N
ATOM   2636  CD  PRO A 163      -8.333 -52.740  11.640  1.00  0.00           C
ATOM   2637  HD1 PRO A 163      -7.523 -53.000  12.330  1.00  0.00           H
ATOM   2638  HD2 PRO A 163      -8.553 -53.500  10.890  1.00  0.00           H
ATOM   2639  CG  PRO A 163      -9.593 -52.490  12.460  1.00  0.00           C
ATOM   2640  HG1 PRO A 163      -9.723 -53.110  13.350  1.00  0.00           H
ATOM   2641  HG2 PRO A 163     -10.503 -52.470  11.850  1.00  0.00           H
ATOM   2642  CB  PRO A 163      -9.413 -51.090  12.880  1.00  0.00           C
ATOM   2643  HB1 PRO A 163      -8.783 -51.150  13.770  1.00  0.00           H
ATOM   2644  HB2 PRO A 163     -10.433 -50.720  13.040  1.00  0.00           H
ATOM   2645  CA  PRO A 163      -8.733 -50.370  11.690  1.00  0.00           C
ATOM   2646  HA  PRO A 163      -9.513 -49.870  11.110  1.00  0.00           H
ATOM   2647  C   PRO A 163      -7.833 -49.310  12.320  1.00  0.00           C
ATOM   2648  O   PRO A 163      -8.403 -48.510  13.050  1.00  0.00           O
ATOM   2649  N   PHE A 164      -6.543 -49.390  12.140  1.00  0.00           N
ATOM   2650  H   PHE A 164      -6.243 -50.150  11.560  1.00  0.00           H
ATOM   2651  CA  PHE A 164      -5.453 -48.500  12.680  1.00  0.00           C
ATOM   2652  HA  PHE A 164      -5.933 -48.010  13.520  1.00  0.00           H
ATOM   2653  CB  PHE A 164      -4.303 -49.300  13.220  1.00  0.00           C
ATOM   2654  HB1 PHE A 164      -3.853 -48.680  14.000  1.00  0.00           H
ATOM   2655  HB2 PHE A 164      -3.523 -49.490  12.480  1.00  0.00           H
ATOM   2656  CG  PHE A 164      -4.683 -50.600  13.900  1.00  0.00           C
ATOM   2657  CD1 PHE A 164      -5.153 -50.540  15.250  1.00  0.00           C
ATOM   2658  HD1 PHE A 164      -5.203 -49.640  15.850  1.00  0.00           H
ATOM   2659  CE1 PHE A 164      -5.483 -51.720  15.910  1.00  0.00           C
ATOM   2660  HE1 PHE A 164      -5.713 -51.660  16.960  1.00  0.00           H
ATOM   2661  CZ  PHE A 164      -5.373 -52.970  15.230  1.00  0.00           C
ATOM   2662  HZ  PHE A 164      -5.613 -53.850  15.820  1.00  0.00           H
ATOM   2663  CE2 PHE A 164      -5.003 -53.030  13.920  1.00  0.00           C
ATOM   2664  HE2 PHE A 164      -4.813 -53.970  13.420  1.00  0.00           H
ATOM   2665  CD2 PHE A 164      -4.633 -51.850  13.300  1.00  0.00           C
ATOM   2666  HD2 PHE A 164      -4.383 -51.890  12.250  1.00  0.00           H
ATOM   2667  C   PHE A 164      -5.013 -47.360  11.690  1.00  0.00           C
ATOM   2668  O   PHE A 164      -3.883 -46.960  11.620  1.00  0.00           O
ATOM   2669  N   ASP A 165      -5.963 -46.880  10.960  1.00  0.00           N
ATOM   2670  H   ASP A 165      -6.903 -47.190  11.190  1.00  0.00           H
ATOM   2671  CA  ASP A 165      -5.773 -46.080   9.700  1.00  0.00           C
ATOM   2672  HA  ASP A 165      -4.823 -46.380   9.250  1.00  0.00           H
ATOM   2673  CB  ASP A 165      -6.943 -46.330   8.690  1.00  0.00           C
ATOM   2674  HB1 ASP A 165      -6.803 -47.370   8.380  1.00  0.00           H
ATOM   2675  HB2 ASP A 165      -6.783 -45.660   7.850  1.00  0.00           H
ATOM   2676  CG  ASP A 165      -8.343 -46.160   9.230  1.00  0.00           C
ATOM   2677  OD1 ASP A 165      -8.773 -46.950  10.110  1.00  0.00           O
ATOM   2678  OD2 ASP A 165      -9.063 -45.220   8.800  1.00  0.00           O
ATOM   2679  C   ASP A 165      -5.643 -44.550  10.010  1.00  0.00           C
ATOM   2680  O   ASP A 165      -5.573 -43.740   9.080  1.00  0.00           O
ATOM   2681  N   GLN A 166      -5.593 -44.160  11.230  1.00  0.00           N
ATOM   2682  H   GLN A 166      -5.713 -44.910  11.890  1.00  0.00           H
ATOM   2683  CA  GLN A 166      -5.773 -42.710  11.610  1.00  0.00           C
ATOM   2684  HA  GLN A 166      -6.463 -42.250  10.900  1.00  0.00           H
ATOM   2685  CB  GLN A 166      -6.433 -42.680  13.050  1.00  0.00           C
ATOM   2686  HB1 GLN A 166      -7.333 -43.290  13.010  1.00  0.00           H
ATOM   2687  HB2 GLN A 166      -6.783 -41.680  13.290  1.00  0.00           H
ATOM   2688  CG  GLN A 166      -5.563 -43.060  14.260  1.00  0.00           C
ATOM   2689  HG1 GLN A 166      -6.173 -42.970  15.160  1.00  0.00           H
ATOM   2690  HG2 GLN A 166      -4.763 -42.340  14.330  1.00  0.00           H
ATOM   2691  CD  GLN A 166      -4.993 -44.450  14.250  1.00  0.00           C
ATOM   2692  OE1 GLN A 166      -5.693 -45.370  14.060  1.00  0.00           O
ATOM   2693  NE2 GLN A 166      -3.743 -44.660  14.480  1.00  0.00           N
ATOM   2694 1HE2 GLN A 166      -3.153 -43.870  14.670  1.00  0.00           H
ATOM   2695 2HE2 GLN A 166      -3.333 -45.580  14.350  1.00  0.00           H
ATOM   2696  C   GLN A 166      -4.453 -41.900  11.590  1.00  0.00           C
ATOM   2697  O   GLN A 166      -3.423 -42.250  12.250  1.00  0.00           O
ATOM   2698  N   GLN A 167      -4.433 -40.810  10.870  1.00  0.00           N
ATOM   2699  H   GLN A 167      -5.313 -40.650  10.400  1.00  0.00           H
ATOM   2700  CA  GLN A 167      -3.233 -40.000  10.660  1.00  0.00           C
ATOM   2701  HA  GLN A 167      -2.353 -40.650  10.660  1.00  0.00           H
ATOM   2702  CB  GLN A 167      -3.323 -39.350   9.270  1.00  0.00           C
ATOM   2703  HB1 GLN A 167      -2.453 -38.740   9.010  1.00  0.00           H
ATOM   2704  HB2 GLN A 167      -4.093 -38.580   9.380  1.00  0.00           H
ATOM   2705  CG  GLN A 167      -3.613 -40.310   8.120  1.00  0.00           C
ATOM   2706  HG1 GLN A 167      -3.743 -39.730   7.210  1.00  0.00           H
ATOM   2707  HG2 GLN A 167      -4.543 -40.850   8.250  1.00  0.00           H
ATOM   2708  CD  GLN A 167      -2.443 -41.260   7.830  1.00  0.00           C
ATOM   2709  OE1 GLN A 167      -1.443 -41.260   8.500  1.00  0.00           O
ATOM   2710  NE2 GLN A 167      -2.543 -42.070   6.870  1.00  0.00           N
ATOM   2711 1HE2 GLN A 167      -3.483 -42.170   6.490  1.00  0.00           H
ATOM   2712 2HE2 GLN A 167      -1.803 -42.680   6.560  1.00  0.00           H
ATOM   2713  C   GLN A 167      -3.143 -38.990  11.790  1.00  0.00           C
ATOM   2714  O   GLN A 167      -3.813 -39.020  12.830  1.00  0.00           O
ATOM   2715  N   ASN A 168      -2.293 -37.970  11.580  1.00  0.00           N
ATOM   2716  H   ASN A 168      -1.773 -37.930  10.720  1.00  0.00           H
ATOM   2717  CA  ASN A 168      -1.873 -37.040  12.710  1.00  0.00           C
ATOM   2718  HA  ASN A 168      -2.643 -36.960  13.480  1.00  0.00           H
ATOM   2719  CB  ASN A 168      -0.603 -37.570  13.420  1.00  0.00           C
ATOM   2720  HB1 ASN A 168      -0.353 -36.870  14.230  1.00  0.00           H
ATOM   2721  HB2 ASN A 168       0.197 -37.520  12.690  1.00  0.00           H
ATOM   2722  CG  ASN A 168      -0.653 -38.990  13.990  1.00  0.00           C
ATOM   2723  OD1 ASN A 168      -0.223 -39.980  13.360  1.00  0.00           O
ATOM   2724  ND2 ASN A 168      -1.223 -39.210  15.140  1.00  0.00           N
ATOM   2725 1HD2 ASN A 168      -1.603 -38.470  15.720  1.00  0.00           H
ATOM   2726 2HD2 ASN A 168      -1.293 -40.140  15.510  1.00  0.00           H
ATOM   2727  C   ASN A 168      -1.653 -35.620  12.180  1.00  0.00           C
ATOM   2728  O   ASN A 168      -1.243 -35.390  11.060  1.00  0.00           O
ATOM   2729  N   CYS A 169      -2.043 -34.680  13.040  1.00  0.00           N
ATOM   2730  H   CYS A 169      -2.393 -34.860  13.970  1.00  0.00           H
ATOM   2731  CA  CYS A 169      -1.813 -33.300  12.770  1.00  0.00           C
ATOM   2732  HA  CYS A 169      -0.963 -33.190  12.100  1.00  0.00           H
ATOM   2733  CB  CYS A 169      -3.083 -32.660  12.150  1.00  0.00           C
ATOM   2734  HB1 CYS A 169      -3.053 -31.580  12.000  1.00  0.00           H
ATOM   2735  HB2 CYS A 169      -3.943 -33.010  12.710  1.00  0.00           H
ATOM   2736  SG  CYS A 169      -3.433 -33.230  10.530  1.00  0.00           S
ATOM   2737  C   CYS A 169      -1.433 -32.500  14.080  1.00  0.00           C
ATOM   2738  O   CYS A 169      -1.953 -32.790  15.150  1.00  0.00           O
ATOM   2739  N   THR A 170      -0.553 -31.500  14.000  1.00  0.00           N
ATOM   2740  H   THR A 170      -0.143 -31.230  13.110  1.00  0.00           H
ATOM   2741  CA  THR A 170       0.037 -30.860  15.190  1.00  0.00           C
ATOM   2742  HA  THR A 170      -0.533 -31.130  16.070  1.00  0.00           H
ATOM   2743  CB  THR A 170       1.427 -31.340  15.480  1.00  0.00           C
ATOM   2744  HB  THR A 170       1.397 -32.430  15.460  1.00  0.00           H
ATOM   2745  CG2 THR A 170       2.437 -30.870  14.360  1.00  0.00           C
ATOM   2746 1HG2 THR A 170       3.417 -31.300  14.540  1.00  0.00           H
ATOM   2747 2HG2 THR A 170       2.127 -31.130  13.350  1.00  0.00           H
ATOM   2748 3HG2 THR A 170       2.547 -29.780  14.380  1.00  0.00           H
ATOM   2749  OG1 THR A 170       1.967 -30.960  16.730  1.00  0.00           O
ATOM   2750  HG1 THR A 170       1.657 -31.640  17.330  1.00  0.00           H
ATOM   2751  C   THR A 170       0.027 -29.310  15.110  1.00  0.00           C
ATOM   2752  O   THR A 170      -0.033 -28.760  14.010  1.00  0.00           O
ATOM   2753  N   MET A 171       0.027 -28.630  16.240  1.00  0.00           N
ATOM   2754  H   MET A 171       0.097 -29.160  17.100  1.00  0.00           H
ATOM   2755  CA  MET A 171       0.087 -27.130  16.300  1.00  0.00           C
ATOM   2756  HA  MET A 171       0.297 -26.620  15.360  1.00  0.00           H
ATOM   2757  CB  MET A 171      -1.363 -26.670  16.700  1.00  0.00           C
ATOM   2758  HB1 MET A 171      -1.263 -25.590  16.780  1.00  0.00           H
ATOM   2759  HB2 MET A 171      -1.773 -27.170  17.580  1.00  0.00           H
ATOM   2760  CG  MET A 171      -2.373 -26.750  15.530  1.00  0.00           C
ATOM   2761  HG1 MET A 171      -2.383 -27.800  15.250  1.00  0.00           H
ATOM   2762  HG2 MET A 171      -2.073 -26.140  14.670  1.00  0.00           H
ATOM   2763  SD  MET A 171      -4.083 -26.220  15.930  1.00  0.00           S
ATOM   2764  CE  MET A 171      -4.793 -26.380  14.260  1.00  0.00           C
ATOM   2765  HE1 MET A 171      -4.653 -27.400  13.910  1.00  0.00           H
ATOM   2766  HE2 MET A 171      -5.873 -26.200  14.320  1.00  0.00           H
ATOM   2767  HE3 MET A 171      -4.373 -25.710  13.510  1.00  0.00           H
ATOM   2768  C   MET A 171       0.977 -26.700  17.390  1.00  0.00           C
ATOM   2769  O   MET A 171       0.577 -26.670  18.590  1.00  0.00           O
ATOM   2770  N   LYS A 172       2.267 -26.460  17.130  1.00  0.00           N
ATOM   2771  H   LYS A 172       2.627 -26.740  16.220  1.00  0.00           H
ATOM   2772  CA  LYS A 172       3.227 -25.960  18.110  1.00  0.00           C
ATOM   2773  HA  LYS A 172       2.907 -26.370  19.070  1.00  0.00           H
ATOM   2774  CB  LYS A 172       4.627 -26.550  17.890  1.00  0.00           C
ATOM   2775  HB1 LYS A 172       5.017 -26.130  16.960  1.00  0.00           H
ATOM   2776  HB2 LYS A 172       4.487 -27.630  17.900  1.00  0.00           H
ATOM   2777  CG  LYS A 172       5.697 -26.290  18.980  1.00  0.00           C
ATOM   2778  HG1 LYS A 172       5.277 -26.680  19.900  1.00  0.00           H
ATOM   2779  HG2 LYS A 172       5.787 -25.210  19.090  1.00  0.00           H
ATOM   2780  CD  LYS A 172       7.047 -26.940  18.730  1.00  0.00           C
ATOM   2781  HD1 LYS A 172       7.677 -26.540  19.520  1.00  0.00           H
ATOM   2782  HD2 LYS A 172       7.377 -26.490  17.790  1.00  0.00           H
ATOM   2783  CE  LYS A 172       7.117 -28.490  18.690  1.00  0.00           C
ATOM   2784  HE1 LYS A 172       8.137 -28.780  18.420  1.00  0.00           H
ATOM   2785  HE2 LYS A 172       6.487 -28.860  17.880  1.00  0.00           H
ATOM   2786  NZ  LYS A 172       6.787 -28.940  20.060  1.00  0.00           N
ATOM   2787  HZ1 LYS A 172       7.067 -28.210  20.700  1.00  0.00           H
ATOM   2788  HZ2 LYS A 172       5.787 -29.000  20.150  1.00  0.00           H
ATOM   2789  HZ3 LYS A 172       7.217 -29.830  20.280  1.00  0.00           H
ATOM   2790  C   LYS A 172       3.157 -24.400  18.230  1.00  0.00           C
ATOM   2791  O   LYS A 172       3.347 -23.730  17.250  1.00  0.00           O
ATOM   2792  N   PHE A 173       2.907 -23.880  19.400  1.00  0.00           N
ATOM   2793  H   PHE A 173       2.877 -24.530  20.170  1.00  0.00           H
ATOM   2794  CA  PHE A 173       2.847 -22.480  19.770  1.00  0.00           C
ATOM   2795  HA  PHE A 173       2.807 -21.900  18.850  1.00  0.00           H
ATOM   2796  CB  PHE A 173       1.507 -22.240  20.490  1.00  0.00           C
ATOM   2797  HB1 PHE A 173       1.467 -21.200  20.800  1.00  0.00           H
ATOM   2798  HB2 PHE A 173       1.417 -22.770  21.440  1.00  0.00           H
ATOM   2799  CG  PHE A 173       0.207 -22.620  19.770  1.00  0.00           C
ATOM   2800  CD1 PHE A 173      -0.373 -23.820  20.040  1.00  0.00           C
ATOM   2801  HD1 PHE A 173       0.117 -24.520  20.710  1.00  0.00           H
ATOM   2802  CE1 PHE A 173      -1.563 -24.190  19.430  1.00  0.00           C
ATOM   2803  HE1 PHE A 173      -2.003 -25.160  19.630  1.00  0.00           H
ATOM   2804  CZ  PHE A 173      -2.063 -23.410  18.440  1.00  0.00           C
ATOM   2805  HZ  PHE A 173      -2.953 -23.740  17.920  1.00  0.00           H
ATOM   2806  CE2 PHE A 173      -1.583 -22.130  18.240  1.00  0.00           C
ATOM   2807  HE2 PHE A 173      -2.193 -21.420  17.690  1.00  0.00           H
ATOM   2808  CD2 PHE A 173      -0.483 -21.720  18.970  1.00  0.00           C
ATOM   2809  HD2 PHE A 173      -0.203 -20.680  18.880  1.00  0.00           H
ATOM   2810  C   PHE A 173       4.147 -22.110  20.600  1.00  0.00           C
ATOM   2811  O   PHE A 173       4.367 -22.610  21.670  1.00  0.00           O
ATOM   2812  N   ARG A 174       4.887 -21.100  20.210  1.00  0.00           N
ATOM   2813  H   ARG A 174       4.617 -20.470  19.460  1.00  0.00           H
ATOM   2814  CA  ARG A 174       6.197 -20.760  20.810  1.00  0.00           C
ATOM   2815  HA  ARG A 174       6.107 -20.730  21.900  1.00  0.00           H
ATOM   2816  CB  ARG A 174       7.227 -21.890  20.550  1.00  0.00           C
ATOM   2817  HB1 ARG A 174       6.807 -22.790  21.010  1.00  0.00           H
ATOM   2818  HB2 ARG A 174       8.187 -21.770  21.050  1.00  0.00           H
ATOM   2819  CG  ARG A 174       7.397 -22.190  19.060  1.00  0.00           C
ATOM   2820  HG1 ARG A 174       7.077 -21.330  18.480  1.00  0.00           H
ATOM   2821  HG2 ARG A 174       6.767 -23.050  18.830  1.00  0.00           H
ATOM   2822  CD  ARG A 174       8.787 -22.660  18.710  1.00  0.00           C
ATOM   2823  HD1 ARG A 174       8.817 -23.080  17.710  1.00  0.00           H
ATOM   2824  HD2 ARG A 174       9.147 -23.370  19.450  1.00  0.00           H
ATOM   2825  NE  ARG A 174       9.757 -21.530  18.670  1.00  0.00           N
ATOM   2826  HE  ARG A 174       9.507 -20.700  19.180  1.00  0.00           H
ATOM   2827  CZ  ARG A 174      10.967 -21.640  18.110  1.00  0.00           C
ATOM   2828  NH1 ARG A 174      11.347 -22.720  17.500  1.00  0.00           N
ATOM   2829 1HH1 ARG A 174      10.847 -23.560  17.760  1.00  0.00           H
ATOM   2830 2HH1 ARG A 174      12.337 -22.810  17.310  1.00  0.00           H
ATOM   2831  NH2 ARG A 174      11.777 -20.670  18.150  1.00  0.00           N
ATOM   2832 1HH2 ARG A 174      11.457 -19.960  18.780  1.00  0.00           H
ATOM   2833 2HH2 ARG A 174      12.657 -20.600  17.660  1.00  0.00           H
ATOM   2834  C   ARG A 174       6.687 -19.430  20.230  1.00  0.00           C
ATOM   2835  O   ARG A 174       6.277 -18.920  19.160  1.00  0.00           O
ATOM   2836  N   SER A 175       7.737 -18.880  20.880  1.00  0.00           N
ATOM   2837  H   SER A 175       8.147 -19.370  21.660  1.00  0.00           H
ATOM   2838  CA  SER A 175       8.417 -17.640  20.490  1.00  0.00           C
ATOM   2839  HA  SER A 175       7.757 -17.200  19.740  1.00  0.00           H
ATOM   2840  CB  SER A 175       8.667 -16.610  21.580  1.00  0.00           C
ATOM   2841  HB1 SER A 175       9.517 -16.920  22.180  1.00  0.00           H
ATOM   2842  HB2 SER A 175       7.767 -16.580  22.200  1.00  0.00           H
ATOM   2843  OG  SER A 175       8.827 -15.300  21.110  1.00  0.00           O
ATOM   2844  HG  SER A 175       8.067 -14.810  20.800  1.00  0.00           H
ATOM   2845  C   SER A 175       9.717 -17.830  19.810  1.00  0.00           C
ATOM   2846  O   SER A 175      10.397 -18.880  19.860  1.00  0.00           O
ATOM   2847  N   TRP A 176      10.307 -16.880  19.080  1.00  0.00           N
ATOM   2848  H   TRP A 176       9.737 -16.090  18.840  1.00  0.00           H
ATOM   2849  CA  TRP A 176      11.807 -16.710  18.920  1.00  0.00           C
ATOM   2850  HA  TRP A 176      12.387 -17.380  19.560  1.00  0.00           H
ATOM   2851  CB  TRP A 176      12.067 -17.190  17.500  1.00  0.00           C
ATOM   2852  HB1 TRP A 176      11.627 -18.180  17.500  1.00  0.00           H
ATOM   2853  HB2 TRP A 176      13.137 -17.360  17.390  1.00  0.00           H
ATOM   2854  CG  TRP A 176      11.437 -16.530  16.330  1.00  0.00           C
ATOM   2855  CD1 TRP A 176      11.527 -15.200  15.990  1.00  0.00           C
ATOM   2856  HD1 TRP A 176      12.197 -14.480  16.430  1.00  0.00           H
ATOM   2857  NE1 TRP A 176      10.647 -14.950  15.010  1.00  0.00           N
ATOM   2858  HE1 TRP A 176      10.457 -14.040  14.610  1.00  0.00           H
ATOM   2859  CE2 TRP A 176       9.967 -16.030  14.630  1.00  0.00           C
ATOM   2860  CZ2 TRP A 176       9.127 -16.270  13.550  1.00  0.00           C
ATOM   2861  HZ2 TRP A 176       8.887 -15.400  12.960  1.00  0.00           H
ATOM   2862  CH2 TRP A 176       8.507 -17.510  13.320  1.00  0.00           C
ATOM   2863  HH2 TRP A 176       7.827 -17.680  12.500  1.00  0.00           H
ATOM   2864  CZ3 TRP A 176       8.957 -18.530  14.070  1.00  0.00           C
ATOM   2865  HZ3 TRP A 176       8.507 -19.500  13.920  1.00  0.00           H
ATOM   2866  CE3 TRP A 176       9.917 -18.380  15.120  1.00  0.00           C
ATOM   2867  HE3 TRP A 176      10.377 -19.200  15.670  1.00  0.00           H
ATOM   2868  CD2 TRP A 176      10.487 -17.120  15.340  1.00  0.00           C
ATOM   2869  C   TRP A 176      12.277 -15.320  19.300  1.00  0.00           C
ATOM   2870  O   TRP A 176      13.427 -14.990  19.050  1.00  0.00           O
ATOM   2871  N   THR A 177      11.487 -14.450  19.890  1.00  0.00           N
ATOM   2872  H   THR A 177      10.527 -14.750  19.980  1.00  0.00           H
ATOM   2873  CA  THR A 177      11.817 -13.080  20.350  1.00  0.00           C
ATOM   2874  HA  THR A 177      12.817 -12.810  20.010  1.00  0.00           H
ATOM   2875  CB  THR A 177      10.757 -12.100  19.850  1.00  0.00           C
ATOM   2876  HB  THR A 177      10.837 -11.180  20.420  1.00  0.00           H
ATOM   2877  CG2 THR A 177      10.857 -11.750  18.340  1.00  0.00           C
ATOM   2878 1HG2 THR A 177      10.737 -12.690  17.800  1.00  0.00           H
ATOM   2879 2HG2 THR A 177      10.097 -11.020  18.070  1.00  0.00           H
ATOM   2880 3HG2 THR A 177      11.877 -11.430  18.180  1.00  0.00           H
ATOM   2881  OG1 THR A 177       9.487 -12.550  19.930  1.00  0.00           O
ATOM   2882  HG1 THR A 177       8.907 -11.810  19.760  1.00  0.00           H
ATOM   2883  C   THR A 177      11.957 -12.900  21.870  1.00  0.00           C
ATOM   2884  O   THR A 177      12.757 -12.090  22.340  1.00  0.00           O
ATOM   2885  N   TYR A 178      11.377 -13.770  22.770  1.00  0.00           N
ATOM   2886  H   TYR A 178      10.747 -14.480  22.430  1.00  0.00           H
ATOM   2887  CA  TYR A 178      11.347 -13.680  24.220  1.00  0.00           C
ATOM   2888  HA  TYR A 178      12.117 -13.010  24.600  1.00  0.00           H
ATOM   2889  CB  TYR A 178       9.987 -13.220  24.590  1.00  0.00           C
ATOM   2890  HB1 TYR A 178       9.677 -13.480  25.600  1.00  0.00           H
ATOM   2891  HB2 TYR A 178       9.227 -13.670  23.950  1.00  0.00           H
ATOM   2892  CG  TYR A 178       9.667 -11.740  24.390  1.00  0.00           C
ATOM   2893  CD1 TYR A 178       9.067 -11.240  23.210  1.00  0.00           C
ATOM   2894  HD1 TYR A 178       8.837 -11.940  22.420  1.00  0.00           H
ATOM   2895  CE1 TYR A 178       8.587  -9.910  23.080  1.00  0.00           C
ATOM   2896  HE1 TYR A 178       8.157  -9.610  22.140  1.00  0.00           H
ATOM   2897  CZ  TYR A 178       8.907  -8.990  24.090  1.00  0.00           C
ATOM   2898  OH  TYR A 178       8.727  -7.660  23.880  1.00  0.00           O
ATOM   2899  HH  TYR A 178       8.857  -7.170  24.690  1.00  0.00           H
ATOM   2900  CE2 TYR A 178       9.557  -9.420  25.240  1.00  0.00           C
ATOM   2901  HE2 TYR A 178       9.737  -8.690  26.020  1.00  0.00           H
ATOM   2902  CD2 TYR A 178       9.917 -10.780  25.410  1.00  0.00           C
ATOM   2903  HD2 TYR A 178      10.247 -11.100  26.390  1.00  0.00           H
ATOM   2904  C   TYR A 178      11.597 -15.100  24.820  1.00  0.00           C
ATOM   2905  O   TYR A 178      10.857 -16.030  24.520  1.00  0.00           O
ATOM   2906  N   ASP A 179      12.687 -15.250  25.580  1.00  0.00           N
ATOM   2907  H   ASP A 179      13.137 -14.370  25.790  1.00  0.00           H
ATOM   2908  CA  ASP A 179      13.237 -16.480  26.160  1.00  0.00           C
ATOM   2909  HA  ASP A 179      13.097 -17.310  25.460  1.00  0.00           H
ATOM   2910  CB  ASP A 179      14.747 -16.370  26.320  1.00  0.00           C
ATOM   2911  HB1 ASP A 179      15.117 -15.860  25.440  1.00  0.00           H
ATOM   2912  HB2 ASP A 179      15.167 -17.370  26.360  1.00  0.00           H
ATOM   2913  CG  ASP A 179      15.177 -15.570  27.520  1.00  0.00           C
ATOM   2914  OD1 ASP A 179      15.397 -14.350  27.440  1.00  0.00           O
ATOM   2915  OD2 ASP A 179      15.177 -16.070  28.640  1.00  0.00           O
ATOM   2916  C   ASP A 179      12.497 -16.960  27.430  1.00  0.00           C
ATOM   2917  O   ASP A 179      11.627 -16.250  27.920  1.00  0.00           O
ATOM   2918  N   ARG A 180      12.847 -18.170  27.880  1.00  0.00           N
ATOM   2919  H   ARG A 180      13.567 -18.660  27.360  1.00  0.00           H
ATOM   2920  CA  ARG A 180      12.237 -18.980  28.980  1.00  0.00           C
ATOM   2921  HA  ARG A 180      11.227 -19.340  28.760  1.00  0.00           H
ATOM   2922  CB  ARG A 180      13.047 -20.330  28.980  1.00  0.00           C
ATOM   2923  HB1 ARG A 180      12.987 -20.730  27.970  1.00  0.00           H
ATOM   2924  HB2 ARG A 180      12.607 -20.940  29.760  1.00  0.00           H
ATOM   2925  CG  ARG A 180      14.497 -20.120  29.520  1.00  0.00           C
ATOM   2926  HG1 ARG A 180      14.507 -19.880  30.590  1.00  0.00           H
ATOM   2927  HG2 ARG A 180      14.897 -19.240  29.020  1.00  0.00           H
ATOM   2928  CD  ARG A 180      15.257 -21.350  29.130  1.00  0.00           C
ATOM   2929  HD1 ARG A 180      16.317 -21.220  29.320  1.00  0.00           H
ATOM   2930  HD2 ARG A 180      15.087 -21.590  28.080  1.00  0.00           H
ATOM   2931  NE  ARG A 180      14.797 -22.570  29.830  1.00  0.00           N
ATOM   2932  HE  ARG A 180      14.077 -22.480  30.530  1.00  0.00           H
ATOM   2933  CZ  ARG A 180      15.197 -23.800  29.590  1.00  0.00           C
ATOM   2934  NH1 ARG A 180      16.157 -24.150  28.810  1.00  0.00           N
ATOM   2935 1HH1 ARG A 180      16.617 -23.430  28.270  1.00  0.00           H
ATOM   2936 2HH1 ARG A 180      16.647 -25.030  28.860  1.00  0.00           H
ATOM   2937  NH2 ARG A 180      14.617 -24.770  30.150  1.00  0.00           N
ATOM   2938 1HH2 ARG A 180      13.817 -24.640  30.760  1.00  0.00           H
ATOM   2939 2HH2 ARG A 180      14.967 -25.690  29.950  1.00  0.00           H
ATOM   2940  C   ARG A 180      12.347 -18.250  30.340  1.00  0.00           C
ATOM   2941  O   ARG A 180      11.787 -18.840  31.290  1.00  0.00           O
ATOM   2942  N   THR A 181      12.927 -17.040  30.400  1.00  0.00           N
ATOM   2943  H   THR A 181      13.417 -16.890  29.530  1.00  0.00           H
ATOM   2944  CA  THR A 181      12.957 -16.230  31.610  1.00  0.00           C
ATOM   2945  HA  THR A 181      12.367 -16.720  32.370  1.00  0.00           H
ATOM   2946  CB  THR A 181      14.447 -16.050  31.990  1.00  0.00           C
ATOM   2947  HB  THR A 181      14.407 -15.720  33.030  1.00  0.00           H
ATOM   2948  CG2 THR A 181      15.357 -17.320  32.110  1.00  0.00           C
ATOM   2949 1HG2 THR A 181      14.957 -17.880  32.960  1.00  0.00           H
ATOM   2950 2HG2 THR A 181      15.357 -17.930  31.210  1.00  0.00           H
ATOM   2951 3HG2 THR A 181      16.397 -17.080  32.300  1.00  0.00           H
ATOM   2952  OG1 THR A 181      15.157 -15.190  31.140  1.00  0.00           O
ATOM   2953  HG1 THR A 181      15.037 -15.490  30.230  1.00  0.00           H
ATOM   2954  C   THR A 181      12.417 -14.850  31.450  1.00  0.00           C
ATOM   2955  O   THR A 181      12.277 -14.160  32.450  1.00  0.00           O
ATOM   2956  N   GLU A 182      11.977 -14.490  30.270  1.00  0.00           N
ATOM   2957  H   GLU A 182      12.107 -15.200  29.560  1.00  0.00           H
ATOM   2958  CA  GLU A 182      11.057 -13.430  30.010  1.00  0.00           C
ATOM   2959  HA  GLU A 182      11.157 -12.660  30.770  1.00  0.00           H
ATOM   2960  CB  GLU A 182      11.257 -12.790  28.610  1.00  0.00           C
ATOM   2961  HB1 GLU A 182      10.467 -12.050  28.490  1.00  0.00           H
ATOM   2962  HB2 GLU A 182      11.227 -13.560  27.830  1.00  0.00           H
ATOM   2963  CG  GLU A 182      12.577 -12.070  28.540  1.00  0.00           C
ATOM   2964  HG1 GLU A 182      12.687 -11.700  27.520  1.00  0.00           H
ATOM   2965  HG2 GLU A 182      13.387 -12.790  28.610  1.00  0.00           H
ATOM   2966  CD  GLU A 182      12.847 -10.870  29.480  1.00  0.00           C
ATOM   2967  OE1 GLU A 182      13.507 -11.090  30.520  1.00  0.00           O
ATOM   2968  OE2 GLU A 182      12.197  -9.800  29.240  1.00  0.00           O
ATOM   2969  C   GLU A 182       9.637 -13.980  30.070  1.00  0.00           C
ATOM   2970  O   GLU A 182       8.777 -13.230  30.520  1.00  0.00           O
ATOM   2971  N   ILE A 183       9.407 -15.220  29.510  1.00  0.00           N
ATOM   2972  H   ILE A 183      10.157 -15.750  29.090  1.00  0.00           H
ATOM   2973  CA  ILE A 183       8.047 -15.700  29.330  1.00  0.00           C
ATOM   2974  HA  ILE A 183       7.397 -15.290  30.100  1.00  0.00           H
ATOM   2975  CB  ILE A 183       7.437 -15.300  27.990  1.00  0.00           C
ATOM   2976  HB  ILE A 183       7.327 -14.210  27.970  1.00  0.00           H
ATOM   2977  CG2 ILE A 183       8.317 -15.630  26.800  1.00  0.00           C
ATOM   2978 1HG2 ILE A 183       8.087 -15.110  25.870  1.00  0.00           H
ATOM   2979 2HG2 ILE A 183       9.257 -15.140  27.060  1.00  0.00           H
ATOM   2980 3HG2 ILE A 183       8.457 -16.710  26.680  1.00  0.00           H
ATOM   2981  CG1 ILE A 183       6.017 -15.990  27.750  1.00  0.00           C
ATOM   2982 1HG1 ILE A 183       5.477 -16.020  28.700  1.00  0.00           H
ATOM   2983 2HG1 ILE A 183       6.027 -16.970  27.270  1.00  0.00           H
ATOM   2984  CD  ILE A 183       5.357 -15.140  26.700  1.00  0.00           C
ATOM   2985  HD1 ILE A 183       4.347 -15.550  26.600  1.00  0.00           H
ATOM   2986  HD2 ILE A 183       5.277 -14.120  27.100  1.00  0.00           H
ATOM   2987  HD3 ILE A 183       5.907 -15.110  25.760  1.00  0.00           H
ATOM   2988  C   ILE A 183       8.027 -17.210  29.390  1.00  0.00           C
ATOM   2989  O   ILE A 183       8.887 -17.930  28.900  1.00  0.00           O
ATOM   2990  N   ASP A 184       7.067 -17.770  30.070  1.00  0.00           N
ATOM   2991  H   ASP A 184       6.417 -17.160  30.540  1.00  0.00           H
ATOM   2992  CA  ASP A 184       6.807 -19.140  30.180  1.00  0.00           C
ATOM   2993  HA  ASP A 184       7.467 -19.750  29.560  1.00  0.00           H
ATOM   2994  CB  ASP A 184       6.947 -19.360  31.660  1.00  0.00           C
ATOM   2995  HB1 ASP A 184       6.127 -18.890  32.210  1.00  0.00           H
ATOM   2996  HB2 ASP A 184       7.897 -19.000  32.040  1.00  0.00           H
ATOM   2997  CG  ASP A 184       6.947 -20.800  32.000  1.00  0.00           C
ATOM   2998  OD1 ASP A 184       6.067 -21.250  32.880  1.00  0.00           O
ATOM   2999  OD2 ASP A 184       7.847 -21.570  31.480  1.00  0.00           O
ATOM   3000  C   ASP A 184       5.397 -19.560  29.720  1.00  0.00           C
ATOM   3001  O   ASP A 184       4.407 -18.830  29.960  1.00  0.00           O
ATOM   3002  N   LEU A 185       5.287 -20.700  29.040  1.00  0.00           N
ATOM   3003  H   LEU A 185       6.157 -21.150  28.820  1.00  0.00           H
ATOM   3004  CA  LEU A 185       4.147 -21.060  28.180  1.00  0.00           C
ATOM   3005  HA  LEU A 185       3.397 -20.270  28.130  1.00  0.00           H
ATOM   3006  CB  LEU A 185       4.597 -21.330  26.730  1.00  0.00           C
ATOM   3007  HB1 LEU A 185       3.897 -22.000  26.230  1.00  0.00           H
ATOM   3008  HB2 LEU A 185       5.567 -21.800  26.870  1.00  0.00           H
ATOM   3009  CG  LEU A 185       4.727 -20.030  25.940  1.00  0.00           C
ATOM   3010  HG  LEU A 185       5.407 -19.330  26.420  1.00  0.00           H
ATOM   3011  CD1 LEU A 185       5.217 -20.290  24.510  1.00  0.00           C
ATOM   3012 1HD1 LEU A 185       5.567 -19.370  24.060  1.00  0.00           H
ATOM   3013 2HD1 LEU A 185       6.067 -20.970  24.540  1.00  0.00           H
ATOM   3014 3HD1 LEU A 185       4.337 -20.660  23.980  1.00  0.00           H
ATOM   3015  CD2 LEU A 185       3.417 -19.230  25.680  1.00  0.00           C
ATOM   3016 1HD2 LEU A 185       2.527 -19.850  25.550  1.00  0.00           H
ATOM   3017 2HD2 LEU A 185       3.217 -18.570  26.530  1.00  0.00           H
ATOM   3018 3HD2 LEU A 185       3.477 -18.630  24.770  1.00  0.00           H
ATOM   3019  C   LEU A 185       3.527 -22.380  28.710  1.00  0.00           C
ATOM   3020  O   LEU A 185       4.277 -23.370  28.640  1.00  0.00           O
ATOM   3021  N   VAL A 186       2.297 -22.370  29.210  1.00  0.00           N
ATOM   3022  H   VAL A 186       1.877 -21.450  29.160  1.00  0.00           H
ATOM   3023  CA  VAL A 186       1.697 -23.510  29.930  1.00  0.00           C
ATOM   3024  HA  VAL A 186       2.237 -24.410  29.650  1.00  0.00           H
ATOM   3025  CB  VAL A 186       1.787 -23.360  31.440  1.00  0.00           C
ATOM   3026  HB  VAL A 186       1.287 -24.250  31.820  1.00  0.00           H
ATOM   3027  CG1 VAL A 186       3.237 -23.270  31.980  1.00  0.00           C
ATOM   3028 1HG1 VAL A 186       3.157 -23.170  33.060  1.00  0.00           H
ATOM   3029 2HG1 VAL A 186       3.627 -24.280  31.830  1.00  0.00           H
ATOM   3030 3HG1 VAL A 186       3.967 -22.580  31.560  1.00  0.00           H
ATOM   3031  CG2 VAL A 186       0.947 -22.120  31.820  1.00  0.00           C
ATOM   3032 1HG2 VAL A 186       1.187 -21.280  31.170  1.00  0.00           H
ATOM   3033 2HG2 VAL A 186      -0.133 -22.300  31.790  1.00  0.00           H
ATOM   3034 3HG2 VAL A 186       1.197 -21.780  32.820  1.00  0.00           H
ATOM   3035  C   VAL A 186       0.247 -23.710  29.500  1.00  0.00           C
ATOM   3036  O   VAL A 186      -0.263 -23.090  28.520  1.00  0.00           O
ATOM   3037  N   LEU A 187      -0.313 -24.780  30.110  1.00  0.00           N
ATOM   3038  H   LEU A 187       0.127 -25.250  30.880  1.00  0.00           H
ATOM   3039  CA  LEU A 187      -1.663 -25.310  29.880  1.00  0.00           C
ATOM   3040  HA  LEU A 187      -1.933 -25.050  28.860  1.00  0.00           H
ATOM   3041  CB  LEU A 187      -1.693 -26.900  29.870  1.00  0.00           C
ATOM   3042  HB1 LEU A 187      -2.753 -27.130  29.930  1.00  0.00           H
ATOM   3043  HB2 LEU A 187      -1.223 -27.280  30.780  1.00  0.00           H
ATOM   3044  CG  LEU A 187      -0.933 -27.660  28.720  1.00  0.00           C
ATOM   3045  HG  LEU A 187       0.077 -27.250  28.630  1.00  0.00           H
ATOM   3046  CD1 LEU A 187      -0.823 -29.160  29.020  1.00  0.00           C
ATOM   3047 1HD1 LEU A 187      -0.513 -29.720  28.140  1.00  0.00           H
ATOM   3048 2HD1 LEU A 187      -0.053 -29.390  29.760  1.00  0.00           H
ATOM   3049 3HD1 LEU A 187      -1.753 -29.470  29.500  1.00  0.00           H
ATOM   3050  CD2 LEU A 187      -1.753 -27.430  27.420  1.00  0.00           C
ATOM   3051 1HD2 LEU A 187      -1.203 -27.760  26.540  1.00  0.00           H
ATOM   3052 2HD2 LEU A 187      -2.723 -27.930  27.520  1.00  0.00           H
ATOM   3053 3HD2 LEU A 187      -2.093 -26.410  27.250  1.00  0.00           H
ATOM   3054  C   LEU A 187      -2.603 -24.790  30.950  1.00  0.00           C
ATOM   3055  O   LEU A 187      -2.203 -24.550  32.110  1.00  0.00           O
ATOM   3056  N   LYS A 188      -3.883 -24.810  30.660  1.00  0.00           N
ATOM   3057  H   LYS A 188      -4.103 -25.020  29.700  1.00  0.00           H
ATOM   3058  CA  LYS A 188      -5.033 -24.840  31.620  1.00  0.00           C
ATOM   3059  HA  LYS A 188      -4.803 -24.610  32.660  1.00  0.00           H
ATOM   3060  CB  LYS A 188      -6.153 -23.910  31.110  1.00  0.00           C
ATOM   3061  HB1 LYS A 188      -6.533 -24.240  30.140  1.00  0.00           H
ATOM   3062  HB2 LYS A 188      -5.693 -22.940  30.930  1.00  0.00           H
ATOM   3063  CG  LYS A 188      -7.323 -23.770  32.090  1.00  0.00           C
ATOM   3064  HG1 LYS A 188      -6.963 -23.380  33.040  1.00  0.00           H
ATOM   3065  HG2 LYS A 188      -7.783 -24.750  32.220  1.00  0.00           H
ATOM   3066  CD  LYS A 188      -8.443 -22.880  31.440  1.00  0.00           C
ATOM   3067  HD1 LYS A 188      -8.943 -23.340  30.590  1.00  0.00           H
ATOM   3068  HD2 LYS A 188      -7.983 -21.960  31.080  1.00  0.00           H
ATOM   3069  CE  LYS A 188      -9.593 -22.470  32.380  1.00  0.00           C
ATOM   3070  HE1 LYS A 188      -9.263 -22.040  33.330  1.00  0.00           H
ATOM   3071  HE2 LYS A 188     -10.113 -23.430  32.490  1.00  0.00           H
ATOM   3072  NZ  LYS A 188     -10.493 -21.510  31.790  1.00  0.00           N
ATOM   3073  HZ1 LYS A 188     -10.093 -20.590  31.650  1.00  0.00           H
ATOM   3074  HZ2 LYS A 188     -10.863 -21.810  30.900  1.00  0.00           H
ATOM   3075  HZ3 LYS A 188     -11.343 -21.330  32.310  1.00  0.00           H
ATOM   3076  C   LYS A 188      -5.653 -26.210  31.700  1.00  0.00           C
ATOM   3077  O   LYS A 188      -6.063 -26.610  32.830  1.00  0.00           O
ATOM   3078  N   SER A 189      -5.583 -27.060  30.690  1.00  0.00           N
ATOM   3079  H   SER A 189      -5.203 -26.720  29.810  1.00  0.00           H
ATOM   3080  CA  SER A 189      -6.053 -28.470  30.620  1.00  0.00           C
ATOM   3081  HA  SER A 189      -6.163 -29.000  31.560  1.00  0.00           H
ATOM   3082  CB  SER A 189      -7.523 -28.460  30.090  1.00  0.00           C
ATOM   3083  HB1 SER A 189      -7.863 -29.420  29.700  1.00  0.00           H
ATOM   3084  HB2 SER A 189      -7.603 -27.790  29.240  1.00  0.00           H
ATOM   3085  OG  SER A 189      -8.383 -27.910  31.100  1.00  0.00           O
ATOM   3086  HG  SER A 189      -9.203 -28.320  30.830  1.00  0.00           H
ATOM   3087  C   SER A 189      -5.253 -29.390  29.710  1.00  0.00           C
ATOM   3088  O   SER A 189      -4.463 -29.020  28.840  1.00  0.00           O
ATOM   3089  N   GLU A 190      -5.583 -30.630  29.960  1.00  0.00           N
ATOM   3090  H   GLU A 190      -6.153 -30.680  30.790  1.00  0.00           H
ATOM   3091  CA  GLU A 190      -4.873 -31.860  29.420  1.00  0.00           C
ATOM   3092  HA  GLU A 190      -3.823 -31.930  29.690  1.00  0.00           H
ATOM   3093  CB  GLU A 190      -5.483 -33.080  30.160  1.00  0.00           C
ATOM   3094  HB1 GLU A 190      -5.393 -34.070  29.720  1.00  0.00           H
ATOM   3095  HB2 GLU A 190      -6.543 -32.900  30.380  1.00  0.00           H
ATOM   3096  CG  GLU A 190      -4.783 -33.220  31.540  1.00  0.00           C
ATOM   3097  HG1 GLU A 190      -4.623 -32.260  32.050  1.00  0.00           H
ATOM   3098  HG2 GLU A 190      -3.763 -33.520  31.300  1.00  0.00           H
ATOM   3099  CD  GLU A 190      -5.483 -34.250  32.510  1.00  0.00           C
ATOM   3100  OE1 GLU A 190      -5.043 -34.220  33.660  1.00  0.00           O
ATOM   3101  OE2 GLU A 190      -6.473 -35.040  32.170  1.00  0.00           O
ATOM   3102  C   GLU A 190      -5.083 -31.930  27.910  1.00  0.00           C
ATOM   3103  O   GLU A 190      -4.373 -32.720  27.320  1.00  0.00           O
ATOM   3104  N   VAL A 191      -6.153 -31.300  27.370  1.00  0.00           N
ATOM   3105  H   VAL A 191      -6.763 -30.750  27.950  1.00  0.00           H
ATOM   3106  CA  VAL A 191      -6.633 -31.610  26.010  1.00  0.00           C
ATOM   3107  HA  VAL A 191      -5.753 -31.810  25.400  1.00  0.00           H
ATOM   3108  CB  VAL A 191      -7.843 -32.670  25.920  1.00  0.00           C
ATOM   3109  HB  VAL A 191      -8.063 -32.860  24.870  1.00  0.00           H
ATOM   3110  CG1 VAL A 191      -7.403 -34.040  26.460  1.00  0.00           C
ATOM   3111 1HG1 VAL A 191      -6.473 -34.290  25.950  1.00  0.00           H
ATOM   3112 2HG1 VAL A 191      -7.273 -34.040  27.540  1.00  0.00           H
ATOM   3113 3HG1 VAL A 191      -8.113 -34.850  26.290  1.00  0.00           H
ATOM   3114  CG2 VAL A 191      -9.233 -32.320  26.530  1.00  0.00           C
ATOM   3115 1HG2 VAL A 191     -10.063 -32.880  26.110  1.00  0.00           H
ATOM   3116 2HG2 VAL A 191      -9.193 -32.410  27.620  1.00  0.00           H
ATOM   3117 3HG2 VAL A 191      -9.513 -31.290  26.300  1.00  0.00           H
ATOM   3118  C   VAL A 191      -7.233 -30.300  25.420  1.00  0.00           C
ATOM   3119  O   VAL A 191      -7.783 -29.470  26.170  1.00  0.00           O
ATOM   3120  N   ALA A 192      -7.243 -30.160  24.060  1.00  0.00           N
ATOM   3121  H   ALA A 192      -6.873 -30.940  23.520  1.00  0.00           H
ATOM   3122  CA  ALA A 192      -8.093 -29.190  23.380  1.00  0.00           C
ATOM   3123  HA  ALA A 192      -7.933 -28.230  23.860  1.00  0.00           H
ATOM   3124  CB  ALA A 192      -7.663 -29.000  21.920  1.00  0.00           C
ATOM   3125  HB1 ALA A 192      -8.353 -28.250  21.520  1.00  0.00           H
ATOM   3126  HB2 ALA A 192      -6.673 -28.610  21.680  1.00  0.00           H
ATOM   3127  HB3 ALA A 192      -7.743 -29.930  21.350  1.00  0.00           H
ATOM   3128  C   ALA A 192      -9.623 -29.530  23.470  1.00  0.00           C
ATOM   3129  O   ALA A 192      -9.993 -30.630  23.800  1.00  0.00           O
ATOM   3130  N   SER A 193     -10.513 -28.550  23.120  1.00  0.00           N
ATOM   3131  H   SER A 193     -10.183 -27.610  22.940  1.00  0.00           H
ATOM   3132  CA  SER A 193     -11.943 -28.650  23.310  1.00  0.00           C
ATOM   3133  HA  SER A 193     -12.123 -29.460  24.030  1.00  0.00           H
ATOM   3134  CB  SER A 193     -12.433 -27.360  23.990  1.00  0.00           C
ATOM   3135  HB1 SER A 193     -13.503 -27.470  24.170  1.00  0.00           H
ATOM   3136  HB2 SER A 193     -12.283 -26.510  23.340  1.00  0.00           H
ATOM   3137  OG  SER A 193     -11.963 -27.230  25.350  1.00  0.00           O
ATOM   3138  HG  SER A 193     -12.463 -26.470  25.660  1.00  0.00           H
ATOM   3139  C   SER A 193     -12.733 -28.950  22.000  1.00  0.00           C
ATOM   3140  O   SER A 193     -12.433 -28.390  20.950  1.00  0.00           O
ATOM   3141  N   LEU A 194     -13.843 -29.750  22.080  1.00  0.00           N
ATOM   3142  H   LEU A 194     -14.023 -30.200  22.970  1.00  0.00           H
ATOM   3143  CA  LEU A 194     -14.543 -30.330  20.880  1.00  0.00           C
ATOM   3144  HA  LEU A 194     -14.203 -29.800  19.990  1.00  0.00           H
ATOM   3145  CB  LEU A 194     -14.153 -31.820  20.750  1.00  0.00           C
ATOM   3146  HB1 LEU A 194     -14.873 -32.460  21.250  1.00  0.00           H
ATOM   3147  HB2 LEU A 194     -13.213 -32.010  21.260  1.00  0.00           H
ATOM   3148  CG  LEU A 194     -14.063 -32.310  19.310  1.00  0.00           C
ATOM   3149  HG  LEU A 194     -15.053 -32.370  18.850  1.00  0.00           H
ATOM   3150  CD1 LEU A 194     -13.123 -31.700  18.300  1.00  0.00           C
ATOM   3151 1HD1 LEU A 194     -13.163 -32.280  17.380  1.00  0.00           H
ATOM   3152 2HD1 LEU A 194     -13.253 -30.620  18.200  1.00  0.00           H
ATOM   3153 3HD1 LEU A 194     -12.173 -31.780  18.830  1.00  0.00           H
ATOM   3154  CD2 LEU A 194     -13.673 -33.750  19.440  1.00  0.00           C
ATOM   3155 1HD2 LEU A 194     -12.733 -33.890  19.970  1.00  0.00           H
ATOM   3156 2HD2 LEU A 194     -14.433 -34.220  20.070  1.00  0.00           H
ATOM   3157 3HD2 LEU A 194     -13.793 -34.200  18.460  1.00  0.00           H
ATOM   3158  C   LEU A 194     -16.093 -30.250  20.910  1.00  0.00           C
ATOM   3159  O   LEU A 194     -16.793 -30.760  20.030  1.00  0.00           O
ATOM   3160  N   ASP A 195     -16.633 -29.570  21.900  1.00  0.00           N
ATOM   3161  H   ASP A 195     -15.973 -29.240  22.590  1.00  0.00           H
ATOM   3162  CA  ASP A 195     -18.063 -29.340  22.210  1.00  0.00           C
ATOM   3163  HA  ASP A 195     -18.493 -30.320  21.990  1.00  0.00           H
ATOM   3164  CB  ASP A 195     -18.203 -29.090  23.710  1.00  0.00           C
ATOM   3165  HB1 ASP A 195     -17.963 -28.050  23.920  1.00  0.00           H
ATOM   3166  HB2 ASP A 195     -17.543 -29.780  24.230  1.00  0.00           H
ATOM   3167  CG  ASP A 195     -19.643 -29.330  24.170  1.00  0.00           C
ATOM   3168  OD1 ASP A 195     -20.203 -28.570  24.970  1.00  0.00           O
ATOM   3169  OD2 ASP A 195     -20.273 -30.340  23.700  1.00  0.00           O
ATOM   3170  C   ASP A 195     -18.863 -28.410  21.280  1.00  0.00           C
ATOM   3171  O   ASP A 195     -20.133 -28.640  21.230  1.00  0.00           O
ATOM   3172  N   ASP A 196     -18.203 -27.460  20.610  1.00  0.00           N
ATOM   3173  H   ASP A 196     -17.213 -27.400  20.820  1.00  0.00           H
ATOM   3174  CA  ASP A 196     -18.783 -26.530  19.640  1.00  0.00           C
ATOM   3175  HA  ASP A 196     -19.793 -26.910  19.490  1.00  0.00           H
ATOM   3176  CB  ASP A 196     -18.883 -25.160  20.130  1.00  0.00           C
ATOM   3177  HB1 ASP A 196     -19.283 -24.570  19.310  1.00  0.00           H
ATOM   3178  HB2 ASP A 196     -17.933 -24.630  20.100  1.00  0.00           H
ATOM   3179  CG  ASP A 196     -19.583 -24.960  21.470  1.00  0.00           C
ATOM   3180  OD1 ASP A 196     -20.823 -25.170  21.470  1.00  0.00           O
ATOM   3181  OD2 ASP A 196     -18.863 -24.610  22.480  1.00  0.00           O
ATOM   3182  C   ASP A 196     -18.213 -26.680  18.170  1.00  0.00           C
ATOM   3183  O   ASP A 196     -18.223 -25.720  17.350  1.00  0.00           O
ATOM   3184  N   PHE A 197     -17.783 -27.910  17.870  1.00  0.00           N
ATOM   3185  H   PHE A 197     -17.693 -28.410  18.740  1.00  0.00           H
ATOM   3186  CA  PHE A 197     -17.093 -28.350  16.640  1.00  0.00           C
ATOM   3187  HA  PHE A 197     -16.463 -27.540  16.250  1.00  0.00           H
ATOM   3188  CB  PHE A 197     -16.163 -29.460  17.020  1.00  0.00           C
ATOM   3189  HB1 PHE A 197     -16.773 -30.280  17.380  1.00  0.00           H
ATOM   3190  HB2 PHE A 197     -15.473 -29.220  17.830  1.00  0.00           H
ATOM   3191  CG  PHE A 197     -15.433 -30.030  15.850  1.00  0.00           C
ATOM   3192  CD1 PHE A 197     -14.513 -29.270  15.110  1.00  0.00           C
ATOM   3193  HD1 PHE A 197     -14.253 -28.230  15.230  1.00  0.00           H
ATOM   3194  CE1 PHE A 197     -13.813 -29.870  14.030  1.00  0.00           C
ATOM   3195  HE1 PHE A 197     -13.093 -29.240  13.530  1.00  0.00           H
ATOM   3196  CZ  PHE A 197     -14.003 -31.260  13.650  1.00  0.00           C
ATOM   3197  HZ  PHE A 197     -13.503 -31.750  12.830  1.00  0.00           H
ATOM   3198  CE2 PHE A 197     -14.863 -32.010  14.450  1.00  0.00           C
ATOM   3199  HE2 PHE A 197     -15.043 -33.070  14.340  1.00  0.00           H
ATOM   3200  CD2 PHE A 197     -15.523 -31.430  15.540  1.00  0.00           C
ATOM   3201  HD2 PHE A 197     -16.163 -32.070  16.120  1.00  0.00           H
ATOM   3202  C   PHE A 197     -18.013 -28.920  15.590  1.00  0.00           C
ATOM   3203  O   PHE A 197     -18.983 -29.620  15.870  1.00  0.00           O
ATOM   3204  N   THR A 198     -17.643 -28.820  14.310  1.00  0.00           N
ATOM   3205  H   THR A 198     -16.813 -28.260  14.190  1.00  0.00           H
ATOM   3206  CA  THR A 198     -18.293 -29.370  13.110  1.00  0.00           C
ATOM   3207  HA  THR A 198     -18.783 -30.280  13.470  1.00  0.00           H
ATOM   3208  CB  THR A 198     -19.363 -28.440  12.480  1.00  0.00           C
ATOM   3209  HB  THR A 198     -18.833 -27.620  11.990  1.00  0.00           H
ATOM   3210  CG2 THR A 198     -20.353 -29.160  11.490  1.00  0.00           C
ATOM   3211 1HG2 THR A 198     -20.423 -30.240  11.550  1.00  0.00           H
ATOM   3212 2HG2 THR A 198     -21.383 -28.860  11.660  1.00  0.00           H
ATOM   3213 3HG2 THR A 198     -19.933 -28.840  10.540  1.00  0.00           H
ATOM   3214  OG1 THR A 198     -20.173 -27.980  13.530  1.00  0.00           O
ATOM   3215  HG1 THR A 198     -19.563 -27.400  13.980  1.00  0.00           H
ATOM   3216  C   THR A 198     -17.293 -29.720  11.990  1.00  0.00           C
ATOM   3217  O   THR A 198     -16.423 -28.950  11.610  1.00  0.00           O
ATOM   3218  N   PRO A 199     -17.233 -30.960  11.550  1.00  0.00           N
ATOM   3219  CD  PRO A 199     -17.843 -32.100  12.210  1.00  0.00           C
ATOM   3220  HD1 PRO A 199     -18.933 -31.980  12.160  1.00  0.00           H
ATOM   3221  HD2 PRO A 199     -17.393 -32.230  13.190  1.00  0.00           H
ATOM   3222  CG  PRO A 199     -17.553 -33.370  11.390  1.00  0.00           C
ATOM   3223  HG1 PRO A 199     -18.453 -33.650  10.830  1.00  0.00           H
ATOM   3224  HG2 PRO A 199     -17.233 -34.200  12.010  1.00  0.00           H
ATOM   3225  CB  PRO A 199     -16.383 -32.920  10.440  1.00  0.00           C
ATOM   3226  HB1 PRO A 199     -16.503 -33.390   9.460  1.00  0.00           H
ATOM   3227  HB2 PRO A 199     -15.373 -33.200  10.750  1.00  0.00           H
ATOM   3228  CA  PRO A 199     -16.493 -31.370  10.330  1.00  0.00           C
ATOM   3229  HA  PRO A 199     -15.473 -30.980  10.320  1.00  0.00           H
ATOM   3230  C   PRO A 199     -17.153 -30.950   8.960  1.00  0.00           C
ATOM   3231  O   PRO A 199     -18.263 -30.510   8.760  1.00  0.00           O
ATOM   3232  N   SER A 200     -16.313 -31.090   7.930  1.00  0.00           N
ATOM   3233  H   SER A 200     -15.313 -31.230   7.960  1.00  0.00           H
ATOM   3234  CA  SER A 200     -16.663 -30.600   6.560  1.00  0.00           C
ATOM   3235  HA  SER A 200     -17.743 -30.650   6.490  1.00  0.00           H
ATOM   3236  CB  SER A 200     -16.243 -29.160   6.280  1.00  0.00           C
ATOM   3237  HB1 SER A 200     -16.943 -28.560   5.700  1.00  0.00           H
ATOM   3238  HB2 SER A 200     -15.193 -29.150   5.980  1.00  0.00           H
ATOM   3239  OG  SER A 200     -16.163 -28.470   7.510  1.00  0.00           O
ATOM   3240  HG  SER A 200     -15.353 -28.840   7.880  1.00  0.00           H
ATOM   3241  C   SER A 200     -16.193 -31.550   5.380  1.00  0.00           C
ATOM   3242  O   SER A 200     -15.973 -31.280   4.170  1.00  0.00           O
ATOM   3243  N   GLY A 201     -15.983 -32.820   5.770  1.00  0.00           N
ATOM   3244  H   GLY A 201     -16.073 -33.070   6.740  1.00  0.00           H
ATOM   3245  CA  GLY A 201     -15.563 -33.840   4.780  1.00  0.00           C
ATOM   3246  HA1 GLY A 201     -14.693 -33.440   4.250  1.00  0.00           H
ATOM   3247  HA2 GLY A 201     -16.363 -33.880   4.050  1.00  0.00           H
ATOM   3248  C   GLY A 201     -15.443 -35.210   5.330  1.00  0.00           C
ATOM   3249  O   GLY A 201     -16.203 -35.520   6.250  1.00  0.00           O
ATOM   3250  N   GLU A 202     -14.543 -36.040   4.860  1.00  0.00           N
ATOM   3251  H   GLU A 202     -14.373 -35.920   3.870  1.00  0.00           H
ATOM   3252  CA  GLU A 202     -14.373 -37.390   5.370  1.00  0.00           C
ATOM   3253  HA  GLU A 202     -15.353 -37.790   5.610  1.00  0.00           H
ATOM   3254  CB  GLU A 202     -13.583 -38.050   4.290  1.00  0.00           C
ATOM   3255  HB1 GLU A 202     -12.693 -37.440   4.180  1.00  0.00           H
ATOM   3256  HB2 GLU A 202     -14.133 -37.990   3.350  1.00  0.00           H
ATOM   3257  CG  GLU A 202     -13.103 -39.480   4.540  1.00  0.00           C
ATOM   3258  HG1 GLU A 202     -13.893 -40.060   5.020  1.00  0.00           H
ATOM   3259  HG2 GLU A 202     -12.243 -39.490   5.200  1.00  0.00           H
ATOM   3260  CD  GLU A 202     -12.683 -40.070   3.260  1.00  0.00           C
ATOM   3261  OE1 GLU A 202     -11.503 -39.900   2.780  1.00  0.00           O
ATOM   3262  OE2 GLU A 202     -13.383 -40.930   2.670  1.00  0.00           O
ATOM   3263  C   GLU A 202     -13.513 -37.420   6.650  1.00  0.00           C
ATOM   3264  O   GLU A 202     -13.653 -38.360   7.410  1.00  0.00           O
ATOM   3265  N   TRP A 203     -12.653 -36.400   6.920  1.00  0.00           N
ATOM   3266  H   TRP A 203     -12.513 -35.690   6.210  1.00  0.00           H
ATOM   3267  CA  TRP A 203     -11.653 -36.500   8.060  1.00  0.00           C
ATOM   3268  HA  TRP A 203     -11.493 -37.570   8.160  1.00  0.00           H
ATOM   3269  CB  TRP A 203     -10.393 -35.850   7.800  1.00  0.00           C
ATOM   3270  HB1 TRP A 203      -9.843 -35.860   8.750  1.00  0.00           H
ATOM   3271  HB2 TRP A 203     -10.573 -34.820   7.500  1.00  0.00           H
ATOM   3272  CG  TRP A 203      -9.433 -36.470   6.820  1.00  0.00           C
ATOM   3273  CD1 TRP A 203      -9.463 -36.280   5.440  1.00  0.00           C
ATOM   3274  HD1 TRP A 203     -10.093 -35.550   4.950  1.00  0.00           H
ATOM   3275  NE1 TRP A 203      -8.553 -37.070   4.840  1.00  0.00           N
ATOM   3276  HE1 TRP A 203      -8.423 -37.040   3.840  1.00  0.00           H
ATOM   3277  CE2 TRP A 203      -7.893 -37.940   5.780  1.00  0.00           C
ATOM   3278  CZ2 TRP A 203      -6.923 -38.920   5.610  1.00  0.00           C
ATOM   3279  HZ2 TRP A 203      -6.403 -39.110   4.690  1.00  0.00           H
ATOM   3280  CH2 TRP A 203      -6.643 -39.650   6.740  1.00  0.00           C
ATOM   3281  HH2 TRP A 203      -6.013 -40.500   6.530  1.00  0.00           H
ATOM   3282  CZ3 TRP A 203      -7.243 -39.430   7.960  1.00  0.00           C
ATOM   3283  HZ3 TRP A 203      -7.043 -40.130   8.760  1.00  0.00           H
ATOM   3284  CE3 TRP A 203      -8.143 -38.360   8.140  1.00  0.00           C
ATOM   3285  HE3 TRP A 203      -8.593 -38.100   9.090  1.00  0.00           H
ATOM   3286  CD2 TRP A 203      -8.513 -37.570   7.010  1.00  0.00           C
ATOM   3287  C   TRP A 203     -12.353 -36.050   9.430  1.00  0.00           C
ATOM   3288  O   TRP A 203     -13.283 -35.210   9.400  1.00  0.00           O
ATOM   3289  N   ASP A 204     -12.023 -36.600  10.610  1.00  0.00           N
ATOM   3290  H   ASP A 204     -11.093 -36.980  10.670  1.00  0.00           H
ATOM   3291  CA  ASP A 204     -12.653 -36.350  11.890  1.00  0.00           C
ATOM   3292  HA  ASP A 204     -13.143 -35.390  12.030  1.00  0.00           H
ATOM   3293  CB  ASP A 204     -13.873 -37.310  12.040  1.00  0.00           C
ATOM   3294  HB1 ASP A 204     -13.463 -38.320  12.080  1.00  0.00           H
ATOM   3295  HB2 ASP A 204     -14.503 -37.240  11.160  1.00  0.00           H
ATOM   3296  CG  ASP A 204     -14.743 -37.120  13.330  1.00  0.00           C
ATOM   3297  OD1 ASP A 204     -14.913 -36.050  13.900  1.00  0.00           O
ATOM   3298  OD2 ASP A 204     -15.433 -38.150  13.660  1.00  0.00           O
ATOM   3299  C   ASP A 204     -11.713 -36.530  13.030  1.00  0.00           C
ATOM   3300  O   ASP A 204     -10.703 -37.220  12.830  1.00  0.00           O
ATOM   3301  N   ILE A 205     -11.993 -36.010  14.230  1.00  0.00           N
ATOM   3302  H   ILE A 205     -12.943 -35.680  14.310  1.00  0.00           H
ATOM   3303  CA  ILE A 205     -11.063 -36.110  15.330  1.00  0.00           C
ATOM   3304  HA  ILE A 205     -10.053 -36.090  14.930  1.00  0.00           H
ATOM   3305  CB  ILE A 205     -11.373 -34.910  16.240  1.00  0.00           C
ATOM   3306  HB  ILE A 205     -12.373 -34.980  16.670  1.00  0.00           H
ATOM   3307  CG2 ILE A 205     -10.363 -35.000  17.400  1.00  0.00           C
ATOM   3308 1HG2 ILE A 205      -9.393 -34.990  16.910  1.00  0.00           H
ATOM   3309 2HG2 ILE A 205     -10.463 -34.260  18.180  1.00  0.00           H
ATOM   3310 3HG2 ILE A 205     -10.563 -35.970  17.870  1.00  0.00           H
ATOM   3311  CG1 ILE A 205     -11.313 -33.490  15.520  1.00  0.00           C
ATOM   3312 1HG1 ILE A 205     -11.423 -32.670  16.230  1.00  0.00           H
ATOM   3313 2HG1 ILE A 205     -12.273 -33.460  15.010  1.00  0.00           H
ATOM   3314  CD  ILE A 205     -10.123 -33.100  14.610  1.00  0.00           C
ATOM   3315  HD1 ILE A 205     -10.393 -32.250  13.990  1.00  0.00           H
ATOM   3316  HD2 ILE A 205      -9.263 -32.950  15.260  1.00  0.00           H
ATOM   3317  HD3 ILE A 205      -9.883 -33.960  13.990  1.00  0.00           H
ATOM   3318  C   ILE A 205     -11.323 -37.470  15.970  1.00  0.00           C
ATOM   3319  O   ILE A 205     -12.483 -37.970  16.050  1.00  0.00           O
ATOM   3320  N   VAL A 206     -10.183 -38.060  16.290  1.00  0.00           N
ATOM   3321  H   VAL A 206      -9.323 -37.570  16.080  1.00  0.00           H
ATOM   3322  CA  VAL A 206     -10.203 -39.180  17.240  1.00  0.00           C
ATOM   3323  HA  VAL A 206     -11.193 -39.280  17.700  1.00  0.00           H
ATOM   3324  CB  VAL A 206      -9.753 -40.460  16.570  1.00  0.00           C
ATOM   3325  HB  VAL A 206      -9.483 -41.220  17.300  1.00  0.00           H
ATOM   3326  CG1 VAL A 206     -10.813 -40.990  15.680  1.00  0.00           C
ATOM   3327 1HG1 VAL A 206     -10.373 -41.830  15.140  1.00  0.00           H
ATOM   3328 2HG1 VAL A 206     -11.623 -41.400  16.280  1.00  0.00           H
ATOM   3329 3HG1 VAL A 206     -11.123 -40.230  14.970  1.00  0.00           H
ATOM   3330  CG2 VAL A 206      -8.603 -40.360  15.610  1.00  0.00           C
ATOM   3331 1HG2 VAL A 206      -8.213 -41.280  15.180  1.00  0.00           H
ATOM   3332 2HG2 VAL A 206      -8.903 -39.720  14.780  1.00  0.00           H
ATOM   3333 3HG2 VAL A 206      -7.753 -39.940  16.150  1.00  0.00           H
ATOM   3334  C   VAL A 206      -9.433 -38.950  18.540  1.00  0.00           C
ATOM   3335  O   VAL A 206      -9.753 -39.590  19.570  1.00  0.00           O
ATOM   3336  N   ALA A 207      -8.313 -38.140  18.550  1.00  0.00           N
ATOM   3337  H   ALA A 207      -7.923 -37.740  17.710  1.00  0.00           H
ATOM   3338  CA  ALA A 207      -7.693 -37.850  19.850  1.00  0.00           C
ATOM   3339  HA  ALA A 207      -8.463 -37.890  20.620  1.00  0.00           H
ATOM   3340  CB  ALA A 207      -6.673 -39.040  20.230  1.00  0.00           C
ATOM   3341  HB1 ALA A 207      -7.263 -39.950  20.150  1.00  0.00           H
ATOM   3342  HB2 ALA A 207      -5.813 -38.980  19.570  1.00  0.00           H
ATOM   3343  HB3 ALA A 207      -6.233 -38.960  21.220  1.00  0.00           H
ATOM   3344  C   ALA A 207      -7.063 -36.430  19.820  1.00  0.00           C
ATOM   3345  O   ALA A 207      -6.363 -36.130  18.840  1.00  0.00           O
ATOM   3346  N   LEU A 208      -7.263 -35.650  20.880  1.00  0.00           N
ATOM   3347  H   LEU A 208      -7.763 -36.050  21.660  1.00  0.00           H
ATOM   3348  CA  LEU A 208      -6.853 -34.300  21.020  1.00  0.00           C
ATOM   3349  HA  LEU A 208      -6.073 -34.110  20.280  1.00  0.00           H
ATOM   3350  CB  LEU A 208      -8.023 -33.420  20.680  1.00  0.00           C
ATOM   3351  HB1 LEU A 208      -8.293 -33.710  19.670  1.00  0.00           H
ATOM   3352  HB2 LEU A 208      -7.553 -32.440  20.570  1.00  0.00           H
ATOM   3353  CG  LEU A 208      -9.153 -33.300  21.660  1.00  0.00           C
ATOM   3354  HG  LEU A 208      -8.913 -32.850  22.620  1.00  0.00           H
ATOM   3355  CD1 LEU A 208     -10.133 -32.350  21.020  1.00  0.00           C
ATOM   3356 1HD1 LEU A 208     -10.673 -32.760  20.170  1.00  0.00           H
ATOM   3357 2HD1 LEU A 208     -10.863 -32.080  21.780  1.00  0.00           H
ATOM   3358 3HD1 LEU A 208      -9.583 -31.460  20.700  1.00  0.00           H
ATOM   3359  CD2 LEU A 208      -9.973 -34.520  21.930  1.00  0.00           C
ATOM   3360 1HD2 LEU A 208     -10.763 -34.440  22.680  1.00  0.00           H
ATOM   3361 2HD2 LEU A 208     -10.413 -35.020  21.070  1.00  0.00           H
ATOM   3362 3HD2 LEU A 208      -9.243 -35.150  22.450  1.00  0.00           H
ATOM   3363  C   LEU A 208      -6.043 -33.860  22.320  1.00  0.00           C
ATOM   3364  O   LEU A 208      -6.403 -32.920  22.980  1.00  0.00           O
ATOM   3365  N   PRO A 209      -4.953 -34.520  22.670  1.00  0.00           N
ATOM   3366  CD  PRO A 209      -4.403 -35.630  21.960  1.00  0.00           C
ATOM   3367  HD1 PRO A 209      -4.243 -35.400  20.910  1.00  0.00           H
ATOM   3368  HD2 PRO A 209      -5.043 -36.510  22.050  1.00  0.00           H
ATOM   3369  CG  PRO A 209      -3.013 -35.940  22.660  1.00  0.00           C
ATOM   3370  HG1 PRO A 209      -2.193 -35.440  22.150  1.00  0.00           H
ATOM   3371  HG2 PRO A 209      -2.803 -37.010  22.760  1.00  0.00           H
ATOM   3372  CB  PRO A 209      -3.243 -35.380  24.030  1.00  0.00           C
ATOM   3373  HB1 PRO A 209      -2.323 -35.030  24.500  1.00  0.00           H
ATOM   3374  HB2 PRO A 209      -3.753 -36.020  24.750  1.00  0.00           H
ATOM   3375  CA  PRO A 209      -4.183 -34.180  23.910  1.00  0.00           C
ATOM   3376  HA  PRO A 209      -4.813 -34.190  24.800  1.00  0.00           H
ATOM   3377  C   PRO A 209      -3.493 -32.840  23.770  1.00  0.00           C
ATOM   3378  O   PRO A 209      -3.243 -32.450  22.660  1.00  0.00           O
ATOM   3379  N   GLY A 210      -3.163 -32.190  24.870  1.00  0.00           N
ATOM   3380  H   GLY A 210      -3.563 -32.460  25.760  1.00  0.00           H
ATOM   3381  CA  GLY A 210      -2.333 -30.990  24.890  1.00  0.00           C
ATOM   3382  HA1 GLY A 210      -2.993 -30.240  25.320  1.00  0.00           H
ATOM   3383  HA2 GLY A 210      -2.003 -30.600  23.930  1.00  0.00           H
ATOM   3384  C   GLY A 210      -1.113 -31.130  25.890  1.00  0.00           C
ATOM   3385  O   GLY A 210      -1.223 -31.750  26.950  1.00  0.00           O
ATOM   3386  N   ARG A 211       0.087 -30.550  25.440  1.00  0.00           N
ATOM   3387  H   ARG A 211       0.127 -30.280  24.470  1.00  0.00           H
ATOM   3388  CA  ARG A 211       1.357 -30.800  26.140  1.00  0.00           C
ATOM   3389  HA  ARG A 211       1.127 -30.860  27.210  1.00  0.00           H
ATOM   3390  CB  ARG A 211       2.137 -32.030  25.630  1.00  0.00           C
ATOM   3391  HB1 ARG A 211       1.447 -32.870  25.630  1.00  0.00           H
ATOM   3392  HB2 ARG A 211       2.947 -32.400  26.260  1.00  0.00           H
ATOM   3393  CG  ARG A 211       2.667 -31.830  24.190  1.00  0.00           C
ATOM   3394  HG1 ARG A 211       3.427 -31.050  24.210  1.00  0.00           H
ATOM   3395  HG2 ARG A 211       1.957 -31.490  23.430  1.00  0.00           H
ATOM   3396  CD  ARG A 211       3.277 -33.140  23.780  1.00  0.00           C
ATOM   3397  HD1 ARG A 211       2.667 -33.940  24.200  1.00  0.00           H
ATOM   3398  HD2 ARG A 211       4.267 -33.460  24.120  1.00  0.00           H
ATOM   3399  NE  ARG A 211       3.227 -33.270  22.320  1.00  0.00           N
ATOM   3400  HE  ARG A 211       2.287 -33.530  22.050  1.00  0.00           H
ATOM   3401  CZ  ARG A 211       4.117 -32.850  21.440  1.00  0.00           C
ATOM   3402  NH1 ARG A 211       5.247 -32.330  21.750  1.00  0.00           N
ATOM   3403 1HH1 ARG A 211       5.677 -32.440  22.660  1.00  0.00           H
ATOM   3404 2HH1 ARG A 211       5.847 -32.110  20.960  1.00  0.00           H
ATOM   3405  NH2 ARG A 211       3.877 -32.960  20.180  1.00  0.00           N
ATOM   3406 1HH2 ARG A 211       2.907 -33.220  20.040  1.00  0.00           H
ATOM   3407 2HH2 ARG A 211       4.497 -32.590  19.480  1.00  0.00           H
ATOM   3408  C   ARG A 211       2.257 -29.590  26.060  1.00  0.00           C
ATOM   3409  O   ARG A 211       2.277 -28.840  25.120  1.00  0.00           O
ATOM   3410  N   ARG A 212       3.147 -29.520  27.060  1.00  0.00           N
ATOM   3411  H   ARG A 212       3.207 -30.340  27.660  1.00  0.00           H
ATOM   3412  CA  ARG A 212       4.137 -28.520  27.150  1.00  0.00           C
ATOM   3413  HA  ARG A 212       3.967 -27.730  26.420  1.00  0.00           H
ATOM   3414  CB  ARG A 212       4.067 -27.800  28.490  1.00  0.00           C
ATOM   3415  HB1 ARG A 212       3.927 -28.550  29.260  1.00  0.00           H
ATOM   3416  HB2 ARG A 212       3.177 -27.160  28.460  1.00  0.00           H
ATOM   3417  CG  ARG A 212       5.357 -27.020  28.810  1.00  0.00           C
ATOM   3418  HG1 ARG A 212       5.547 -26.320  27.990  1.00  0.00           H
ATOM   3419  HG2 ARG A 212       6.187 -27.720  28.900  1.00  0.00           H
ATOM   3420  CD  ARG A 212       5.267 -26.420  30.190  1.00  0.00           C
ATOM   3421  HD1 ARG A 212       4.877 -27.120  30.930  1.00  0.00           H
ATOM   3422  HD2 ARG A 212       4.537 -25.600  30.170  1.00  0.00           H
ATOM   3423  NE  ARG A 212       6.557 -25.890  30.680  1.00  0.00           N
ATOM   3424  HE  ARG A 212       7.227 -26.620  30.880  1.00  0.00           H
ATOM   3425  CZ  ARG A 212       7.007 -24.660  30.840  1.00  0.00           C
ATOM   3426  NH1 ARG A 212       6.427 -23.600  30.390  1.00  0.00           N
ATOM   3427 1HH1 ARG A 212       5.507 -23.670  29.960  1.00  0.00           H
ATOM   3428 2HH1 ARG A 212       6.837 -22.710  30.620  1.00  0.00           H
ATOM   3429  NH2 ARG A 212       8.197 -24.540  31.370  1.00  0.00           N
ATOM   3430 1HH2 ARG A 212       8.827 -25.310  31.510  1.00  0.00           H
ATOM   3431 2HH2 ARG A 212       8.567 -23.620  31.550  1.00  0.00           H
ATOM   3432  C   ARG A 212       5.437 -29.210  26.940  1.00  0.00           C
ATOM   3433  O   ARG A 212       5.597 -30.380  27.280  1.00  0.00           O
ATOM   3434  N   ASN A 213       6.387 -28.530  26.410  1.00  0.00           N
ATOM   3435  H   ASN A 213       6.147 -27.590  26.120  1.00  0.00           H
ATOM   3436  CA  ASN A 213       7.747 -29.050  26.110  1.00  0.00           C
ATOM   3437  HA  ASN A 213       7.907 -29.870  26.810  1.00  0.00           H
ATOM   3438  CB  ASN A 213       7.757 -29.490  24.610  1.00  0.00           C
ATOM   3439  HB1 ASN A 213       8.677 -30.060  24.530  1.00  0.00           H
ATOM   3440  HB2 ASN A 213       7.867 -28.640  23.940  1.00  0.00           H
ATOM   3441  CG  ASN A 213       6.507 -30.280  24.090  1.00  0.00           C
ATOM   3442  OD1 ASN A 213       6.347 -31.460  24.350  1.00  0.00           O
ATOM   3443  ND2 ASN A 213       5.657 -29.720  23.280  1.00  0.00           N
ATOM   3444 1HD2 ASN A 213       5.807 -28.760  23.010  1.00  0.00           H
ATOM   3445 2HD2 ASN A 213       4.927 -30.250  22.820  1.00  0.00           H
ATOM   3446  C   ASN A 213       8.837 -28.000  26.320  1.00  0.00           C
ATOM   3447  O   ASN A 213       8.737 -26.820  25.970  1.00  0.00           O
ATOM   3448  N   GLU A 214       9.957 -28.450  26.810  1.00  0.00           N
ATOM   3449  H   GLU A 214       9.937 -29.350  27.260  1.00  0.00           H
ATOM   3450  CA  GLU A 214      11.167 -27.650  27.210  1.00  0.00           C
ATOM   3451  HA  GLU A 214      11.297 -26.710  26.670  1.00  0.00           H
ATOM   3452  CB  GLU A 214      10.957 -27.280  28.710  1.00  0.00           C
ATOM   3453  HB1 GLU A 214      10.577 -28.150  29.250  1.00  0.00           H
ATOM   3454  HB2 GLU A 214      10.027 -26.720  28.790  1.00  0.00           H
ATOM   3455  CG  GLU A 214      12.047 -26.520  29.570  1.00  0.00           C
ATOM   3456  HG1 GLU A 214      12.247 -25.580  29.070  1.00  0.00           H
ATOM   3457  HG2 GLU A 214      12.937 -27.140  29.650  1.00  0.00           H
ATOM   3458  CD  GLU A 214      11.467 -26.100  30.970  1.00  0.00           C
ATOM   3459  OE1 GLU A 214      12.187 -25.320  31.620  1.00  0.00           O
ATOM   3460  OE2 GLU A 214      10.347 -26.480  31.400  1.00  0.00           O
ATOM   3461  C   GLU A 214      12.457 -28.510  27.030  1.00  0.00           C
ATOM   3462  O   GLU A 214      12.287 -29.700  27.140  1.00  0.00           O
ATOM   3463  N   ASN A 215      13.607 -27.830  26.720  1.00  0.00           N
ATOM   3464  H   ASN A 215      13.667 -26.830  26.770  1.00  0.00           H
ATOM   3465  CA  ASN A 215      14.947 -28.430  26.780  1.00  0.00           C
ATOM   3466  HA  ASN A 215      14.977 -29.460  26.420  1.00  0.00           H
ATOM   3467  CB  ASN A 215      15.807 -27.770  25.790  1.00  0.00           C
ATOM   3468  HB1 ASN A 215      16.817 -28.180  25.830  1.00  0.00           H
ATOM   3469  HB2 ASN A 215      15.967 -26.740  26.120  1.00  0.00           H
ATOM   3470  CG  ASN A 215      15.347 -27.620  24.340  1.00  0.00           C
ATOM   3471  OD1 ASN A 215      14.477 -26.870  23.950  1.00  0.00           O
ATOM   3472  ND2 ASN A 215      16.117 -28.250  23.450  1.00  0.00           N
ATOM   3473 1HD2 ASN A 215      16.747 -28.990  23.720  1.00  0.00           H
ATOM   3474 2HD2 ASN A 215      15.997 -28.010  22.480  1.00  0.00           H
ATOM   3475  C   ASN A 215      15.597 -28.430  28.190  1.00  0.00           C
ATOM   3476  O   ASN A 215      15.627 -27.400  28.880  1.00  0.00           O
ATOM   3477  N   PRO A 216      16.347 -29.500  28.590  1.00  0.00           N
ATOM   3478  CD  PRO A 216      16.277 -30.860  28.080  1.00  0.00           C
ATOM   3479  HD1 PRO A 216      17.167 -31.130  27.510  1.00  0.00           H
ATOM   3480  HD2 PRO A 216      15.407 -31.080  27.450  1.00  0.00           H
ATOM   3481  CG  PRO A 216      16.127 -31.710  29.390  1.00  0.00           C
ATOM   3482  HG1 PRO A 216      16.377 -32.750  29.210  1.00  0.00           H
ATOM   3483  HG2 PRO A 216      15.107 -31.600  29.750  1.00  0.00           H
ATOM   3484  CB  PRO A 216      17.177 -31.070  30.320  1.00  0.00           C
ATOM   3485  HB1 PRO A 216      18.147 -31.440  29.990  1.00  0.00           H
ATOM   3486  HB2 PRO A 216      17.007 -31.320  31.370  1.00  0.00           H
ATOM   3487  CA  PRO A 216      16.917 -29.570  29.940  1.00  0.00           C
ATOM   3488  HA  PRO A 216      16.217 -29.230  30.700  1.00  0.00           H
ATOM   3489  C   PRO A 216      18.267 -28.830  30.110  1.00  0.00           C
ATOM   3490  O   PRO A 216      18.787 -28.580  31.200  1.00  0.00           O
ATOM   3491  N   ASP A 217      18.897 -28.480  28.940  1.00  0.00           N
ATOM   3492  H   ASP A 217      18.477 -28.690  28.050  1.00  0.00           H
ATOM   3493  CA  ASP A 217      20.087 -27.670  28.780  1.00  0.00           C
ATOM   3494  HA  ASP A 217      20.737 -27.640  29.660  1.00  0.00           H
ATOM   3495  CB  ASP A 217      20.957 -28.250  27.610  1.00  0.00           C
ATOM   3496  HB1 ASP A 217      21.047 -29.320  27.800  1.00  0.00           H
ATOM   3497  HB2 ASP A 217      21.937 -27.780  27.560  1.00  0.00           H
ATOM   3498  CG  ASP A 217      20.247 -28.160  26.200  1.00  0.00           C
ATOM   3499  OD1 ASP A 217      19.337 -29.000  25.900  1.00  0.00           O
ATOM   3500  OD2 ASP A 217      20.577 -27.190  25.480  1.00  0.00           O
ATOM   3501  C   ASP A 217      19.707 -26.170  28.500  1.00  0.00           C
ATOM   3502  O   ASP A 217      18.507 -25.780  28.540  1.00  0.00           O
ATOM   3503  N   ASP A 218      20.747 -25.290  28.360  1.00  0.00           N
ATOM   3504  H   ASP A 218      21.677 -25.650  28.490  1.00  0.00           H
ATOM   3505  CA  ASP A 218      20.717 -23.810  28.300  1.00  0.00           C
ATOM   3506  HA  ASP A 218      20.277 -23.410  29.220  1.00  0.00           H
ATOM   3507  CB  ASP A 218      22.177 -23.290  28.220  1.00  0.00           C
ATOM   3508  HB1 ASP A 218      22.247 -22.200  28.240  1.00  0.00           H
ATOM   3509  HB2 ASP A 218      22.597 -23.650  27.280  1.00  0.00           H
ATOM   3510  CG  ASP A 218      23.037 -23.910  29.250  1.00  0.00           C
ATOM   3511  OD1 ASP A 218      24.257 -23.940  28.960  1.00  0.00           O
ATOM   3512  OD2 ASP A 218      22.527 -24.140  30.370  1.00  0.00           O
ATOM   3513  C   ASP A 218      19.877 -23.100  27.200  1.00  0.00           C
ATOM   3514  O   ASP A 218      19.757 -21.820  27.150  1.00  0.00           O
ATOM   3515  N   SER A 219      19.277 -23.890  26.350  1.00  0.00           N
ATOM   3516  H   SER A 219      19.347 -24.870  26.560  1.00  0.00           H
ATOM   3517  CA  SER A 219      18.557 -23.430  25.150  1.00  0.00           C
ATOM   3518  HA  SER A 219      19.327 -22.970  24.530  1.00  0.00           H
ATOM   3519  CB  SER A 219      17.887 -24.550  24.340  1.00  0.00           C
ATOM   3520  HB1 SER A 219      17.427 -24.090  23.470  1.00  0.00           H
ATOM   3521  HB2 SER A 219      16.957 -24.870  24.820  1.00  0.00           H
ATOM   3522  OG  SER A 219      18.767 -25.580  23.910  1.00  0.00           O
ATOM   3523  HG  SER A 219      19.147 -26.040  24.670  1.00  0.00           H
ATOM   3524  C   SER A 219      17.517 -22.390  25.500  1.00  0.00           C
ATOM   3525  O   SER A 219      16.987 -22.380  26.610  1.00  0.00           O
ATOM   3526  N   THR A 220      17.117 -21.630  24.470  1.00  0.00           N
ATOM   3527  H   THR A 220      17.677 -21.810  23.650  1.00  0.00           H
ATOM   3528  CA  THR A 220      16.427 -20.310  24.570  1.00  0.00           C
ATOM   3529  HA  THR A 220      16.957 -19.810  25.380  1.00  0.00           H
ATOM   3530  CB  THR A 220      16.717 -19.420  23.380  1.00  0.00           C
ATOM   3531  HB  THR A 220      16.207 -19.730  22.470  1.00  0.00           H
ATOM   3532  CG2 THR A 220      16.367 -17.930  23.670  1.00  0.00           C
ATOM   3533 1HG2 THR A 220      15.337 -17.920  24.040  1.00  0.00           H
ATOM   3534 2HG2 THR A 220      17.127 -17.610  24.370  1.00  0.00           H
ATOM   3535 3HG2 THR A 220      16.457 -17.440  22.700  1.00  0.00           H
ATOM   3536  OG1 THR A 220      18.127 -19.420  23.220  1.00  0.00           O
ATOM   3537  HG1 THR A 220      18.397 -18.550  22.930  1.00  0.00           H
ATOM   3538  C   THR A 220      14.947 -20.400  24.980  1.00  0.00           C
ATOM   3539  O   THR A 220      14.587 -19.790  26.030  1.00  0.00           O
ATOM   3540  N   TYR A 221      14.097 -21.060  24.260  1.00  0.00           N
ATOM   3541  H   TYR A 221      14.517 -21.510  23.460  1.00  0.00           H
ATOM   3542  CA  TYR A 221      12.617 -20.910  24.310  1.00  0.00           C
ATOM   3543  HA  TYR A 221      12.277 -20.180  25.050  1.00  0.00           H
ATOM   3544  CB  TYR A 221      11.977 -20.630  22.970  1.00  0.00           C
ATOM   3545  HB1 TYR A 221      10.987 -20.190  23.130  1.00  0.00           H
ATOM   3546  HB2 TYR A 221      11.827 -21.570  22.440  1.00  0.00           H
ATOM   3547  CG  TYR A 221      12.777 -19.650  22.080  1.00  0.00           C
ATOM   3548  CD1 TYR A 221      13.507 -20.120  20.980  1.00  0.00           C
ATOM   3549  HD1 TYR A 221      13.337 -21.150  20.720  1.00  0.00           H
ATOM   3550  CE1 TYR A 221      14.397 -19.280  20.250  1.00  0.00           C
ATOM   3551  HE1 TYR A 221      14.877 -19.720  19.390  1.00  0.00           H
ATOM   3552  CZ  TYR A 221      14.527 -17.930  20.630  1.00  0.00           C
ATOM   3553  OH  TYR A 221      15.477 -17.140  20.130  1.00  0.00           O
ATOM   3554  HH  TYR A 221      15.977 -17.580  19.440  1.00  0.00           H
ATOM   3555  CE2 TYR A 221      13.797 -17.380  21.670  1.00  0.00           C
ATOM   3556  HE2 TYR A 221      13.927 -16.360  21.980  1.00  0.00           H
ATOM   3557  CD2 TYR A 221      12.847 -18.270  22.300  1.00  0.00           C
ATOM   3558  HD2 TYR A 221      12.177 -17.790  23.000  1.00  0.00           H
ATOM   3559  C   TYR A 221      11.977 -22.220  24.900  1.00  0.00           C
ATOM   3560  O   TYR A 221      12.627 -23.220  25.200  1.00  0.00           O
ATOM   3561  N   VAL A 222      10.687 -22.120  25.240  1.00  0.00           N
ATOM   3562  H   VAL A 222      10.307 -21.210  25.030  1.00  0.00           H
ATOM   3563  CA  VAL A 222       9.827 -23.270  25.570  1.00  0.00           C
ATOM   3564  HA  VAL A 222      10.327 -24.210  25.330  1.00  0.00           H
ATOM   3565  CB  VAL A 222       9.437 -23.280  27.050  1.00  0.00           C
ATOM   3566  HB  VAL A 222       8.717 -24.090  27.210  1.00  0.00           H
ATOM   3567  CG1 VAL A 222      10.717 -23.480  27.930  1.00  0.00           C
ATOM   3568 1HG1 VAL A 222      11.227 -22.520  28.020  1.00  0.00           H
ATOM   3569 2HG1 VAL A 222      10.467 -23.860  28.910  1.00  0.00           H
ATOM   3570 3HG1 VAL A 222      11.357 -24.140  27.340  1.00  0.00           H
ATOM   3571  CG2 VAL A 222       8.797 -21.950  27.550  1.00  0.00           C
ATOM   3572 1HG2 VAL A 222       9.607 -21.230  27.460  1.00  0.00           H
ATOM   3573 2HG2 VAL A 222       7.877 -21.770  27.000  1.00  0.00           H
ATOM   3574 3HG2 VAL A 222       8.517 -22.020  28.610  1.00  0.00           H
ATOM   3575  C   VAL A 222       8.607 -23.250  24.690  1.00  0.00           C
ATOM   3576  O   VAL A 222       8.247 -22.240  24.040  1.00  0.00           O
ATOM   3577  N   ASP A 223       7.777 -24.370  24.800  1.00  0.00           N
ATOM   3578  H   ASP A 223       8.037 -25.200  25.310  1.00  0.00           H
ATOM   3579  CA  ASP A 223       6.617 -24.490  23.860  1.00  0.00           C
ATOM   3580  HA  ASP A 223       6.267 -23.480  23.650  1.00  0.00           H
ATOM   3581  CB  ASP A 223       6.987 -25.060  22.490  1.00  0.00           C
ATOM   3582  HB1 ASP A 223       7.837 -24.530  22.080  1.00  0.00           H
ATOM   3583  HB2 ASP A 223       6.137 -24.840  21.840  1.00  0.00           H
ATOM   3584  CG  ASP A 223       7.247 -26.520  22.420  1.00  0.00           C
ATOM   3585  OD1 ASP A 223       8.437 -26.820  22.270  1.00  0.00           O
ATOM   3586  OD2 ASP A 223       6.297 -27.370  22.230  1.00  0.00           O
ATOM   3587  C   ASP A 223       5.337 -25.150  24.460  1.00  0.00           C
ATOM   3588  O   ASP A 223       5.347 -25.950  25.400  1.00  0.00           O
ATOM   3589  N   ILE A 224       4.147 -24.850  23.930  1.00  0.00           N
ATOM   3590  H   ILE A 224       4.197 -24.140  23.200  1.00  0.00           H
ATOM   3591  CA  ILE A 224       2.867 -25.640  23.960  1.00  0.00           C
ATOM   3592  HA  ILE A 224       3.017 -26.370  24.760  1.00  0.00           H
ATOM   3593  CB  ILE A 224       1.637 -24.790  24.250  1.00  0.00           C
ATOM   3594  HB  ILE A 224       1.897 -23.860  23.740  1.00  0.00           H
ATOM   3595  CG2 ILE A 224       0.277 -25.290  23.830  1.00  0.00           C
ATOM   3596 1HG2 ILE A 224       0.097 -25.200  22.760  1.00  0.00           H
ATOM   3597 2HG2 ILE A 224       0.117 -26.310  24.180  1.00  0.00           H
ATOM   3598 3HG2 ILE A 224      -0.473 -24.640  24.280  1.00  0.00           H
ATOM   3599  CG1 ILE A 224       1.617 -24.460  25.760  1.00  0.00           C
ATOM   3600 1HG1 ILE A 224       0.877 -23.700  25.990  1.00  0.00           H
ATOM   3601 2HG1 ILE A 224       2.587 -24.080  26.090  1.00  0.00           H
ATOM   3602  CD  ILE A 224       1.217 -25.610  26.650  1.00  0.00           C
ATOM   3603  HD1 ILE A 224       1.337 -25.400  27.710  1.00  0.00           H
ATOM   3604  HD2 ILE A 224       0.227 -25.960  26.380  1.00  0.00           H
ATOM   3605  HD3 ILE A 224       1.957 -26.390  26.460  1.00  0.00           H
ATOM   3606  C   ILE A 224       2.707 -26.280  22.580  1.00  0.00           C
ATOM   3607  O   ILE A 224       2.847 -25.600  21.540  1.00  0.00           O
ATOM   3608  N   THR A 225       2.277 -27.530  22.510  1.00  0.00           N
ATOM   3609  H   THR A 225       2.307 -28.100  23.340  1.00  0.00           H
ATOM   3610  CA  THR A 225       1.837 -28.230  21.360  1.00  0.00           C
ATOM   3611  HA  THR A 225       1.647 -27.500  20.580  1.00  0.00           H
ATOM   3612  CB  THR A 225       2.787 -29.310  20.930  1.00  0.00           C
ATOM   3613  HB  THR A 225       2.877 -30.120  21.660  1.00  0.00           H
ATOM   3614  CG2 THR A 225       2.447 -29.760  19.520  1.00  0.00           C
ATOM   3615 1HG2 THR A 225       3.187 -30.430  19.100  1.00  0.00           H
ATOM   3616 2HG2 THR A 225       1.497 -30.300  19.540  1.00  0.00           H
ATOM   3617 3HG2 THR A 225       2.257 -28.880  18.910  1.00  0.00           H
ATOM   3618  OG1 THR A 225       4.067 -28.740  20.760  1.00  0.00           O
ATOM   3619  HG1 THR A 225       3.847 -27.880  21.130  1.00  0.00           H
ATOM   3620  C   THR A 225       0.407 -28.810  21.690  1.00  0.00           C
ATOM   3621  O   THR A 225       0.217 -29.360  22.810  1.00  0.00           O
ATOM   3622  N   TYR A 226      -0.413 -28.830  20.620  1.00  0.00           N
ATOM   3623  H   TYR A 226      -0.123 -28.290  19.810  1.00  0.00           H
ATOM   3624  CA  TYR A 226      -1.753 -29.540  20.580  1.00  0.00           C
ATOM   3625  HA  TYR A 226      -1.893 -30.150  21.470  1.00  0.00           H
ATOM   3626  CB  TYR A 226      -2.883 -28.490  20.560  1.00  0.00           C
ATOM   3627  HB1 TYR A 226      -3.763 -28.990  20.160  1.00  0.00           H
ATOM   3628  HB2 TYR A 226      -2.733 -27.620  19.930  1.00  0.00           H
ATOM   3629  CG  TYR A 226      -3.113 -28.020  21.980  1.00  0.00           C
ATOM   3630  CD1 TYR A 226      -4.073 -28.660  22.770  1.00  0.00           C
ATOM   3631  HD1 TYR A 226      -4.573 -29.510  22.350  1.00  0.00           H
ATOM   3632  CE1 TYR A 226      -4.423 -28.140  24.070  1.00  0.00           C
ATOM   3633  HE1 TYR A 226      -5.113 -28.740  24.640  1.00  0.00           H
ATOM   3634  CZ  TYR A 226      -3.943 -26.930  24.440  1.00  0.00           C
ATOM   3635  OH  TYR A 226      -4.373 -26.330  25.540  1.00  0.00           O
ATOM   3636  HH  TYR A 226      -4.043 -25.430  25.520  1.00  0.00           H
ATOM   3637  CE2 TYR A 226      -2.983 -26.240  23.640  1.00  0.00           C
ATOM   3638  HE2 TYR A 226      -2.643 -25.260  23.930  1.00  0.00           H
ATOM   3639  CD2 TYR A 226      -2.513 -26.810  22.450  1.00  0.00           C
ATOM   3640  HD2 TYR A 226      -1.873 -26.220  21.820  1.00  0.00           H
ATOM   3641  C   TYR A 226      -1.813 -30.470  19.350  1.00  0.00           C
ATOM   3642  O   TYR A 226      -1.793 -30.010  18.210  1.00  0.00           O
ATOM   3643  N   ASP A 227      -1.863 -31.750  19.610  1.00  0.00           N
ATOM   3644  H   ASP A 227      -2.003 -31.960  20.590  1.00  0.00           H
ATOM   3645  CA  ASP A 227      -1.923 -32.850  18.650  1.00  0.00           C
ATOM   3646  HA  ASP A 227      -1.613 -32.550  17.650  1.00  0.00           H
ATOM   3647  CB  ASP A 227      -0.913 -33.950  18.980  1.00  0.00           C
ATOM   3648  HB1 ASP A 227      -1.003 -34.760  18.270  1.00  0.00           H
ATOM   3649  HB2 ASP A 227      -1.213 -34.250  19.990  1.00  0.00           H
ATOM   3650  CG  ASP A 227       0.517 -33.310  19.000  1.00  0.00           C
ATOM   3651  OD1 ASP A 227       1.037 -33.070  17.880  1.00  0.00           O
ATOM   3652  OD2 ASP A 227       1.177 -33.280  20.050  1.00  0.00           O
ATOM   3653  C   ASP A 227      -3.363 -33.350  18.390  1.00  0.00           C
ATOM   3654  O   ASP A 227      -4.013 -33.880  19.290  1.00  0.00           O
ATOM   3655  N   PHE A 228      -3.943 -33.180  17.170  1.00  0.00           N
ATOM   3656  H   PHE A 228      -3.403 -32.730  16.440  1.00  0.00           H
ATOM   3657  CA  PHE A 228      -5.133 -33.770  16.590  1.00  0.00           C
ATOM   3658  HA  PHE A 228      -5.703 -34.150  17.440  1.00  0.00           H
ATOM   3659  CB  PHE A 228      -5.983 -32.740  15.790  1.00  0.00           C
ATOM   3660  HB1 PHE A 228      -6.903 -33.250  15.490  1.00  0.00           H
ATOM   3661  HB2 PHE A 228      -5.483 -32.500  14.860  1.00  0.00           H
ATOM   3662  CG  PHE A 228      -6.503 -31.480  16.530  1.00  0.00           C
ATOM   3663  CD1 PHE A 228      -7.703 -31.530  17.250  1.00  0.00           C
ATOM   3664  HD1 PHE A 228      -8.253 -32.460  17.270  1.00  0.00           H
ATOM   3665  CE1 PHE A 228      -8.003 -30.490  18.150  1.00  0.00           C
ATOM   3666  HE1 PHE A 228      -8.813 -30.610  18.850  1.00  0.00           H
ATOM   3667  CZ  PHE A 228      -7.133 -29.360  18.260  1.00  0.00           C
ATOM   3668  HZ  PHE A 228      -7.283 -28.590  19.000  1.00  0.00           H
ATOM   3669  CE2 PHE A 228      -5.863 -29.360  17.650  1.00  0.00           C
ATOM   3670  HE2 PHE A 228      -5.253 -28.470  17.750  1.00  0.00           H
ATOM   3671  CD2 PHE A 228      -5.593 -30.400  16.720  1.00  0.00           C
ATOM   3672  HD2 PHE A 228      -4.603 -30.450  16.280  1.00  0.00           H
ATOM   3673  C   PHE A 228      -4.833 -35.070  15.810  1.00  0.00           C
ATOM   3674  O   PHE A 228      -4.303 -35.030  14.680  1.00  0.00           O
ATOM   3675  N   ILE A 229      -5.033 -36.210  16.410  1.00  0.00           N
ATOM   3676  H   ILE A 229      -5.403 -36.190  17.340  1.00  0.00           H
ATOM   3677  CA  ILE A 229      -5.143 -37.490  15.660  1.00  0.00           C
ATOM   3678  HA  ILE A 229      -4.393 -37.420  14.870  1.00  0.00           H
ATOM   3679  CB  ILE A 229      -4.893 -38.700  16.580  1.00  0.00           C
ATOM   3680  HB  ILE A 229      -5.743 -38.720  17.270  1.00  0.00           H
ATOM   3681  CG2 ILE A 229      -4.823 -39.960  15.830  1.00  0.00           C
ATOM   3682 1HG2 ILE A 229      -3.963 -39.900  15.170  1.00  0.00           H
ATOM   3683 2HG2 ILE A 229      -4.513 -40.820  16.420  1.00  0.00           H
ATOM   3684 3HG2 ILE A 229      -5.683 -40.100  15.180  1.00  0.00           H
ATOM   3685  CG1 ILE A 229      -3.583 -38.530  17.380  1.00  0.00           C
ATOM   3686 1HG1 ILE A 229      -2.863 -38.190  16.640  1.00  0.00           H
ATOM   3687 2HG1 ILE A 229      -3.383 -39.500  17.840  1.00  0.00           H
ATOM   3688  CD  ILE A 229      -3.563 -37.620  18.680  1.00  0.00           C
ATOM   3689  HD1 ILE A 229      -3.733 -36.560  18.470  1.00  0.00           H
ATOM   3690  HD2 ILE A 229      -4.263 -37.890  19.470  1.00  0.00           H
ATOM   3691  HD3 ILE A 229      -2.583 -37.670  19.160  1.00  0.00           H
ATOM   3692  C   ILE A 229      -6.493 -37.560  15.020  1.00  0.00           C
ATOM   3693  O   ILE A 229      -7.503 -37.420  15.690  1.00  0.00           O
ATOM   3694  N   ILE A 230      -6.373 -37.730  13.720  1.00  0.00           N
ATOM   3695  H   ILE A 230      -5.473 -38.040  13.390  1.00  0.00           H
ATOM   3696  CA  ILE A 230      -7.493 -37.560  12.780  1.00  0.00           C
ATOM   3697  HA  ILE A 230      -8.423 -37.410  13.320  1.00  0.00           H
ATOM   3698  CB  ILE A 230      -7.263 -36.320  11.830  1.00  0.00           C
ATOM   3699  HB  ILE A 230      -8.173 -36.220  11.240  1.00  0.00           H
ATOM   3700  CG2 ILE A 230      -7.013 -34.990  12.590  1.00  0.00           C
ATOM   3701 1HG2 ILE A 230      -7.003 -34.130  11.920  1.00  0.00           H
ATOM   3702 2HG2 ILE A 230      -7.833 -34.930  13.300  1.00  0.00           H
ATOM   3703 3HG2 ILE A 230      -6.043 -35.040  13.090  1.00  0.00           H
ATOM   3704  CG1 ILE A 230      -6.023 -36.510  10.930  1.00  0.00           C
ATOM   3705 1HG1 ILE A 230      -5.893 -37.560  10.670  1.00  0.00           H
ATOM   3706 2HG1 ILE A 230      -5.123 -36.270  11.490  1.00  0.00           H
ATOM   3707  CD  ILE A 230      -6.073 -35.710   9.580  1.00  0.00           C
ATOM   3708  HD1 ILE A 230      -5.113 -35.750   9.070  1.00  0.00           H
ATOM   3709  HD2 ILE A 230      -6.863 -35.980   8.870  1.00  0.00           H
ATOM   3710  HD3 ILE A 230      -6.183 -34.650   9.830  1.00  0.00           H
ATOM   3711  C   ILE A 230      -7.773 -38.820  11.960  1.00  0.00           C
ATOM   3712  O   ILE A 230      -6.803 -39.500  11.580  1.00  0.00           O
ATOM   3713  N   ARG A 231      -9.003 -39.130  11.740  1.00  0.00           N
ATOM   3714  H   ARG A 231      -9.693 -38.480  12.100  1.00  0.00           H
ATOM   3715  CA  ARG A 231      -9.443 -40.440  11.060  1.00  0.00           C
ATOM   3716  HA  ARG A 231      -8.583 -40.890  10.570  1.00  0.00           H
ATOM   3717  CB  ARG A 231      -9.863 -41.500  12.110  1.00  0.00           C
ATOM   3718  HB1 ARG A 231     -10.833 -41.210  12.520  1.00  0.00           H
ATOM   3719  HB2 ARG A 231      -9.163 -41.550  12.940  1.00  0.00           H
ATOM   3720  CG  ARG A 231     -10.013 -42.930  11.500  1.00  0.00           C
ATOM   3721  HG1 ARG A 231      -9.003 -43.230  11.240  1.00  0.00           H
ATOM   3722  HG2 ARG A 231     -10.713 -42.900  10.660  1.00  0.00           H
ATOM   3723  CD  ARG A 231     -10.723 -43.940  12.420  1.00  0.00           C
ATOM   3724  HD1 ARG A 231     -11.783 -43.690  12.540  1.00  0.00           H
ATOM   3725  HD2 ARG A 231     -10.273 -43.750  13.390  1.00  0.00           H
ATOM   3726  NE  ARG A 231     -10.523 -45.340  12.050  1.00  0.00           N
ATOM   3727  HE  ARG A 231      -9.943 -45.600  11.270  1.00  0.00           H
ATOM   3728  CZ  ARG A 231     -11.153 -46.340  12.510  1.00  0.00           C
ATOM   3729  NH1 ARG A 231     -11.973 -46.260  13.570  1.00  0.00           N
ATOM   3730 1HH1 ARG A 231     -12.013 -45.360  14.020  1.00  0.00           H
ATOM   3731 2HH1 ARG A 231     -12.483 -47.100  13.820  1.00  0.00           H
ATOM   3732  NH2 ARG A 231     -11.023 -47.530  11.940  1.00  0.00           N
ATOM   3733 1HH2 ARG A 231     -10.253 -47.650  11.290  1.00  0.00           H
ATOM   3734 2HH2 ARG A 231     -11.683 -48.230  12.240  1.00  0.00           H
ATOM   3735  C   ARG A 231     -10.493 -40.270   9.940  1.00  0.00           C
ATOM   3736  O   ARG A 231     -11.353 -39.400  10.110  1.00  0.00           O
ATOM   3737  N   ARG A 232     -10.443 -41.050   8.790  1.00  0.00           N
ATOM   3738  H   ARG A 232      -9.573 -41.550   8.670  1.00  0.00           H
ATOM   3739  CA  ARG A 232     -11.593 -41.110   7.820  1.00  0.00           C
ATOM   3740  HA  ARG A 232     -11.643 -40.090   7.450  1.00  0.00           H
ATOM   3741  CB  ARG A 232     -11.203 -41.950   6.670  1.00  0.00           C
ATOM   3742  HB1 ARG A 232     -12.053 -41.980   5.980  1.00  0.00           H
ATOM   3743  HB2 ARG A 232     -11.043 -42.970   7.010  1.00  0.00           H
ATOM   3744  CG  ARG A 232      -9.993 -41.360   5.910  1.00  0.00           C
ATOM   3745  HG1 ARG A 232      -9.173 -41.270   6.620  1.00  0.00           H
ATOM   3746  HG2 ARG A 232     -10.363 -40.420   5.500  1.00  0.00           H
ATOM   3747  CD  ARG A 232      -9.643 -42.390   4.860  1.00  0.00           C
ATOM   3748  HD1 ARG A 232     -10.453 -42.300   4.140  1.00  0.00           H
ATOM   3749  HD2 ARG A 232      -9.583 -43.370   5.320  1.00  0.00           H
ATOM   3750  NE  ARG A 232      -8.343 -42.130   4.200  1.00  0.00           N
ATOM   3751  HE  ARG A 232      -7.693 -42.900   4.280  1.00  0.00           H
ATOM   3752  CZ  ARG A 232      -7.983 -41.200   3.380  1.00  0.00           C
ATOM   3753  NH1 ARG A 232      -8.773 -40.280   2.940  1.00  0.00           N
ATOM   3754 1HH1 ARG A 232      -9.773 -40.380   3.090  1.00  0.00           H
ATOM   3755 2HH1 ARG A 232      -8.403 -39.530   2.380  1.00  0.00           H
ATOM   3756  NH2 ARG A 232      -6.743 -41.170   3.020  1.00  0.00           N
ATOM   3757 1HH2 ARG A 232      -6.053 -41.740   3.510  1.00  0.00           H
ATOM   3758 2HH2 ARG A 232      -6.383 -40.460   2.400  1.00  0.00           H
ATOM   3759  C   ARG A 232     -12.893 -41.630   8.400  1.00  0.00           C
ATOM   3760  O   ARG A 232     -12.913 -42.590   9.180  1.00  0.00           O
ATOM   3761  N   LYS A 233     -13.953 -41.060   7.870  1.00  0.00           N
ATOM   3762  H   LYS A 233     -13.743 -40.320   7.220  1.00  0.00           H
ATOM   3763  CA  LYS A 233     -15.333 -41.440   8.080  1.00  0.00           C
ATOM   3764  HA  LYS A 233     -15.433 -41.690   9.140  1.00  0.00           H
ATOM   3765  CB  LYS A 233     -16.333 -40.340   7.660  1.00  0.00           C
ATOM   3766  HB1 LYS A 233     -16.363 -40.160   6.590  1.00  0.00           H
ATOM   3767  HB2 LYS A 233     -15.953 -39.430   8.110  1.00  0.00           H
ATOM   3768  CG  LYS A 233     -17.703 -40.480   8.320  1.00  0.00           C
ATOM   3769  HG1 LYS A 233     -17.563 -40.550   9.400  1.00  0.00           H
ATOM   3770  HG2 LYS A 233     -18.193 -41.370   7.910  1.00  0.00           H
ATOM   3771  CD  LYS A 233     -18.663 -39.310   8.120  1.00  0.00           C
ATOM   3772  HD1 LYS A 233     -18.113 -38.370   8.170  1.00  0.00           H
ATOM   3773  HD2 LYS A 233     -19.393 -39.310   8.930  1.00  0.00           H
ATOM   3774  CE  LYS A 233     -19.473 -39.370   6.850  1.00  0.00           C
ATOM   3775  HE1 LYS A 233     -20.103 -40.260   6.860  1.00  0.00           H
ATOM   3776  HE2 LYS A 233     -18.753 -39.470   6.030  1.00  0.00           H
ATOM   3777  NZ  LYS A 233     -20.183 -38.150   6.580  1.00  0.00           N
ATOM   3778  HZ1 LYS A 233     -20.733 -37.810   7.360  1.00  0.00           H
ATOM   3779  HZ2 LYS A 233     -19.533 -37.470   6.220  1.00  0.00           H
ATOM   3780  HZ3 LYS A 233     -20.843 -38.360   5.850  1.00  0.00           H
ATOM   3781  C   LYS A 233     -15.613 -42.830   7.310  1.00  0.00           C
ATOM   3782  O   LYS A 233     -14.903 -43.130   6.310  1.00  0.00           O
ATOM   3783  N   PRO A 234     -16.553 -43.750   7.730  1.00  0.00           N
ATOM   3784  CD  PRO A 234     -17.103 -43.800   9.070  1.00  0.00           C
ATOM   3785  HD1 PRO A 234     -18.053 -43.270   9.150  1.00  0.00           H
ATOM   3786  HD2 PRO A 234     -16.463 -43.310   9.800  1.00  0.00           H
ATOM   3787  CG  PRO A 234     -17.353 -45.280   9.430  1.00  0.00           C
ATOM   3788  HG1 PRO A 234     -18.233 -45.450  10.050  1.00  0.00           H
ATOM   3789  HG2 PRO A 234     -16.473 -45.690   9.920  1.00  0.00           H
ATOM   3790  CB  PRO A 234     -17.663 -45.960   8.100  1.00  0.00           C
ATOM   3791  HB1 PRO A 234     -18.713 -45.900   7.820  1.00  0.00           H
ATOM   3792  HB2 PRO A 234     -17.343 -47.010   8.110  1.00  0.00           H
ATOM   3793  CA  PRO A 234     -16.893 -45.060   7.070  1.00  0.00           C
ATOM   3794  HA  PRO A 234     -15.943 -45.590   6.950  1.00  0.00           H
ATOM   3795  C   PRO A 234     -17.673 -45.170   5.800  1.00  0.00           C
ATOM   3796  OC1 PRO A 234     -17.293 -45.980   4.950  1.00  0.00           O
ATOM   3797  OC2 PRO A 234     -18.643 -44.380   5.660  1.00  0.00           O
ATOM   3798  N   MET B 235       9.080   4.020  37.150  1.00  0.00           N
ATOM   3799  H1  MET B 235       8.360   4.270  37.820  1.00  0.00           H
ATOM   3800  H2  MET B 235       8.880   3.870  36.170  1.00  0.00           H
ATOM   3801  H3  MET B 235       9.480   3.180  37.550  1.00  0.00           H
ATOM   3802  CA  MET B 235       9.970   5.120  37.230  1.00  0.00           C
ATOM   3803  HA  MET B 235      10.800   5.140  36.520  1.00  0.00           H
ATOM   3804  CB  MET B 235       9.240   6.440  36.970  1.00  0.00           C
ATOM   3805  HB1 MET B 235       9.610   7.370  37.390  1.00  0.00           H
ATOM   3806  HB2 MET B 235       8.200   6.320  37.270  1.00  0.00           H
ATOM   3807  CG  MET B 235       9.200   6.710  35.410  1.00  0.00           C
ATOM   3808  HG1 MET B 235       8.650   7.610  35.130  1.00  0.00           H
ATOM   3809  HG2 MET B 235       8.780   5.820  34.940  1.00  0.00           H
ATOM   3810  SD  MET B 235      10.850   6.840  34.560  1.00  0.00           S
ATOM   3811  CE  MET B 235      10.200   7.040  32.900  1.00  0.00           C
ATOM   3812  HE1 MET B 235      10.950   7.630  32.370  1.00  0.00           H
ATOM   3813  HE2 MET B 235      10.090   6.060  32.450  1.00  0.00           H
ATOM   3814  HE3 MET B 235       9.290   7.640  32.900  1.00  0.00           H
ATOM   3815  C   MET B 235      10.550   5.150  38.630  1.00  0.00           C
ATOM   3816  O   MET B 235       9.750   5.160  39.530  1.00  0.00           O
ATOM   3817  N   ALA B 236      11.870   5.080  38.730  1.00  0.00           N
ATOM   3818  H   ALA B 236      12.420   4.910  37.900  1.00  0.00           H
ATOM   3819  CA  ALA B 236      12.650   5.210  39.930  1.00  0.00           C
ATOM   3820  HA  ALA B 236      13.650   4.890  39.630  1.00  0.00           H
ATOM   3821  CB  ALA B 236      12.680   6.650  40.430  1.00  0.00           C
ATOM   3822  HB1 ALA B 236      12.890   7.370  39.640  1.00  0.00           H
ATOM   3823  HB2 ALA B 236      11.840   6.880  41.090  1.00  0.00           H
ATOM   3824  HB3 ALA B 236      13.460   6.670  41.190  1.00  0.00           H
ATOM   3825  C   ALA B 236      12.200   4.320  41.120  1.00  0.00           C
ATOM   3826  O   ALA B 236      12.580   4.590  42.250  1.00  0.00           O
ATOM   3827  N   ARG B 237      11.530   3.170  40.910  1.00  0.00           N
ATOM   3828  H   ARG B 237      11.340   2.920  39.950  1.00  0.00           H
ATOM   3829  CA  ARG B 237      10.810   2.390  41.890  1.00  0.00           C
ATOM   3830  HA  ARG B 237      10.370   1.590  41.290  1.00  0.00           H
ATOM   3831  CB  ARG B 237      11.870   1.650  42.720  1.00  0.00           C
ATOM   3832  HB1 ARG B 237      11.370   0.990  43.440  1.00  0.00           H
ATOM   3833  HB2 ARG B 237      12.410   2.340  43.370  1.00  0.00           H
ATOM   3834  CG  ARG B 237      12.800   0.730  41.830  1.00  0.00           C
ATOM   3835  HG1 ARG B 237      13.630   1.320  41.450  1.00  0.00           H
ATOM   3836  HG2 ARG B 237      12.250   0.210  41.050  1.00  0.00           H
ATOM   3837  CD  ARG B 237      13.550  -0.370  42.630  1.00  0.00           C
ATOM   3838  HD1 ARG B 237      12.780  -0.890  43.200  1.00  0.00           H
ATOM   3839  HD2 ARG B 237      14.270   0.040  43.350  1.00  0.00           H
ATOM   3840  NE  ARG B 237      14.360  -1.140  41.680  1.00  0.00           N
ATOM   3841  HE  ARG B 237      13.820  -1.840  41.190  1.00  0.00           H
ATOM   3842  CZ  ARG B 237      15.620  -0.950  41.250  1.00  0.00           C
ATOM   3843  NH1 ARG B 237      16.380  -0.030  41.700  1.00  0.00           N
ATOM   3844 1HH1 ARG B 237      16.040   0.670  42.350  1.00  0.00           H
ATOM   3845 2HH1 ARG B 237      17.370  -0.080  41.490  1.00  0.00           H
ATOM   3846  NH2 ARG B 237      16.090  -1.820  40.420  1.00  0.00           N
ATOM   3847 1HH2 ARG B 237      15.710  -2.720  40.180  1.00  0.00           H
ATOM   3848 2HH2 ARG B 237      17.000  -1.560  40.050  1.00  0.00           H
ATOM   3849  C   ARG B 237       9.770   3.090  42.840  1.00  0.00           C
ATOM   3850  O   ARG B 237       9.600   2.760  43.950  1.00  0.00           O
ATOM   3851  N   ARG B 238       9.320   4.250  42.330  1.00  0.00           N
ATOM   3852  H   ARG B 238       9.500   4.350  41.340  1.00  0.00           H
ATOM   3853  CA  ARG B 238       8.270   5.170  42.890  1.00  0.00           C
ATOM   3854  HA  ARG B 238       8.550   5.360  43.930  1.00  0.00           H
ATOM   3855  CB  ARG B 238       8.340   6.480  42.230  1.00  0.00           C
ATOM   3856  HB1 ARG B 238       8.140   6.400  41.160  1.00  0.00           H
ATOM   3857  HB2 ARG B 238       9.330   6.900  42.370  1.00  0.00           H
ATOM   3858  CG  ARG B 238       7.380   7.610  42.780  1.00  0.00           C
ATOM   3859  HG1 ARG B 238       7.690   7.700  43.820  1.00  0.00           H
ATOM   3860  HG2 ARG B 238       6.340   7.290  42.690  1.00  0.00           H
ATOM   3861  CD  ARG B 238       7.640   8.970  42.110  1.00  0.00           C
ATOM   3862  HD1 ARG B 238       7.200   9.770  42.700  1.00  0.00           H
ATOM   3863  HD2 ARG B 238       7.110   9.100  41.170  1.00  0.00           H
ATOM   3864  NE  ARG B 238       9.010   9.390  42.040  1.00  0.00           N
ATOM   3865  HE  ARG B 238       9.500   9.570  42.910  1.00  0.00           H
ATOM   3866  CZ  ARG B 238       9.680   9.490  40.960  1.00  0.00           C
ATOM   3867  NH1 ARG B 238       9.200   9.160  39.790  1.00  0.00           N
ATOM   3868 1HH1 ARG B 238       8.300   8.710  39.690  1.00  0.00           H
ATOM   3869 2HH1 ARG B 238       9.870   9.260  39.040  1.00  0.00           H
ATOM   3870  NH2 ARG B 238      10.900   9.820  40.890  1.00  0.00           N
ATOM   3871 1HH2 ARG B 238      11.580   9.980  41.610  1.00  0.00           H
ATOM   3872 2HH2 ARG B 238      11.300   9.720  39.960  1.00  0.00           H
ATOM   3873  C   ARG B 238       6.870   4.460  42.990  1.00  0.00           C
ATOM   3874  O   ARG B 238       6.440   3.990  41.940  1.00  0.00           O
ATOM   3875  N   CYS B 239       6.290   4.320  44.200  1.00  0.00           N
ATOM   3876  H   CYS B 239       6.720   4.750  45.010  1.00  0.00           H
ATOM   3877  CA  CYS B 239       5.070   3.610  44.510  1.00  0.00           C
ATOM   3878  HA  CYS B 239       5.250   2.550  44.350  1.00  0.00           H
ATOM   3879  CB  CYS B 239       4.690   3.850  45.950  1.00  0.00           C
ATOM   3880  HB1 CYS B 239       3.830   3.310  46.320  1.00  0.00           H
ATOM   3881  HB2 CYS B 239       4.590   4.940  46.010  1.00  0.00           H
ATOM   3882  SG  CYS B 239       6.060   3.320  47.000  1.00  0.00           S
ATOM   3883  HG  CYS B 239       5.720   3.850  48.170  1.00  0.00           H
ATOM   3884  C   CYS B 239       3.850   3.840  43.610  1.00  0.00           C
ATOM   3885  O   CYS B 239       3.530   4.990  43.280  1.00  0.00           O
ATOM   3886  N   GLY B 240       3.070   2.780  43.230  1.00  0.00           N
ATOM   3887  H   GLY B 240       3.360   1.870  43.550  1.00  0.00           H
ATOM   3888  CA  GLY B 240       1.760   2.940  42.570  1.00  0.00           C
ATOM   3889  HA1 GLY B 240       1.410   2.010  42.140  1.00  0.00           H
ATOM   3890  HA2 GLY B 240       1.860   3.650  41.740  1.00  0.00           H
ATOM   3891  C   GLY B 240       0.660   3.400  43.540  1.00  0.00           C
ATOM   3892  O   GLY B 240       0.890   3.300  44.740  1.00  0.00           O
ATOM   3893  N   PRO B 241      -0.560   3.600  43.110  1.00  0.00           N
ATOM   3894  CD  PRO B 241      -0.880   3.620  41.710  1.00  0.00           C
ATOM   3895  HD1 PRO B 241      -0.990   2.590  41.360  1.00  0.00           H
ATOM   3896  HD2 PRO B 241      -0.130   4.250  41.220  1.00  0.00           H
ATOM   3897  CG  PRO B 241      -2.210   4.290  41.500  1.00  0.00           C
ATOM   3898  HG1 PRO B 241      -2.980   3.550  41.260  1.00  0.00           H
ATOM   3899  HG2 PRO B 241      -2.080   5.060  40.730  1.00  0.00           H
ATOM   3900  CB  PRO B 241      -2.380   5.050  42.880  1.00  0.00           C
ATOM   3901  HB1 PRO B 241      -3.430   5.170  43.160  1.00  0.00           H
ATOM   3902  HB2 PRO B 241      -1.910   6.010  42.670  1.00  0.00           H
ATOM   3903  CA  PRO B 241      -1.650   4.150  43.910  1.00  0.00           C
ATOM   3904  HA  PRO B 241      -1.220   4.730  44.730  1.00  0.00           H
ATOM   3905  C   PRO B 241      -2.550   3.040  44.460  1.00  0.00           C
ATOM   3906  O   PRO B 241      -3.530   3.290  45.140  1.00  0.00           O
ATOM   3907  N   VAL B 242      -2.200   1.760  44.110  1.00  0.00           N
ATOM   3908  H   VAL B 242      -1.310   1.520  43.700  1.00  0.00           H
ATOM   3909  CA  VAL B 242      -2.810   0.620  44.760  1.00  0.00           C
ATOM   3910  HA  VAL B 242      -3.240   0.840  45.740  1.00  0.00           H
ATOM   3911  CB  VAL B 242      -3.840  -0.090  43.830  1.00  0.00           C
ATOM   3912  HB  VAL B 242      -4.240  -0.950  44.360  1.00  0.00           H
ATOM   3913  CG1 VAL B 242      -5.040   0.850  43.600  1.00  0.00           C
ATOM   3914 1HG1 VAL B 242      -4.810   1.730  43.000  1.00  0.00           H
ATOM   3915 2HG1 VAL B 242      -5.840   0.250  43.140  1.00  0.00           H
ATOM   3916 3HG1 VAL B 242      -5.480   1.240  44.510  1.00  0.00           H
ATOM   3917  CG2 VAL B 242      -3.400  -0.460  42.390  1.00  0.00           C
ATOM   3918 1HG2 VAL B 242      -2.390  -0.850  42.450  1.00  0.00           H
ATOM   3919 2HG2 VAL B 242      -4.130  -1.190  42.050  1.00  0.00           H
ATOM   3920 3HG2 VAL B 242      -3.480   0.500  41.870  1.00  0.00           H
ATOM   3921  C   VAL B 242      -1.580  -0.330  45.130  1.00  0.00           C
ATOM   3922  O   VAL B 242      -0.590  -0.350  44.410  1.00  0.00           O
ATOM   3923  N   ALA B 243      -1.730  -1.130  46.170  1.00  0.00           N
ATOM   3924  H   ALA B 243      -2.650  -1.170  46.590  1.00  0.00           H
ATOM   3925  CA  ALA B 243      -0.870  -2.230  46.580  1.00  0.00           C
ATOM   3926  HA  ALA B 243       0.060  -2.200  46.020  1.00  0.00           H
ATOM   3927  CB  ALA B 243      -0.440  -2.030  48.000  1.00  0.00           C
ATOM   3928  HB1 ALA B 243       0.300  -2.770  48.300  1.00  0.00           H
ATOM   3929  HB2 ALA B 243      -0.060  -1.020  48.180  1.00  0.00           H
ATOM   3930  HB3 ALA B 243      -1.150  -2.310  48.790  1.00  0.00           H
ATOM   3931  C   ALA B 243      -1.540  -3.560  46.290  1.00  0.00           C
ATOM   3932  O   ALA B 243      -2.760  -3.760  46.580  1.00  0.00           O
ATOM   3933  N   LEU B 244      -0.780  -4.520  45.730  1.00  0.00           N
ATOM   3934  H   LEU B 244       0.190  -4.290  45.560  1.00  0.00           H
ATOM   3935  CA  LEU B 244      -1.290  -5.780  45.210  1.00  0.00           C
ATOM   3936  HA  LEU B 244      -2.370  -5.800  45.050  1.00  0.00           H
ATOM   3937  CB  LEU B 244      -0.770  -5.800  43.740  1.00  0.00           C
ATOM   3938  HB1 LEU B 244      -0.890  -6.790  43.290  1.00  0.00           H
ATOM   3939  HB2 LEU B 244       0.320  -5.730  43.690  1.00  0.00           H
ATOM   3940  CG  LEU B 244      -1.360  -4.750  42.750  1.00  0.00           C
ATOM   3941  HG  LEU B 244      -1.330  -3.780  43.260  1.00  0.00           H
ATOM   3942  CD1 LEU B 244      -0.460  -4.620  41.510  1.00  0.00           C
ATOM   3943 1HD1 LEU B 244       0.370  -3.960  41.780  1.00  0.00           H
ATOM   3944 2HD1 LEU B 244      -0.100  -5.600  41.220  1.00  0.00           H
ATOM   3945 3HD1 LEU B 244      -0.880  -4.250  40.580  1.00  0.00           H
ATOM   3946  CD2 LEU B 244      -2.820  -5.210  42.320  1.00  0.00           C
ATOM   3947 1HD2 LEU B 244      -3.330  -4.370  41.850  1.00  0.00           H
ATOM   3948 2HD2 LEU B 244      -2.800  -6.130  41.740  1.00  0.00           H
ATOM   3949 3HD2 LEU B 244      -3.540  -5.450  43.110  1.00  0.00           H
ATOM   3950  C   LEU B 244      -0.820  -7.050  45.930  1.00  0.00           C
ATOM   3951  O   LEU B 244       0.290  -7.040  46.380  1.00  0.00           O
ATOM   3952  N   LEU B 245      -1.520  -8.150  45.830  1.00  0.00           N
ATOM   3953  H   LEU B 245      -2.420  -8.040  45.400  1.00  0.00           H
ATOM   3954  CA  LEU B 245      -0.990  -9.510  46.100  1.00  0.00           C
ATOM   3955  HA  LEU B 245      -0.230  -9.450  46.880  1.00  0.00           H
ATOM   3956  CB  LEU B 245      -2.080 -10.440  46.740  1.00  0.00           C
ATOM   3957  HB1 LEU B 245      -1.710 -11.460  46.620  1.00  0.00           H
ATOM   3958  HB2 LEU B 245      -3.060 -10.300  46.290  1.00  0.00           H
ATOM   3959  CG  LEU B 245      -2.180 -10.180  48.250  1.00  0.00           C
ATOM   3960  HG  LEU B 245      -2.970 -10.800  48.680  1.00  0.00           H
ATOM   3961  CD1 LEU B 245      -0.930 -10.590  49.000  1.00  0.00           C
ATOM   3962 1HD1 LEU B 245      -0.060 -10.010  48.710  1.00  0.00           H
ATOM   3963 2HD1 LEU B 245      -1.040 -10.320  50.050  1.00  0.00           H
ATOM   3964 3HD1 LEU B 245      -0.760 -11.670  48.950  1.00  0.00           H
ATOM   3965  CD2 LEU B 245      -2.440  -8.730  48.680  1.00  0.00           C
ATOM   3966 1HD2 LEU B 245      -3.270  -8.230  48.170  1.00  0.00           H
ATOM   3967 2HD2 LEU B 245      -2.620  -8.650  49.750  1.00  0.00           H
ATOM   3968 3HD2 LEU B 245      -1.490  -8.220  48.520  1.00  0.00           H
ATOM   3969  C   LEU B 245      -0.190 -10.030  44.950  1.00  0.00           C
ATOM   3970  O   LEU B 245      -0.770 -10.250  43.900  1.00  0.00           O
ATOM   3971  N   LEU B 246       1.090 -10.310  45.160  1.00  0.00           N
ATOM   3972  H   LEU B 246       1.490 -10.020  46.040  1.00  0.00           H
ATOM   3973  CA  LEU B 246       2.140 -10.520  44.130  1.00  0.00           C
ATOM   3974  HA  LEU B 246       1.590 -10.780  43.230  1.00  0.00           H
ATOM   3975  CB  LEU B 246       3.030  -9.270  43.790  1.00  0.00           C
ATOM   3976  HB1 LEU B 246       3.750  -9.650  43.060  1.00  0.00           H
ATOM   3977  HB2 LEU B 246       3.660  -9.090  44.660  1.00  0.00           H
ATOM   3978  CG  LEU B 246       2.400  -7.960  43.230  1.00  0.00           C
ATOM   3979  HG  LEU B 246       1.720  -7.620  44.010  1.00  0.00           H
ATOM   3980  CD1 LEU B 246       3.440  -6.890  42.970  1.00  0.00           C
ATOM   3981 1HD1 LEU B 246       2.890  -6.100  42.460  1.00  0.00           H
ATOM   3982 2HD1 LEU B 246       3.780  -6.440  43.900  1.00  0.00           H
ATOM   3983 3HD1 LEU B 246       4.260  -7.290  42.370  1.00  0.00           H
ATOM   3984  CD2 LEU B 246       1.620  -8.170  41.950  1.00  0.00           C
ATOM   3985 1HD2 LEU B 246       2.300  -8.460  41.140  1.00  0.00           H
ATOM   3986 2HD2 LEU B 246       0.870  -8.950  42.020  1.00  0.00           H
ATOM   3987 3HD2 LEU B 246       1.100  -7.290  41.560  1.00  0.00           H
ATOM   3988  C   LEU B 246       3.120 -11.630  44.500  1.00  0.00           C
ATOM   3989  O   LEU B 246       3.480 -11.760  45.660  1.00  0.00           O
ATOM   3990  N   GLY B 247       3.540 -12.480  43.530  1.00  0.00           N
ATOM   3991  H   GLY B 247       3.150 -12.420  42.600  1.00  0.00           H
ATOM   3992  CA  GLY B 247       4.390 -13.570  43.740  1.00  0.00           C
ATOM   3993  HA1 GLY B 247       4.220 -14.040  44.710  1.00  0.00           H
ATOM   3994  HA2 GLY B 247       5.390 -13.170  43.630  1.00  0.00           H
ATOM   3995  C   GLY B 247       4.200 -14.700  42.710  1.00  0.00           C
ATOM   3996  O   GLY B 247       3.330 -14.730  41.880  1.00  0.00           O
ATOM   3997  N   PHE B 248       4.890 -15.780  42.960  1.00  0.00           N
ATOM   3998  H   PHE B 248       5.420 -15.780  43.820  1.00  0.00           H
ATOM   3999  CA  PHE B 248       4.760 -17.060  42.270  1.00  0.00           C
ATOM   4000  HA  PHE B 248       4.270 -16.900  41.320  1.00  0.00           H
ATOM   4001  CB  PHE B 248       6.170 -17.620  42.100  1.00  0.00           C
ATOM   4002  HB1 PHE B 248       6.170 -18.700  41.960  1.00  0.00           H
ATOM   4003  HB2 PHE B 248       6.900 -17.360  42.860  1.00  0.00           H
ATOM   4004  CG  PHE B 248       6.650 -17.040  40.760  1.00  0.00           C
ATOM   4005  CD1 PHE B 248       6.110 -17.470  39.530  1.00  0.00           C
ATOM   4006  HD1 PHE B 248       5.320 -18.200  39.440  1.00  0.00           H
ATOM   4007  CE1 PHE B 248       6.690 -16.950  38.340  1.00  0.00           C
ATOM   4008  HE1 PHE B 248       6.260 -17.250  37.390  1.00  0.00           H
ATOM   4009  CZ  PHE B 248       7.790 -16.100  38.380  1.00  0.00           C
ATOM   4010  HZ  PHE B 248       8.240 -15.670  37.500  1.00  0.00           H
ATOM   4011  CE2 PHE B 248       8.310 -15.670  39.640  1.00  0.00           C
ATOM   4012  HE2 PHE B 248       9.120 -14.960  39.690  1.00  0.00           H
ATOM   4013  CD2 PHE B 248       7.770 -16.180  40.810  1.00  0.00           C
ATOM   4014  HD2 PHE B 248       8.220 -15.880  41.750  1.00  0.00           H
ATOM   4015  C   PHE B 248       3.790 -18.020  43.010  1.00  0.00           C
ATOM   4016  O   PHE B 248       3.660 -18.160  44.210  1.00  0.00           O
ATOM   4017  N   GLY B 249       3.130 -18.890  42.230  1.00  0.00           N
ATOM   4018  H   GLY B 249       3.250 -18.780  41.230  1.00  0.00           H
ATOM   4019  CA  GLY B 249       2.410 -19.990  42.740  1.00  0.00           C
ATOM   4020  HA1 GLY B 249       3.090 -20.630  43.300  1.00  0.00           H
ATOM   4021  HA2 GLY B 249       1.900 -20.550  41.950  1.00  0.00           H
ATOM   4022  C   GLY B 249       1.190 -19.690  43.590  1.00  0.00           C
ATOM   4023  O   GLY B 249       0.310 -18.870  43.330  1.00  0.00           O
ATOM   4024  N   LEU B 250       1.060 -20.510  44.590  1.00  0.00           N
ATOM   4025  H   LEU B 250       1.830 -21.130  44.820  1.00  0.00           H
ATOM   4026  CA  LEU B 250      -0.040 -20.550  45.540  1.00  0.00           C
ATOM   4027  HA  LEU B 250      -0.980 -20.430  44.990  1.00  0.00           H
ATOM   4028  CB  LEU B 250      -0.110 -21.920  46.210  1.00  0.00           C
ATOM   4029  HB1 LEU B 250       0.780 -21.990  46.830  1.00  0.00           H
ATOM   4030  HB2 LEU B 250      -0.070 -22.730  45.490  1.00  0.00           H
ATOM   4031  CG  LEU B 250      -1.370 -22.230  47.150  1.00  0.00           C
ATOM   4032  HG  LEU B 250      -1.360 -21.570  48.010  1.00  0.00           H
ATOM   4033  CD1 LEU B 250      -2.660 -22.140  46.310  1.00  0.00           C
ATOM   4034 1HD1 LEU B 250      -2.560 -22.910  45.540  1.00  0.00           H
ATOM   4035 2HD1 LEU B 250      -3.490 -22.350  46.980  1.00  0.00           H
ATOM   4036 3HD1 LEU B 250      -2.890 -21.120  46.000  1.00  0.00           H
ATOM   4037  CD2 LEU B 250      -1.280 -23.620  47.720  1.00  0.00           C
ATOM   4038 1HD2 LEU B 250      -0.310 -23.620  48.220  1.00  0.00           H
ATOM   4039 2HD2 LEU B 250      -2.160 -23.890  48.310  1.00  0.00           H
ATOM   4040 3HD2 LEU B 250      -1.120 -24.320  46.900  1.00  0.00           H
ATOM   4041  C   LEU B 250       0.130 -19.390  46.500  1.00  0.00           C
ATOM   4042  O   LEU B 250      -0.850 -19.120  47.220  1.00  0.00           O
ATOM   4043  N   LEU B 251       1.350 -18.810  46.790  1.00  0.00           N
ATOM   4044  H   LEU B 251       2.160 -19.120  46.270  1.00  0.00           H
ATOM   4045  CA  LEU B 251       1.680 -17.900  47.910  1.00  0.00           C
ATOM   4046  HA  LEU B 251       0.850 -17.910  48.620  1.00  0.00           H
ATOM   4047  CB  LEU B 251       2.730 -18.520  48.810  1.00  0.00           C
ATOM   4048  HB1 LEU B 251       2.980 -17.770  49.560  1.00  0.00           H
ATOM   4049  HB2 LEU B 251       3.610 -18.790  48.230  1.00  0.00           H
ATOM   4050  CG  LEU B 251       2.280 -19.740  49.690  1.00  0.00           C
ATOM   4051  HG  LEU B 251       2.050 -20.480  48.930  1.00  0.00           H
ATOM   4052  CD1 LEU B 251       3.480 -20.190  50.520  1.00  0.00           C
ATOM   4053 1HD1 LEU B 251       4.270 -20.650  49.930  1.00  0.00           H
ATOM   4054 2HD1 LEU B 251       3.990 -19.370  51.020  1.00  0.00           H
ATOM   4055 3HD1 LEU B 251       3.190 -20.940  51.260  1.00  0.00           H
ATOM   4056  CD2 LEU B 251       1.100 -19.560  50.620  1.00  0.00           C
ATOM   4057 1HD2 LEU B 251       0.230 -19.420  49.980  1.00  0.00           H
ATOM   4058 2HD2 LEU B 251       0.970 -20.470  51.200  1.00  0.00           H
ATOM   4059 3HD2 LEU B 251       1.230 -18.720  51.300  1.00  0.00           H
ATOM   4060  C   LEU B 251       2.050 -16.450  47.580  1.00  0.00           C
ATOM   4061  O   LEU B 251       3.130 -16.260  46.930  1.00  0.00           O
ATOM   4062  N   ARG B 252       1.340 -15.490  48.070  1.00  0.00           N
ATOM   4063  H   ARG B 252       0.600 -15.690  48.720  1.00  0.00           H
ATOM   4064  CA  ARG B 252       1.560 -14.120  47.660  1.00  0.00           C
ATOM   4065  HA  ARG B 252       2.430 -14.070  47.010  1.00  0.00           H
ATOM   4066  CB  ARG B 252       0.440 -13.610  46.760  1.00  0.00           C
ATOM   4067  HB1 ARG B 252       0.690 -12.580  46.550  1.00  0.00           H
ATOM   4068  HB2 ARG B 252      -0.560 -13.630  47.190  1.00  0.00           H
ATOM   4069  CG  ARG B 252       0.520 -14.280  45.350  1.00  0.00           C
ATOM   4070  HG1 ARG B 252      -0.190 -15.100  45.490  1.00  0.00           H
ATOM   4071  HG2 ARG B 252       1.510 -14.640  45.060  1.00  0.00           H
ATOM   4072  CD  ARG B 252      -0.070 -13.400  44.250  1.00  0.00           C
ATOM   4073  HD1 ARG B 252       0.350 -12.400  44.240  1.00  0.00           H
ATOM   4074  HD2 ARG B 252      -1.110 -13.190  44.480  1.00  0.00           H
ATOM   4075  NE  ARG B 252      -0.030 -14.060  42.960  1.00  0.00           N
ATOM   4076  HE  ARG B 252       0.010 -15.070  42.900  1.00  0.00           H
ATOM   4077  CZ  ARG B 252      -0.290 -13.390  41.810  1.00  0.00           C
ATOM   4078  NH1 ARG B 252      -0.580 -12.170  41.650  1.00  0.00           N
ATOM   4079 1HH1 ARG B 252      -0.470 -11.600  42.470  1.00  0.00           H
ATOM   4080 2HH1 ARG B 252      -0.590 -11.780  40.720  1.00  0.00           H
ATOM   4081  NH2 ARG B 252      -0.280 -14.100  40.750  1.00  0.00           N
ATOM   4082 1HH2 ARG B 252       0.130 -15.030  40.720  1.00  0.00           H
ATOM   4083 2HH2 ARG B 252      -0.590 -13.730  39.860  1.00  0.00           H
ATOM   4084  C   ARG B 252       1.940 -13.130  48.840  1.00  0.00           C
ATOM   4085  O   ARG B 252       1.200 -13.120  49.840  1.00  0.00           O
ATOM   4086  N   LEU B 253       2.900 -12.180  48.750  1.00  0.00           N
ATOM   4087  H   LEU B 253       3.350 -12.120  47.840  1.00  0.00           H
ATOM   4088  CA  LEU B 253       3.140 -11.040  49.650  1.00  0.00           C
ATOM   4089  HA  LEU B 253       2.450 -11.070  50.500  1.00  0.00           H
ATOM   4090  CB  LEU B 253       4.600 -11.000  50.250  1.00  0.00           C
ATOM   4091  HB1 LEU B 253       4.730  -9.990  50.650  1.00  0.00           H
ATOM   4092  HB2 LEU B 253       5.400 -11.190  49.540  1.00  0.00           H
ATOM   4093  CG  LEU B 253       4.840 -12.140  51.300  1.00  0.00           C
ATOM   4094  HG  LEU B 253       4.550 -13.050  50.770  1.00  0.00           H
ATOM   4095  CD1 LEU B 253       6.290 -12.280  51.780  1.00  0.00           C
ATOM   4096 1HD1 LEU B 253       6.360 -13.250  52.270  1.00  0.00           H
ATOM   4097 2HD1 LEU B 253       7.030 -12.160  50.990  1.00  0.00           H
ATOM   4098 3HD1 LEU B 253       6.520 -11.530  52.540  1.00  0.00           H
ATOM   4099  CD2 LEU B 253       3.900 -12.080  52.510  1.00  0.00           C
ATOM   4100 1HD2 LEU B 253       2.860 -12.240  52.200  1.00  0.00           H
ATOM   4101 2HD2 LEU B 253       4.200 -12.820  53.250  1.00  0.00           H
ATOM   4102 3HD2 LEU B 253       3.990 -11.080  52.920  1.00  0.00           H
ATOM   4103  C   LEU B 253       2.760  -9.740  48.950  1.00  0.00           C
ATOM   4104  O   LEU B 253       2.700  -9.760  47.730  1.00  0.00           O
ATOM   4105  N   CYS B 254       2.390  -8.710  49.740  1.00  0.00           N
ATOM   4106  H   CYS B 254       2.550  -8.910  50.720  1.00  0.00           H
ATOM   4107  CA  CYS B 254       1.750  -7.540  49.230  1.00  0.00           C
ATOM   4108  HA  CYS B 254       1.380  -7.660  48.220  1.00  0.00           H
ATOM   4109  CB  CYS B 254       0.650  -7.040  50.200  1.00  0.00           C
ATOM   4110  HB1 CYS B 254       1.000  -6.830  51.210  1.00  0.00           H
ATOM   4111  HB2 CYS B 254      -0.050  -7.880  50.270  1.00  0.00           H
ATOM   4112  SG  CYS B 254      -0.240  -5.510  49.720  1.00  0.00           S
ATOM   4113  HG  CYS B 254      -0.760  -6.050  48.610  1.00  0.00           H
ATOM   4114  C   CYS B 254       2.840  -6.460  49.040  1.00  0.00           C
ATOM   4115  O   CYS B 254       3.860  -6.450  49.710  1.00  0.00           O
ATOM   4116  N   SER B 255       2.690  -5.760  47.910  1.00  0.00           N
ATOM   4117  H   SER B 255       1.830  -5.830  47.380  1.00  0.00           H
ATOM   4118  CA  SER B 255       3.670  -4.820  47.400  1.00  0.00           C
ATOM   4119  HA  SER B 255       4.180  -4.390  48.270  1.00  0.00           H
ATOM   4120  CB  SER B 255       4.720  -5.500  46.500  1.00  0.00           C
ATOM   4121  HB1 SER B 255       4.080  -6.050  45.800  1.00  0.00           H
ATOM   4122  HB2 SER B 255       5.240  -6.330  47.000  1.00  0.00           H
ATOM   4123  OG  SER B 255       5.450  -4.580  45.760  1.00  0.00           O
ATOM   4124  HG  SER B 255       5.980  -5.060  45.110  1.00  0.00           H
ATOM   4125  C   SER B 255       2.970  -3.660  46.630  1.00  0.00           C
ATOM   4126  O   SER B 255       1.980  -3.810  45.920  1.00  0.00           O
ATOM   4127  N   GLY B 256       3.480  -2.450  46.840  1.00  0.00           N
ATOM   4128  H   GLY B 256       4.270  -2.380  47.470  1.00  0.00           H
ATOM   4129  CA  GLY B 256       3.070  -1.190  46.160  1.00  0.00           C
ATOM   4130  HA1 GLY B 256       3.080  -0.440  46.950  1.00  0.00           H
ATOM   4131  HA2 GLY B 256       2.010  -1.270  45.930  1.00  0.00           H
ATOM   4132  C   GLY B 256       3.880  -0.830  44.970  1.00  0.00           C
ATOM   4133  O   GLY B 256       3.610   0.210  44.310  1.00  0.00           O
ATOM   4134  N   VAL B 257       4.840  -1.690  44.540  1.00  0.00           N
ATOM   4135  H   VAL B 257       4.940  -2.500  45.140  1.00  0.00           H
ATOM   4136  CA  VAL B 257       5.900  -1.460  43.510  1.00  0.00           C
ATOM   4137  HA  VAL B 257       5.810  -0.460  43.090  1.00  0.00           H
ATOM   4138  CB  VAL B 257       7.260  -1.530  44.110  1.00  0.00           C
ATOM   4139  HB  VAL B 257       7.560  -2.560  44.300  1.00  0.00           H
ATOM   4140  CG1 VAL B 257       8.250  -0.810  43.210  1.00  0.00           C
ATOM   4141 1HG1 VAL B 257       8.060   0.260  43.210  1.00  0.00           H
ATOM   4142 2HG1 VAL B 257       9.280  -0.970  43.530  1.00  0.00           H
ATOM   4143 3HG1 VAL B 257       8.160  -1.080  42.160  1.00  0.00           H
ATOM   4144  CG2 VAL B 257       7.560  -0.760  45.390  1.00  0.00           C
ATOM   4145 1HG2 VAL B 257       8.560  -1.050  45.730  1.00  0.00           H
ATOM   4146 2HG2 VAL B 257       7.490   0.320  45.350  1.00  0.00           H
ATOM   4147 3HG2 VAL B 257       6.760  -1.040  46.080  1.00  0.00           H
ATOM   4148  C   VAL B 257       5.710  -2.460  42.320  1.00  0.00           C
ATOM   4149  O   VAL B 257       5.520  -3.650  42.410  1.00  0.00           O
ATOM   4150  N   TRP B 258       5.840  -1.860  41.150  1.00  0.00           N
ATOM   4151  H   TRP B 258       6.120  -0.900  41.040  1.00  0.00           H
ATOM   4152  CA  TRP B 258       5.610  -2.400  39.820  1.00  0.00           C
ATOM   4153  HA  TRP B 258       4.790  -3.120  39.790  1.00  0.00           H
ATOM   4154  CB  TRP B 258       5.220  -1.360  38.770  1.00  0.00           C
ATOM   4155  HB1 TRP B 258       5.550  -1.830  37.850  1.00  0.00           H
ATOM   4156  HB2 TRP B 258       5.940  -0.540  38.820  1.00  0.00           H
ATOM   4157  CG  TRP B 258       3.760  -0.860  38.610  1.00  0.00           C
ATOM   4158  CD1 TRP B 258       3.360  -0.320  37.390  1.00  0.00           C
ATOM   4159  HD1 TRP B 258       4.020  -0.220  36.540  1.00  0.00           H
ATOM   4160  NE1 TRP B 258       2.080   0.200  37.560  1.00  0.00           N
ATOM   4161  HE1 TRP B 258       1.630   0.780  36.860  1.00  0.00           H
ATOM   4162  CE2 TRP B 258       1.540  -0.030  38.810  1.00  0.00           C
ATOM   4163  CZ2 TRP B 258       0.270   0.330  39.330  1.00  0.00           C
ATOM   4164  HZ2 TRP B 258      -0.460   0.840  38.720  1.00  0.00           H
ATOM   4165  CH2 TRP B 258       0.030   0.010  40.670  1.00  0.00           C
ATOM   4166  HH2 TRP B 258      -0.910   0.170  41.170  1.00  0.00           H
ATOM   4167  CZ3 TRP B 258       0.980  -0.690  41.480  1.00  0.00           C
ATOM   4168  HZ3 TRP B 258       0.760  -1.010  42.480  1.00  0.00           H
ATOM   4169  CE3 TRP B 258       2.260  -1.050  40.860  1.00  0.00           C
ATOM   4170  HE3 TRP B 258       3.030  -1.620  41.360  1.00  0.00           H
ATOM   4171  CD2 TRP B 258       2.600  -0.660  39.540  1.00  0.00           C
ATOM   4172  C   TRP B 258       6.890  -3.100  39.310  1.00  0.00           C
ATOM   4173  O   TRP B 258       7.980  -2.600  39.600  1.00  0.00           O
ATOM   4174  N   GLY B 259       6.770  -4.190  38.600  1.00  0.00           N
ATOM   4175  H   GLY B 259       5.830  -4.460  38.330  1.00  0.00           H
ATOM   4176  CA  GLY B 259       7.930  -4.830  38.040  1.00  0.00           C
ATOM   4177  HA1 GLY B 259       7.590  -5.690  37.460  1.00  0.00           H
ATOM   4178  HA2 GLY B 259       8.630  -5.070  38.850  1.00  0.00           H
ATOM   4179  C   GLY B 259       8.610  -3.980  36.930  1.00  0.00           C
ATOM   4180  O   GLY B 259       7.970  -3.110  36.380  1.00  0.00           O
ATOM   4181  N   THR B 260       9.760  -4.470  36.450  1.00  0.00           N
ATOM   4182  H   THR B 260       9.980  -5.420  36.720  1.00  0.00           H
ATOM   4183  CA  THR B 260      10.710  -3.910  35.410  1.00  0.00           C
ATOM   4184  HA  THR B 260      11.660  -4.380  35.660  1.00  0.00           H
ATOM   4185  CB  THR B 260      10.240  -4.290  33.990  1.00  0.00           C
ATOM   4186  HB  THR B 260      11.120  -4.130  33.370  1.00  0.00           H
ATOM   4187  CG2 THR B 260       9.960  -5.800  33.880  1.00  0.00           C
ATOM   4188 1HG2 THR B 260       8.960  -6.090  34.210  1.00  0.00           H
ATOM   4189 2HG2 THR B 260      10.180  -6.120  32.870  1.00  0.00           H
ATOM   4190 3HG2 THR B 260      10.660  -6.410  34.450  1.00  0.00           H
ATOM   4191  OG1 THR B 260       9.020  -3.710  33.460  1.00  0.00           O
ATOM   4192  HG1 THR B 260       9.250  -2.780  33.420  1.00  0.00           H
ATOM   4193  C   THR B 260      10.840  -2.410  35.440  1.00  0.00           C
ATOM   4194  O   THR B 260      10.630  -1.760  34.390  1.00  0.00           O
ATOM   4195  N   ASP B 261      11.100  -1.850  36.570  1.00  0.00           N
ATOM   4196  H   ASP B 261      11.470  -2.470  37.270  1.00  0.00           H
ATOM   4197  CA  ASP B 261      11.400  -0.430  36.680  1.00  0.00           C
ATOM   4198  HA  ASP B 261      10.500   0.110  36.370  1.00  0.00           H
ATOM   4199  CB  ASP B 261      11.580  -0.100  38.130  1.00  0.00           C
ATOM   4200  HB1 ASP B 261      12.570  -0.490  38.350  1.00  0.00           H
ATOM   4201  HB2 ASP B 261      10.760  -0.520  38.720  1.00  0.00           H
ATOM   4202  CG  ASP B 261      11.640   1.450  38.250  1.00  0.00           C
ATOM   4203  OD1 ASP B 261      10.670   2.180  38.410  1.00  0.00           O
ATOM   4204  OD2 ASP B 261      12.770   2.070  38.180  1.00  0.00           O
ATOM   4205  C   ASP B 261      12.620  -0.030  35.790  1.00  0.00           C
ATOM   4206  O   ASP B 261      12.380   0.710  34.880  1.00  0.00           O
ATOM   4207  N   THR B 262      13.860  -0.510  36.050  1.00  0.00           N
ATOM   4208  H   THR B 262      14.020  -1.090  36.860  1.00  0.00           H
ATOM   4209  CA  THR B 262      15.040  -0.030  35.330  1.00  0.00           C
ATOM   4210  HA  THR B 262      15.030   1.060  35.380  1.00  0.00           H
ATOM   4211  CB  THR B 262      16.330  -0.470  35.900  1.00  0.00           C
ATOM   4212  HB  THR B 262      16.500  -1.540  35.800  1.00  0.00           H
ATOM   4213  CG2 THR B 262      17.470   0.310  35.350  1.00  0.00           C
ATOM   4214 1HG2 THR B 262      17.830  -0.180  34.450  1.00  0.00           H
ATOM   4215 2HG2 THR B 262      17.340   1.380  35.190  1.00  0.00           H
ATOM   4216 3HG2 THR B 262      18.350   0.110  35.970  1.00  0.00           H
ATOM   4217  OG1 THR B 262      16.340  -0.120  37.270  1.00  0.00           O
ATOM   4218  HG1 THR B 262      17.110  -0.560  37.630  1.00  0.00           H
ATOM   4219  C   THR B 262      15.010  -0.370  33.860  1.00  0.00           C
ATOM   4220  O   THR B 262      15.520   0.350  33.010  1.00  0.00           O
ATOM   4221  N   GLU B 263      14.540  -1.520  33.510  1.00  0.00           N
ATOM   4222  H   GLU B 263      14.200  -2.120  34.250  1.00  0.00           H
ATOM   4223  CA  GLU B 263      14.320  -1.920  32.060  1.00  0.00           C
ATOM   4224  HA  GLU B 263      15.300  -1.730  31.620  1.00  0.00           H
ATOM   4225  CB  GLU B 263      13.800  -3.380  32.080  1.00  0.00           C
ATOM   4226  HB1 GLU B 263      13.590  -3.710  31.060  1.00  0.00           H
ATOM   4227  HB2 GLU B 263      12.800  -3.360  32.510  1.00  0.00           H
ATOM   4228  CG  GLU B 263      14.690  -4.350  32.850  1.00  0.00           C
ATOM   4229  HG1 GLU B 263      15.730  -4.010  32.810  1.00  0.00           H
ATOM   4230  HG2 GLU B 263      14.700  -5.320  32.360  1.00  0.00           H
ATOM   4231  CD  GLU B 263      14.210  -4.780  34.260  1.00  0.00           C
ATOM   4232  OE1 GLU B 263      13.940  -5.950  34.500  1.00  0.00           O
ATOM   4233  OE2 GLU B 263      13.990  -3.900  35.090  1.00  0.00           O
ATOM   4234  C   GLU B 263      13.340  -1.000  31.350  1.00  0.00           C
ATOM   4235  O   GLU B 263      13.580  -0.730  30.190  1.00  0.00           O
ATOM   4236  N   GLU B 264      12.370  -0.460  32.070  1.00  0.00           N
ATOM   4237  H   GLU B 264      12.270  -0.690  33.050  1.00  0.00           H
ATOM   4238  CA  GLU B 264      11.400   0.570  31.640  1.00  0.00           C
ATOM   4239  HA  GLU B 264      11.070   0.320  30.630  1.00  0.00           H
ATOM   4240  CB  GLU B 264      10.160   0.670  32.490  1.00  0.00           C
ATOM   4241  HB1 GLU B 264      10.480   0.570  33.530  1.00  0.00           H
ATOM   4242  HB2 GLU B 264       9.630  -0.260  32.300  1.00  0.00           H
ATOM   4243  CG  GLU B 264       9.270   1.890  32.500  1.00  0.00           C
ATOM   4244  HG1 GLU B 264       8.600   1.800  31.640  1.00  0.00           H
ATOM   4245  HG2 GLU B 264       9.920   2.760  32.410  1.00  0.00           H
ATOM   4246  CD  GLU B 264       8.400   2.210  33.760  1.00  0.00           C
ATOM   4247  OE1 GLU B 264       7.460   1.420  33.970  1.00  0.00           O
ATOM   4248  OE2 GLU B 264       8.650   3.170  34.510  1.00  0.00           O
ATOM   4249  C   GLU B 264      12.010   1.920  31.460  1.00  0.00           C
ATOM   4250  O   GLU B 264      11.770   2.580  30.420  1.00  0.00           O
ATOM   4251  N   ARG B 265      13.090   2.150  32.260  1.00  0.00           N
ATOM   4252  H   ARG B 265      13.200   1.570  33.080  1.00  0.00           H
ATOM   4253  CA  ARG B 265      13.950   3.300  32.070  1.00  0.00           C
ATOM   4254  HA  ARG B 265      13.300   4.160  31.900  1.00  0.00           H
ATOM   4255  CB  ARG B 265      14.830   3.640  33.260  1.00  0.00           C
ATOM   4256  HB1 ARG B 265      15.770   3.080  33.210  1.00  0.00           H
ATOM   4257  HB2 ARG B 265      14.430   3.240  34.190  1.00  0.00           H
ATOM   4258  CG  ARG B 265      15.260   5.080  33.280  1.00  0.00           C
ATOM   4259  HG1 ARG B 265      14.440   5.780  33.130  1.00  0.00           H
ATOM   4260  HG2 ARG B 265      15.910   5.230  32.410  1.00  0.00           H
ATOM   4261  CD  ARG B 265      15.870   5.690  34.550  1.00  0.00           C
ATOM   4262  HD1 ARG B 265      15.200   5.680  35.410  1.00  0.00           H
ATOM   4263  HD2 ARG B 265      15.950   6.770  34.430  1.00  0.00           H
ATOM   4264  NE  ARG B 265      17.080   5.070  34.980  1.00  0.00           N
ATOM   4265  HE  ARG B 265      17.880   5.200  34.380  1.00  0.00           H
ATOM   4266  CZ  ARG B 265      17.320   4.340  36.010  1.00  0.00           C
ATOM   4267  NH1 ARG B 265      16.420   3.940  36.910  1.00  0.00           N
ATOM   4268 1HH1 ARG B 265      15.430   4.110  36.820  1.00  0.00           H
ATOM   4269 2HH1 ARG B 265      16.820   3.500  37.730  1.00  0.00           H
ATOM   4270  NH2 ARG B 265      18.560   3.960  36.200  1.00  0.00           N
ATOM   4271 1HH2 ARG B 265      19.260   4.440  35.640  1.00  0.00           H
ATOM   4272 2HH2 ARG B 265      18.810   3.290  36.900  1.00  0.00           H
ATOM   4273  C   ARG B 265      14.800   3.200  30.770  1.00  0.00           C
ATOM   4274  O   ARG B 265      14.940   4.180  30.050  1.00  0.00           O
ATOM   4275  N   LEU B 266      15.350   2.040  30.380  1.00  0.00           N
ATOM   4276  H   LEU B 266      15.210   1.220  30.940  1.00  0.00           H
ATOM   4277  CA  LEU B 266      16.120   1.800  29.120  1.00  0.00           C
ATOM   4278  HA  LEU B 266      16.830   2.590  28.900  1.00  0.00           H
ATOM   4279  CB  LEU B 266      16.840   0.480  29.160  1.00  0.00           C
ATOM   4280  HB1 LEU B 266      16.230  -0.410  29.320  1.00  0.00           H
ATOM   4281  HB2 LEU B 266      17.540   0.500  29.990  1.00  0.00           H
ATOM   4282  CG  LEU B 266      17.850   0.220  27.970  1.00  0.00           C
ATOM   4283  HG  LEU B 266      17.320   0.400  27.040  1.00  0.00           H
ATOM   4284  CD1 LEU B 266      19.060   1.170  28.020  1.00  0.00           C
ATOM   4285 1HD1 LEU B 266      18.760   2.220  28.090  1.00  0.00           H
ATOM   4286 2HD1 LEU B 266      19.680   0.830  28.840  1.00  0.00           H
ATOM   4287 3HD1 LEU B 266      19.690   1.150  27.140  1.00  0.00           H
ATOM   4288  CD2 LEU B 266      18.280  -1.260  27.940  1.00  0.00           C
ATOM   4289 1HD2 LEU B 266      18.980  -1.360  27.110  1.00  0.00           H
ATOM   4290 2HD2 LEU B 266      18.750  -1.590  28.870  1.00  0.00           H
ATOM   4291 3HD2 LEU B 266      17.430  -1.940  27.840  1.00  0.00           H
ATOM   4292  C   LEU B 266      15.150   1.820  27.920  1.00  0.00           C
ATOM   4293  O   LEU B 266      15.560   2.500  26.970  1.00  0.00           O
ATOM   4294  N   VAL B 267      14.040   1.050  27.810  1.00  0.00           N
ATOM   4295  H   VAL B 267      13.780   0.510  28.630  1.00  0.00           H
ATOM   4296  CA  VAL B 267      13.130   1.160  26.650  1.00  0.00           C
ATOM   4297  HA  VAL B 267      13.660   0.840  25.750  1.00  0.00           H
ATOM   4298  CB  VAL B 267      11.960   0.130  26.960  1.00  0.00           C
ATOM   4299  HB  VAL B 267      11.460   0.310  27.910  1.00  0.00           H
ATOM   4300  CG1 VAL B 267      10.880   0.390  25.920  1.00  0.00           C
ATOM   4301 1HG1 VAL B 267      11.300   0.420  24.910  1.00  0.00           H
ATOM   4302 2HG1 VAL B 267      10.040  -0.290  26.010  1.00  0.00           H
ATOM   4303 3HG1 VAL B 267      10.430   1.380  26.040  1.00  0.00           H
ATOM   4304  CG2 VAL B 267      12.300  -1.330  26.820  1.00  0.00           C
ATOM   4305 1HG2 VAL B 267      13.200  -1.670  27.330  1.00  0.00           H
ATOM   4306 2HG2 VAL B 267      11.450  -1.940  27.120  1.00  0.00           H
ATOM   4307 3HG2 VAL B 267      12.410  -1.500  25.750  1.00  0.00           H
ATOM   4308  C   VAL B 267      12.590   2.560  26.530  1.00  0.00           C
ATOM   4309  O   VAL B 267      12.580   3.120  25.410  1.00  0.00           O
ATOM   4310  N   GLU B 268      12.190   3.340  27.590  1.00  0.00           N
ATOM   4311  H   GLU B 268      12.080   2.920  28.500  1.00  0.00           H
ATOM   4312  CA  GLU B 268      11.760   4.710  27.400  1.00  0.00           C
ATOM   4313  HA  GLU B 268      10.950   4.730  26.670  1.00  0.00           H
ATOM   4314  CB  GLU B 268      11.260   5.250  28.720  1.00  0.00           C
ATOM   4315  HB1 GLU B 268      11.150   6.340  28.650  1.00  0.00           H
ATOM   4316  HB2 GLU B 268      12.000   5.150  29.510  1.00  0.00           H
ATOM   4317  CG  GLU B 268       9.880   4.670  28.980  1.00  0.00           C
ATOM   4318  HG1 GLU B 268       9.790   4.410  30.030  1.00  0.00           H
ATOM   4319  HG2 GLU B 268       9.690   3.790  28.370  1.00  0.00           H
ATOM   4320  CD  GLU B 268       8.770   5.660  28.630  1.00  0.00           C
ATOM   4321  OE1 GLU B 268       8.990   6.530  27.730  1.00  0.00           O
ATOM   4322  OE2 GLU B 268       7.700   5.570  29.270  1.00  0.00           O
ATOM   4323  C   GLU B 268      12.970   5.600  26.900  1.00  0.00           C
ATOM   4324  O   GLU B 268      12.690   6.550  26.190  1.00  0.00           O
ATOM   4325  N   HIS B 269      14.220   5.280  27.260  1.00  0.00           N
ATOM   4326  H   HIS B 269      14.370   4.470  27.840  1.00  0.00           H
ATOM   4327  CA  HIS B 269      15.390   6.170  26.970  1.00  0.00           C
ATOM   4328  HA  HIS B 269      15.130   7.220  27.120  1.00  0.00           H
ATOM   4329  CB  HIS B 269      16.380   5.920  28.070  1.00  0.00           C
ATOM   4330  HB1 HIS B 269      16.800   4.920  27.980  1.00  0.00           H
ATOM   4331  HB2 HIS B 269      15.840   6.110  28.990  1.00  0.00           H
ATOM   4332  CG  HIS B 269      17.600   6.840  28.070  1.00  0.00           C
ATOM   4333  ND1 HIS B 269      18.960   6.500  27.770  1.00  0.00           N
ATOM   4334  CE1 HIS B 269      19.720   7.630  27.750  1.00  0.00           C
ATOM   4335  HE1 HIS B 269      20.710   7.770  27.320  1.00  0.00           H
ATOM   4336  NE2 HIS B 269      18.850   8.660  27.960  1.00  0.00           N
ATOM   4337  HE2 HIS B 269      19.090   9.590  27.640  1.00  0.00           H
ATOM   4338  CD2 HIS B 269      17.540   8.190  28.150  1.00  0.00           C
ATOM   4339  HD2 HIS B 269      16.610   8.730  28.190  1.00  0.00           H
ATOM   4340  C   HIS B 269      15.930   5.970  25.500  1.00  0.00           C
ATOM   4341  O   HIS B 269      16.320   7.010  24.980  1.00  0.00           O
ATOM   4342  N   LEU B 270      15.960   4.750  24.980  1.00  0.00           N
ATOM   4343  H   LEU B 270      15.580   3.970  25.510  1.00  0.00           H
ATOM   4344  CA  LEU B 270      16.760   4.510  23.780  1.00  0.00           C
ATOM   4345  HA  LEU B 270      17.730   4.980  23.940  1.00  0.00           H
ATOM   4346  CB  LEU B 270      17.000   3.010  23.540  1.00  0.00           C
ATOM   4347  HB1 LEU B 270      17.320   3.050  22.500  1.00  0.00           H
ATOM   4348  HB2 LEU B 270      16.100   2.400  23.580  1.00  0.00           H
ATOM   4349  CG  LEU B 270      18.150   2.380  24.340  1.00  0.00           C
ATOM   4350  HG  LEU B 270      18.130   2.790  25.350  1.00  0.00           H
ATOM   4351  CD1 LEU B 270      18.140   0.880  24.240  1.00  0.00           C
ATOM   4352 1HD1 LEU B 270      17.380   0.310  24.780  1.00  0.00           H
ATOM   4353 2HD1 LEU B 270      18.240   0.470  23.230  1.00  0.00           H
ATOM   4354 3HD1 LEU B 270      19.030   0.680  24.840  1.00  0.00           H
ATOM   4355  CD2 LEU B 270      19.480   2.840  23.640  1.00  0.00           C
ATOM   4356 1HD2 LEU B 270      20.330   2.430  24.180  1.00  0.00           H
ATOM   4357 2HD2 LEU B 270      19.540   2.520  22.600  1.00  0.00           H
ATOM   4358 3HD2 LEU B 270      19.620   3.920  23.690  1.00  0.00           H
ATOM   4359  C   LEU B 270      16.170   5.150  22.520  1.00  0.00           C
ATOM   4360  O   LEU B 270      16.900   5.650  21.650  1.00  0.00           O
ATOM   4361  N   LEU B 271      14.870   5.010  22.320  1.00  0.00           N
ATOM   4362  H   LEU B 271      14.370   4.640  23.110  1.00  0.00           H
ATOM   4363  CA  LEU B 271      14.280   5.130  20.930  1.00  0.00           C
ATOM   4364  HA  LEU B 271      15.080   5.000  20.210  1.00  0.00           H
ATOM   4365  CB  LEU B 271      13.310   3.960  20.770  1.00  0.00           C
ATOM   4366  HB1 LEU B 271      12.910   3.960  19.750  1.00  0.00           H
ATOM   4367  HB2 LEU B 271      12.500   4.100  21.480  1.00  0.00           H
ATOM   4368  CG  LEU B 271      13.950   2.530  20.860  1.00  0.00           C
ATOM   4369  HG  LEU B 271      14.300   2.160  21.820  1.00  0.00           H
ATOM   4370  CD1 LEU B 271      12.850   1.550  20.540  1.00  0.00           C
ATOM   4371 1HD1 LEU B 271      11.980   1.730  21.180  1.00  0.00           H
ATOM   4372 2HD1 LEU B 271      12.540   1.680  19.500  1.00  0.00           H
ATOM   4373 3HD1 LEU B 271      13.170   0.510  20.490  1.00  0.00           H
ATOM   4374  CD2 LEU B 271      15.100   2.370  19.890  1.00  0.00           C
ATOM   4375 1HD2 LEU B 271      15.860   3.040  20.300  1.00  0.00           H
ATOM   4376 2HD2 LEU B 271      15.550   1.380  19.900  1.00  0.00           H
ATOM   4377 3HD2 LEU B 271      14.880   2.610  18.850  1.00  0.00           H
ATOM   4378  C   LEU B 271      13.810   6.520  20.570  1.00  0.00           C
ATOM   4379  O   LEU B 271      13.010   6.760  19.660  1.00  0.00           O
ATOM   4380  N   ASP B 272      14.300   7.570  21.300  1.00  0.00           N
ATOM   4381  H   ASP B 272      15.060   7.360  21.930  1.00  0.00           H
ATOM   4382  CA  ASP B 272      13.640   8.880  21.430  1.00  0.00           C
ATOM   4383  HA  ASP B 272      12.570   8.760  21.270  1.00  0.00           H
ATOM   4384  CB  ASP B 272      13.740   9.320  22.900  1.00  0.00           C
ATOM   4385  HB1 ASP B 272      14.780   9.190  23.200  1.00  0.00           H
ATOM   4386  HB2 ASP B 272      13.130   8.670  23.520  1.00  0.00           H
ATOM   4387  CG  ASP B 272      13.450  10.790  23.230  1.00  0.00           C
ATOM   4388  OD1 ASP B 272      12.630  10.940  24.190  1.00  0.00           O
ATOM   4389  OD2 ASP B 272      14.180  11.740  22.880  1.00  0.00           O
ATOM   4390  C   ASP B 272      14.310   9.940  20.500  1.00  0.00           C
ATOM   4391  O   ASP B 272      15.540   9.940  20.230  1.00  0.00           O
ATOM   4392  N   PRO B 273      13.440  10.760  19.860  1.00  0.00           N
ATOM   4393  CD  PRO B 273      12.030  10.720  19.800  1.00  0.00           C
ATOM   4394  HD1 PRO B 273      11.650  10.950  20.800  1.00  0.00           H
ATOM   4395  HD2 PRO B 273      11.770   9.700  19.520  1.00  0.00           H
ATOM   4396  CG  PRO B 273      11.460  11.680  18.740  1.00  0.00           C
ATOM   4397  HG1 PRO B 273      10.500  12.110  19.040  1.00  0.00           H
ATOM   4398  HG2 PRO B 273      11.350  11.150  17.790  1.00  0.00           H
ATOM   4399  CB  PRO B 273      12.570  12.620  18.710  1.00  0.00           C
ATOM   4400  HB1 PRO B 273      12.440  13.360  19.500  1.00  0.00           H
ATOM   4401  HB2 PRO B 273      12.690  13.310  17.880  1.00  0.00           H
ATOM   4402  CA  PRO B 273      13.830  11.750  18.870  1.00  0.00           C
ATOM   4403  HA  PRO B 273      14.020  11.300  17.890  1.00  0.00           H
ATOM   4404  C   PRO B 273      14.990  12.720  19.260  1.00  0.00           C
ATOM   4405  O   PRO B 273      15.640  13.240  18.380  1.00  0.00           O
ATOM   4406  N   SER B 274      15.380  12.840  20.480  1.00  0.00           N
ATOM   4407  H   SER B 274      14.920  12.310  21.210  1.00  0.00           H
ATOM   4408  CA  SER B 274      16.520  13.660  20.870  1.00  0.00           C
ATOM   4409  HA  SER B 274      16.570  14.580  20.280  1.00  0.00           H
ATOM   4410  CB  SER B 274      16.460  14.160  22.330  1.00  0.00           C
ATOM   4411  HB1 SER B 274      15.560  14.760  22.470  1.00  0.00           H
ATOM   4412  HB2 SER B 274      17.280  14.860  22.530  1.00  0.00           H
ATOM   4413  OG  SER B 274      16.420  13.190  23.320  1.00  0.00           O
ATOM   4414  HG  SER B 274      15.560  12.810  23.140  1.00  0.00           H
ATOM   4415  C   SER B 274      17.890  13.040  20.720  1.00  0.00           C
ATOM   4416  O   SER B 274      18.940  13.670  20.860  1.00  0.00           O
ATOM   4417  N   ARG B 275      17.910  11.720  20.450  1.00  0.00           N
ATOM   4418  H   ARG B 275      17.010  11.280  20.400  1.00  0.00           H
ATOM   4419  CA  ARG B 275      19.100  10.930  20.270  1.00  0.00           C
ATOM   4420  HA  ARG B 275      19.980  11.530  20.020  1.00  0.00           H
ATOM   4421  CB  ARG B 275      19.430  10.160  21.560  1.00  0.00           C
ATOM   4422  HB1 ARG B 275      19.550  10.840  22.410  1.00  0.00           H
ATOM   4423  HB2 ARG B 275      20.390   9.690  21.400  1.00  0.00           H
ATOM   4424  CG  ARG B 275      18.440   8.960  21.770  1.00  0.00           C
ATOM   4425  HG1 ARG B 275      18.520   8.280  20.920  1.00  0.00           H
ATOM   4426  HG2 ARG B 275      17.430   9.300  21.990  1.00  0.00           H
ATOM   4427  CD  ARG B 275      18.770   8.320  23.110  1.00  0.00           C
ATOM   4428  HD1 ARG B 275      18.060   7.530  23.350  1.00  0.00           H
ATOM   4429  HD2 ARG B 275      18.690   9.030  23.930  1.00  0.00           H
ATOM   4430  NE  ARG B 275      20.130   7.740  23.140  1.00  0.00           N
ATOM   4431  HE  ARG B 275      20.850   8.280  23.600  1.00  0.00           H
ATOM   4432  CZ  ARG B 275      20.600   6.640  22.550  1.00  0.00           C
ATOM   4433  NH1 ARG B 275      19.900   5.940  21.700  1.00  0.00           N
ATOM   4434 1HH1 ARG B 275      18.920   6.210  21.690  1.00  0.00           H
ATOM   4435 2HH1 ARG B 275      20.310   5.100  21.340  1.00  0.00           H
ATOM   4436  NH2 ARG B 275      21.850   6.340  22.810  1.00  0.00           N
ATOM   4437 1HH2 ARG B 275      22.310   6.930  23.490  1.00  0.00           H
ATOM   4438 2HH2 ARG B 275      22.420   5.700  22.280  1.00  0.00           H
ATOM   4439  C   ARG B 275      19.000   9.960  19.040  1.00  0.00           C
ATOM   4440  O   ARG B 275      20.030   9.710  18.430  1.00  0.00           O
ATOM   4441  N   TYR B 276      17.870   9.360  18.690  1.00  0.00           N
ATOM   4442  H   TYR B 276      17.090   9.710  19.220  1.00  0.00           H
ATOM   4443  CA  TYR B 276      17.810   8.200  17.770  1.00  0.00           C
ATOM   4444  HA  TYR B 276      18.780   8.000  17.320  1.00  0.00           H
ATOM   4445  CB  TYR B 276      17.400   6.940  18.540  1.00  0.00           C
ATOM   4446  HB1 TYR B 276      16.470   7.230  19.020  1.00  0.00           H
ATOM   4447  HB2 TYR B 276      18.020   6.670  19.390  1.00  0.00           H
ATOM   4448  CG  TYR B 276      17.350   5.710  17.720  1.00  0.00           C
ATOM   4449  CD1 TYR B 276      16.050   5.310  17.340  1.00  0.00           C
ATOM   4450  HD1 TYR B 276      15.200   5.920  17.590  1.00  0.00           H
ATOM   4451  CE1 TYR B 276      15.890   4.140  16.560  1.00  0.00           C
ATOM   4452  HE1 TYR B 276      14.920   3.860  16.170  1.00  0.00           H
ATOM   4453  CZ  TYR B 276      17.060   3.480  16.100  1.00  0.00           C
ATOM   4454  OH  TYR B 276      16.890   2.370  15.330  1.00  0.00           O
ATOM   4455  HH  TYR B 276      17.700   1.910  15.120  1.00  0.00           H
ATOM   4456  CE2 TYR B 276      18.330   3.900  16.490  1.00  0.00           C
ATOM   4457  HE2 TYR B 276      19.170   3.280  16.210  1.00  0.00           H
ATOM   4458  CD2 TYR B 276      18.470   5.030  17.290  1.00  0.00           C
ATOM   4459  HD2 TYR B 276      19.470   5.350  17.540  1.00  0.00           H
ATOM   4460  C   TYR B 276      16.890   8.580  16.560  1.00  0.00           C
ATOM   4461  O   TYR B 276      16.130   9.530  16.550  1.00  0.00           O
ATOM   4462  N   ASN B 277      16.910   7.830  15.450  1.00  0.00           N
ATOM   4463  H   ASN B 277      17.550   7.050  15.390  1.00  0.00           H
ATOM   4464  CA  ASN B 277      16.040   8.040  14.300  1.00  0.00           C
ATOM   4465  HA  ASN B 277      15.110   8.430  14.700  1.00  0.00           H
ATOM   4466  CB  ASN B 277      16.720   8.980  13.310  1.00  0.00           C
ATOM   4467  HB1 ASN B 277      17.620   8.510  12.910  1.00  0.00           H
ATOM   4468  HB2 ASN B 277      17.120   9.870  13.810  1.00  0.00           H
ATOM   4469  CG  ASN B 277      15.770   9.480  12.150  1.00  0.00           C
ATOM   4470  OD1 ASN B 277      15.310   8.710  11.330  1.00  0.00           O
ATOM   4471  ND2 ASN B 277      15.330  10.660  12.350  1.00  0.00           N
ATOM   4472 1HD2 ASN B 277      15.830  11.310  12.940  1.00  0.00           H
ATOM   4473 2HD2 ASN B 277      14.550  11.070  11.870  1.00  0.00           H
ATOM   4474  C   ASN B 277      15.700   6.700  13.640  1.00  0.00           C
ATOM   4475  O   ASN B 277      16.620   5.900  13.450  1.00  0.00           O
ATOM   4476  N   LYS B 278      14.460   6.540  13.220  1.00  0.00           N
ATOM   4477  H   LYS B 278      13.800   7.270  13.430  1.00  0.00           H
ATOM   4478  CA  LYS B 278      14.000   5.260  12.700  1.00  0.00           C
ATOM   4479  HA  LYS B 278      14.660   4.440  12.980  1.00  0.00           H
ATOM   4480  CB  LYS B 278      12.650   4.980  13.490  1.00  0.00           C
ATOM   4481  HB1 LYS B 278      12.800   4.890  14.560  1.00  0.00           H
ATOM   4482  HB2 LYS B 278      12.340   4.000  13.120  1.00  0.00           H
ATOM   4483  CG  LYS B 278      11.480   5.910  13.200  1.00  0.00           C
ATOM   4484  HG1 LYS B 278      11.320   6.000  12.130  1.00  0.00           H
ATOM   4485  HG2 LYS B 278      11.840   6.910  13.440  1.00  0.00           H
ATOM   4486  CD  LYS B 278      10.190   5.600  13.900  1.00  0.00           C
ATOM   4487  HD1 LYS B 278      10.370   5.690  14.970  1.00  0.00           H
ATOM   4488  HD2 LYS B 278       9.740   4.650  13.630  1.00  0.00           H
ATOM   4489  CE  LYS B 278       9.170   6.710  13.350  1.00  0.00           C
ATOM   4490  HE1 LYS B 278       8.970   6.600  12.280  1.00  0.00           H
ATOM   4491  HE2 LYS B 278       9.710   7.650  13.320  1.00  0.00           H
ATOM   4492  NZ  LYS B 278       7.940   6.700  14.270  1.00  0.00           N
ATOM   4493  HZ1 LYS B 278       7.280   7.400  13.960  1.00  0.00           H
ATOM   4494  HZ2 LYS B 278       7.510   5.790  14.220  1.00  0.00           H
ATOM   4495  HZ3 LYS B 278       8.270   6.830  15.210  1.00  0.00           H
ATOM   4496  C   LYS B 278      13.880   5.140  11.170  1.00  0.00           C
ATOM   4497  O   LYS B 278      13.430   4.090  10.660  1.00  0.00           O
ATOM   4498  N   LEU B 279      14.110   6.220  10.410  1.00  0.00           N
ATOM   4499  H   LEU B 279      14.380   7.060  10.910  1.00  0.00           H
ATOM   4500  CA  LEU B 279      14.100   6.320   8.990  1.00  0.00           C
ATOM   4501  HA  LEU B 279      13.740   5.420   8.510  1.00  0.00           H
ATOM   4502  CB  LEU B 279      13.160   7.480   8.640  1.00  0.00           C
ATOM   4503  HB1 LEU B 279      13.110   7.480   7.550  1.00  0.00           H
ATOM   4504  HB2 LEU B 279      13.510   8.440   9.000  1.00  0.00           H
ATOM   4505  CG  LEU B 279      11.670   7.350   9.030  1.00  0.00           C
ATOM   4506  HG  LEU B 279      11.470   6.290   9.150  1.00  0.00           H
ATOM   4507  CD1 LEU B 279      11.340   8.080  10.300  1.00  0.00           C
ATOM   4508 1HD1 LEU B 279      12.010   7.820  11.110  1.00  0.00           H
ATOM   4509 2HD1 LEU B 279      11.320   9.160  10.140  1.00  0.00           H
ATOM   4510 3HD1 LEU B 279      10.370   7.750  10.680  1.00  0.00           H
ATOM   4511  CD2 LEU B 279      10.820   7.800   7.850  1.00  0.00           C
ATOM   4512 1HD2 LEU B 279       9.800   7.420   7.880  1.00  0.00           H
ATOM   4513 2HD2 LEU B 279      10.650   8.850   7.630  1.00  0.00           H
ATOM   4514 3HD2 LEU B 279      11.140   7.340   6.910  1.00  0.00           H
ATOM   4515  C   LEU B 279      15.550   6.590   8.390  1.00  0.00           C
ATOM   4516  O   LEU B 279      15.630   6.780   7.180  1.00  0.00           O
ATOM   4517  N   ILE B 280      16.630   6.540   9.190  1.00  0.00           N
ATOM   4518  H   ILE B 280      16.550   6.350  10.180  1.00  0.00           H
ATOM   4519  CA  ILE B 280      18.060   6.790   8.830  1.00  0.00           C
ATOM   4520  HA  ILE B 280      18.040   6.910   7.750  1.00  0.00           H
ATOM   4521  CB  ILE B 280      18.590   8.110   9.400  1.00  0.00           C
ATOM   4522  HB  ILE B 280      18.610   8.000  10.490  1.00  0.00           H
ATOM   4523  CG2 ILE B 280      20.030   8.460   8.980  1.00  0.00           C
ATOM   4524 1HG2 ILE B 280      20.500   9.210   9.630  1.00  0.00           H
ATOM   4525 2HG2 ILE B 280      20.670   7.580   9.090  1.00  0.00           H
ATOM   4526 3HG2 ILE B 280      20.010   8.860   7.970  1.00  0.00           H
ATOM   4527  CG1 ILE B 280      17.630   9.320   9.000  1.00  0.00           C
ATOM   4528 1HG1 ILE B 280      16.600   9.260   9.370  1.00  0.00           H
ATOM   4529 2HG1 ILE B 280      17.710   9.450   7.920  1.00  0.00           H
ATOM   4530  CD  ILE B 280      18.110  10.620   9.570  1.00  0.00           C
ATOM   4531  HD1 ILE B 280      18.990  10.990   9.050  1.00  0.00           H
ATOM   4532  HD2 ILE B 280      17.270  11.310   9.500  1.00  0.00           H
ATOM   4533  HD3 ILE B 280      18.330  10.550  10.640  1.00  0.00           H
ATOM   4534  C   ILE B 280      18.900   5.570   9.190  1.00  0.00           C
ATOM   4535  O   ILE B 280      18.860   5.210  10.320  1.00  0.00           O
ATOM   4536  N   ARG B 281      19.680   5.050   8.160  1.00  0.00           N
ATOM   4537  H   ARG B 281      19.690   5.590   7.300  1.00  0.00           H
ATOM   4538  CA  ARG B 281      20.610   3.840   8.340  1.00  0.00           C
ATOM   4539  HA  ARG B 281      19.950   3.040   8.670  1.00  0.00           H
ATOM   4540  CB  ARG B 281      21.270   3.300   7.070  1.00  0.00           C
ATOM   4541  HB1 ARG B 281      20.490   3.230   6.300  1.00  0.00           H
ATOM   4542  HB2 ARG B 281      21.770   2.390   7.380  1.00  0.00           H
ATOM   4543  CG  ARG B 281      22.220   4.250   6.530  1.00  0.00           C
ATOM   4544  HG1 ARG B 281      22.750   4.730   7.350  1.00  0.00           H
ATOM   4545  HG2 ARG B 281      21.730   5.140   6.150  1.00  0.00           H
ATOM   4546  CD  ARG B 281      23.130   3.690   5.390  1.00  0.00           C
ATOM   4547  HD1 ARG B 281      22.460   3.440   4.570  1.00  0.00           H
ATOM   4548  HD2 ARG B 281      23.480   2.740   5.790  1.00  0.00           H
ATOM   4549  NE  ARG B 281      24.270   4.580   5.030  1.00  0.00           N
ATOM   4550  HE  ARG B 281      24.140   5.270   4.300  1.00  0.00           H
ATOM   4551  CZ  ARG B 281      25.540   4.600   5.550  1.00  0.00           C
ATOM   4552  NH1 ARG B 281      25.790   4.040   6.710  1.00  0.00           N
ATOM   4553 1HH1 ARG B 281      25.180   3.560   7.360  1.00  0.00           H
ATOM   4554 2HH1 ARG B 281      26.740   3.940   7.060  1.00  0.00           H
ATOM   4555  NH2 ARG B 281      26.480   5.270   4.950  1.00  0.00           N
ATOM   4556 1HH2 ARG B 281      26.300   5.600   4.010  1.00  0.00           H
ATOM   4557 2HH2 ARG B 281      27.370   5.430   5.400  1.00  0.00           H
ATOM   4558  C   ARG B 281      21.660   3.950   9.520  1.00  0.00           C
ATOM   4559  O   ARG B 281      22.250   5.000   9.630  1.00  0.00           O
ATOM   4560  N   PRO B 282      22.030   2.920  10.250  1.00  0.00           N
ATOM   4561  CD  PRO B 282      21.270   1.750  10.500  1.00  0.00           C
ATOM   4562  HD1 PRO B 282      21.510   1.000   9.750  1.00  0.00           H
ATOM   4563  HD2 PRO B 282      20.200   1.910  10.580  1.00  0.00           H
ATOM   4564  CG  PRO B 282      21.770   1.260  11.860  1.00  0.00           C
ATOM   4565  HG1 PRO B 282      21.440   0.250  12.080  1.00  0.00           H
ATOM   4566  HG2 PRO B 282      21.360   1.940  12.620  1.00  0.00           H
ATOM   4567  CB  PRO B 282      23.270   1.500  11.740  1.00  0.00           C
ATOM   4568  HB1 PRO B 282      23.730   0.700  11.160  1.00  0.00           H
ATOM   4569  HB2 PRO B 282      23.690   1.610  12.740  1.00  0.00           H
ATOM   4570  CA  PRO B 282      23.230   2.880  11.020  1.00  0.00           C
ATOM   4571  HA  PRO B 282      23.160   3.600  11.830  1.00  0.00           H
ATOM   4572  C   PRO B 282      24.510   3.040  10.250  1.00  0.00           C
ATOM   4573  O   PRO B 282      24.470   2.820   9.030  1.00  0.00           O
ATOM   4574  N   ALA B 283      25.560   3.430  10.950  1.00  0.00           N
ATOM   4575  H   ALA B 283      25.510   3.430  11.960  1.00  0.00           H
ATOM   4576  CA  ALA B 283      26.830   3.670  10.250  1.00  0.00           C
ATOM   4577  HA  ALA B 283      26.730   3.170   9.280  1.00  0.00           H
ATOM   4578  CB  ALA B 283      26.880   5.180   9.980  1.00  0.00           C
ATOM   4579  HB1 ALA B 283      27.110   5.750  10.870  1.00  0.00           H
ATOM   4580  HB2 ALA B 283      27.670   5.350   9.250  1.00  0.00           H
ATOM   4581  HB3 ALA B 283      25.950   5.580   9.560  1.00  0.00           H
ATOM   4582  C   ALA B 283      27.970   3.120  11.030  1.00  0.00           C
ATOM   4583  O   ALA B 283      28.100   3.200  12.250  1.00  0.00           O
ATOM   4584  N   THR B 284      28.910   2.490  10.270  1.00  0.00           N
ATOM   4585  H   THR B 284      28.820   2.530   9.260  1.00  0.00           H
ATOM   4586  CA  THR B 284      30.280   2.130  10.740  1.00  0.00           C
ATOM   4587  HA  THR B 284      30.180   1.820  11.780  1.00  0.00           H
ATOM   4588  CB  THR B 284      30.850   0.860   9.990  1.00  0.00           C
ATOM   4589  HB  THR B 284      31.910   0.720  10.210  1.00  0.00           H
ATOM   4590  CG2 THR B 284      30.210  -0.460  10.370  1.00  0.00           C
ATOM   4591 1HG2 THR B 284      29.140  -0.430  10.130  1.00  0.00           H
ATOM   4592 2HG2 THR B 284      30.670  -1.300   9.860  1.00  0.00           H
ATOM   4593 3HG2 THR B 284      30.400  -0.690  11.420  1.00  0.00           H
ATOM   4594  OG1 THR B 284      30.700   1.070   8.660  1.00  0.00           O
ATOM   4595  HG1 THR B 284      29.800   0.890   8.380  1.00  0.00           H
ATOM   4596  C   THR B 284      31.240   3.330  10.740  1.00  0.00           C
ATOM   4597  O   THR B 284      31.010   4.120   9.840  1.00  0.00           O
ATOM   4598  N   ASN B 285      32.110   3.500  11.720  1.00  0.00           N
ATOM   4599  H   ASN B 285      32.200   2.720  12.370  1.00  0.00           H
ATOM   4600  CA  ASN B 285      33.100   4.560  11.850  1.00  0.00           C
ATOM   4601  HA  ASN B 285      33.520   4.590  12.860  1.00  0.00           H
ATOM   4602  CB  ASN B 285      34.220   4.270  10.890  1.00  0.00           C
ATOM   4603  HB1 ASN B 285      34.980   5.050  10.870  1.00  0.00           H
ATOM   4604  HB2 ASN B 285      33.880   4.140   9.860  1.00  0.00           H
ATOM   4605  CG  ASN B 285      34.900   3.010  11.420  1.00  0.00           C
ATOM   4606  OD1 ASN B 285      34.480   1.860  11.210  1.00  0.00           O
ATOM   4607  ND2 ASN B 285      35.910   3.160  12.300  1.00  0.00           N
ATOM   4608 1HD2 ASN B 285      36.200   4.070  12.630  1.00  0.00           H
ATOM   4609 2HD2 ASN B 285      36.260   2.250  12.560  1.00  0.00           H
ATOM   4610  C   ASN B 285      32.440   5.960  11.770  1.00  0.00           C
ATOM   4611  O   ASN B 285      33.070   6.890  11.270  1.00  0.00           O
ATOM   4612  N   GLY B 286      31.190   6.070  12.210  1.00  0.00           N
ATOM   4613  H   GLY B 286      30.670   5.280  12.550  1.00  0.00           H
ATOM   4614  CA  GLY B 286      30.360   7.330  12.100  1.00  0.00           C
ATOM   4615  HA1 GLY B 286      30.870   8.250  12.380  1.00  0.00           H
ATOM   4616  HA2 GLY B 286      29.520   7.140  12.760  1.00  0.00           H
ATOM   4617  C   GLY B 286      29.650   7.610  10.750  1.00  0.00           C
ATOM   4618  O   GLY B 286      28.590   8.110  10.780  1.00  0.00           O
ATOM   4619  N   SER B 287      30.210   7.220   9.650  1.00  0.00           N
ATOM   4620  H   SER B 287      31.060   6.680   9.730  1.00  0.00           H
ATOM   4621  CA  SER B 287      29.610   7.510   8.320  1.00  0.00           C
ATOM   4622  HA  SER B 287      28.590   7.870   8.400  1.00  0.00           H
ATOM   4623  CB  SER B 287      30.580   8.550   7.700  1.00  0.00           C
ATOM   4624  HB1 SER B 287      30.390   9.340   8.430  1.00  0.00           H
ATOM   4625  HB2 SER B 287      30.280   8.980   6.740  1.00  0.00           H
ATOM   4626  OG  SER B 287      31.950   8.310   7.710  1.00  0.00           O
ATOM   4627  HG  SER B 287      32.270   7.680   7.050  1.00  0.00           H
ATOM   4628  C   SER B 287      29.490   6.390   7.370  1.00  0.00           C
ATOM   4629  O   SER B 287      28.590   6.440   6.530  1.00  0.00           O
ATOM   4630  N   GLU B 288      30.300   5.390   7.410  1.00  0.00           N
ATOM   4631  H   GLU B 288      31.020   5.480   8.120  1.00  0.00           H
ATOM   4632  CA  GLU B 288      30.340   4.350   6.400  1.00  0.00           C
ATOM   4633  HA  GLU B 288      30.280   4.780   5.400  1.00  0.00           H
ATOM   4634  CB  GLU B 288      31.700   3.600   6.600  1.00  0.00           C
ATOM   4635  HB1 GLU B 288      31.780   2.900   5.770  1.00  0.00           H
ATOM   4636  HB2 GLU B 288      31.680   2.980   7.490  1.00  0.00           H
ATOM   4637  CG  GLU B 288      32.900   4.520   6.510  1.00  0.00           C
ATOM   4638  HG1 GLU B 288      33.760   3.970   6.120  1.00  0.00           H
ATOM   4639  HG2 GLU B 288      32.950   4.790   7.560  1.00  0.00           H
ATOM   4640  CD  GLU B 288      32.740   5.720   5.570  1.00  0.00           C
ATOM   4641  OE1 GLU B 288      32.860   6.920   5.940  1.00  0.00           O
ATOM   4642  OE2 GLU B 288      32.590   5.520   4.310  1.00  0.00           O
ATOM   4643  C   GLU B 288      29.140   3.350   6.420  1.00  0.00           C
ATOM   4644  O   GLU B 288      28.410   3.370   7.440  1.00  0.00           O
ATOM   4645  N   LEU B 289      28.890   2.590   5.390  1.00  0.00           N
ATOM   4646  H   LEU B 289      29.420   2.850   4.570  1.00  0.00           H
ATOM   4647  CA  LEU B 289      27.840   1.600   5.180  1.00  0.00           C
ATOM   4648  HA  LEU B 289      26.920   2.180   5.090  1.00  0.00           H
ATOM   4649  CB  LEU B 289      28.180   0.840   3.860  1.00  0.00           C
ATOM   4650  HB1 LEU B 289      28.680   1.510   3.170  1.00  0.00           H
ATOM   4651  HB2 LEU B 289      27.190   0.500   3.540  1.00  0.00           H
ATOM   4652  CG  LEU B 289      28.980  -0.470   3.940  1.00  0.00           C
ATOM   4653  HG  LEU B 289      28.480  -1.150   4.630  1.00  0.00           H
ATOM   4654  CD1 LEU B 289      28.980  -1.180   2.520  1.00  0.00           C
ATOM   4655 1HD1 LEU B 289      29.660  -0.510   1.980  1.00  0.00           H
ATOM   4656 2HD1 LEU B 289      29.430  -2.160   2.580  1.00  0.00           H
ATOM   4657 3HD1 LEU B 289      27.970  -1.290   2.130  1.00  0.00           H
ATOM   4658  CD2 LEU B 289      30.410  -0.180   4.330  1.00  0.00           C
ATOM   4659 1HD2 LEU B 289      30.500   0.320   5.300  1.00  0.00           H
ATOM   4660 2HD2 LEU B 289      31.020  -1.080   4.290  1.00  0.00           H
ATOM   4661 3HD2 LEU B 289      30.810   0.550   3.620  1.00  0.00           H
ATOM   4662  C   LEU B 289      27.540   0.570   6.360  1.00  0.00           C
ATOM   4663  O   LEU B 289      28.400   0.170   7.190  1.00  0.00           O
ATOM   4664  N   VAL B 290      26.290   0.070   6.310  1.00  0.00           N
ATOM   4665  H   VAL B 290      25.750   0.370   5.500  1.00  0.00           H
ATOM   4666  CA  VAL B 290      25.760  -1.120   7.080  1.00  0.00           C
ATOM   4667  HA  VAL B 290      26.370  -1.200   7.990  1.00  0.00           H
ATOM   4668  CB  VAL B 290      24.390  -0.760   7.720  1.00  0.00           C
ATOM   4669  HB  VAL B 290      24.420   0.230   8.180  1.00  0.00           H
ATOM   4670  CG1 VAL B 290      23.280  -0.630   6.610  1.00  0.00           C
ATOM   4671 1HG1 VAL B 290      22.520   0.060   6.980  1.00  0.00           H
ATOM   4672 2HG1 VAL B 290      23.570  -0.230   5.630  1.00  0.00           H
ATOM   4673 3HG1 VAL B 290      22.950  -1.620   6.320  1.00  0.00           H
ATOM   4674  CG2 VAL B 290      23.880  -1.770   8.690  1.00  0.00           C
ATOM   4675 1HG2 VAL B 290      23.820  -2.720   8.170  1.00  0.00           H
ATOM   4676 2HG2 VAL B 290      24.660  -2.000   9.420  1.00  0.00           H
ATOM   4677 3HG2 VAL B 290      23.000  -1.420   9.230  1.00  0.00           H
ATOM   4678  C   VAL B 290      25.890  -2.450   6.380  1.00  0.00           C
ATOM   4679  O   VAL B 290      25.760  -2.540   5.170  1.00  0.00           O
ATOM   4680  N   THR B 291      26.180  -3.530   7.070  1.00  0.00           N
ATOM   4681  H   THR B 291      26.240  -3.430   8.070  1.00  0.00           H
ATOM   4682  CA  THR B 291      26.090  -4.870   6.440  1.00  0.00           C
ATOM   4683  HA  THR B 291      25.660  -4.850   5.440  1.00  0.00           H
ATOM   4684  CB  THR B 291      27.500  -5.550   6.290  1.00  0.00           C
ATOM   4685  HB  THR B 291      27.880  -5.610   7.300  1.00  0.00           H
ATOM   4686  CG2 THR B 291      27.500  -6.900   5.580  1.00  0.00           C
ATOM   4687 1HG2 THR B 291      26.680  -7.500   5.970  1.00  0.00           H
ATOM   4688 2HG2 THR B 291      27.380  -6.820   4.500  1.00  0.00           H
ATOM   4689 3HG2 THR B 291      28.450  -7.380   5.830  1.00  0.00           H
ATOM   4690  OG1 THR B 291      28.330  -4.700   5.620  1.00  0.00           O
ATOM   4691  HG1 THR B 291      28.360  -3.880   6.120  1.00  0.00           H
ATOM   4692  C   THR B 291      25.150  -5.830   7.200  1.00  0.00           C
ATOM   4693  O   THR B 291      25.350  -6.060   8.360  1.00  0.00           O
ATOM   4694  N   VAL B 292      24.050  -6.270   6.520  1.00  0.00           N
ATOM   4695  H   VAL B 292      23.890  -5.910   5.590  1.00  0.00           H
ATOM   4696  CA  VAL B 292      22.960  -7.150   7.100  1.00  0.00           C
ATOM   4697  HA  VAL B 292      22.940  -6.950   8.180  1.00  0.00           H
ATOM   4698  CB  VAL B 292      21.590  -6.770   6.530  1.00  0.00           C
ATOM   4699  HB  VAL B 292      21.460  -7.160   5.520  1.00  0.00           H
ATOM   4700  CG1 VAL B 292      20.550  -7.400   7.490  1.00  0.00           C
ATOM   4701 1HG1 VAL B 292      19.600  -7.250   6.980  1.00  0.00           H
ATOM   4702 2HG1 VAL B 292      20.600  -8.490   7.590  1.00  0.00           H
ATOM   4703 3HG1 VAL B 292      20.570  -6.870   8.450  1.00  0.00           H
ATOM   4704  CG2 VAL B 292      21.410  -5.280   6.450  1.00  0.00           C
ATOM   4705 1HG2 VAL B 292      22.110  -4.990   5.660  1.00  0.00           H
ATOM   4706 2HG2 VAL B 292      20.380  -5.020   6.200  1.00  0.00           H
ATOM   4707 3HG2 VAL B 292      21.800  -4.870   7.380  1.00  0.00           H
ATOM   4708  C   VAL B 292      23.290  -8.670   6.880  1.00  0.00           C
ATOM   4709  O   VAL B 292      23.450  -9.070   5.710  1.00  0.00           O
ATOM   4710  N   GLN B 293      23.470  -9.530   7.940  1.00  0.00           N
ATOM   4711  H   GLN B 293      23.310  -9.190   8.880  1.00  0.00           H
ATOM   4712  CA  GLN B 293      23.700 -10.990   7.710  1.00  0.00           C
ATOM   4713  HA  GLN B 293      24.290 -11.070   6.800  1.00  0.00           H
ATOM   4714  CB  GLN B 293      24.540 -11.460   8.940  1.00  0.00           C
ATOM   4715  HB1 GLN B 293      23.980 -11.370   9.870  1.00  0.00           H
ATOM   4716  HB2 GLN B 293      25.480 -10.910   8.980  1.00  0.00           H
ATOM   4717  CG  GLN B 293      24.870 -12.980   8.820  1.00  0.00           C
ATOM   4718  HG1 GLN B 293      25.180 -13.150   7.790  1.00  0.00           H
ATOM   4719  HG2 GLN B 293      23.940 -13.440   9.140  1.00  0.00           H
ATOM   4720  CD  GLN B 293      25.920 -13.480   9.860  1.00  0.00           C
ATOM   4721  OE1 GLN B 293      27.080 -13.430   9.570  1.00  0.00           O
ATOM   4722  NE2 GLN B 293      25.600 -13.900  11.050  1.00  0.00           N
ATOM   4723 1HE2 GLN B 293      24.630 -13.990  11.320  1.00  0.00           H
ATOM   4724 2HE2 GLN B 293      26.400 -14.010  11.670  1.00  0.00           H
ATOM   4725  C   GLN B 293      22.380 -11.740   7.560  1.00  0.00           C
ATOM   4726  O   GLN B 293      21.580 -11.750   8.470  1.00  0.00           O
ATOM   4727  N   LEU B 294      22.150 -12.290   6.390  1.00  0.00           N
ATOM   4728  H   LEU B 294      22.850 -12.210   5.670  1.00  0.00           H
ATOM   4729  CA  LEU B 294      20.890 -13.010   6.040  1.00  0.00           C
ATOM   4730  HA  LEU B 294      20.110 -12.680   6.720  1.00  0.00           H
ATOM   4731  CB  LEU B 294      20.480 -12.750   4.610  1.00  0.00           C
ATOM   4732  HB1 LEU B 294      20.070 -13.640   4.130  1.00  0.00           H
ATOM   4733  HB2 LEU B 294      21.370 -12.610   3.990  1.00  0.00           H
ATOM   4734  CG  LEU B 294      19.510 -11.640   4.390  1.00  0.00           C
ATOM   4735  HG  LEU B 294      19.610 -11.510   3.310  1.00  0.00           H
ATOM   4736  CD1 LEU B 294      18.000 -12.090   4.610  1.00  0.00           C
ATOM   4737 1HD1 LEU B 294      17.410 -11.590   3.850  1.00  0.00           H
ATOM   4738 2HD1 LEU B 294      17.860 -13.160   4.470  1.00  0.00           H
ATOM   4739 3HD1 LEU B 294      17.680 -11.870   5.630  1.00  0.00           H
ATOM   4740  CD2 LEU B 294      19.830 -10.350   5.040  1.00  0.00           C
ATOM   4741 1HD2 LEU B 294      19.130  -9.630   4.610  1.00  0.00           H
ATOM   4742 2HD2 LEU B 294      19.780 -10.390   6.130  1.00  0.00           H
ATOM   4743 3HD2 LEU B 294      20.870 -10.040   4.920  1.00  0.00           H
ATOM   4744  C   LEU B 294      21.140 -14.510   6.170  1.00  0.00           C
ATOM   4745  O   LEU B 294      22.230 -15.100   5.950  1.00  0.00           O
ATOM   4746  N   MET B 295      20.080 -15.320   6.520  1.00  0.00           N
ATOM   4747  H   MET B 295      19.240 -14.760   6.620  1.00  0.00           H
ATOM   4748  CA  MET B 295      20.020 -16.830   6.540  1.00  0.00           C
ATOM   4749  HA  MET B 295      20.860 -17.310   6.040  1.00  0.00           H
ATOM   4750  CB  MET B 295      20.020 -17.210   8.010  1.00  0.00           C
ATOM   4751  HB1 MET B 295      19.070 -16.950   8.480  1.00  0.00           H
ATOM   4752  HB2 MET B 295      20.740 -16.600   8.560  1.00  0.00           H
ATOM   4753  CG  MET B 295      20.320 -18.760   8.180  1.00  0.00           C
ATOM   4754  HG1 MET B 295      19.410 -19.320   7.970  1.00  0.00           H
ATOM   4755  HG2 MET B 295      20.570 -18.990   9.210  1.00  0.00           H
ATOM   4756  SD  MET B 295      21.720 -19.360   7.140  1.00  0.00           S
ATOM   4757  CE  MET B 295      21.600 -21.090   7.650  1.00  0.00           C
ATOM   4758  HE1 MET B 295      20.750 -21.590   7.180  1.00  0.00           H
ATOM   4759  HE2 MET B 295      22.490 -21.700   7.490  1.00  0.00           H
ATOM   4760  HE3 MET B 295      21.430 -21.130   8.720  1.00  0.00           H
ATOM   4761  C   MET B 295      18.700 -17.260   5.960  1.00  0.00           C
ATOM   4762  O   MET B 295      17.650 -16.540   6.230  1.00  0.00           O
ATOM   4763  N   VAL B 296      18.610 -18.470   5.340  1.00  0.00           N
ATOM   4764  H   VAL B 296      19.460 -19.000   5.220  1.00  0.00           H
ATOM   4765  CA  VAL B 296      17.450 -19.290   5.000  1.00  0.00           C
ATOM   4766  HA  VAL B 296      16.520 -18.840   5.350  1.00  0.00           H
ATOM   4767  CB  VAL B 296      17.370 -19.480   3.480  1.00  0.00           C
ATOM   4768  HB  VAL B 296      18.340 -19.730   3.050  1.00  0.00           H
ATOM   4769  CG1 VAL B 296      16.420 -20.630   3.070  1.00  0.00           C
ATOM   4770 1HG1 VAL B 296      15.370 -20.390   3.200  1.00  0.00           H
ATOM   4771 2HG1 VAL B 296      16.640 -20.920   2.050  1.00  0.00           H
ATOM   4772 3HG1 VAL B 296      16.550 -21.560   3.630  1.00  0.00           H
ATOM   4773  CG2 VAL B 296      16.920 -18.150   2.870  1.00  0.00           C
ATOM   4774 1HG2 VAL B 296      16.820 -18.280   1.790  1.00  0.00           H
ATOM   4775 2HG2 VAL B 296      15.970 -17.840   3.290  1.00  0.00           H
ATOM   4776 3HG2 VAL B 296      17.660 -17.400   3.150  1.00  0.00           H
ATOM   4777  C   VAL B 296      17.530 -20.590   5.790  1.00  0.00           C
ATOM   4778  O   VAL B 296      18.490 -21.340   5.680  1.00  0.00           O
ATOM   4779  N   SER B 297      16.510 -20.890   6.540  1.00  0.00           N
ATOM   4780  H   SER B 297      15.750 -20.230   6.590  1.00  0.00           H
ATOM   4781  CA  SER B 297      16.250 -22.160   7.110  1.00  0.00           C
ATOM   4782  HA  SER B 297      16.990 -22.920   6.860  1.00  0.00           H
ATOM   4783  CB  SER B 297      16.330 -22.030   8.600  1.00  0.00           C
ATOM   4784  HB1 SER B 297      15.430 -21.630   9.070  1.00  0.00           H
ATOM   4785  HB2 SER B 297      17.230 -21.470   8.850  1.00  0.00           H
ATOM   4786  OG  SER B 297      16.420 -23.260   9.200  1.00  0.00           O
ATOM   4787  HG  SER B 297      16.120 -23.210  10.110  1.00  0.00           H
ATOM   4788  C   SER B 297      14.890 -22.730   6.540  1.00  0.00           C
ATOM   4789  O   SER B 297      13.820 -22.170   6.780  1.00  0.00           O
ATOM   4790  N   LEU B 298      14.970 -23.780   5.730  1.00  0.00           N
ATOM   4791  H   LEU B 298      15.840 -24.300   5.660  1.00  0.00           H
ATOM   4792  CA  LEU B 298      13.720 -24.330   5.150  1.00  0.00           C
ATOM   4793  HA  LEU B 298      12.930 -23.720   4.700  1.00  0.00           H
ATOM   4794  CB  LEU B 298      14.180 -25.190   4.000  1.00  0.00           C
ATOM   4795  HB1 LEU B 298      14.880 -25.940   4.370  1.00  0.00           H
ATOM   4796  HB2 LEU B 298      14.820 -24.700   3.260  1.00  0.00           H
ATOM   4797  CG  LEU B 298      13.020 -26.010   3.330  1.00  0.00           C
ATOM   4798  HG  LEU B 298      12.520 -26.420   4.210  1.00  0.00           H
ATOM   4799  CD1 LEU B 298      12.170 -25.090   2.450  1.00  0.00           C
ATOM   4800 1HD1 LEU B 298      12.870 -24.510   1.840  1.00  0.00           H
ATOM   4801 2HD1 LEU B 298      11.370 -25.520   1.850  1.00  0.00           H
ATOM   4802 3HD1 LEU B 298      11.570 -24.460   3.110  1.00  0.00           H
ATOM   4803  CD2 LEU B 298      13.570 -27.150   2.520  1.00  0.00           C
ATOM   4804 1HD2 LEU B 298      14.020 -26.870   1.570  1.00  0.00           H
ATOM   4805 2HD2 LEU B 298      14.230 -27.830   3.050  1.00  0.00           H
ATOM   4806 3HD2 LEU B 298      12.700 -27.710   2.160  1.00  0.00           H
ATOM   4807  C   LEU B 298      13.150 -25.160   6.270  1.00  0.00           C
ATOM   4808  O   LEU B 298      13.700 -26.130   6.810  1.00  0.00           O
ATOM   4809  N   ALA B 299      11.920 -24.910   6.610  1.00  0.00           N
ATOM   4810  H   ALA B 299      11.480 -24.110   6.190  1.00  0.00           H
ATOM   4811  CA  ALA B 299      11.090 -25.740   7.480  1.00  0.00           C
ATOM   4812  HA  ALA B 299      11.690 -26.100   8.320  1.00  0.00           H
ATOM   4813  CB  ALA B 299      10.140 -24.820   8.110  1.00  0.00           C
ATOM   4814  HB1 ALA B 299      10.630 -24.010   8.650  1.00  0.00           H
ATOM   4815  HB2 ALA B 299       9.510 -24.430   7.310  1.00  0.00           H
ATOM   4816  HB3 ALA B 299       9.520 -25.300   8.860  1.00  0.00           H
ATOM   4817  C   ALA B 299      10.390 -26.890   6.680  1.00  0.00           C
ATOM   4818  O   ALA B 299      10.450 -28.060   7.120  1.00  0.00           O
ATOM   4819  N   GLN B 300       9.750 -26.620   5.520  1.00  0.00           N
ATOM   4820  H   GLN B 300       9.730 -25.700   5.100  1.00  0.00           H
ATOM   4821  CA  GLN B 300       9.120 -27.600   4.680  1.00  0.00           C
ATOM   4822  HA  GLN B 300       9.710 -28.490   4.910  1.00  0.00           H
ATOM   4823  CB  GLN B 300       7.600 -27.810   4.920  1.00  0.00           C
ATOM   4824  HB1 GLN B 300       7.170 -28.420   4.120  1.00  0.00           H
ATOM   4825  HB2 GLN B 300       7.150 -26.840   4.750  1.00  0.00           H
ATOM   4826  CG  GLN B 300       7.260 -28.380   6.300  1.00  0.00           C
ATOM   4827  HG1 GLN B 300       7.470 -27.700   7.120  1.00  0.00           H
ATOM   4828  HG2 GLN B 300       7.870 -29.280   6.360  1.00  0.00           H
ATOM   4829  CD  GLN B 300       5.780 -28.800   6.290  1.00  0.00           C
ATOM   4830  OE1 GLN B 300       5.460 -29.950   6.500  1.00  0.00           O
ATOM   4831  NE2 GLN B 300       4.860 -27.920   5.980  1.00  0.00           N
ATOM   4832 1HE2 GLN B 300       5.070 -26.950   5.800  1.00  0.00           H
ATOM   4833 2HE2 GLN B 300       3.960 -28.280   5.670  1.00  0.00           H
ATOM   4834  C   GLN B 300       9.250 -27.290   3.210  1.00  0.00           C
ATOM   4835  O   GLN B 300       8.960 -26.150   2.850  1.00  0.00           O
ATOM   4836  N   LEU B 301       9.450 -28.260   2.310  1.00  0.00           N
ATOM   4837  H   LEU B 301       9.600 -29.180   2.690  1.00  0.00           H
ATOM   4838  CA  LEU B 301       9.130 -28.190   0.930  1.00  0.00           C
ATOM   4839  HA  LEU B 301       8.850 -27.200   0.580  1.00  0.00           H
ATOM   4840  CB  LEU B 301      10.350 -28.640   0.170  1.00  0.00           C
ATOM   4841  HB1 LEU B 301      10.840 -29.440   0.730  1.00  0.00           H
ATOM   4842  HB2 LEU B 301      11.060 -27.810   0.180  1.00  0.00           H
ATOM   4843  CG  LEU B 301      10.150 -29.040  -1.360  1.00  0.00           C
ATOM   4844  HG  LEU B 301       9.640 -30.000  -1.430  1.00  0.00           H
ATOM   4845  CD1 LEU B 301       9.340 -28.040  -2.120  1.00  0.00           C
ATOM   4846 1HD1 LEU B 301       9.750 -27.030  -2.000  1.00  0.00           H
ATOM   4847 2HD1 LEU B 301       9.380 -28.280  -3.180  1.00  0.00           H
ATOM   4848 3HD1 LEU B 301       8.300 -28.100  -1.810  1.00  0.00           H
ATOM   4849  CD2 LEU B 301      11.540 -29.200  -1.960  1.00  0.00           C
ATOM   4850 1HD2 LEU B 301      11.440 -29.390  -3.020  1.00  0.00           H
ATOM   4851 2HD2 LEU B 301      12.080 -28.270  -1.800  1.00  0.00           H
ATOM   4852 3HD2 LEU B 301      12.100 -29.980  -1.440  1.00  0.00           H
ATOM   4853  C   LEU B 301       7.890 -29.050   0.650  1.00  0.00           C
ATOM   4854  O   LEU B 301       7.960 -30.290   0.570  1.00  0.00           O
ATOM   4855  N   ILE B 302       6.750 -28.360   0.520  1.00  0.00           N
ATOM   4856  H   ILE B 302       6.770 -27.350   0.500  1.00  0.00           H
ATOM   4857  CA  ILE B 302       5.410 -28.910   0.530  1.00  0.00           C
ATOM   4858  HA  ILE B 302       5.300 -29.630   1.340  1.00  0.00           H
ATOM   4859  CB  ILE B 302       4.400 -27.750   0.720  1.00  0.00           C
ATOM   4860  HB  ILE B 302       4.640 -26.930   0.040  1.00  0.00           H
ATOM   4861  CG2 ILE B 302       2.950 -28.140   0.410  1.00  0.00           C
ATOM   4862 1HG2 ILE B 302       2.830 -28.750  -0.480  1.00  0.00           H
ATOM   4863 2HG2 ILE B 302       2.560 -28.680   1.270  1.00  0.00           H
ATOM   4864 3HG2 ILE B 302       2.240 -27.320   0.480  1.00  0.00           H
ATOM   4865  CG1 ILE B 302       4.470 -27.170   2.170  1.00  0.00           C
ATOM   4866 1HG1 ILE B 302       5.450 -26.740   2.330  1.00  0.00           H
ATOM   4867 2HG1 ILE B 302       4.370 -27.990   2.880  1.00  0.00           H
ATOM   4868  CD  ILE B 302       3.580 -26.030   2.670  1.00  0.00           C
ATOM   4869  HD1 ILE B 302       2.540 -26.270   2.480  1.00  0.00           H
ATOM   4870  HD2 ILE B 302       3.720 -25.840   3.730  1.00  0.00           H
ATOM   4871  HD3 ILE B 302       3.760 -25.140   2.060  1.00  0.00           H
ATOM   4872  C   ILE B 302       5.190 -29.680  -0.770  1.00  0.00           C
ATOM   4873  O   ILE B 302       5.020 -30.880  -0.690  1.00  0.00           O
ATOM   4874  N   SER B 303       5.230 -28.990  -1.910  1.00  0.00           N
ATOM   4875  H   SER B 303       5.330 -27.980  -1.850  1.00  0.00           H
ATOM   4876  CA  SER B 303       4.930 -29.490  -3.250  1.00  0.00           C
ATOM   4877  HA  SER B 303       5.110 -30.560  -3.120  1.00  0.00           H
ATOM   4878  CB  SER B 303       3.430 -29.350  -3.510  1.00  0.00           C
ATOM   4879  HB1 SER B 303       2.870 -29.940  -2.780  1.00  0.00           H
ATOM   4880  HB2 SER B 303       3.180 -29.700  -4.510  1.00  0.00           H
ATOM   4881  OG  SER B 303       3.130 -27.970  -3.270  1.00  0.00           O
ATOM   4882  HG  SER B 303       2.210 -28.020  -3.020  1.00  0.00           H
ATOM   4883  C   SER B 303       5.830 -28.730  -4.310  1.00  0.00           C
ATOM   4884  O   SER B 303       6.280 -27.580  -4.020  1.00  0.00           O
ATOM   4885  N   VAL B 304       5.970 -29.310  -5.530  1.00  0.00           N
ATOM   4886  H   VAL B 304       5.720 -30.280  -5.520  1.00  0.00           H
ATOM   4887  CA  VAL B 304       6.230 -28.700  -6.830  1.00  0.00           C
ATOM   4888  HA  VAL B 304       6.410 -27.630  -6.790  1.00  0.00           H
ATOM   4889  CB  VAL B 304       7.520 -29.240  -7.510  1.00  0.00           C
ATOM   4890  HB  VAL B 304       7.430 -30.330  -7.580  1.00  0.00           H
ATOM   4891  CG1 VAL B 304       7.720 -28.700  -8.980  1.00  0.00           C
ATOM   4892 1HG1 VAL B 304       8.580 -29.120  -9.500  1.00  0.00           H
ATOM   4893 2HG1 VAL B 304       6.910 -28.890  -9.680  1.00  0.00           H
ATOM   4894 3HG1 VAL B 304       7.850 -27.620  -8.880  1.00  0.00           H
ATOM   4895  CG2 VAL B 304       8.800 -29.000  -6.730  1.00  0.00           C
ATOM   4896 1HG2 VAL B 304       8.670 -29.620  -5.850  1.00  0.00           H
ATOM   4897 2HG2 VAL B 304       9.630 -29.510  -7.230  1.00  0.00           H
ATOM   4898 3HG2 VAL B 304       8.940 -27.930  -6.570  1.00  0.00           H
ATOM   4899  C   VAL B 304       4.920 -28.820  -7.740  1.00  0.00           C
ATOM   4900  O   VAL B 304       4.420 -29.950  -7.860  1.00  0.00           O
ATOM   4901  N   HIS B 305       4.480 -27.690  -8.300  1.00  0.00           N
ATOM   4902  H   HIS B 305       5.020 -26.850  -8.200  1.00  0.00           H
ATOM   4903  CA  HIS B 305       3.350 -27.690  -9.300  1.00  0.00           C
ATOM   4904  HA  HIS B 305       2.660 -28.520  -9.150  1.00  0.00           H
ATOM   4905  CB  HIS B 305       2.570 -26.400  -9.060  1.00  0.00           C
ATOM   4906  HB1 HIS B 305       1.800 -26.350  -9.830  1.00  0.00           H
ATOM   4907  HB2 HIS B 305       3.170 -25.510  -9.280  1.00  0.00           H
ATOM   4908  CG  HIS B 305       1.890 -26.110  -7.800  1.00  0.00           C
ATOM   4909  ND1 HIS B 305       0.630 -25.540  -7.670  1.00  0.00           N
ATOM   4910  HD1 HIS B 305       0.110 -25.160  -8.450  1.00  0.00           H
ATOM   4911  CE1 HIS B 305       0.290 -25.550  -6.400  1.00  0.00           C
ATOM   4912  HE1 HIS B 305      -0.640 -25.130  -6.040  1.00  0.00           H
ATOM   4913  NE2 HIS B 305       1.290 -26.120  -5.650  1.00  0.00           N
ATOM   4914  CD2 HIS B 305       2.330 -26.340  -6.580  1.00  0.00           C
ATOM   4915  HD2 HIS B 305       3.310 -26.740  -6.380  1.00  0.00           H
ATOM   4916  C   HIS B 305       3.930 -27.800 -10.690  1.00  0.00           C
ATOM   4917  O   HIS B 305       4.570 -26.860 -11.200  1.00  0.00           O
ATOM   4918  N   GLU B 306       3.680 -28.920 -11.290  1.00  0.00           N
ATOM   4919  H   GLU B 306       3.070 -29.540 -10.770  1.00  0.00           H
ATOM   4920  CA  GLU B 306       4.520 -29.320 -12.430  1.00  0.00           C
ATOM   4921  HA  GLU B 306       5.580 -29.120 -12.300  1.00  0.00           H
ATOM   4922  CB  GLU B 306       4.310 -30.850 -12.560  1.00  0.00           C
ATOM   4923  HB1 GLU B 306       4.460 -31.230 -13.580  1.00  0.00           H
ATOM   4924  HB2 GLU B 306       3.290 -31.200 -12.440  1.00  0.00           H
ATOM   4925  CG  GLU B 306       5.220 -31.650 -11.680  1.00  0.00           C
ATOM   4926  HG1 GLU B 306       5.220 -31.150 -10.710  1.00  0.00           H
ATOM   4927  HG2 GLU B 306       6.210 -31.450 -12.090  1.00  0.00           H
ATOM   4928  CD  GLU B 306       4.800 -33.080 -11.700  1.00  0.00           C
ATOM   4929  OE1 GLU B 306       4.220 -33.510 -10.700  1.00  0.00           O
ATOM   4930  OE2 GLU B 306       5.070 -33.700 -12.720  1.00  0.00           O
ATOM   4931  C   GLU B 306       4.200 -28.550 -13.690  1.00  0.00           C
ATOM   4932  O   GLU B 306       5.110 -28.470 -14.480  1.00  0.00           O
ATOM   4933  N   ARG B 307       2.960 -27.950 -13.860  1.00  0.00           N
ATOM   4934  H   ARG B 307       2.300 -28.120 -13.120  1.00  0.00           H
ATOM   4935  CA  ARG B 307       2.560 -27.140 -14.990  1.00  0.00           C
ATOM   4936  HA  ARG B 307       3.270 -27.420 -15.780  1.00  0.00           H
ATOM   4937  CB  ARG B 307       1.200 -27.500 -15.570  1.00  0.00           C
ATOM   4938  HB1 ARG B 307       1.030 -26.880 -16.450  1.00  0.00           H
ATOM   4939  HB2 ARG B 307       0.390 -27.300 -14.880  1.00  0.00           H
ATOM   4940  CG  ARG B 307       1.160 -29.040 -15.890  1.00  0.00           C
ATOM   4941  HG1 ARG B 307       0.800 -29.590 -15.010  1.00  0.00           H
ATOM   4942  HG2 ARG B 307       2.200 -29.330 -16.040  1.00  0.00           H
ATOM   4943  CD  ARG B 307       0.370 -29.560 -17.110  1.00  0.00           C
ATOM   4944  HD1 ARG B 307      -0.660 -29.180 -17.070  1.00  0.00           H
ATOM   4945  HD2 ARG B 307       0.350 -30.640 -16.950  1.00  0.00           H
ATOM   4946  NE  ARG B 307       0.870 -28.940 -18.380  1.00  0.00           N
ATOM   4947  HE  ARG B 307       1.780 -28.500 -18.340  1.00  0.00           H
ATOM   4948  CZ  ARG B 307       0.190 -29.000 -19.500  1.00  0.00           C
ATOM   4949  NH1 ARG B 307      -0.900 -29.660 -19.540  1.00  0.00           N
ATOM   4950 1HH1 ARG B 307      -1.370 -29.970 -18.700  1.00  0.00           H
ATOM   4951 2HH1 ARG B 307      -1.140 -30.080 -20.420  1.00  0.00           H
ATOM   4952  NH2 ARG B 307       0.650 -28.540 -20.580  1.00  0.00           N
ATOM   4953 1HH2 ARG B 307       1.320 -27.790 -20.500  1.00  0.00           H
ATOM   4954 2HH2 ARG B 307       0.120 -28.640 -21.440  1.00  0.00           H
ATOM   4955  C   ARG B 307       2.570 -25.650 -14.790  1.00  0.00           C
ATOM   4956  O   ARG B 307       3.000 -24.900 -15.600  1.00  0.00           O
ATOM   4957  N   GLU B 308       2.210 -25.280 -13.520  1.00  0.00           N
ATOM   4958  H   GLU B 308       1.980 -26.030 -12.890  1.00  0.00           H
ATOM   4959  CA  GLU B 308       2.280 -23.850 -13.010  1.00  0.00           C
ATOM   4960  HA  GLU B 308       1.830 -23.260 -13.810  1.00  0.00           H
ATOM   4961  CB  GLU B 308       1.340 -23.840 -11.770  1.00  0.00           C
ATOM   4962  HB1 GLU B 308       1.290 -22.790 -11.470  1.00  0.00           H
ATOM   4963  HB2 GLU B 308       1.750 -24.390 -10.920  1.00  0.00           H
ATOM   4964  CG  GLU B 308      -0.120 -24.330 -12.180  1.00  0.00           C
ATOM   4965  HG1 GLU B 308      -0.120 -25.390 -12.410  1.00  0.00           H
ATOM   4966  HG2 GLU B 308      -0.570 -23.650 -12.900  1.00  0.00           H
ATOM   4967  CD  GLU B 308      -1.130 -24.240 -11.040  1.00  0.00           C
ATOM   4968  OE1 GLU B 308      -2.390 -24.350 -11.290  1.00  0.00           O
ATOM   4969  OE2 GLU B 308      -0.610 -24.250  -9.880  1.00  0.00           O
ATOM   4970  C   GLU B 308       3.780 -23.380 -12.810  1.00  0.00           C
ATOM   4971  O   GLU B 308       4.100 -22.270 -12.980  1.00  0.00           O
ATOM   4972  N   GLN B 309       4.660 -24.390 -12.500  1.00  0.00           N
ATOM   4973  H   GLN B 309       4.280 -25.290 -12.270  1.00  0.00           H
ATOM   4974  CA  GLN B 309       6.130 -24.270 -12.290  1.00  0.00           C
ATOM   4975  HA  GLN B 309       6.460 -25.260 -11.960  1.00  0.00           H
ATOM   4976  CB  GLN B 309       6.920 -23.990 -13.570  1.00  0.00           C
ATOM   4977  HB1 GLN B 309       7.930 -23.870 -13.180  1.00  0.00           H
ATOM   4978  HB2 GLN B 309       6.490 -23.090 -14.000  1.00  0.00           H
ATOM   4979  CG  GLN B 309       6.820 -25.070 -14.680  1.00  0.00           C
ATOM   4980  HG1 GLN B 309       5.820 -24.990 -15.110  1.00  0.00           H
ATOM   4981  HG2 GLN B 309       6.840 -26.020 -14.150  1.00  0.00           H
ATOM   4982  CD  GLN B 309       7.820 -24.990 -15.850  1.00  0.00           C
ATOM   4983  OE1 GLN B 309       8.710 -24.170 -15.900  1.00  0.00           O
ATOM   4984  NE2 GLN B 309       7.580 -25.760 -16.890  1.00  0.00           N
ATOM   4985 1HE2 GLN B 309       6.820 -26.430 -16.860  1.00  0.00           H
ATOM   4986 2HE2 GLN B 309       8.140 -25.730 -17.730  1.00  0.00           H
ATOM   4987  C   GLN B 309       6.490 -23.410 -11.110  1.00  0.00           C
ATOM   4988  O   GLN B 309       7.320 -22.490 -11.160  1.00  0.00           O
ATOM   4989  N   ILE B 310       5.790 -23.610  -9.990  1.00  0.00           N
ATOM   4990  H   ILE B 310       5.010 -24.250  -9.990  1.00  0.00           H
ATOM   4991  CA  ILE B 310       6.020 -22.980  -8.680  1.00  0.00           C
ATOM   4992  HA  ILE B 310       6.890 -22.320  -8.690  1.00  0.00           H
ATOM   4993  CB  ILE B 310       4.830 -22.020  -8.360  1.00  0.00           C
ATOM   4994  HB  ILE B 310       5.040 -21.580  -7.380  1.00  0.00           H
ATOM   4995  CG2 ILE B 310       4.770 -20.930  -9.410  1.00  0.00           C
ATOM   4996 1HG2 ILE B 310       4.200 -20.070  -9.050  1.00  0.00           H
ATOM   4997 2HG2 ILE B 310       5.750 -20.580  -9.750  1.00  0.00           H
ATOM   4998 3HG2 ILE B 310       4.390 -21.230 -10.390  1.00  0.00           H
ATOM   4999  CG1 ILE B 310       3.460 -22.750  -8.200  1.00  0.00           C
ATOM   5000 1HG1 ILE B 310       3.490 -23.550  -7.450  1.00  0.00           H
ATOM   5001 2HG1 ILE B 310       3.300 -23.260  -9.150  1.00  0.00           H
ATOM   5002  CD  ILE B 310       2.290 -21.770  -7.890  1.00  0.00           C
ATOM   5003  HD1 ILE B 310       2.590 -21.280  -6.960  1.00  0.00           H
ATOM   5004  HD2 ILE B 310       2.140 -21.060  -8.710  1.00  0.00           H
ATOM   5005  HD3 ILE B 310       1.310 -22.240  -7.930  1.00  0.00           H
ATOM   5006  C   ILE B 310       6.190 -24.000  -7.550  1.00  0.00           C
ATOM   5007  O   ILE B 310       5.440 -24.970  -7.490  1.00  0.00           O
ATOM   5008  N   MET B 311       7.210 -23.760  -6.730  1.00  0.00           N
ATOM   5009  H   MET B 311       7.740 -22.920  -6.870  1.00  0.00           H
ATOM   5010  CA  MET B 311       7.560 -24.640  -5.650  1.00  0.00           C
ATOM   5011  HA  MET B 311       7.160 -25.640  -5.840  1.00  0.00           H
ATOM   5012  CB  MET B 311       9.010 -24.920  -5.700  1.00  0.00           C
ATOM   5013  HB1 MET B 311       9.630 -24.020  -5.730  1.00  0.00           H
ATOM   5014  HB2 MET B 311       9.330 -25.370  -6.640  1.00  0.00           H
ATOM   5015  CG  MET B 311       9.550 -25.790  -4.560  1.00  0.00           C
ATOM   5016  HG1 MET B 311       9.060 -26.770  -4.620  1.00  0.00           H
ATOM   5017  HG2 MET B 311       9.220 -25.360  -3.610  1.00  0.00           H
ATOM   5018  SD  MET B 311      11.340 -25.920  -4.570  1.00  0.00           S
ATOM   5019  CE  MET B 311      11.720 -24.250  -4.020  1.00  0.00           C
ATOM   5020  HE1 MET B 311      11.190 -23.610  -4.730  1.00  0.00           H
ATOM   5021  HE2 MET B 311      11.360 -24.110  -3.010  1.00  0.00           H
ATOM   5022  HE3 MET B 311      12.810 -24.200  -3.960  1.00  0.00           H
ATOM   5023  C   MET B 311       6.990 -24.070  -4.260  1.00  0.00           C
ATOM   5024  O   MET B 311       7.180 -22.890  -3.980  1.00  0.00           O
ATOM   5025  N   THR B 312       6.250 -24.820  -3.490  1.00  0.00           N
ATOM   5026  H   THR B 312       6.200 -25.820  -3.620  1.00  0.00           H
ATOM   5027  CA  THR B 312       5.560 -24.340  -2.280  1.00  0.00           C
ATOM   5028  HA  THR B 312       5.520 -23.250  -2.210  1.00  0.00           H
ATOM   5029  CB  THR B 312       4.210 -25.100  -2.280  1.00  0.00           C
ATOM   5030  HB  THR B 312       4.460 -26.130  -2.020  1.00  0.00           H
ATOM   5031  CG2 THR B 312       3.290 -24.400  -1.280  1.00  0.00           C
ATOM   5032 1HG2 THR B 312       2.380 -24.990  -1.130  1.00  0.00           H
ATOM   5033 2HG2 THR B 312       3.760 -24.330  -0.300  1.00  0.00           H
ATOM   5034 3HG2 THR B 312       2.950 -23.390  -1.500  1.00  0.00           H
ATOM   5035  OG1 THR B 312       3.480 -25.030  -3.520  1.00  0.00           O
ATOM   5036  HG1 THR B 312       3.480 -25.930  -3.870  1.00  0.00           H
ATOM   5037  C   THR B 312       6.300 -24.830  -0.950  1.00  0.00           C
ATOM   5038  O   THR B 312       6.750 -25.980  -0.830  1.00  0.00           O
ATOM   5039  N   THR B 313       6.540 -23.850  -0.070  1.00  0.00           N
ATOM   5040  H   THR B 313       6.310 -22.880  -0.240  1.00  0.00           H
ATOM   5041  CA  THR B 313       7.590 -23.940   0.980  1.00  0.00           C
ATOM   5042  HA  THR B 313       7.650 -24.980   1.300  1.00  0.00           H
ATOM   5043  CB  THR B 313       8.960 -23.470   0.480  1.00  0.00           C
ATOM   5044  HB  THR B 313       9.530 -23.230   1.380  1.00  0.00           H
ATOM   5045  CG2 THR B 313       9.670 -24.490  -0.330  1.00  0.00           C
ATOM   5046 1HG2 THR B 313       9.940 -25.320   0.320  1.00  0.00           H
ATOM   5047 2HG2 THR B 313       9.120 -24.720  -1.250  1.00  0.00           H
ATOM   5048 3HG2 THR B 313      10.610 -24.050  -0.660  1.00  0.00           H
ATOM   5049  OG1 THR B 313       8.820 -22.270  -0.240  1.00  0.00           O
ATOM   5050  HG1 THR B 313       8.390 -21.630   0.320  1.00  0.00           H
ATOM   5051  C   THR B 313       7.200 -23.110   2.230  1.00  0.00           C
ATOM   5052  O   THR B 313       6.510 -22.160   2.170  1.00  0.00           O
ATOM   5053  N   ASN B 314       7.900 -23.510   3.270  1.00  0.00           N
ATOM   5054  H   ASN B 314       8.560 -24.260   3.150  1.00  0.00           H
ATOM   5055  CA  ASN B 314       7.930 -22.800   4.550  1.00  0.00           C
ATOM   5056  HA  ASN B 314       7.460 -21.830   4.370  1.00  0.00           H
ATOM   5057  CB  ASN B 314       7.250 -23.700   5.630  1.00  0.00           C
ATOM   5058  HB1 ASN B 314       7.410 -23.310   6.630  1.00  0.00           H
ATOM   5059  HB2 ASN B 314       7.890 -24.580   5.670  1.00  0.00           H
ATOM   5060  CG  ASN B 314       5.730 -24.020   5.360  1.00  0.00           C
ATOM   5061  OD1 ASN B 314       5.230 -25.010   5.740  1.00  0.00           O
[truncated: 1,168,967 more chars]
