# Supplementary material for: Tetrapeptide Ac-HAEE-NH2 Protects α4β2 nAChR from Inhibition by Aβ
Source: Int J Mol Sci. 2020 Aug 29;21(17):6272. doi: 10.3390/ijms21176272 (PMC7504039; doi:10.3390/ijms21176272)
Supplement: Supplementary file 1 [file ijms-21-06272-s001.zip › structure2.pdb]

α4β2 nAChR with Aβ partly replaced by structure from AutoDock Vina docking results  and molecular dynamics for 100 ns
CRYST1  168.617  171.413  157.513  90.00  90.00  90.00 P 1           1
ATOM      1  N   MET A   1     140.190  45.780  65.640  1.00  0.00           N
ATOM      2  H1  MET A   1     140.470  46.320  66.450  1.00  0.00           H
ATOM      3  H2  MET A   1     141.020  45.600  65.100  1.00  0.00           H
ATOM      4  H3  MET A   1     139.660  46.290  64.950  1.00  0.00           H
ATOM      5  CA  MET A   1     139.380  44.610  65.990  1.00  0.00           C
ATOM      6  HA  MET A   1     139.670  44.250  66.980  1.00  0.00           H
ATOM      7  CB  MET A   1     137.910  45.050  66.140  1.00  0.00           C
ATOM      8  HB1 MET A   1     137.480  45.510  65.240  1.00  0.00           H
ATOM      9  HB2 MET A   1     137.760  45.640  67.040  1.00  0.00           H
ATOM     10  CG  MET A   1     136.990  43.870  66.420  1.00  0.00           C
ATOM     11  HG1 MET A   1     136.890  43.280  65.510  1.00  0.00           H
ATOM     12  HG2 MET A   1     136.000  44.260  66.650  1.00  0.00           H
ATOM     13  SD  MET A   1     137.540  42.700  67.670  1.00  0.00           S
ATOM     14  CE  MET A   1     137.440  43.710  69.160  1.00  0.00           C
ATOM     15  HE1 MET A   1     138.370  44.270  69.250  1.00  0.00           H
ATOM     16  HE2 MET A   1     136.720  44.520  69.180  1.00  0.00           H
ATOM     17  HE3 MET A   1     137.250  43.070  70.020  1.00  0.00           H
ATOM     18  C   MET A   1     139.460  43.640  64.820  1.00  0.00           C
ATOM     19  O   MET A   1     138.850  43.880  63.780  1.00  0.00           O
ATOM     20  N   ALA A   2     140.140  42.490  65.010  1.00  0.00           N
ATOM     21  H   ALA A   2     140.550  42.420  65.920  1.00  0.00           H
ATOM     22  CA  ALA A   2     140.240  41.360  64.110  1.00  0.00           C
ATOM     23  HA  ALA A   2     139.830  41.650  63.150  1.00  0.00           H
ATOM     24  CB  ALA A   2     141.760  41.090  63.840  1.00  0.00           C
ATOM     25  HB1 ALA A   2     141.910  40.530  62.910  1.00  0.00           H
ATOM     26  HB2 ALA A   2     142.240  42.050  63.620  1.00  0.00           H
ATOM     27  HB3 ALA A   2     142.310  40.670  64.680  1.00  0.00           H
ATOM     28  C   ALA A   2     139.600  40.140  64.690  1.00  0.00           C
ATOM     29  O   ALA A   2     139.530  39.820  65.870  1.00  0.00           O
ATOM     30  N   ARG A   3     139.000  39.390  63.730  1.00  0.00           N
ATOM     31  H   ARG A   3     139.160  39.610  62.760  1.00  0.00           H
ATOM     32  CA  ARG A   3     138.140  38.250  63.910  1.00  0.00           C
ATOM     33  HA  ARG A   3     138.280  37.860  64.920  1.00  0.00           H
ATOM     34  CB  ARG A   3     136.650  38.640  63.650  1.00  0.00           C
ATOM     35  HB1 ARG A   3     136.070  37.720  63.640  1.00  0.00           H
ATOM     36  HB2 ARG A   3     136.510  39.140  62.690  1.00  0.00           H
ATOM     37  CG  ARG A   3     136.070  39.550  64.680  1.00  0.00           C
ATOM     38  HG1 ARG A   3     134.990  39.680  64.550  1.00  0.00           H
ATOM     39  HG2 ARG A   3     136.530  40.540  64.740  1.00  0.00           H
ATOM     40  CD  ARG A   3     136.210  38.980  66.130  1.00  0.00           C
ATOM     41  HD1 ARG A   3     137.300  38.990  66.250  1.00  0.00           H
ATOM     42  HD2 ARG A   3     135.810  37.970  66.140  1.00  0.00           H
ATOM     43  NE  ARG A   3     135.540  39.820  67.100  1.00  0.00           N
ATOM     44  HE  ARG A   3     135.030  40.590  66.690  1.00  0.00           H
ATOM     45  CZ  ARG A   3     135.560  39.720  68.490  1.00  0.00           C
ATOM     46  NH1 ARG A   3     135.010  40.660  69.140  1.00  0.00           N
ATOM     47 1HH1 ARG A   3     134.470  41.410  68.720  1.00  0.00           H
ATOM     48 2HH1 ARG A   3     135.020  40.580  70.150  1.00  0.00           H
ATOM     49  NH2 ARG A   3     136.200  38.840  69.220  1.00  0.00           N
ATOM     50 1HH2 ARG A   3     136.700  38.080  68.790  1.00  0.00           H
ATOM     51 2HH2 ARG A   3     136.440  38.910  70.190  1.00  0.00           H
ATOM     52  C   ARG A   3     138.480  37.130  62.920  1.00  0.00           C
ATOM     53  O   ARG A   3     139.030  37.460  61.870  1.00  0.00           O
ATOM     54  N   ARG A   4     138.310  35.840  63.330  1.00  0.00           N
ATOM     55  H   ARG A   4     137.990  35.760  64.290  1.00  0.00           H
ATOM     56  CA  ARG A   4     138.720  34.640  62.630  1.00  0.00           C
ATOM     57  HA  ARG A   4     139.770  34.640  62.320  1.00  0.00           H
ATOM     58  CB  ARG A   4     138.560  33.400  63.530  1.00  0.00           C
ATOM     59  HB1 ARG A   4     138.610  32.490  62.930  1.00  0.00           H
ATOM     60  HB2 ARG A   4     137.560  33.350  63.970  1.00  0.00           H
ATOM     61  CG  ARG A   4     139.630  33.310  64.640  1.00  0.00           C
ATOM     62  HG1 ARG A   4     139.410  34.180  65.270  1.00  0.00           H
ATOM     63  HG2 ARG A   4     140.620  33.440  64.220  1.00  0.00           H
ATOM     64  CD  ARG A   4     139.680  32.130  65.530  1.00  0.00           C
ATOM     65  HD1 ARG A   4     140.340  32.430  66.340  1.00  0.00           H
ATOM     66  HD2 ARG A   4     140.010  31.240  64.990  1.00  0.00           H
ATOM     67  NE  ARG A   4     138.430  31.950  66.120  1.00  0.00           N
ATOM     68  HE  ARG A   4     137.930  31.090  65.970  1.00  0.00           H
ATOM     69  CZ  ARG A   4     137.800  32.670  67.050  1.00  0.00           C
ATOM     70  NH1 ARG A   4     136.540  32.330  67.330  1.00  0.00           N
ATOM     71 1HH1 ARG A   4     136.050  31.470  67.120  1.00  0.00           H
ATOM     72 2HH1 ARG A   4     136.090  32.930  68.000  1.00  0.00           H
ATOM     73  NH2 ARG A   4     138.320  33.730  67.660  1.00  0.00           N
ATOM     74 1HH2 ARG A   4     139.250  34.080  67.460  1.00  0.00           H
ATOM     75 2HH2 ARG A   4     137.650  34.290  68.160  1.00  0.00           H
ATOM     76  C   ARG A   4     137.860  34.610  61.330  1.00  0.00           C
ATOM     77  O   ARG A   4     136.720  35.090  61.320  1.00  0.00           O
ATOM     78  N   CYS A   5     138.400  33.850  60.360  1.00  0.00           N
ATOM     79  H   CYS A   5     139.340  33.510  60.490  1.00  0.00           H
ATOM     80  CA  CYS A   5     137.930  33.610  59.010  1.00  0.00           C
ATOM     81  HA  CYS A   5     137.230  34.410  58.770  1.00  0.00           H
ATOM     82  CB  CYS A   5     139.080  33.870  58.020  1.00  0.00           C
ATOM     83  HB1 CYS A   5     138.810  33.700  56.980  1.00  0.00           H
ATOM     84  HB2 CYS A   5     139.960  33.250  58.200  1.00  0.00           H
ATOM     85  SG  CYS A   5     139.620  35.670  57.950  1.00  0.00           S
ATOM     86  HG  CYS A   5     138.590  36.110  57.230  1.00  0.00           H
ATOM     87  C   CYS A   5     137.300  32.260  58.890  1.00  0.00           C
ATOM     88  O   CYS A   5     136.500  31.990  57.970  1.00  0.00           O
ATOM     89  N   GLY A   6     137.510  31.390  59.920  1.00  0.00           N
ATOM     90  H   GLY A   6     138.090  31.760  60.660  1.00  0.00           H
ATOM     91  CA  GLY A   6     137.000  30.080  60.100  1.00  0.00           C
ATOM     92  HA1 GLY A   6     137.240  29.430  59.250  1.00  0.00           H
ATOM     93  HA2 GLY A   6     135.930  30.120  60.310  1.00  0.00           H
ATOM     94  C   GLY A   6     137.710  29.330  61.230  1.00  0.00           C
ATOM     95  O   GLY A   6     138.780  29.760  61.760  1.00  0.00           O
ATOM     96  N   PRO A   7     137.250  28.170  61.660  1.00  0.00           N
ATOM     97  CD  PRO A   7     136.090  27.520  61.140  1.00  0.00           C
ATOM     98  HD1 PRO A   7     136.150  27.400  60.060  1.00  0.00           H
ATOM     99  HD2 PRO A   7     135.160  28.020  61.430  1.00  0.00           H
ATOM    100  CG  PRO A   7     136.110  26.110  61.720  1.00  0.00           C
ATOM    101  HG1 PRO A   7     136.770  25.410  61.210  1.00  0.00           H
ATOM    102  HG2 PRO A   7     135.120  25.650  61.810  1.00  0.00           H
ATOM    103  CB  PRO A   7     136.700  26.460  63.110  1.00  0.00           C
ATOM    104  HB1 PRO A   7     137.230  25.610  63.540  1.00  0.00           H
ATOM    105  HB2 PRO A   7     135.900  26.810  63.770  1.00  0.00           H
ATOM    106  CA  PRO A   7     137.750  27.490  62.840  1.00  0.00           C
ATOM    107  HA  PRO A   7     137.790  28.200  63.660  1.00  0.00           H
ATOM    108  C   PRO A   7     139.130  26.840  62.660  1.00  0.00           C
ATOM    109  O   PRO A   7     139.610  26.420  61.580  1.00  0.00           O
ATOM    110  N   VAL A   8     139.840  26.780  63.780  1.00  0.00           N
ATOM    111  H   VAL A   8     139.510  27.220  64.630  1.00  0.00           H
ATOM    112  CA  VAL A   8     141.270  26.290  63.820  1.00  0.00           C
ATOM    113  HA  VAL A   8     141.470  25.800  62.860  1.00  0.00           H
ATOM    114  CB  VAL A   8     142.160  27.520  64.020  1.00  0.00           C
ATOM    115  HB  VAL A   8     143.080  27.060  64.390  1.00  0.00           H
ATOM    116  CG1 VAL A   8     142.420  28.330  62.730  1.00  0.00           C
ATOM    117 1HG1 VAL A   8     141.510  28.790  62.340  1.00  0.00           H
ATOM    118 2HG1 VAL A   8     143.110  29.130  63.000  1.00  0.00           H
ATOM    119 3HG1 VAL A   8     142.940  27.790  61.930  1.00  0.00           H
ATOM    120  CG2 VAL A   8     141.690  28.480  65.090  1.00  0.00           C
ATOM    121 1HG2 VAL A   8     142.420  29.290  65.140  1.00  0.00           H
ATOM    122 2HG2 VAL A   8     140.740  28.930  64.800  1.00  0.00           H
ATOM    123 3HG2 VAL A   8     141.590  27.840  65.960  1.00  0.00           H
ATOM    124  C   VAL A   8     141.360  25.370  65.050  1.00  0.00           C
ATOM    125  O   VAL A   8     140.470  25.410  65.930  1.00  0.00           O
ATOM    126  N   ALA A   9     142.410  24.550  65.130  1.00  0.00           N
ATOM    127  H   ALA A   9     143.230  24.770  64.590  1.00  0.00           H
ATOM    128  CA  ALA A   9     142.620  23.590  66.270  1.00  0.00           C
ATOM    129  HA  ALA A   9     141.700  23.020  66.380  1.00  0.00           H
ATOM    130  CB  ALA A   9     143.650  22.590  65.650  1.00  0.00           C
ATOM    131  HB1 ALA A   9     143.350  22.270  64.650  1.00  0.00           H
ATOM    132  HB2 ALA A   9     144.620  23.040  65.440  1.00  0.00           H
ATOM    133  HB3 ALA A   9     143.840  21.740  66.300  1.00  0.00           H
ATOM    134  C   ALA A   9     143.160  24.270  67.560  1.00  0.00           C
ATOM    135  O   ALA A   9     143.880  25.320  67.520  1.00  0.00           O
ATOM    136  N   LEU A  10     142.920  23.710  68.730  1.00  0.00           N
ATOM    137  H   LEU A  10     142.210  22.980  68.710  1.00  0.00           H
ATOM    138  CA  LEU A  10     143.330  24.200  70.080  1.00  0.00           C
ATOM    139  HA  LEU A  10     143.760  25.180  69.850  1.00  0.00           H
ATOM    140  CB  LEU A  10     142.120  24.560  70.880  1.00  0.00           C
ATOM    141  HB1 LEU A  10     142.480  24.910  71.850  1.00  0.00           H
ATOM    142  HB2 LEU A  10     141.600  23.650  71.190  1.00  0.00           H
ATOM    143  CG  LEU A  10     140.990  25.520  70.350  1.00  0.00           C
ATOM    144  HG  LEU A  10     140.420  25.030  69.560  1.00  0.00           H
ATOM    145  CD1 LEU A  10     139.980  25.840  71.470  1.00  0.00           C
ATOM    146 1HD1 LEU A  10     139.730  24.970  72.070  1.00  0.00           H
ATOM    147 2HD1 LEU A  10     140.450  26.440  72.250  1.00  0.00           H
ATOM    148 3HD1 LEU A  10     138.990  26.160  71.130  1.00  0.00           H
ATOM    149  CD2 LEU A  10     141.530  26.810  69.830  1.00  0.00           C
ATOM    150 1HD2 LEU A  10     142.220  27.260  70.540  1.00  0.00           H
ATOM    151 2HD2 LEU A  10     142.140  26.700  68.940  1.00  0.00           H
ATOM    152 3HD2 LEU A  10     140.850  27.660  69.800  1.00  0.00           H
ATOM    153  C   LEU A  10     144.220  23.270  70.830  1.00  0.00           C
ATOM    154  O   LEU A  10     144.110  22.070  70.680  1.00  0.00           O
ATOM    155  N   LEU A  11     145.180  23.780  71.570  1.00  0.00           N
ATOM    156  H   LEU A  11     145.070  24.770  71.730  1.00  0.00           H
ATOM    157  CA  LEU A  11     146.430  22.960  71.870  1.00  0.00           C
ATOM    158  HA  LEU A  11     146.140  21.920  71.780  1.00  0.00           H
ATOM    159  CB  LEU A  11     147.520  23.450  70.910  1.00  0.00           C
ATOM    160  HB1 LEU A  11     148.500  23.220  71.330  1.00  0.00           H
ATOM    161  HB2 LEU A  11     147.490  24.540  70.820  1.00  0.00           H
ATOM    162  CG  LEU A  11     147.330  22.990  69.410  1.00  0.00           C
ATOM    163  HG  LEU A  11     146.340  23.270  69.070  1.00  0.00           H
ATOM    164  CD1 LEU A  11     148.300  23.670  68.540  1.00  0.00           C
ATOM    165 1HD1 LEU A  11     147.940  24.640  68.180  1.00  0.00           H
ATOM    166 2HD1 LEU A  11     149.250  23.760  69.070  1.00  0.00           H
ATOM    167 3HD1 LEU A  11     148.510  23.030  67.680  1.00  0.00           H
ATOM    168  CD2 LEU A  11     147.570  21.470  69.200  1.00  0.00           C
ATOM    169 1HD2 LEU A  11     147.120  20.870  70.000  1.00  0.00           H
ATOM    170 2HD2 LEU A  11     147.180  21.140  68.240  1.00  0.00           H
ATOM    171 3HD2 LEU A  11     148.630  21.240  69.320  1.00  0.00           H
ATOM    172  C   LEU A  11     146.900  23.230  73.280  1.00  0.00           C
ATOM    173  O   LEU A  11     146.740  24.340  73.800  1.00  0.00           O
ATOM    174  N   LEU A  12     147.560  22.230  73.880  1.00  0.00           N
ATOM    175  H   LEU A  12     147.740  21.320  73.470  1.00  0.00           H
ATOM    176  CA  LEU A  12     148.400  22.440  75.090  1.00  0.00           C
ATOM    177  HA  LEU A  12     148.690  23.480  75.250  1.00  0.00           H
ATOM    178  CB  LEU A  12     147.660  21.910  76.340  1.00  0.00           C
ATOM    179  HB1 LEU A  12     148.270  21.760  77.230  1.00  0.00           H
ATOM    180  HB2 LEU A  12     147.510  20.860  76.080  1.00  0.00           H
ATOM    181  CG  LEU A  12     146.240  22.540  76.700  1.00  0.00           C
ATOM    182  HG  LEU A  12     145.660  22.660  75.790  1.00  0.00           H
ATOM    183  CD1 LEU A  12     145.470  21.630  77.630  1.00  0.00           C
ATOM    184 1HD1 LEU A  12     145.210  20.690  77.140  1.00  0.00           H
ATOM    185 2HD1 LEU A  12     146.190  21.300  78.380  1.00  0.00           H
ATOM    186 3HD1 LEU A  12     144.530  22.100  77.930  1.00  0.00           H
ATOM    187  CD2 LEU A  12     146.500  23.860  77.330  1.00  0.00           C
ATOM    188 1HD2 LEU A  12     145.590  24.340  77.690  1.00  0.00           H
ATOM    189 2HD2 LEU A  12     147.260  23.820  78.120  1.00  0.00           H
ATOM    190 3HD2 LEU A  12     146.930  24.470  76.530  1.00  0.00           H
ATOM    191  C   LEU A  12     149.760  21.880  74.940  1.00  0.00           C
ATOM    192  O   LEU A  12     150.100  21.250  73.930  1.00  0.00           O
ATOM    193  N   GLY A  13     150.660  22.270  75.890  1.00  0.00           N
ATOM    194  H   GLY A  13     150.280  22.870  76.610  1.00  0.00           H
ATOM    195  CA  GLY A  13     152.050  21.920  76.110  1.00  0.00           C
ATOM    196  HA1 GLY A  13     152.050  20.880  76.430  1.00  0.00           H
ATOM    197  HA2 GLY A  13     152.450  22.450  76.970  1.00  0.00           H
ATOM    198  C   GLY A  13     153.130  22.060  75.030  1.00  0.00           C
ATOM    199  O   GLY A  13     152.880  22.540  73.870  1.00  0.00           O
ATOM    200  N   PHE A  14     154.330  21.620  75.260  1.00  0.00           N
ATOM    201  H   PHE A  14     154.680  21.350  76.160  1.00  0.00           H
ATOM    202  CA  PHE A  14     155.400  21.580  74.230  1.00  0.00           C
ATOM    203  HA  PHE A  14     154.960  21.670  73.240  1.00  0.00           H
ATOM    204  CB  PHE A  14     156.430  22.660  74.380  1.00  0.00           C
ATOM    205  HB1 PHE A  14     157.070  22.540  73.500  1.00  0.00           H
ATOM    206  HB2 PHE A  14     157.090  22.400  75.210  1.00  0.00           H
ATOM    207  CG  PHE A  14     156.100  24.120  74.390  1.00  0.00           C
ATOM    208  CD1 PHE A  14     155.960  24.760  75.640  1.00  0.00           C
ATOM    209  HD1 PHE A  14     156.190  24.220  76.540  1.00  0.00           H
ATOM    210  CE1 PHE A  14     155.840  26.130  75.630  1.00  0.00           C
ATOM    211  HE1 PHE A  14     155.760  26.730  76.520  1.00  0.00           H
ATOM    212  CZ  PHE A  14     155.490  26.740  74.440  1.00  0.00           C
ATOM    213  HZ  PHE A  14     155.200  27.780  74.440  1.00  0.00           H
ATOM    214  CE2 PHE A  14     155.480  26.110  73.190  1.00  0.00           C
ATOM    215  HE2 PHE A  14     155.230  26.590  72.250  1.00  0.00           H
ATOM    216  CD2 PHE A  14     155.740  24.760  73.160  1.00  0.00           C
ATOM    217  HD2 PHE A  14     155.730  24.140  72.270  1.00  0.00           H
ATOM    218  C   PHE A  14     156.070  20.220  74.220  1.00  0.00           C
ATOM    219  O   PHE A  14     156.150  19.480  75.200  1.00  0.00           O
ATOM    220  N   GLY A  15     156.760  19.940  73.160  1.00  0.00           N
ATOM    221  H   GLY A  15     156.620  20.550  72.370  1.00  0.00           H
ATOM    222  CA  GLY A  15     157.410  18.700  72.850  1.00  0.00           C
ATOM    223  HA1 GLY A  15     158.250  18.470  73.510  1.00  0.00           H
ATOM    224  HA2 GLY A  15     157.720  18.930  71.830  1.00  0.00           H
ATOM    225  C   GLY A  15     156.560  17.420  73.030  1.00  0.00           C
ATOM    226  O   GLY A  15     155.340  17.370  72.650  1.00  0.00           O
ATOM    227  N   LEU A  16     157.130  16.370  73.590  1.00  0.00           N
ATOM    228  H   LEU A  16     158.120  16.460  73.780  1.00  0.00           H
ATOM    229  CA  LEU A  16     156.380  15.180  74.050  1.00  0.00           C
ATOM    230  HA  LEU A  16     155.890  14.750  73.180  1.00  0.00           H
ATOM    231  CB  LEU A  16     157.270  14.030  74.620  1.00  0.00           C
ATOM    232  HB1 LEU A  16     156.560  13.340  75.090  1.00  0.00           H
ATOM    233  HB2 LEU A  16     157.860  14.380  75.460  1.00  0.00           H
ATOM    234  CG  LEU A  16     158.150  13.310  73.640  1.00  0.00           C
ATOM    235  HG  LEU A  16     158.750  14.090  73.160  1.00  0.00           H
ATOM    236  CD1 LEU A  16     159.110  12.380  74.300  1.00  0.00           C
ATOM    237 1HD1 LEU A  16     158.610  11.430  74.490  1.00  0.00           H
ATOM    238 2HD1 LEU A  16     159.870  12.060  73.580  1.00  0.00           H
ATOM    239 3HD1 LEU A  16     159.620  12.650  75.220  1.00  0.00           H
ATOM    240  CD2 LEU A  16     157.490  12.610  72.420  1.00  0.00           C
ATOM    241 1HD2 LEU A  16     157.080  13.350  71.730  1.00  0.00           H
ATOM    242 2HD2 LEU A  16     158.310  12.150  71.880  1.00  0.00           H
ATOM    243 3HD2 LEU A  16     156.790  11.840  72.740  1.00  0.00           H
ATOM    244  C   LEU A  16     155.190  15.370  75.030  1.00  0.00           C
ATOM    245  O   LEU A  16     154.430  14.420  75.140  1.00  0.00           O
ATOM    246  N   LEU A  17     155.050  16.530  75.640  1.00  0.00           N
ATOM    247  H   LEU A  17     155.790  17.220  75.620  1.00  0.00           H
ATOM    248  CA  LEU A  17     153.830  16.940  76.350  1.00  0.00           C
ATOM    249  HA  LEU A  17     153.320  16.040  76.700  1.00  0.00           H
ATOM    250  CB  LEU A  17     154.320  17.740  77.590  1.00  0.00           C
ATOM    251  HB1 LEU A  17     154.710  18.700  77.270  1.00  0.00           H
ATOM    252  HB2 LEU A  17     155.120  17.130  78.020  1.00  0.00           H
ATOM    253  CG  LEU A  17     153.270  17.960  78.750  1.00  0.00           C
ATOM    254  HG  LEU A  17     152.430  18.580  78.430  1.00  0.00           H
ATOM    255  CD1 LEU A  17     152.790  16.650  79.430  1.00  0.00           C
ATOM    256 1HD1 LEU A  17     153.570  15.940  79.180  1.00  0.00           H
ATOM    257 2HD1 LEU A  17     152.590  16.610  80.500  1.00  0.00           H
ATOM    258 3HD1 LEU A  17     151.980  16.120  78.930  1.00  0.00           H
ATOM    259  CD2 LEU A  17     153.980  18.720  79.810  1.00  0.00           C
ATOM    260 1HD2 LEU A  17     153.310  19.010  80.620  1.00  0.00           H
ATOM    261 2HD2 LEU A  17     154.730  18.130  80.350  1.00  0.00           H
ATOM    262 3HD2 LEU A  17     154.480  19.660  79.580  1.00  0.00           H
ATOM    263  C   LEU A  17     152.770  17.790  75.630  1.00  0.00           C
ATOM    264  O   LEU A  17     151.730  18.020  76.240  1.00  0.00           O
ATOM    265  N   ARG A  18     153.020  18.110  74.380  1.00  0.00           N
ATOM    266  H   ARG A  18     153.930  17.910  73.990  1.00  0.00           H
ATOM    267  CA  ARG A  18     152.070  18.800  73.440  1.00  0.00           C
ATOM    268  HA  ARG A  18     151.700  19.520  74.170  1.00  0.00           H
ATOM    269  CB  ARG A  18     152.800  19.590  72.340  1.00  0.00           C
ATOM    270  HB1 ARG A  18     153.550  18.970  71.840  1.00  0.00           H
ATOM    271  HB2 ARG A  18     153.340  20.420  72.790  1.00  0.00           H
ATOM    272  CG  ARG A  18     151.920  20.080  71.250  1.00  0.00           C
ATOM    273  HG1 ARG A  18     151.020  20.580  71.610  1.00  0.00           H
ATOM    274  HG2 ARG A  18     151.570  19.220  70.680  1.00  0.00           H
ATOM    275  CD  ARG A  18     152.760  21.020  70.390  1.00  0.00           C
ATOM    276  HD1 ARG A  18     152.090  21.060  69.520  1.00  0.00           H
ATOM    277  HD2 ARG A  18     153.780  20.650  70.260  1.00  0.00           H
ATOM    278  NE  ARG A  18     152.800  22.330  70.960  1.00  0.00           N
ATOM    279  HE  ARG A  18     152.720  22.350  71.960  1.00  0.00           H
ATOM    280  CZ  ARG A  18     152.860  23.550  70.360  1.00  0.00           C
ATOM    281  NH1 ARG A  18     152.720  24.570  71.130  1.00  0.00           N
ATOM    282 1HH1 ARG A  18     152.180  24.470  71.980  1.00  0.00           H
ATOM    283 2HH1 ARG A  18     153.010  25.480  70.830  1.00  0.00           H
ATOM    284  NH2 ARG A  18     152.950  23.740  69.040  1.00  0.00           N
ATOM    285 1HH2 ARG A  18     152.900  22.930  68.440  1.00  0.00           H
ATOM    286 2HH2 ARG A  18     152.800  24.690  68.720  1.00  0.00           H
ATOM    287  C   ARG A  18     150.940  17.910  73.000  1.00  0.00           C
ATOM    288  O   ARG A  18     151.050  16.750  72.670  1.00  0.00           O
ATOM    289  N   LEU A  19     149.770  18.470  73.000  1.00  0.00           N
ATOM    290  H   LEU A  19     149.740  19.460  73.180  1.00  0.00           H
ATOM    291  CA  LEU A  19     148.500  17.790  72.710  1.00  0.00           C
ATOM    292  HA  LEU A  19     148.600  17.140  71.850  1.00  0.00           H
ATOM    293  CB  LEU A  19     148.090  16.970  74.000  1.00  0.00           C
ATOM    294  HB1 LEU A  19     148.810  16.170  74.160  1.00  0.00           H
ATOM    295  HB2 LEU A  19     147.130  16.490  73.840  1.00  0.00           H
ATOM    296  CG  LEU A  19     147.920  17.680  75.360  1.00  0.00           C
ATOM    297  HG  LEU A  19     148.540  18.560  75.480  1.00  0.00           H
ATOM    298  CD1 LEU A  19     146.460  18.140  75.630  1.00  0.00           C
ATOM    299 1HD1 LEU A  19     146.030  18.840  74.920  1.00  0.00           H
ATOM    300 2HD1 LEU A  19     145.830  17.260  75.650  1.00  0.00           H
ATOM    301 3HD1 LEU A  19     146.310  18.680  76.570  1.00  0.00           H
ATOM    302  CD2 LEU A  19     148.370  16.790  76.520  1.00  0.00           C
ATOM    303 1HD2 LEU A  19     147.790  15.870  76.430  1.00  0.00           H
ATOM    304 2HD2 LEU A  19     149.430  16.580  76.570  1.00  0.00           H
ATOM    305 3HD2 LEU A  19     148.060  17.270  77.450  1.00  0.00           H
ATOM    306  C   LEU A  19     147.360  18.720  72.130  1.00  0.00           C
ATOM    307  O   LEU A  19     147.200  19.850  72.600  1.00  0.00           O
ATOM    308  N   CYS A  20     146.540  18.210  71.230  1.00  0.00           N
ATOM    309  H   CYS A  20     146.710  17.340  70.750  1.00  0.00           H
ATOM    310  CA  CYS A  20     145.260  18.800  70.780  1.00  0.00           C
ATOM    311  HA  CYS A  20     145.350  19.860  70.570  1.00  0.00           H
ATOM    312  CB  CYS A  20     144.790  18.030  69.560  1.00  0.00           C
ATOM    313  HB1 CYS A  20     144.260  17.110  69.810  1.00  0.00           H
ATOM    314  HB2 CYS A  20     145.540  17.870  68.790  1.00  0.00           H
ATOM    315  SG  CYS A  20     143.400  19.070  68.830  1.00  0.00           S
ATOM    316  HG  CYS A  20     144.110  20.190  68.730  1.00  0.00           H
ATOM    317  C   CYS A  20     144.280  18.680  72.010  1.00  0.00           C
ATOM    318  O   CYS A  20     143.870  17.620  72.450  1.00  0.00           O
ATOM    319  N   SER A  21     143.680  19.810  72.420  1.00  0.00           N
ATOM    320  H   SER A  21     143.900  20.700  72.000  1.00  0.00           H
ATOM    321  CA  SER A  21     142.610  19.950  73.430  1.00  0.00           C
ATOM    322  HA  SER A  21     142.500  18.970  73.900  1.00  0.00           H
ATOM    323  CB  SER A  21     143.030  20.970  74.430  1.00  0.00           C
ATOM    324  HB1 SER A  21     143.940  20.670  74.940  1.00  0.00           H
ATOM    325  HB2 SER A  21     142.220  21.020  75.160  1.00  0.00           H
ATOM    326  OG  SER A  21     143.420  22.180  73.820  1.00  0.00           O
ATOM    327  HG  SER A  21     143.510  22.940  74.400  1.00  0.00           H
ATOM    328  C   SER A  21     141.240  20.270  72.860  1.00  0.00           C
ATOM    329  O   SER A  21     140.210  20.000  73.510  1.00  0.00           O
ATOM    330  N   GLY A  22     141.170  20.730  71.610  1.00  0.00           N
ATOM    331  H   GLY A  22     142.060  21.000  71.210  1.00  0.00           H
ATOM    332  CA  GLY A  22     139.900  20.700  70.880  1.00  0.00           C
ATOM    333  HA1 GLY A  22     139.020  20.890  71.500  1.00  0.00           H
ATOM    334  HA2 GLY A  22     139.760  19.680  70.530  1.00  0.00           H
ATOM    335  C   GLY A  22     139.830  21.590  69.600  1.00  0.00           C
ATOM    336  O   GLY A  22     140.840  21.690  68.840  1.00  0.00           O
ATOM    337  N   VAL A  23     138.750  22.350  69.360  1.00  0.00           N
ATOM    338  H   VAL A  23     138.010  22.410  70.040  1.00  0.00           H
ATOM    339  CA  VAL A  23     138.670  23.280  68.170  1.00  0.00           C
ATOM    340  HA  VAL A  23     139.620  23.660  67.770  1.00  0.00           H
ATOM    341  CB  VAL A  23     137.990  22.560  67.000  1.00  0.00           C
ATOM    342  HB  VAL A  23     138.450  21.580  66.910  1.00  0.00           H
ATOM    343  CG1 VAL A  23     136.490  22.230  67.260  1.00  0.00           C
ATOM    344 1HG1 VAL A  23     136.520  21.470  68.040  1.00  0.00           H
ATOM    345 2HG1 VAL A  23     135.890  23.120  67.430  1.00  0.00           H
ATOM    346 3HG1 VAL A  23     136.160  21.670  66.390  1.00  0.00           H
ATOM    347  CG2 VAL A  23     137.940  23.400  65.680  1.00  0.00           C
ATOM    348 1HG2 VAL A  23     138.930  23.580  65.270  1.00  0.00           H
ATOM    349 2HG2 VAL A  23     137.420  22.760  64.970  1.00  0.00           H
ATOM    350 3HG2 VAL A  23     137.400  24.320  65.880  1.00  0.00           H
ATOM    351  C   VAL A  23     137.900  24.510  68.630  1.00  0.00           C
ATOM    352  O   VAL A  23     137.090  24.460  69.560  1.00  0.00           O
ATOM    353  N   TRP A  24     138.200  25.630  67.960  1.00  0.00           N
ATOM    354  H   TRP A  24     138.730  25.520  67.110  1.00  0.00           H
ATOM    355  CA  TRP A  24     137.680  26.970  68.300  1.00  0.00           C
ATOM    356  HA  TRP A  24     137.650  26.940  69.390  1.00  0.00           H
ATOM    357  CB  TRP A  24     138.720  28.070  67.820  1.00  0.00           C
ATOM    358  HB1 TRP A  24     138.350  28.460  66.870  1.00  0.00           H
ATOM    359  HB2 TRP A  24     139.680  27.630  67.560  1.00  0.00           H
ATOM    360  CG  TRP A  24     138.830  29.310  68.740  1.00  0.00           C
ATOM    361  CD1 TRP A  24     137.840  29.770  69.510  1.00  0.00           C
ATOM    362  HD1 TRP A  24     136.820  29.420  69.500  1.00  0.00           H
ATOM    363  NE1 TRP A  24     138.220  30.930  70.170  1.00  0.00           N
ATOM    364  HE1 TRP A  24     137.540  31.570  70.550  1.00  0.00           H
ATOM    365  CE2 TRP A  24     139.540  31.210  69.950  1.00  0.00           C
ATOM    366  CZ2 TRP A  24     140.350  32.240  70.460  1.00  0.00           C
ATOM    367  HZ2 TRP A  24     139.980  33.060  71.050  1.00  0.00           H
ATOM    368  CH2 TRP A  24     141.660  32.230  70.000  1.00  0.00           C
ATOM    369  HH2 TRP A  24     142.400  32.850  70.480  1.00  0.00           H
ATOM    370  CZ3 TRP A  24     142.120  31.310  69.070  1.00  0.00           C
ATOM    371  HZ3 TRP A  24     143.160  31.260  68.780  1.00  0.00           H
ATOM    372  CE3 TRP A  24     141.230  30.370  68.510  1.00  0.00           C
ATOM    373  HE3 TRP A  24     141.610  29.640  67.820  1.00  0.00           H
ATOM    374  CD2 TRP A  24     139.910  30.240  68.990  1.00  0.00           C
ATOM    375  C   TRP A  24     136.260  27.170  67.770  1.00  0.00           C
ATOM    376  O   TRP A  24     136.060  26.940  66.590  1.00  0.00           O
ATOM    377  N   GLY A  25     135.250  27.600  68.610  1.00  0.00           N
ATOM    378  H   GLY A  25     135.610  27.830  69.520  1.00  0.00           H
ATOM    379  CA  GLY A  25     133.830  28.000  68.270  1.00  0.00           C
ATOM    380  HA1 GLY A  25     133.090  27.940  69.070  1.00  0.00           H
ATOM    381  HA2 GLY A  25     133.440  27.430  67.430  1.00  0.00           H
ATOM    382  C   GLY A  25     133.900  29.490  67.920  1.00  0.00           C
ATOM    383  O   GLY A  25     134.860  30.010  67.340  1.00  0.00           O
ATOM    384  N   THR A  26     132.850  30.270  68.260  1.00  0.00           N
ATOM    385  H   THR A  26     132.250  30.000  69.020  1.00  0.00           H
ATOM    386  CA  THR A  26     132.770  31.670  67.780  1.00  0.00           C
ATOM    387  HA  THR A  26     133.550  31.830  67.040  1.00  0.00           H
ATOM    388  CB  THR A  26     131.390  31.830  67.230  1.00  0.00           C
ATOM    389  HB  THR A  26     131.200  32.820  66.830  1.00  0.00           H
ATOM    390  CG2 THR A  26     131.100  30.770  66.050  1.00  0.00           C
ATOM    391 1HG2 THR A  26     130.030  30.770  65.870  1.00  0.00           H
ATOM    392 2HG2 THR A  26     131.710  31.020  65.180  1.00  0.00           H
ATOM    393 3HG2 THR A  26     131.390  29.760  66.350  1.00  0.00           H
ATOM    394  OG1 THR A  26     130.320  31.730  68.150  1.00  0.00           O
ATOM    395  HG1 THR A  26     129.500  31.710  67.640  1.00  0.00           H
ATOM    396  C   THR A  26     132.900  32.660  68.890  1.00  0.00           C
ATOM    397  O   THR A  26     132.810  32.330  70.030  1.00  0.00           O
ATOM    398  N   ASP A  27     133.110  33.940  68.460  1.00  0.00           N
ATOM    399  H   ASP A  27     133.160  34.060  67.460  1.00  0.00           H
ATOM    400  CA  ASP A  27     133.210  35.090  69.360  1.00  0.00           C
ATOM    401  HA  ASP A  27     133.500  34.730  70.350  1.00  0.00           H
ATOM    402  CB  ASP A  27     134.320  36.140  68.990  1.00  0.00           C
ATOM    403  HB1 ASP A  27     134.240  36.900  69.770  1.00  0.00           H
ATOM    404  HB2 ASP A  27     133.850  36.470  68.060  1.00  0.00           H
ATOM    405  CG  ASP A  27     135.710  35.620  68.810  1.00  0.00           C
ATOM    406  OD1 ASP A  27     136.620  36.310  68.210  1.00  0.00           O
ATOM    407  OD2 ASP A  27     135.950  34.470  69.170  1.00  0.00           O
ATOM    408  C   ASP A  27     131.870  35.840  69.540  1.00  0.00           C
ATOM    409  O   ASP A  27     131.860  37.020  69.910  1.00  0.00           O
ATOM    410  N   THR A  28     130.740  35.150  69.310  1.00  0.00           N
ATOM    411  H   THR A  28     130.820  34.180  69.060  1.00  0.00           H
ATOM    412  CA  THR A  28     129.380  35.750  69.320  1.00  0.00           C
ATOM    413  HA  THR A  28     129.460  36.710  68.810  1.00  0.00           H
ATOM    414  CB  THR A  28     128.290  34.900  68.610  1.00  0.00           C
ATOM    415  HB  THR A  28     128.300  33.910  69.060  1.00  0.00           H
ATOM    416  CG2 THR A  28     126.860  35.420  68.400  1.00  0.00           C
ATOM    417 1HG2 THR A  28     126.930  36.460  68.060  1.00  0.00           H
ATOM    418 2HG2 THR A  28     126.240  34.740  67.810  1.00  0.00           H
ATOM    419 3HG2 THR A  28     126.400  35.530  69.380  1.00  0.00           H
ATOM    420  OG1 THR A  28     128.800  34.670  67.270  1.00  0.00           O
ATOM    421  HG1 THR A  28     128.570  33.770  67.010  1.00  0.00           H
ATOM    422  C   THR A  28     128.910  36.140  70.730  1.00  0.00           C
ATOM    423  O   THR A  28     128.070  37.060  70.750  1.00  0.00           O
ATOM    424  N   GLU A  29     129.480  35.680  71.900  1.00  0.00           N
ATOM    425  H   GLU A  29     130.180  34.960  71.860  1.00  0.00           H
ATOM    426  CA  GLU A  29     128.970  36.140  73.170  1.00  0.00           C
ATOM    427  HA  GLU A  29     127.880  36.260  73.120  1.00  0.00           H
ATOM    428  CB  GLU A  29     129.230  35.080  74.290  1.00  0.00           C
ATOM    429  HB1 GLU A  29     130.280  35.040  74.570  1.00  0.00           H
ATOM    430  HB2 GLU A  29     128.870  34.140  73.860  1.00  0.00           H
ATOM    431  CG  GLU A  29     128.350  35.470  75.520  1.00  0.00           C
ATOM    432  HG1 GLU A  29     127.370  34.990  75.550  1.00  0.00           H
ATOM    433  HG2 GLU A  29     128.140  36.530  75.690  1.00  0.00           H
ATOM    434  CD  GLU A  29     129.000  34.960  76.780  1.00  0.00           C
ATOM    435  OE1 GLU A  29     128.600  33.870  77.250  1.00  0.00           O
ATOM    436  OE2 GLU A  29     129.850  35.670  77.420  1.00  0.00           O
ATOM    437  C   GLU A  29     129.600  37.490  73.610  1.00  0.00           C
ATOM    438  O   GLU A  29     128.890  38.360  74.110  1.00  0.00           O
ATOM    439  N   GLU A  30     130.850  37.760  73.300  1.00  0.00           N
ATOM    440  H   GLU A  30     131.430  37.120  72.760  1.00  0.00           H
ATOM    441  CA  GLU A  30     131.410  39.030  73.660  1.00  0.00           C
ATOM    442  HA  GLU A  30     131.050  39.270  74.660  1.00  0.00           H
ATOM    443  CB  GLU A  30     132.990  38.910  73.610  1.00  0.00           C
ATOM    444  HB1 GLU A  30     133.250  38.210  74.410  1.00  0.00           H
ATOM    445  HB2 GLU A  30     133.430  39.820  74.010  1.00  0.00           H
ATOM    446  CG  GLU A  30     133.740  38.650  72.230  1.00  0.00           C
ATOM    447  HG1 GLU A  30     133.220  39.290  71.510  1.00  0.00           H
ATOM    448  HG2 GLU A  30     133.620  37.580  72.040  1.00  0.00           H
ATOM    449  CD  GLU A  30     135.220  39.040  72.290  1.00  0.00           C
ATOM    450  OE1 GLU A  30     135.570  40.120  71.750  1.00  0.00           O
ATOM    451  OE2 GLU A  30     136.080  38.410  72.930  1.00  0.00           O
ATOM    452  C   GLU A  30     130.910  40.140  72.730  1.00  0.00           C
ATOM    453  O   GLU A  30     131.050  41.310  73.090  1.00  0.00           O
ATOM    454  N   ARG A  31     130.430  39.770  71.510  1.00  0.00           N
ATOM    455  H   ARG A  31     130.390  38.790  71.260  1.00  0.00           H
ATOM    456  CA  ARG A  31     129.680  40.620  70.560  1.00  0.00           C
ATOM    457  HA  ARG A  31     130.090  41.630  70.570  1.00  0.00           H
ATOM    458  CB  ARG A  31     129.900  40.010  69.150  1.00  0.00           C
ATOM    459  HB1 ARG A  31     129.250  40.530  68.450  1.00  0.00           H
ATOM    460  HB2 ARG A  31     129.600  38.960  69.170  1.00  0.00           H
ATOM    461  CG  ARG A  31     131.430  40.080  68.720  1.00  0.00           C
ATOM    462  HG1 ARG A  31     132.180  39.860  69.480  1.00  0.00           H
ATOM    463  HG2 ARG A  31     131.640  41.110  68.440  1.00  0.00           H
ATOM    464  CD  ARG A  31     131.690  39.130  67.490  1.00  0.00           C
ATOM    465  HD1 ARG A  31     131.830  38.100  67.830  1.00  0.00           H
ATOM    466  HD2 ARG A  31     132.620  39.390  66.980  1.00  0.00           H
ATOM    467  NE  ARG A  31     130.700  39.280  66.440  1.00  0.00           N
ATOM    468  HE  ARG A  31     130.080  38.490  66.330  1.00  0.00           H
ATOM    469  CZ  ARG A  31     130.560  40.200  65.490  1.00  0.00           C
ATOM    470  NH1 ARG A  31     131.260  41.260  65.160  1.00  0.00           N
ATOM    471 1HH1 ARG A  31     131.990  41.500  65.810  1.00  0.00           H
ATOM    472 2HH1 ARG A  31     131.160  41.790  64.310  1.00  0.00           H
ATOM    473  NH2 ARG A  31     129.640  39.940  64.640  1.00  0.00           N
ATOM    474 1HH2 ARG A  31     129.170  39.040  64.670  1.00  0.00           H
ATOM    475 2HH2 ARG A  31     129.650  40.550  63.840  1.00  0.00           H
ATOM    476  C   ARG A  31     128.140  40.750  70.810  1.00  0.00           C
ATOM    477  O   ARG A  31     127.500  41.650  70.360  1.00  0.00           O
ATOM    478  N   LEU A  32     127.590  39.930  71.710  1.00  0.00           N
ATOM    479  H   LEU A  32     128.210  39.200  72.010  1.00  0.00           H
ATOM    480  CA  LEU A  32     126.150  39.960  72.150  1.00  0.00           C
ATOM    481  HA  LEU A  32     125.560  40.310  71.300  1.00  0.00           H
ATOM    482  CB  LEU A  32     125.740  38.420  72.310  1.00  0.00           C
ATOM    483  HB1 LEU A  32     126.540  37.990  72.910  1.00  0.00           H
ATOM    484  HB2 LEU A  32     125.850  37.950  71.340  1.00  0.00           H
ATOM    485  CG  LEU A  32     124.410  38.000  72.940  1.00  0.00           C
ATOM    486  HG  LEU A  32     124.300  38.620  73.830  1.00  0.00           H
ATOM    487  CD1 LEU A  32     123.380  38.440  71.960  1.00  0.00           C
ATOM    488 1HD1 LEU A  32     122.390  38.400  72.420  1.00  0.00           H
ATOM    489 2HD1 LEU A  32     123.590  39.480  71.700  1.00  0.00           H
ATOM    490 3HD1 LEU A  32     123.310  37.890  71.020  1.00  0.00           H
ATOM    491  CD2 LEU A  32     124.140  36.580  73.140  1.00  0.00           C
ATOM    492 1HD2 LEU A  32     124.210  36.060  72.190  1.00  0.00           H
ATOM    493 2HD2 LEU A  32     124.860  36.180  73.850  1.00  0.00           H
ATOM    494 3HD2 LEU A  32     123.150  36.440  73.580  1.00  0.00           H
ATOM    495  C   LEU A  32     125.970  40.790  73.380  1.00  0.00           C
ATOM    496  O   LEU A  32     124.950  41.470  73.580  1.00  0.00           O
ATOM    497  N   VAL A  33     126.920  40.770  74.250  1.00  0.00           N
ATOM    498  H   VAL A  33     127.740  40.210  74.070  1.00  0.00           H
ATOM    499  CA  VAL A  33     126.970  41.610  75.450  1.00  0.00           C
ATOM    500  HA  VAL A  33     126.040  41.530  76.000  1.00  0.00           H
ATOM    501  CB  VAL A  33     128.100  41.160  76.400  1.00  0.00           C
ATOM    502  HB  VAL A  33     129.010  41.250  75.810  1.00  0.00           H
ATOM    503  CG1 VAL A  33     128.160  42.070  77.620  1.00  0.00           C
ATOM    504 1HG1 VAL A  33     127.430  41.760  78.370  1.00  0.00           H
ATOM    505 2HG1 VAL A  33     129.180  41.960  77.990  1.00  0.00           H
ATOM    506 3HG1 VAL A  33     128.170  43.100  77.250  1.00  0.00           H
ATOM    507  CG2 VAL A  33     128.040  39.760  76.900  1.00  0.00           C
ATOM    508 1HG2 VAL A  33     127.860  39.140  76.030  1.00  0.00           H
ATOM    509 2HG2 VAL A  33     129.000  39.510  77.350  1.00  0.00           H
ATOM    510 3HG2 VAL A  33     127.280  39.630  77.680  1.00  0.00           H
ATOM    511  C   VAL A  33     127.270  43.100  75.080  1.00  0.00           C
ATOM    512  O   VAL A  33     126.490  44.000  75.410  1.00  0.00           O
ATOM    513  N   GLU A  34     128.140  43.340  74.080  1.00  0.00           N
ATOM    514  H   GLU A  34     128.760  42.580  73.850  1.00  0.00           H
ATOM    515  CA  GLU A  34     128.290  44.560  73.300  1.00  0.00           C
ATOM    516  HA  GLU A  34     128.590  45.370  73.960  1.00  0.00           H
ATOM    517  CB  GLU A  34     129.460  44.350  72.260  1.00  0.00           C
ATOM    518  HB1 GLU A  34     129.280  43.370  71.800  1.00  0.00           H
ATOM    519  HB2 GLU A  34     130.350  44.160  72.860  1.00  0.00           H
ATOM    520  CG  GLU A  34     129.760  45.430  71.250  1.00  0.00           C
ATOM    521  HG1 GLU A  34     129.730  46.400  71.750  1.00  0.00           H
ATOM    522  HG2 GLU A  34     128.950  45.280  70.530  1.00  0.00           H
ATOM    523  CD  GLU A  34     131.120  45.380  70.730  1.00  0.00           C
ATOM    524  OE1 GLU A  34     131.370  45.100  69.570  1.00  0.00           O
ATOM    525  OE2 GLU A  34     132.120  45.680  71.490  1.00  0.00           O
ATOM    526  C   GLU A  34     127.030  45.040  72.550  1.00  0.00           C
ATOM    527  O   GLU A  34     126.940  46.240  72.310  1.00  0.00           O
ATOM    528  N   HIS A  35     126.060  44.130  72.260  1.00  0.00           N
ATOM    529  H   HIS A  35     126.190  43.190  72.620  1.00  0.00           H
ATOM    530  CA  HIS A  35     124.730  44.480  71.720  1.00  0.00           C
ATOM    531  HA  HIS A  35     124.820  45.400  71.140  1.00  0.00           H
ATOM    532  CB  HIS A  35     124.110  43.340  70.840  1.00  0.00           C
ATOM    533  HB1 HIS A  35     124.060  42.480  71.500  1.00  0.00           H
ATOM    534  HB2 HIS A  35     124.830  43.030  70.080  1.00  0.00           H
ATOM    535  CG  HIS A  35     122.760  43.590  70.230  1.00  0.00           C
ATOM    536  ND1 HIS A  35     122.570  44.540  69.290  1.00  0.00           N
ATOM    537  CE1 HIS A  35     121.300  44.350  68.860  1.00  0.00           C
ATOM    538  HE1 HIS A  35     120.850  44.850  68.010  1.00  0.00           H
ATOM    539  NE2 HIS A  35     120.680  43.350  69.550  1.00  0.00           N
ATOM    540  HE2 HIS A  35     119.700  43.100  69.570  1.00  0.00           H
ATOM    541  CD2 HIS A  35     121.630  42.820  70.330  1.00  0.00           C
ATOM    542  HD2 HIS A  35     121.510  41.870  70.830  1.00  0.00           H
ATOM    543  C   HIS A  35     123.780  44.950  72.900  1.00  0.00           C
ATOM    544  O   HIS A  35     123.250  46.020  72.690  1.00  0.00           O
ATOM    545  N   LEU A  36     123.760  44.220  73.990  1.00  0.00           N
ATOM    546  H   LEU A  36     124.360  43.410  74.070  1.00  0.00           H
ATOM    547  CA  LEU A  36     122.710  44.330  75.040  1.00  0.00           C
ATOM    548  HA  LEU A  36     121.840  44.620  74.460  1.00  0.00           H
ATOM    549  CB  LEU A  36     122.640  42.910  75.760  1.00  0.00           C
ATOM    550  HB1 LEU A  36     122.010  42.950  76.640  1.00  0.00           H
ATOM    551  HB2 LEU A  36     123.590  42.620  76.190  1.00  0.00           H
ATOM    552  CG  LEU A  36     122.080  41.760  74.950  1.00  0.00           C
ATOM    553  HG  LEU A  36     122.630  41.680  74.010  1.00  0.00           H
ATOM    554  CD1 LEU A  36     122.170  40.430  75.780  1.00  0.00           C
ATOM    555 1HD1 LEU A  36     123.210  40.250  76.040  1.00  0.00           H
ATOM    556 2HD1 LEU A  36     121.580  40.530  76.690  1.00  0.00           H
ATOM    557 3HD1 LEU A  36     121.700  39.640  75.190  1.00  0.00           H
ATOM    558  CD2 LEU A  36     120.620  41.870  74.520  1.00  0.00           C
ATOM    559 1HD2 LEU A  36     120.330  41.060  73.850  1.00  0.00           H
ATOM    560 2HD2 LEU A  36     119.950  41.710  75.370  1.00  0.00           H
ATOM    561 3HD2 LEU A  36     120.480  42.800  73.960  1.00  0.00           H
ATOM    562  C   LEU A  36     123.080  45.270  76.180  1.00  0.00           C
ATOM    563  O   LEU A  36     122.310  45.790  76.930  1.00  0.00           O
ATOM    564  N   LEU A  37     124.350  45.590  76.370  1.00  0.00           N
ATOM    565  H   LEU A  37     125.060  45.100  75.840  1.00  0.00           H
ATOM    566  CA  LEU A  37     124.910  46.570  77.250  1.00  0.00           C
ATOM    567  HA  LEU A  37     124.120  47.020  77.860  1.00  0.00           H
ATOM    568  CB  LEU A  37     125.930  45.900  78.160  1.00  0.00           C
ATOM    569  HB1 LEU A  37     126.400  46.660  78.790  1.00  0.00           H
ATOM    570  HB2 LEU A  37     126.780  45.520  77.600  1.00  0.00           H
ATOM    571  CG  LEU A  37     125.530  44.620  78.960  1.00  0.00           C
ATOM    572  HG  LEU A  37     125.340  43.740  78.350  1.00  0.00           H
ATOM    573  CD1 LEU A  37     126.760  44.440  79.830  1.00  0.00           C
ATOM    574 1HD1 LEU A  37     127.660  44.510  79.210  1.00  0.00           H
ATOM    575 2HD1 LEU A  37     126.790  45.090  80.690  1.00  0.00           H
ATOM    576 3HD1 LEU A  37     126.890  43.410  80.160  1.00  0.00           H
ATOM    577  CD2 LEU A  37     124.340  44.750  79.850  1.00  0.00           C
ATOM    578 1HD2 LEU A  37     123.450  44.780  79.220  1.00  0.00           H
ATOM    579 2HD2 LEU A  37     124.290  43.910  80.540  1.00  0.00           H
ATOM    580 3HD2 LEU A  37     124.530  45.690  80.380  1.00  0.00           H
ATOM    581  C   LEU A  37     125.490  47.820  76.470  1.00  0.00           C
ATOM    582  O   LEU A  37     126.210  48.570  77.080  1.00  0.00           O
ATOM    583  N   ASP A  38     125.140  47.980  75.210  1.00  0.00           N
ATOM    584  H   ASP A  38     124.620  47.240  74.760  1.00  0.00           H
ATOM    585  CA  ASP A  38     125.440  49.180  74.410  1.00  0.00           C
ATOM    586  HA  ASP A  38     126.520  49.280  74.500  1.00  0.00           H
ATOM    587  CB  ASP A  38     125.140  49.070  72.920  1.00  0.00           C
ATOM    588  HB1 ASP A  38     124.060  49.060  72.740  1.00  0.00           H
ATOM    589  HB2 ASP A  38     125.680  48.230  72.490  1.00  0.00           H
ATOM    590  CG  ASP A  38     125.580  50.310  72.100  1.00  0.00           C
ATOM    591  OD1 ASP A  38     126.690  50.350  71.530  1.00  0.00           O
ATOM    592  OD2 ASP A  38     124.840  51.340  72.050  1.00  0.00           O
ATOM    593  C   ASP A  38     124.840  50.440  75.110  1.00  0.00           C
ATOM    594  O   ASP A  38     123.670  50.410  75.420  1.00  0.00           O
ATOM    595  N   PRO A  39     125.610  51.440  75.390  1.00  0.00           N
ATOM    596  CD  PRO A  39     126.920  51.730  74.880  1.00  0.00           C
ATOM    597  HD1 PRO A  39     126.880  51.570  73.810  1.00  0.00           H
ATOM    598  HD2 PRO A  39     127.640  50.990  75.230  1.00  0.00           H
ATOM    599  CG  PRO A  39     127.210  53.200  75.390  1.00  0.00           C
ATOM    600  HG1 PRO A  39     126.940  53.890  74.590  1.00  0.00           H
ATOM    601  HG2 PRO A  39     128.240  53.290  75.730  1.00  0.00           H
ATOM    602  CB  PRO A  39     126.340  53.320  76.650  1.00  0.00           C
ATOM    603  HB1 PRO A  39     126.260  54.370  76.930  1.00  0.00           H
ATOM    604  HB2 PRO A  39     126.740  52.730  77.470  1.00  0.00           H
ATOM    605  CA  PRO A  39     125.070  52.580  76.210  1.00  0.00           C
ATOM    606  HA  PRO A  39     124.520  52.170  77.050  1.00  0.00           H
ATOM    607  C   PRO A  39     124.100  53.490  75.450  1.00  0.00           C
ATOM    608  O   PRO A  39     123.340  54.190  76.140  1.00  0.00           O
ATOM    609  N   SER A  40     123.950  53.400  74.130  1.00  0.00           N
ATOM    610  H   SER A  40     124.490  52.680  73.680  1.00  0.00           H
ATOM    611  CA  SER A  40     122.930  54.060  73.290  1.00  0.00           C
ATOM    612  HA  SER A  40     122.620  54.890  73.930  1.00  0.00           H
ATOM    613  CB  SER A  40     123.360  54.600  71.950  1.00  0.00           C
ATOM    614  HB1 SER A  40     122.580  55.190  71.470  1.00  0.00           H
ATOM    615  HB2 SER A  40     123.510  53.690  71.360  1.00  0.00           H
ATOM    616  OG  SER A  40     124.650  55.350  72.150  1.00  0.00           O
ATOM    617  HG  SER A  40     124.400  56.160  72.610  1.00  0.00           H
ATOM    618  C   SER A  40     121.720  53.130  73.020  1.00  0.00           C
ATOM    619  O   SER A  40     120.970  53.290  72.050  1.00  0.00           O
ATOM    620  N   ARG A  41     121.480  52.120  73.890  1.00  0.00           N
ATOM    621  H   ARG A  41     122.260  51.890  74.490  1.00  0.00           H
ATOM    622  CA  ARG A  41     120.400  51.080  73.900  1.00  0.00           C
ATOM    623  HA  ARG A  41     119.590  51.460  73.280  1.00  0.00           H
ATOM    624  CB  ARG A  41     120.790  49.750  73.180  1.00  0.00           C
ATOM    625  HB1 ARG A  41     119.920  49.110  73.140  1.00  0.00           H
ATOM    626  HB2 ARG A  41     121.570  49.260  73.770  1.00  0.00           H
ATOM    627  CG  ARG A  41     121.320  49.970  71.720  1.00  0.00           C
ATOM    628  HG1 ARG A  41     122.180  50.640  71.690  1.00  0.00           H
ATOM    629  HG2 ARG A  41     120.580  50.410  71.050  1.00  0.00           H
ATOM    630  CD  ARG A  41     121.650  48.560  71.130  1.00  0.00           C
ATOM    631  HD1 ARG A  41     122.240  48.040  71.880  1.00  0.00           H
ATOM    632  HD2 ARG A  41     122.280  48.700  70.240  1.00  0.00           H
ATOM    633  NE  ARG A  41     120.500  47.790  70.750  1.00  0.00           N
ATOM    634  HE  ARG A  41     119.960  48.110  69.960  1.00  0.00           H
ATOM    635  CZ  ARG A  41     119.980  46.690  71.350  1.00  0.00           C
ATOM    636  NH1 ARG A  41     120.570  46.110  72.360  1.00  0.00           N
ATOM    637 1HH1 ARG A  41     121.440  46.420  72.760  1.00  0.00           H
ATOM    638 2HH1 ARG A  41     120.220  45.270  72.800  1.00  0.00           H
ATOM    639  NH2 ARG A  41     118.790  46.190  71.030  1.00  0.00           N
ATOM    640 1HH2 ARG A  41     118.180  46.590  70.330  1.00  0.00           H
ATOM    641 2HH2 ARG A  41     118.460  45.400  71.560  1.00  0.00           H
ATOM    642  C   ARG A  41     119.910  50.820  75.350  1.00  0.00           C
ATOM    643  O   ARG A  41     118.710  50.640  75.590  1.00  0.00           O
ATOM    644  N   TYR A  42     120.890  50.850  76.280  1.00  0.00           N
ATOM    645  H   TYR A  42     121.860  50.870  76.030  1.00  0.00           H
ATOM    646  CA  TYR A  42     120.610  50.660  77.730  1.00  0.00           C
ATOM    647  HA  TYR A  42     119.530  50.670  77.870  1.00  0.00           H
ATOM    648  CB  TYR A  42     121.220  49.390  78.250  1.00  0.00           C
ATOM    649  HB1 TYR A  42     122.250  49.540  78.580  1.00  0.00           H
ATOM    650  HB2 TYR A  42     121.390  48.650  77.480  1.00  0.00           H
ATOM    651  CG  TYR A  42     120.640  48.800  79.490  1.00  0.00           C
ATOM    652  CD1 TYR A  42     119.920  47.600  79.300  1.00  0.00           C
ATOM    653  HD1 TYR A  42     120.000  46.980  78.420  1.00  0.00           H
ATOM    654  CE1 TYR A  42     119.110  47.060  80.350  1.00  0.00           C
ATOM    655  HE1 TYR A  42     118.550  46.190  80.050  1.00  0.00           H
ATOM    656  CZ  TYR A  42     119.030  47.710  81.560  1.00  0.00           C
ATOM    657  OH  TYR A  42     118.280  47.110  82.490  1.00  0.00           O
ATOM    658  HH  TYR A  42     117.790  46.480  81.960  1.00  0.00           H
ATOM    659  CE2 TYR A  42     119.780  48.930  81.790  1.00  0.00           C
ATOM    660  HE2 TYR A  42     119.750  49.470  82.730  1.00  0.00           H
ATOM    661  CD2 TYR A  42     120.550  49.480  80.750  1.00  0.00           C
ATOM    662  HD2 TYR A  42     121.220  50.320  80.860  1.00  0.00           H
ATOM    663  C   TYR A  42     121.170  51.790  78.580  1.00  0.00           C
ATOM    664  O   TYR A  42     122.320  52.170  78.320  1.00  0.00           O
ATOM    665  N   ASN A  43     120.420  52.390  79.480  1.00  0.00           N
ATOM    666  H   ASN A  43     119.470  52.100  79.650  1.00  0.00           H
ATOM    667  CA  ASN A  43     120.860  53.510  80.330  1.00  0.00           C
ATOM    668  HA  ASN A  43     121.940  53.500  80.140  1.00  0.00           H
ATOM    669  CB  ASN A  43     120.270  54.830  79.700  1.00  0.00           C
ATOM    670  HB1 ASN A  43     120.560  54.930  78.650  1.00  0.00           H
ATOM    671  HB2 ASN A  43     120.680  55.670  80.260  1.00  0.00           H
ATOM    672  CG  ASN A  43     118.730  54.930  79.790  1.00  0.00           C
ATOM    673  OD1 ASN A  43     118.140  54.560  80.800  1.00  0.00           O
ATOM    674  ND2 ASN A  43     118.060  55.440  78.800  1.00  0.00           N
ATOM    675 1HD2 ASN A  43     118.560  55.710  77.960  1.00  0.00           H
ATOM    676 2HD2 ASN A  43     117.050  55.470  78.790  1.00  0.00           H
ATOM    677  C   ASN A  43     120.630  53.360  81.830  1.00  0.00           C
ATOM    678  O   ASN A  43     121.100  54.210  82.630  1.00  0.00           O
ATOM    679  N   LYS A  44     119.960  52.270  82.320  1.00  0.00           N
ATOM    680  H   LYS A  44     119.610  51.610  81.650  1.00  0.00           H
ATOM    681  CA  LYS A  44     119.530  51.990  83.720  1.00  0.00           C
ATOM    682  HA  LYS A  44     118.690  51.290  83.640  1.00  0.00           H
ATOM    683  CB  LYS A  44     120.680  51.400  84.580  1.00  0.00           C
ATOM    684  HB1 LYS A  44     121.070  50.500  84.110  1.00  0.00           H
ATOM    685  HB2 LYS A  44     120.260  51.090  85.540  1.00  0.00           H
ATOM    686  CG  LYS A  44     121.880  52.260  84.920  1.00  0.00           C
ATOM    687  HG1 LYS A  44     121.650  53.280  85.210  1.00  0.00           H
ATOM    688  HG2 LYS A  44     122.500  52.360  84.030  1.00  0.00           H
ATOM    689  CD  LYS A  44     122.690  51.620  86.050  1.00  0.00           C
ATOM    690  HD1 LYS A  44     123.060  50.660  85.710  1.00  0.00           H
ATOM    691  HD2 LYS A  44     122.090  51.500  86.950  1.00  0.00           H
ATOM    692  CE  LYS A  44     123.880  52.560  86.350  1.00  0.00           C
ATOM    693  HE1 LYS A  44     123.440  53.420  86.870  1.00  0.00           H
ATOM    694  HE2 LYS A  44     124.490  52.810  85.480  1.00  0.00           H
ATOM    695  NZ  LYS A  44     124.810  51.800  87.330  1.00  0.00           N
ATOM    696  HZ1 LYS A  44     124.410  51.740  88.250  1.00  0.00           H
ATOM    697  HZ2 LYS A  44     125.110  50.910  86.960  1.00  0.00           H
ATOM    698  HZ3 LYS A  44     125.650  52.350  87.410  1.00  0.00           H
ATOM    699  C   LYS A  44     118.950  53.220  84.370  1.00  0.00           C
ATOM    700  O   LYS A  44     118.840  53.260  85.540  1.00  0.00           O
ATOM    701  N   LEU A  45     118.320  54.200  83.610  1.00  0.00           N
ATOM    702  H   LEU A  45     118.380  54.080  82.610  1.00  0.00           H
ATOM    703  CA  LEU A  45     117.480  55.320  84.110  1.00  0.00           C
ATOM    704  HA  LEU A  45     117.770  55.540  85.140  1.00  0.00           H
ATOM    705  CB  LEU A  45     117.750  56.660  83.380  1.00  0.00           C
ATOM    706  HB1 LEU A  45     117.130  57.420  83.860  1.00  0.00           H
ATOM    707  HB2 LEU A  45     117.230  56.550  82.430  1.00  0.00           H
ATOM    708  CG  LEU A  45     119.240  57.130  83.170  1.00  0.00           C
ATOM    709  HG  LEU A  45     119.810  56.350  82.670  1.00  0.00           H
ATOM    710  CD1 LEU A  45     119.250  58.410  82.450  1.00  0.00           C
ATOM    711 1HD1 LEU A  45     118.750  58.230  81.500  1.00  0.00           H
ATOM    712 2HD1 LEU A  45     118.710  59.260  82.880  1.00  0.00           H
ATOM    713 3HD1 LEU A  45     120.270  58.730  82.220  1.00  0.00           H
ATOM    714  CD2 LEU A  45     120.020  57.280  84.470  1.00  0.00           C
ATOM    715 1HD2 LEU A  45     121.050  57.560  84.280  1.00  0.00           H
ATOM    716 2HD2 LEU A  45     119.590  58.070  85.090  1.00  0.00           H
ATOM    717 3HD2 LEU A  45     120.070  56.370  85.060  1.00  0.00           H
ATOM    718  C   LEU A  45     116.030  54.860  84.050  1.00  0.00           C
ATOM    719  O   LEU A  45     115.320  54.900  85.020  1.00  0.00           O
ATOM    720  N   ILE A  46     115.680  54.210  82.870  1.00  0.00           N
ATOM    721  H   ILE A  46     116.280  53.950  82.100  1.00  0.00           H
ATOM    722  CA  ILE A  46     114.200  53.960  82.750  1.00  0.00           C
ATOM    723  HA  ILE A  46     113.720  54.660  83.420  1.00  0.00           H
ATOM    724  CB  ILE A  46     113.680  54.340  81.350  1.00  0.00           C
ATOM    725  HB  ILE A  46     113.810  55.420  81.270  1.00  0.00           H
ATOM    726  CG2 ILE A  46     114.430  53.590  80.250  1.00  0.00           C
ATOM    727 1HG2 ILE A  46     115.450  53.960  80.110  1.00  0.00           H
ATOM    728 2HG2 ILE A  46     114.330  52.520  80.430  1.00  0.00           H
ATOM    729 3HG2 ILE A  46     113.940  53.790  79.300  1.00  0.00           H
ATOM    730  CG1 ILE A  46     112.200  53.950  81.150  1.00  0.00           C
ATOM    731 1HG1 ILE A  46     112.120  52.890  81.390  1.00  0.00           H
ATOM    732 2HG1 ILE A  46     111.890  54.080  80.120  1.00  0.00           H
ATOM    733  CD  ILE A  46     111.170  54.810  82.000  1.00  0.00           C
ATOM    734  HD1 ILE A  46     111.280  54.500  83.040  1.00  0.00           H
ATOM    735  HD2 ILE A  46     111.160  55.890  81.850  1.00  0.00           H
ATOM    736  HD3 ILE A  46     110.180  54.450  81.740  1.00  0.00           H
ATOM    737  C   ILE A  46     113.960  52.550  83.230  1.00  0.00           C
ATOM    738  O   ILE A  46     114.740  51.660  82.890  1.00  0.00           O
ATOM    739  N   ARG A  47     112.860  52.360  84.050  1.00  0.00           N
ATOM    740  H   ARG A  47     112.330  53.140  84.420  1.00  0.00           H
ATOM    741  CA  ARG A  47     112.530  51.010  84.650  1.00  0.00           C
ATOM    742  HA  ARG A  47     113.450  50.590  85.070  1.00  0.00           H
ATOM    743  CB  ARG A  47     111.700  51.220  85.940  1.00  0.00           C
ATOM    744  HB1 ARG A  47     112.250  51.820  86.670  1.00  0.00           H
ATOM    745  HB2 ARG A  47     111.600  50.230  86.380  1.00  0.00           H
ATOM    746  CG  ARG A  47     110.290  51.880  85.830  1.00  0.00           C
ATOM    747  HG1 ARG A  47     110.320  52.700  85.110  1.00  0.00           H
ATOM    748  HG2 ARG A  47     110.010  52.170  86.850  1.00  0.00           H
ATOM    749  CD  ARG A  47     109.300  50.790  85.340  1.00  0.00           C
ATOM    750  HD1 ARG A  47     109.400  50.000  86.080  1.00  0.00           H
ATOM    751  HD2 ARG A  47     109.540  50.560  84.310  1.00  0.00           H
ATOM    752  NE  ARG A  47     107.870  51.340  85.360  1.00  0.00           N
ATOM    753  HE  ARG A  47     107.750  52.330  85.530  1.00  0.00           H
ATOM    754  CZ  ARG A  47     106.820  50.680  85.020  1.00  0.00           C
ATOM    755  NH1 ARG A  47     106.840  49.420  84.680  1.00  0.00           N
ATOM    756 1HH1 ARG A  47     107.700  48.910  84.870  1.00  0.00           H
ATOM    757 2HH1 ARG A  47     106.010  48.990  84.290  1.00  0.00           H
ATOM    758  NH2 ARG A  47     105.670  51.330  85.080  1.00  0.00           N
ATOM    759 1HH2 ARG A  47     105.640  52.330  85.270  1.00  0.00           H
ATOM    760 2HH2 ARG A  47     104.830  50.790  84.930  1.00  0.00           H
ATOM    761  C   ARG A  47     111.930  50.000  83.640  1.00  0.00           C
ATOM    762  O   ARG A  47     111.470  50.470  82.610  1.00  0.00           O
ATOM    763  N   PRO A  48     111.890  48.630  83.840  1.00  0.00           N
ATOM    764  CD  PRO A  48     112.780  47.910  84.730  1.00  0.00           C
ATOM    765  HD1 PRO A  48     112.240  47.720  85.650  1.00  0.00           H
ATOM    766  HD2 PRO A  48     113.700  48.470  84.890  1.00  0.00           H
ATOM    767  CG  PRO A  48     113.120  46.640  83.940  1.00  0.00           C
ATOM    768  HG1 PRO A  48     113.450  45.790  84.550  1.00  0.00           H
ATOM    769  HG2 PRO A  48     113.900  46.860  83.220  1.00  0.00           H
ATOM    770  CB  PRO A  48     111.820  46.350  83.180  1.00  0.00           C
ATOM    771  HB1 PRO A  48     111.130  45.890  83.890  1.00  0.00           H
ATOM    772  HB2 PRO A  48     111.870  45.870  82.200  1.00  0.00           H
ATOM    773  CA  PRO A  48     111.250  47.730  82.880  1.00  0.00           C
ATOM    774  HA  PRO A  48     111.550  48.010  81.870  1.00  0.00           H
ATOM    775  C   PRO A  48     109.730  47.730  82.920  1.00  0.00           C
ATOM    776  O   PRO A  48     109.150  47.850  84.010  1.00  0.00           O
ATOM    777  N   ALA A  49     109.070  47.520  81.800  1.00  0.00           N
ATOM    778  H   ALA A  49     109.500  47.270  80.920  1.00  0.00           H
ATOM    779  CA  ALA A  49     107.620  47.790  81.720  1.00  0.00           C
ATOM    780  HA  ALA A  49     107.150  47.600  82.680  1.00  0.00           H
ATOM    781  CB  ALA A  49     107.270  49.280  81.540  1.00  0.00           C
ATOM    782  HB1 ALA A  49     107.590  49.570  80.540  1.00  0.00           H
ATOM    783  HB2 ALA A  49     106.200  49.490  81.540  1.00  0.00           H
ATOM    784  HB3 ALA A  49     107.740  49.880  82.320  1.00  0.00           H
ATOM    785  C   ALA A  49     106.850  46.980  80.620  1.00  0.00           C
ATOM    786  O   ALA A  49     107.390  46.660  79.550  1.00  0.00           O
ATOM    787  N   THR A  50     105.620  46.600  80.870  1.00  0.00           N
ATOM    788  H   THR A  50     105.220  47.030  81.690  1.00  0.00           H
ATOM    789  CA  THR A  50     104.690  46.110  79.800  1.00  0.00           C
ATOM    790  HA  THR A  50     105.230  45.670  78.960  1.00  0.00           H
ATOM    791  CB  THR A  50     103.630  45.150  80.260  1.00  0.00           C
ATOM    792  HB  THR A  50     102.870  44.950  79.510  1.00  0.00           H
ATOM    793  CG2 THR A  50     104.350  43.820  80.600  1.00  0.00           C
ATOM    794 1HG2 THR A  50     104.690  43.300  79.700  1.00  0.00           H
ATOM    795 2HG2 THR A  50     105.130  43.830  81.360  1.00  0.00           H
ATOM    796 3HG2 THR A  50     103.520  43.190  80.910  1.00  0.00           H
ATOM    797  OG1 THR A  50     102.910  45.520  81.440  1.00  0.00           O
ATOM    798  HG1 THR A  50     102.150  46.050  81.190  1.00  0.00           H
ATOM    799  C   THR A  50     104.050  47.310  79.040  1.00  0.00           C
ATOM    800  O   THR A  50     104.070  47.350  77.840  1.00  0.00           O
ATOM    801  N   ASN A  51     103.630  48.310  79.810  1.00  0.00           N
ATOM    802  H   ASN A  51     103.460  48.110  80.790  1.00  0.00           H
ATOM    803  CA  ASN A  51     103.550  49.700  79.540  1.00  0.00           C
ATOM    804  HA  ASN A  51     104.190  49.990  78.700  1.00  0.00           H
ATOM    805  CB  ASN A  51     102.070  50.150  79.320  1.00  0.00           C
ATOM    806  HB1 ASN A  51     102.140  51.180  78.990  1.00  0.00           H
ATOM    807  HB2 ASN A  51     101.450  49.830  80.160  1.00  0.00           H
ATOM    808  CG  ASN A  51     101.500  49.490  78.110  1.00  0.00           C
ATOM    809  OD1 ASN A  51     101.750  49.830  76.950  1.00  0.00           O
ATOM    810  ND2 ASN A  51     100.790  48.420  78.380  1.00  0.00           N
ATOM    811 1HD2 ASN A  51     100.800  47.940  79.270  1.00  0.00           H
ATOM    812 2HD2 ASN A  51     100.420  47.920  77.590  1.00  0.00           H
ATOM    813  C   ASN A  51     104.000  50.550  80.700  1.00  0.00           C
ATOM    814  O   ASN A  51     103.730  50.270  81.860  1.00  0.00           O
ATOM    815  N   GLY A  52     104.540  51.740  80.400  1.00  0.00           N
ATOM    816  H   GLY A  52     104.650  52.000  79.430  1.00  0.00           H
ATOM    817  CA  GLY A  52     104.990  52.710  81.450  1.00  0.00           C
ATOM    818  HA1 GLY A  52     105.560  53.470  80.930  1.00  0.00           H
ATOM    819  HA2 GLY A  52     105.640  52.050  82.020  1.00  0.00           H
ATOM    820  C   GLY A  52     103.880  53.350  82.350  1.00  0.00           C
ATOM    821  O   GLY A  52     104.270  53.800  83.430  1.00  0.00           O
ATOM    822  N   SER A  53     102.660  53.190  81.970  1.00  0.00           N
ATOM    823  H   SER A  53     102.500  52.660  81.130  1.00  0.00           H
ATOM    824  CA  SER A  53     101.430  53.480  82.820  1.00  0.00           C
ATOM    825  HA  SER A  53     101.610  54.140  83.680  1.00  0.00           H
ATOM    826  CB  SER A  53     100.430  54.150  81.950  1.00  0.00           C
ATOM    827  HB1 SER A  53      99.530  54.490  82.460  1.00  0.00           H
ATOM    828  HB2 SER A  53     100.150  53.560  81.080  1.00  0.00           H
ATOM    829  OG  SER A  53     101.020  55.300  81.310  1.00  0.00           O
ATOM    830  HG  SER A  53     101.680  54.910  80.730  1.00  0.00           H
ATOM    831  C   SER A  53     100.770  52.260  83.500  1.00  0.00           C
ATOM    832  O   SER A  53      99.590  52.270  83.940  1.00  0.00           O
ATOM    833  N   GLU A  54     101.540  51.150  83.590  1.00  0.00           N
ATOM    834  H   GLU A  54     102.510  51.110  83.330  1.00  0.00           H
ATOM    835  CA  GLU A  54     101.200  50.050  84.450  1.00  0.00           C
ATOM    836  HA  GLU A  54     100.670  50.440  85.320  1.00  0.00           H
ATOM    837  CB  GLU A  54     100.310  49.080  83.690  1.00  0.00           C
ATOM    838  HB1 GLU A  54      99.570  49.670  83.150  1.00  0.00           H
ATOM    839  HB2 GLU A  54      99.840  48.440  84.430  1.00  0.00           H
ATOM    840  CG  GLU A  54     101.170  48.150  82.730  1.00  0.00           C
ATOM    841  HG1 GLU A  54     101.680  47.410  83.350  1.00  0.00           H
ATOM    842  HG2 GLU A  54     101.890  48.720  82.150  1.00  0.00           H
ATOM    843  CD  GLU A  54     100.290  47.390  81.770  1.00  0.00           C
ATOM    844  OE1 GLU A  54     100.870  47.020  80.680  1.00  0.00           O
ATOM    845  OE2 GLU A  54      99.100  47.070  82.080  1.00  0.00           O
ATOM    846  C   GLU A  54     102.490  49.420  85.020  1.00  0.00           C
ATOM    847  O   GLU A  54     103.570  49.700  84.550  1.00  0.00           O
ATOM    848  N   LEU A  55     102.300  48.440  85.910  1.00  0.00           N
ATOM    849  H   LEU A  55     101.320  48.300  86.110  1.00  0.00           H
ATOM    850  CA  LEU A  55     103.420  47.780  86.600  1.00  0.00           C
ATOM    851  HA  LEU A  55     104.130  48.570  86.830  1.00  0.00           H
ATOM    852  CB  LEU A  55     102.840  47.260  88.020  1.00  0.00           C
ATOM    853  HB1 LEU A  55     102.350  48.100  88.510  1.00  0.00           H
ATOM    854  HB2 LEU A  55     103.730  47.020  88.590  1.00  0.00           H
ATOM    855  CG  LEU A  55     101.850  46.130  88.130  1.00  0.00           C
ATOM    856  HG  LEU A  55     101.530  46.180  89.180  1.00  0.00           H
ATOM    857  CD1 LEU A  55     100.580  46.290  87.270  1.00  0.00           C
ATOM    858 1HD1 LEU A  55     100.070  47.240  87.420  1.00  0.00           H
ATOM    859 2HD1 LEU A  55     100.810  46.270  86.200  1.00  0.00           H
ATOM    860 3HD1 LEU A  55      99.890  45.500  87.560  1.00  0.00           H
ATOM    861  CD2 LEU A  55     102.450  44.730  88.040  1.00  0.00           C
ATOM    862 1HD2 LEU A  55     102.990  44.510  87.120  1.00  0.00           H
ATOM    863 2HD2 LEU A  55     103.230  44.650  88.800  1.00  0.00           H
ATOM    864 3HD2 LEU A  55     101.600  44.050  88.150  1.00  0.00           H
ATOM    865  C   LEU A  55     104.130  46.650  85.850  1.00  0.00           C
ATOM    866  O   LEU A  55     103.570  46.130  84.890  1.00  0.00           O
ATOM    867  N   VAL A  56     105.230  46.150  86.450  1.00  0.00           N
ATOM    868  H   VAL A  56     105.670  46.690  87.190  1.00  0.00           H
ATOM    869  CA  VAL A  56     105.720  44.790  86.250  1.00  0.00           C
ATOM    870  HA  VAL A  56     104.980  44.190  85.710  1.00  0.00           H
ATOM    871  CB  VAL A  56     107.010  44.710  85.450  1.00  0.00           C
ATOM    872  HB  VAL A  56     107.260  43.650  85.370  1.00  0.00           H
ATOM    873  CG1 VAL A  56     106.780  45.350  84.090  1.00  0.00           C
ATOM    874 1HG1 VAL A  56     106.600  46.430  84.090  1.00  0.00           H
ATOM    875 2HG1 VAL A  56     107.590  45.250  83.380  1.00  0.00           H
ATOM    876 3HG1 VAL A  56     105.910  44.830  83.690  1.00  0.00           H
ATOM    877  CG2 VAL A  56     108.240  45.340  86.100  1.00  0.00           C
ATOM    878 1HG2 VAL A  56     108.250  45.040  87.150  1.00  0.00           H
ATOM    879 2HG2 VAL A  56     109.090  44.910  85.560  1.00  0.00           H
ATOM    880 3HG2 VAL A  56     108.250  46.430  86.080  1.00  0.00           H
ATOM    881  C   VAL A  56     105.890  44.080  87.620  1.00  0.00           C
ATOM    882  O   VAL A  56     105.990  44.710  88.640  1.00  0.00           O
ATOM    883  N   THR A  57     105.870  42.740  87.600  1.00  0.00           N
ATOM    884  H   THR A  57     105.800  42.350  86.670  1.00  0.00           H
ATOM    885  CA  THR A  57     106.010  41.900  88.770  1.00  0.00           C
ATOM    886  HA  THR A  57     105.840  42.550  89.630  1.00  0.00           H
ATOM    887  CB  THR A  57     104.890  40.830  88.930  1.00  0.00           C
ATOM    888  HB  THR A  57     105.200  40.050  88.230  1.00  0.00           H
ATOM    889  CG2 THR A  57     104.690  40.320  90.360  1.00  0.00           C
ATOM    890 1HG2 THR A  57     105.420  39.580  90.690  1.00  0.00           H
ATOM    891 2HG2 THR A  57     104.620  41.160  91.060  1.00  0.00           H
ATOM    892 3HG2 THR A  57     103.810  39.700  90.480  1.00  0.00           H
ATOM    893  OG1 THR A  57     103.640  41.460  88.550  1.00  0.00           O
ATOM    894  HG1 THR A  57     103.750  41.830  87.670  1.00  0.00           H
ATOM    895  C   THR A  57     107.360  41.270  88.890  1.00  0.00           C
ATOM    896  O   THR A  57     108.020  40.730  87.910  1.00  0.00           O
ATOM    897  N   VAL A  58     107.870  41.260  90.130  1.00  0.00           N
ATOM    898  H   VAL A  58     107.310  41.630  90.890  1.00  0.00           H
ATOM    899  CA  VAL A  58     109.090  40.600  90.550  1.00  0.00           C
ATOM    900  HA  VAL A  58     109.610  40.250  89.660  1.00  0.00           H
ATOM    901  CB  VAL A  58     110.040  41.590  91.300  1.00  0.00           C
ATOM    902  HB  VAL A  58     109.570  41.890  92.240  1.00  0.00           H
ATOM    903  CG1 VAL A  58     111.460  40.990  91.560  1.00  0.00           C
ATOM    904 1HG1 VAL A  58     111.370  40.120  92.220  1.00  0.00           H
ATOM    905 2HG1 VAL A  58     111.880  40.710  90.590  1.00  0.00           H
ATOM    906 3HG1 VAL A  58     112.060  41.760  92.040  1.00  0.00           H
ATOM    907  CG2 VAL A  58     110.270  43.010  90.630  1.00  0.00           C
ATOM    908 1HG2 VAL A  58     110.810  43.660  91.320  1.00  0.00           H
ATOM    909 2HG2 VAL A  58     110.880  42.930  89.740  1.00  0.00           H
ATOM    910 3HG2 VAL A  58     109.280  43.450  90.510  1.00  0.00           H
ATOM    911  C   VAL A  58     108.720  39.440  91.510  1.00  0.00           C
ATOM    912  O   VAL A  58     107.980  39.590  92.480  1.00  0.00           O
ATOM    913  N   GLN A  59     109.210  38.290  91.140  1.00  0.00           N
ATOM    914  H   GLN A  59     109.690  38.130  90.270  1.00  0.00           H
ATOM    915  CA  GLN A  59     109.170  37.090  91.960  1.00  0.00           C
ATOM    916  HA  GLN A  59     108.290  37.140  92.590  1.00  0.00           H
ATOM    917  CB  GLN A  59     109.060  35.920  90.930  1.00  0.00           C
ATOM    918  HB1 GLN A  59     109.990  35.810  90.370  1.00  0.00           H
ATOM    919  HB2 GLN A  59     108.270  36.100  90.200  1.00  0.00           H
ATOM    920  CG  GLN A  59     108.890  34.620  91.670  1.00  0.00           C
ATOM    921  HG1 GLN A  59     107.960  34.540  92.230  1.00  0.00           H
ATOM    922  HG2 GLN A  59     109.790  34.470  92.270  1.00  0.00           H
ATOM    923  CD  GLN A  59     108.750  33.460  90.670  1.00  0.00           C
ATOM    924  OE1 GLN A  59     107.660  33.040  90.320  1.00  0.00           O
ATOM    925  NE2 GLN A  59     109.790  32.890  90.180  1.00  0.00           N
ATOM    926 1HE2 GLN A  59     110.700  33.270  90.370  1.00  0.00           H
ATOM    927 2HE2 GLN A  59     109.670  32.210  89.440  1.00  0.00           H
ATOM    928  C   GLN A  59     110.400  37.010  92.880  1.00  0.00           C
ATOM    929  O   GLN A  59     111.540  37.160  92.410  1.00  0.00           O
ATOM    930  N   LEU A  60     110.170  36.660  94.120  1.00  0.00           N
ATOM    931  H   LEU A  60     109.240  36.390  94.410  1.00  0.00           H
ATOM    932  CA  LEU A  60     111.180  36.610  95.240  1.00  0.00           C
ATOM    933  HA  LEU A  60     112.150  36.910  94.850  1.00  0.00           H
ATOM    934  CB  LEU A  60     110.830  37.670  96.340  1.00  0.00           C
ATOM    935  HB1 LEU A  60     111.540  37.590  97.160  1.00  0.00           H
ATOM    936  HB2 LEU A  60     109.890  37.300  96.770  1.00  0.00           H
ATOM    937  CG  LEU A  60     110.730  39.080  95.850  1.00  0.00           C
ATOM    938  HG  LEU A  60     110.000  39.180  95.050  1.00  0.00           H
ATOM    939  CD1 LEU A  60     110.200  40.140  96.930  1.00  0.00           C
ATOM    940 1HD1 LEU A  60     110.630  39.890  97.900  1.00  0.00           H
ATOM    941 2HD1 LEU A  60     110.700  41.080  96.700  1.00  0.00           H
ATOM    942 3HD1 LEU A  60     109.130  40.350  96.960  1.00  0.00           H
ATOM    943  CD2 LEU A  60     112.070  39.500  95.330  1.00  0.00           C
ATOM    944 1HD2 LEU A  60     112.030  40.510  94.940  1.00  0.00           H
ATOM    945 2HD2 LEU A  60     112.820  39.330  96.100  1.00  0.00           H
ATOM    946 3HD2 LEU A  60     112.380  38.870  94.490  1.00  0.00           H
ATOM    947  C   LEU A  60     111.310  35.180  95.760  1.00  0.00           C
ATOM    948  O   LEU A  60     110.330  34.590  96.040  1.00  0.00           O
ATOM    949  N   MET A  61     112.490  34.630  95.970  1.00  0.00           N
ATOM    950  H   MET A  61     113.330  35.130  95.730  1.00  0.00           H
ATOM    951  CA  MET A  61     112.730  33.560  96.920  1.00  0.00           C
ATOM    952  HA  MET A  61     111.820  33.500  97.520  1.00  0.00           H
ATOM    953  CB  MET A  61     112.920  32.210  96.200  1.00  0.00           C
ATOM    954  HB1 MET A  61     113.930  32.310  95.790  1.00  0.00           H
ATOM    955  HB2 MET A  61     112.170  32.280  95.420  1.00  0.00           H
ATOM    956  CG  MET A  61     112.950  30.900  97.030  1.00  0.00           C
ATOM    957  HG1 MET A  61     113.730  30.980  97.800  1.00  0.00           H
ATOM    958  HG2 MET A  61     113.260  29.980  96.540  1.00  0.00           H
ATOM    959  SD  MET A  61     111.430  30.420  97.840  1.00  0.00           S
ATOM    960  CE  MET A  61     112.130  29.290  99.090  1.00  0.00           C
ATOM    961  HE1 MET A  61     112.630  29.820  99.890  1.00  0.00           H
ATOM    962  HE2 MET A  61     111.350  28.710  99.580  1.00  0.00           H
ATOM    963  HE3 MET A  61     112.830  28.600  98.610  1.00  0.00           H
ATOM    964  C   MET A  61     113.870  33.920  97.850  1.00  0.00           C
ATOM    965  O   MET A  61     114.560  34.960  97.630  1.00  0.00           O
ATOM    966  N   VAL A  62     113.910  33.200  98.970  1.00  0.00           N
ATOM    967  H   VAL A  62     113.320  32.390  98.970  1.00  0.00           H
ATOM    968  CA  VAL A  62     114.940  33.400 100.080  1.00  0.00           C
ATOM    969  HA  VAL A  62     115.810  33.950  99.730  1.00  0.00           H
ATOM    970  CB  VAL A  62     114.290  34.330 101.200  1.00  0.00           C
ATOM    971  HB  VAL A  62     113.270  34.000 101.400  1.00  0.00           H
ATOM    972  CG1 VAL A  62     115.010  34.350 102.570  1.00  0.00           C
ATOM    973 1HG1 VAL A  62     116.010  34.770 102.460  1.00  0.00           H
ATOM    974 2HG1 VAL A  62     114.450  34.930 103.300  1.00  0.00           H
ATOM    975 3HG1 VAL A  62     115.140  33.380 103.060  1.00  0.00           H
ATOM    976  CG2 VAL A  62     114.380  35.840 100.710  1.00  0.00           C
ATOM    977 1HG2 VAL A  62     113.900  36.500 101.440  1.00  0.00           H
ATOM    978 2HG2 VAL A  62     115.440  36.020 100.520  1.00  0.00           H
ATOM    979 3HG2 VAL A  62     113.730  35.980  99.860  1.00  0.00           H
ATOM    980  C   VAL A  62     115.420  31.980 100.660  1.00  0.00           C
ATOM    981  O   VAL A  62     114.670  31.010 100.800  1.00  0.00           O
ATOM    982  N   SER A  63     116.710  31.860 100.930  1.00  0.00           N
ATOM    983  H   SER A  63     117.260  32.670 100.670  1.00  0.00           H
ATOM    984  CA  SER A  63     117.220  30.830 101.830  1.00  0.00           C
ATOM    985  HA  SER A  63     116.340  30.210 102.020  1.00  0.00           H
ATOM    986  CB  SER A  63     118.330  29.980 101.150  1.00  0.00           C
ATOM    987  HB1 SER A  63     118.420  29.010 101.640  1.00  0.00           H
ATOM    988  HB2 SER A  63     119.320  30.440 101.130  1.00  0.00           H
ATOM    989  OG  SER A  63     118.030  29.590  99.800  1.00  0.00           O
ATOM    990  HG  SER A  63     117.970  30.350  99.230  1.00  0.00           H
ATOM    991  C   SER A  63     117.710  31.520 103.180  1.00  0.00           C
ATOM    992  O   SER A  63     118.270  32.580 103.130  1.00  0.00           O
ATOM    993  N   LEU A  64     117.670  30.780 104.290  1.00  0.00           N
ATOM    994  H   LEU A  64     117.240  29.880 104.170  1.00  0.00           H
ATOM    995  CA  LEU A  64     118.590  30.980 105.390  1.00  0.00           C
ATOM    996  HA  LEU A  64     118.920  32.010 105.410  1.00  0.00           H
ATOM    997  CB  LEU A  64     117.710  30.720 106.680  1.00  0.00           C
ATOM    998  HB1 LEU A  64     117.270  29.730 106.620  1.00  0.00           H
ATOM    999  HB2 LEU A  64     116.900  31.450 106.660  1.00  0.00           H
ATOM   1000  CG  LEU A  64     118.540  30.910 107.980  1.00  0.00           C
ATOM   1001  HG  LEU A  64     119.370  30.210 108.020  1.00  0.00           H
ATOM   1002  CD1 LEU A  64     118.940  32.400 108.150  1.00  0.00           C
ATOM   1003 1HD1 LEU A  64     118.040  33.010 108.090  1.00  0.00           H
ATOM   1004 2HD1 LEU A  64     119.370  32.510 109.140  1.00  0.00           H
ATOM   1005 3HD1 LEU A  64     119.620  32.690 107.340  1.00  0.00           H
ATOM   1006  CD2 LEU A  64     117.870  30.330 109.220  1.00  0.00           C
ATOM   1007 1HD2 LEU A  64     116.900  30.820 109.330  1.00  0.00           H
ATOM   1008 2HD2 LEU A  64     117.810  29.250 109.190  1.00  0.00           H
ATOM   1009 3HD2 LEU A  64     118.490  30.400 110.110  1.00  0.00           H
ATOM   1010  C   LEU A  64     119.800  30.040 105.300  1.00  0.00           C
ATOM   1011  O   LEU A  64     119.670  28.840 105.440  1.00  0.00           O
ATOM   1012  N   ALA A  65     121.040  30.620 105.150  1.00  0.00           N
ATOM   1013  H   ALA A  65     121.070  31.600 104.890  1.00  0.00           H
ATOM   1014  CA  ALA A  65     122.250  29.740 105.080  1.00  0.00           C
ATOM   1015  HA  ALA A  65     122.010  28.810 104.590  1.00  0.00           H
ATOM   1016  CB  ALA A  65     123.290  30.510 104.240  1.00  0.00           C
ATOM   1017  HB1 ALA A  65     124.240  29.980 104.190  1.00  0.00           H
ATOM   1018  HB2 ALA A  65     122.910  30.690 103.230  1.00  0.00           H
ATOM   1019  HB3 ALA A  65     123.580  31.470 104.650  1.00  0.00           H
ATOM   1020  C   ALA A  65     122.810  29.350 106.460  1.00  0.00           C
ATOM   1021  O   ALA A  65     123.070  28.200 106.710  1.00  0.00           O
ATOM   1022  N   GLN A  66     123.000  30.290 107.380  1.00  0.00           N
ATOM   1023  H   GLN A  66     122.730  31.220 107.090  1.00  0.00           H
ATOM   1024  CA  GLN A  66     123.380  30.080 108.750  1.00  0.00           C
ATOM   1025  HA  GLN A  66     122.980  29.130 109.110  1.00  0.00           H
ATOM   1026  CB  GLN A  66     124.860  30.030 108.930  1.00  0.00           C
ATOM   1027  HB1 GLN A  66     125.110  30.200 109.970  1.00  0.00           H
ATOM   1028  HB2 GLN A  66     125.390  30.860 108.470  1.00  0.00           H
ATOM   1029  CG  GLN A  66     125.630  28.790 108.470  1.00  0.00           C
ATOM   1030  HG1 GLN A  66     125.170  27.860 108.790  1.00  0.00           H
ATOM   1031  HG2 GLN A  66     126.620  28.780 108.940  1.00  0.00           H
ATOM   1032  CD  GLN A  66     125.990  28.780 106.950  1.00  0.00           C
ATOM   1033  OE1 GLN A  66     126.290  29.880 106.460  1.00  0.00           O
ATOM   1034  NE2 GLN A  66     125.930  27.760 106.190  1.00  0.00           N
ATOM   1035 1HE2 GLN A  66     125.590  26.960 106.710  1.00  0.00           H
ATOM   1036 2HE2 GLN A  66     125.980  27.810 105.190  1.00  0.00           H
ATOM   1037  C   GLN A  66     122.840  31.160 109.680  1.00  0.00           C
ATOM   1038  O   GLN A  66     122.590  32.290 109.290  1.00  0.00           O
ATOM   1039  N   LEU A  67     122.680  30.820 110.990  1.00  0.00           N
ATOM   1040  H   LEU A  67     122.820  29.850 111.220  1.00  0.00           H
ATOM   1041  CA  LEU A  67     122.360  31.730 112.100  1.00  0.00           C
ATOM   1042  HA  LEU A  67     122.050  32.640 111.580  1.00  0.00           H
ATOM   1043  CB  LEU A  67     121.200  31.140 112.920  1.00  0.00           C
ATOM   1044  HB1 LEU A  67     121.490  30.140 113.220  1.00  0.00           H
ATOM   1045  HB2 LEU A  67     120.300  31.110 112.290  1.00  0.00           H
ATOM   1046  CG  LEU A  67     120.810  31.950 114.210  1.00  0.00           C
ATOM   1047  HG  LEU A  67     121.710  31.860 114.820  1.00  0.00           H
ATOM   1048  CD1 LEU A  67     120.300  33.390 114.050  1.00  0.00           C
ATOM   1049 1HD1 LEU A  67     119.420  33.300 113.420  1.00  0.00           H
ATOM   1050 2HD1 LEU A  67     120.080  33.800 115.030  1.00  0.00           H
ATOM   1051 3HD1 LEU A  67     121.080  34.020 113.620  1.00  0.00           H
ATOM   1052  CD2 LEU A  67     119.660  31.230 114.930  1.00  0.00           C
ATOM   1053 1HD2 LEU A  67     119.260  31.810 115.770  1.00  0.00           H
ATOM   1054 2HD2 LEU A  67     118.840  31.150 114.210  1.00  0.00           H
ATOM   1055 3HD2 LEU A  67     119.890  30.190 115.160  1.00  0.00           H
ATOM   1056  C   LEU A  67     123.660  32.030 112.840  1.00  0.00           C
ATOM   1057  O   LEU A  67     124.190  31.070 113.470  1.00  0.00           O
ATOM   1058  N   ILE A  68     124.220  33.230 112.710  1.00  0.00           N
ATOM   1059  H   ILE A  68     123.640  33.900 112.220  1.00  0.00           H
ATOM   1060  CA  ILE A  68     125.540  33.610 113.010  1.00  0.00           C
ATOM   1061  HA  ILE A  68     126.220  32.810 112.700  1.00  0.00           H
ATOM   1062  CB  ILE A  68     126.010  34.850 112.310  1.00  0.00           C
ATOM   1063  HB  ILE A  68     125.620  35.720 112.840  1.00  0.00           H
ATOM   1064  CG2 ILE A  68     127.540  34.900 112.560  1.00  0.00           C
ATOM   1065 1HG2 ILE A  68     127.840  35.850 112.110  1.00  0.00           H
ATOM   1066 2HG2 ILE A  68     127.890  34.650 113.560  1.00  0.00           H
ATOM   1067 3HG2 ILE A  68     128.010  34.090 112.010  1.00  0.00           H
ATOM   1068  CG1 ILE A  68     125.620  34.880 110.800  1.00  0.00           C
ATOM   1069 1HG1 ILE A  68     124.530  34.980 110.720  1.00  0.00           H
ATOM   1070 2HG1 ILE A  68     125.840  33.910 110.340  1.00  0.00           H
ATOM   1071  CD  ILE A  68     126.350  36.060 110.040  1.00  0.00           C
ATOM   1072  HD1 ILE A  68     126.080  37.010 110.500  1.00  0.00           H
ATOM   1073  HD2 ILE A  68     127.440  36.020 109.950  1.00  0.00           H
ATOM   1074  HD3 ILE A  68     125.940  36.110 109.030  1.00  0.00           H
ATOM   1075  C   ILE A  68     125.630  33.780 114.520  1.00  0.00           C
ATOM   1076  O   ILE A  68     126.400  33.030 115.130  1.00  0.00           O
ATOM   1077  N   SER A  69     124.850  34.690 115.070  1.00  0.00           N
ATOM   1078  H   SER A  69     124.360  35.350 114.480  1.00  0.00           H
ATOM   1079  CA  SER A  69     124.780  34.990 116.560  1.00  0.00           C
ATOM   1080  HA  SER A  69     125.150  34.180 117.190  1.00  0.00           H
ATOM   1081  CB  SER A  69     125.760  36.150 116.860  1.00  0.00           C
ATOM   1082  HB1 SER A  69     125.410  36.840 117.620  1.00  0.00           H
ATOM   1083  HB2 SER A  69     125.670  36.800 115.980  1.00  0.00           H
ATOM   1084  OG  SER A  69     127.160  35.820 116.830  1.00  0.00           O
ATOM   1085  HG  SER A  69     127.290  35.120 117.470  1.00  0.00           H
ATOM   1086  C   SER A  69     123.450  35.400 116.950  1.00  0.00           C
ATOM   1087  O   SER A  69     122.740  36.090 116.230  1.00  0.00           O
ATOM   1088  N   VAL A  70     123.080  35.200 118.230  1.00  0.00           N
ATOM   1089  H   VAL A  70     123.630  34.500 118.690  1.00  0.00           H
ATOM   1090  CA  VAL A  70     121.860  35.650 119.000  1.00  0.00           C
ATOM   1091  HA  VAL A  70     121.450  36.440 118.370  1.00  0.00           H
ATOM   1092  CB  VAL A  70     120.750  34.660 119.080  1.00  0.00           C
ATOM   1093  HB  VAL A  70     121.070  33.870 119.760  1.00  0.00           H
ATOM   1094  CG1 VAL A  70     119.430  35.080 119.750  1.00  0.00           C
ATOM   1095 1HG1 VAL A  70     118.700  34.280 119.800  1.00  0.00           H
ATOM   1096 2HG1 VAL A  70     119.690  35.320 120.790  1.00  0.00           H
ATOM   1097 3HG1 VAL A  70     119.010  35.990 119.310  1.00  0.00           H
ATOM   1098  CG2 VAL A  70     120.480  33.990 117.690  1.00  0.00           C
ATOM   1099 1HG2 VAL A  70     119.760  34.640 117.190  1.00  0.00           H
ATOM   1100 2HG2 VAL A  70     121.380  33.780 117.100  1.00  0.00           H
ATOM   1101 3HG2 VAL A  70     120.060  33.020 117.930  1.00  0.00           H
ATOM   1102  C   VAL A  70     122.270  36.310 120.230  1.00  0.00           C
ATOM   1103  O   VAL A  70     123.050  35.790 121.090  1.00  0.00           O
ATOM   1104  N   HIS A  71     121.840  37.580 120.320  1.00  0.00           N
ATOM   1105  H   HIS A  71     121.310  37.950 119.540  1.00  0.00           H
ATOM   1106  CA  HIS A  71     122.290  38.470 121.380  1.00  0.00           C
ATOM   1107  HA  HIS A  71     123.050  38.040 122.040  1.00  0.00           H
ATOM   1108  CB  HIS A  71     122.910  39.680 120.760  1.00  0.00           C
ATOM   1109  HB1 HIS A  71     123.460  40.190 121.560  1.00  0.00           H
ATOM   1110  HB2 HIS A  71     122.190  40.350 120.290  1.00  0.00           H
ATOM   1111  CG  HIS A  71     124.030  39.400 119.770  1.00  0.00           C
ATOM   1112  ND1 HIS A  71     125.390  39.210 120.130  1.00  0.00           N
ATOM   1113  CE1 HIS A  71     126.070  39.100 118.950  1.00  0.00           C
ATOM   1114  HE1 HIS A  71     127.110  38.800 118.900  1.00  0.00           H
ATOM   1115  NE2 HIS A  71     125.200  39.280 117.900  1.00  0.00           N
ATOM   1116  HE2 HIS A  71     125.550  39.320 116.950  1.00  0.00           H
ATOM   1117  CD2 HIS A  71     123.950  39.520 118.390  1.00  0.00           C
ATOM   1118  HD2 HIS A  71     123.070  39.780 117.830  1.00  0.00           H
ATOM   1119  C   HIS A  71     121.060  38.710 122.310  1.00  0.00           C
ATOM   1120  O   HIS A  71     120.220  39.510 121.950  1.00  0.00           O
ATOM   1121  N   GLU A  72     120.990  37.980 123.410  1.00  0.00           N
ATOM   1122  H   GLU A  72     121.770  37.360 123.590  1.00  0.00           H
ATOM   1123  CA  GLU A  72     119.790  37.780 124.250  1.00  0.00           C
ATOM   1124  HA  GLU A  72     118.870  37.780 123.660  1.00  0.00           H
ATOM   1125  CB  GLU A  72     119.760  36.430 124.890  1.00  0.00           C
ATOM   1126  HB1 GLU A  72     118.800  36.240 125.350  1.00  0.00           H
ATOM   1127  HB2 GLU A  72     120.570  36.550 125.620  1.00  0.00           H
ATOM   1128  CG  GLU A  72     120.000  35.260 124.010  1.00  0.00           C
ATOM   1129  HG1 GLU A  72     120.900  35.350 123.410  1.00  0.00           H
ATOM   1130  HG2 GLU A  72     119.190  35.110 123.290  1.00  0.00           H
ATOM   1131  CD  GLU A  72     120.170  33.950 124.790  1.00  0.00           C
ATOM   1132  OE1 GLU A  72     119.580  33.750 125.850  1.00  0.00           O
ATOM   1133  OE2 GLU A  72     120.980  33.080 124.340  1.00  0.00           O
ATOM   1134  C   GLU A  72     119.560  38.900 125.340  1.00  0.00           C
ATOM   1135  O   GLU A  72     118.470  38.940 125.890  1.00  0.00           O
ATOM   1136  N   ARG A  73     120.480  39.790 125.580  1.00  0.00           N
ATOM   1137  H   ARG A  73     121.280  39.720 124.980  1.00  0.00           H
ATOM   1138  CA  ARG A  73     120.310  40.940 126.450  1.00  0.00           C
ATOM   1139  HA  ARG A  73     119.360  40.900 127.000  1.00  0.00           H
ATOM   1140  CB  ARG A  73     121.550  41.230 127.310  1.00  0.00           C
ATOM   1141  HB1 ARG A  73     121.310  42.130 127.880  1.00  0.00           H
ATOM   1142  HB2 ARG A  73     122.430  41.430 126.700  1.00  0.00           H
ATOM   1143  CG  ARG A  73     121.770  40.100 128.290  1.00  0.00           C
ATOM   1144  HG1 ARG A  73     121.920  39.200 127.690  1.00  0.00           H
ATOM   1145  HG2 ARG A  73     120.830  39.980 128.820  1.00  0.00           H
ATOM   1146  CD  ARG A  73     122.960  40.520 129.190  1.00  0.00           C
ATOM   1147  HD1 ARG A  73     123.180  39.680 129.840  1.00  0.00           H
ATOM   1148  HD2 ARG A  73     122.690  41.390 129.780  1.00  0.00           H
ATOM   1149  NE  ARG A  73     124.210  40.650 128.410  1.00  0.00           N
ATOM   1150  HE  ARG A  73     124.590  39.790 128.030  1.00  0.00           H
ATOM   1151  CZ  ARG A  73     124.860  41.710 128.140  1.00  0.00           C
ATOM   1152  NH1 ARG A  73     124.570  42.870 128.640  1.00  0.00           N
ATOM   1153 1HH1 ARG A  73     123.840  42.920 129.340  1.00  0.00           H
ATOM   1154 2HH1 ARG A  73     125.200  43.620 128.390  1.00  0.00           H
ATOM   1155  NH2 ARG A  73     125.930  41.650 127.280  1.00  0.00           N
ATOM   1156 1HH2 ARG A  73     126.190  40.720 127.000  1.00  0.00           H
ATOM   1157 2HH2 ARG A  73     126.510  42.430 127.000  1.00  0.00           H
ATOM   1158  C   ARG A  73     120.110  42.190 125.560  1.00  0.00           C
ATOM   1159  O   ARG A  73     119.480  43.160 125.970  1.00  0.00           O
ATOM   1160  N   GLU A  74     120.620  42.270 124.290  1.00  0.00           N
ATOM   1161  H   GLU A  74     121.230  41.520 123.980  1.00  0.00           H
ATOM   1162  CA  GLU A  74     120.430  43.370 123.330  1.00  0.00           C
ATOM   1163  HA  GLU A  74     120.270  44.280 123.910  1.00  0.00           H
ATOM   1164  CB  GLU A  74     121.790  43.610 122.640  1.00  0.00           C
ATOM   1165  HB1 GLU A  74     121.880  42.890 121.830  1.00  0.00           H
ATOM   1166  HB2 GLU A  74     122.650  43.580 123.320  1.00  0.00           H
ATOM   1167  CG  GLU A  74     121.790  45.010 121.850  1.00  0.00           C
ATOM   1168  HG1 GLU A  74     121.490  45.760 122.590  1.00  0.00           H
ATOM   1169  HG2 GLU A  74     121.010  44.950 121.100  1.00  0.00           H
ATOM   1170  CD  GLU A  74     123.150  45.430 121.320  1.00  0.00           C
ATOM   1171  OE1 GLU A  74     123.190  46.110 120.270  1.00  0.00           O
ATOM   1172  OE2 GLU A  74     124.160  45.040 121.890  1.00  0.00           O
ATOM   1173  C   GLU A  74     119.280  43.100 122.440  1.00  0.00           C
ATOM   1174  O   GLU A  74     118.740  44.030 121.830  1.00  0.00           O
ATOM   1175  N   GLN A  75     118.640  41.910 122.400  1.00  0.00           N
ATOM   1176  H   GLN A  75     119.010  41.170 122.980  1.00  0.00           H
ATOM   1177  CA  GLN A  75     117.510  41.520 121.500  1.00  0.00           C
ATOM   1178  HA  GLN A  75     117.360  40.450 121.570  1.00  0.00           H
ATOM   1179  CB  GLN A  75     116.140  42.030 122.000  1.00  0.00           C
ATOM   1180  HB1 GLN A  75     115.290  41.950 121.330  1.00  0.00           H
ATOM   1181  HB2 GLN A  75     116.320  43.090 122.150  1.00  0.00           H
ATOM   1182  CG  GLN A  75     115.800  41.380 123.420  1.00  0.00           C
ATOM   1183  HG1 GLN A  75     116.590  41.550 124.140  1.00  0.00           H
ATOM   1184  HG2 GLN A  75     115.700  40.300 123.330  1.00  0.00           H
ATOM   1185  CD  GLN A  75     114.490  41.910 123.790  1.00  0.00           C
ATOM   1186  OE1 GLN A  75     113.430  41.290 123.480  1.00  0.00           O
ATOM   1187  NE2 GLN A  75     114.510  42.990 124.570  1.00  0.00           N
ATOM   1188 1HE2 GLN A  75     115.400  43.370 124.870  1.00  0.00           H
ATOM   1189 2HE2 GLN A  75     113.640  43.220 125.020  1.00  0.00           H
ATOM   1190  C   GLN A  75     117.850  41.750 119.970  1.00  0.00           C
ATOM   1191  O   GLN A  75     117.160  42.420 119.170  1.00  0.00           O
ATOM   1192  N   ILE A  76     118.940  41.100 119.520  1.00  0.00           N
ATOM   1193  H   ILE A  76     119.340  40.430 120.160  1.00  0.00           H
ATOM   1194  CA  ILE A  76     119.500  41.200 118.220  1.00  0.00           C
ATOM   1195  HA  ILE A  76     118.730  41.580 117.560  1.00  0.00           H
ATOM   1196  CB  ILE A  76     120.700  42.120 118.240  1.00  0.00           C
ATOM   1197  HB  ILE A  76     121.390  41.780 119.010  1.00  0.00           H
ATOM   1198  CG2 ILE A  76     121.440  41.920 116.890  1.00  0.00           C
ATOM   1199 1HG2 ILE A  76     122.370  42.500 116.890  1.00  0.00           H
ATOM   1200 2HG2 ILE A  76     121.720  40.880 116.720  1.00  0.00           H
ATOM   1201 3HG2 ILE A  76     120.810  42.260 116.070  1.00  0.00           H
ATOM   1202  CG1 ILE A  76     120.330  43.670 118.380  1.00  0.00           C
ATOM   1203 1HG1 ILE A  76     121.250  44.190 118.660  1.00  0.00           H
ATOM   1204 2HG1 ILE A  76     119.750  43.770 119.300  1.00  0.00           H
ATOM   1205  CD  ILE A  76     119.720  44.330 117.160  1.00  0.00           C
ATOM   1206  HD1 ILE A  76     119.230  45.270 117.400  1.00  0.00           H
ATOM   1207  HD2 ILE A  76     120.480  44.740 116.500  1.00  0.00           H
ATOM   1208  HD3 ILE A  76     119.030  43.590 116.730  1.00  0.00           H
ATOM   1209  C   ILE A  76     119.640  39.760 117.720  1.00  0.00           C
ATOM   1210  O   ILE A  76     120.280  38.980 118.440  1.00  0.00           O
ATOM   1211  N   MET A  77     119.300  39.460 116.460  1.00  0.00           N
ATOM   1212  H   MET A  77     118.860  40.240 115.990  1.00  0.00           H
ATOM   1213  CA  MET A  77     119.740  38.260 115.690  1.00  0.00           C
ATOM   1214  HA  MET A  77     120.240  37.560 116.350  1.00  0.00           H
ATOM   1215  CB  MET A  77     118.610  37.460 115.060  1.00  0.00           C
ATOM   1216  HB1 MET A  77     118.030  37.170 115.940  1.00  0.00           H
ATOM   1217  HB2 MET A  77     119.020  36.520 114.690  1.00  0.00           H
ATOM   1218  CG  MET A  77     117.890  38.040 113.860  1.00  0.00           C
ATOM   1219  HG1 MET A  77     118.660  38.170 113.110  1.00  0.00           H
ATOM   1220  HG2 MET A  77     117.450  39.010 114.130  1.00  0.00           H
ATOM   1221  SD  MET A  77     116.570  36.820 113.400  1.00  0.00           S
ATOM   1222  CE  MET A  77     115.570  37.640 112.120  1.00  0.00           C
ATOM   1223  HE1 MET A  77     114.860  36.930 111.710  1.00  0.00           H
ATOM   1224  HE2 MET A  77     114.940  38.390 112.580  1.00  0.00           H
ATOM   1225  HE3 MET A  77     116.210  38.290 111.520  1.00  0.00           H
ATOM   1226  C   MET A  77     120.760  38.640 114.610  1.00  0.00           C
ATOM   1227  O   MET A  77     120.600  39.700 114.000  1.00  0.00           O
ATOM   1228  N   THR A  78     121.710  37.810 114.290  1.00  0.00           N
ATOM   1229  H   THR A  78     121.780  36.930 114.780  1.00  0.00           H
ATOM   1230  CA  THR A  78     122.650  38.030 113.150  1.00  0.00           C
ATOM   1231  HA  THR A  78     122.400  38.950 112.630  1.00  0.00           H
ATOM   1232  CB  THR A  78     124.070  38.280 113.800  1.00  0.00           C
ATOM   1233  HB  THR A  78     124.600  37.410 114.190  1.00  0.00           H
ATOM   1234  CG2 THR A  78     124.970  38.980 112.780  1.00  0.00           C
ATOM   1235 1HG2 THR A  78     124.870  40.070 112.790  1.00  0.00           H
ATOM   1236 2HG2 THR A  78     126.010  38.700 112.940  1.00  0.00           H
ATOM   1237 3HG2 THR A  78     124.620  38.750 111.770  1.00  0.00           H
ATOM   1238  OG1 THR A  78     124.010  39.260 114.870  1.00  0.00           O
ATOM   1239  HG1 THR A  78     124.920  39.460 115.090  1.00  0.00           H
ATOM   1240  C   THR A  78     122.640  36.880 112.160  1.00  0.00           C
ATOM   1241  O   THR A  78     122.970  35.790 112.540  1.00  0.00           O
ATOM   1242  N   THR A  79     122.400  37.130 110.870  1.00  0.00           N
ATOM   1243  H   THR A  79     122.220  38.080 110.590  1.00  0.00           H
ATOM   1244  CA  THR A  79     121.900  36.070 109.940  1.00  0.00           C
ATOM   1245  HA  THR A  79     122.170  35.070 110.270  1.00  0.00           H
ATOM   1246  CB  THR A  79     120.360  35.910 109.960  1.00  0.00           C
ATOM   1247  HB  THR A  79     120.030  35.370 109.060  1.00  0.00           H
ATOM   1248  CG2 THR A  79     119.710  35.230 111.190  1.00  0.00           C
ATOM   1249 1HG2 THR A  79     119.860  35.740 112.140  1.00  0.00           H
ATOM   1250 2HG2 THR A  79     118.620  35.180 111.120  1.00  0.00           H
ATOM   1251 3HG2 THR A  79     120.120  34.220 111.210  1.00  0.00           H
ATOM   1252  OG1 THR A  79     119.810  37.250 109.910  1.00  0.00           O
ATOM   1253  HG1 THR A  79     118.930  37.090 109.550  1.00  0.00           H
ATOM   1254  C   THR A  79     122.490  36.090 108.510  1.00  0.00           C
ATOM   1255  O   THR A  79     122.870  37.190 108.010  1.00  0.00           O
ATOM   1256  N   ASN A  80     122.570  34.920 107.810  1.00  0.00           N
ATOM   1257  H   ASN A  80     122.200  34.060 108.190  1.00  0.00           H
ATOM   1258  CA  ASN A  80     123.220  34.810 106.470  1.00  0.00           C
ATOM   1259  HA  ASN A  80     123.620  35.750 106.100  1.00  0.00           H
ATOM   1260  CB  ASN A  80     124.390  33.760 106.610  1.00  0.00           C
ATOM   1261  HB1 ASN A  80     123.960  32.810 106.930  1.00  0.00           H
ATOM   1262  HB2 ASN A  80     125.040  34.230 107.350  1.00  0.00           H
ATOM   1263  CG  ASN A  80     125.200  33.590 105.320  1.00  0.00           C
ATOM   1264  OD1 ASN A  80     125.110  34.290 104.300  1.00  0.00           O
ATOM   1265  ND2 ASN A  80     125.890  32.510 105.320  1.00  0.00           N
ATOM   1266 1HD2 ASN A  80     125.790  31.690 105.900  1.00  0.00           H
ATOM   1267 2HD2 ASN A  80     126.340  32.280 104.450  1.00  0.00           H
ATOM   1268  C   ASN A  80     122.080  34.360 105.460  1.00  0.00           C
ATOM   1269  O   ASN A  80     121.450  33.350 105.770  1.00  0.00           O
ATOM   1270  N   VAL A  81     121.850  35.030 104.380  1.00  0.00           N
ATOM   1271  H   VAL A  81     122.380  35.870 104.220  1.00  0.00           H
ATOM   1272  CA  VAL A  81     120.770  34.830 103.460  1.00  0.00           C
ATOM   1273  HA  VAL A  81     120.320  33.880 103.740  1.00  0.00           H
ATOM   1274  CB  VAL A  81     119.710  36.010 103.740  1.00  0.00           C
ATOM   1275  HB  VAL A  81     118.960  35.880 102.960  1.00  0.00           H
ATOM   1276  CG1 VAL A  81     119.090  35.780 105.180  1.00  0.00           C
ATOM   1277 1HG1 VAL A  81     118.520  34.860 105.270  1.00  0.00           H
ATOM   1278 2HG1 VAL A  81     119.840  35.800 105.980  1.00  0.00           H
ATOM   1279 3HG1 VAL A  81     118.380  36.600 105.350  1.00  0.00           H
ATOM   1280  CG2 VAL A  81     120.370  37.410 103.620  1.00  0.00           C
ATOM   1281 1HG2 VAL A  81     120.900  37.420 102.670  1.00  0.00           H
ATOM   1282 2HG2 VAL A  81     119.630  38.210 103.660  1.00  0.00           H
ATOM   1283 3HG2 VAL A  81     121.120  37.620 104.380  1.00  0.00           H
ATOM   1284  C   VAL A  81     121.200  34.780 101.980  1.00  0.00           C
ATOM   1285  O   VAL A  81     122.120  35.430 101.460  1.00  0.00           O
ATOM   1286  N   TRP A  82     120.330  34.120 101.190  1.00  0.00           N
ATOM   1287  H   TRP A  82     119.620  33.570 101.660  1.00  0.00           H
ATOM   1288  CA  TRP A  82     120.300  34.140  99.710  1.00  0.00           C
ATOM   1289  HA  TRP A  82     121.160  34.690  99.340  1.00  0.00           H
ATOM   1290  CB  TRP A  82     120.310  32.660  99.220  1.00  0.00           C
ATOM   1291  HB1 TRP A  82     119.960  32.620  98.190  1.00  0.00           H
ATOM   1292  HB2 TRP A  82     119.600  32.150  99.880  1.00  0.00           H
ATOM   1293  CG  TRP A  82     121.580  31.860  99.180  1.00  0.00           C
ATOM   1294  CD1 TRP A  82     122.780  32.150  99.810  1.00  0.00           C
ATOM   1295  HD1 TRP A  82     122.900  33.020 100.440  1.00  0.00           H
ATOM   1296  NE1 TRP A  82     123.670  31.070  99.620  1.00  0.00           N
ATOM   1297  HE1 TRP A  82     124.610  31.070  99.990  1.00  0.00           H
ATOM   1298  CE2 TRP A  82     123.200  30.190  98.620  1.00  0.00           C
ATOM   1299  CZ2 TRP A  82     123.770  29.130  97.950  1.00  0.00           C
ATOM   1300  HZ2 TRP A  82     124.790  28.820  98.110  1.00  0.00           H
ATOM   1301  CH2 TRP A  82     122.930  28.490  97.050  1.00  0.00           C
ATOM   1302  HH2 TRP A  82     123.300  27.650  96.480  1.00  0.00           H
ATOM   1303  CZ3 TRP A  82     121.600  28.930  96.800  1.00  0.00           C
ATOM   1304  HZ3 TRP A  82     121.100  28.570  95.920  1.00  0.00           H
ATOM   1305  CE3 TRP A  82     121.030  30.000  97.490  1.00  0.00           C
ATOM   1306  HE3 TRP A  82     120.020  30.310  97.280  1.00  0.00           H
ATOM   1307  CD2 TRP A  82     121.840  30.640  98.400  1.00  0.00           C
ATOM   1308  C   TRP A  82     119.070  34.910  99.180  1.00  0.00           C
ATOM   1309  O   TRP A  82     117.940  34.740  99.720  1.00  0.00           O
ATOM   1310  N   LEU A  83     119.250  35.900  98.310  1.00  0.00           N
ATOM   1311  H   LEU A  83     120.150  36.170  97.940  1.00  0.00           H
ATOM   1312  CA  LEU A  83     118.240  36.880  97.990  1.00  0.00           C
ATOM   1313  HA  LEU A  83     117.360  36.700  98.600  1.00  0.00           H
ATOM   1314  CB  LEU A  83     118.790  38.270  98.390  1.00  0.00           C
ATOM   1315  HB1 LEU A  83     118.000  38.950  98.060  1.00  0.00           H
ATOM   1316  HB2 LEU A  83     119.660  38.560  97.800  1.00  0.00           H
ATOM   1317  CG  LEU A  83     119.110  38.490  99.870  1.00  0.00           C
ATOM   1318  HG  LEU A  83     119.830  37.750 100.190  1.00  0.00           H
ATOM   1319  CD1 LEU A  83     119.590  39.930 100.200  1.00  0.00           C
ATOM   1320 1HD1 LEU A  83     118.870  40.680  99.860  1.00  0.00           H
ATOM   1321 2HD1 LEU A  83     119.880  40.150 101.230  1.00  0.00           H
ATOM   1322 3HD1 LEU A  83     120.520  40.040  99.650  1.00  0.00           H
ATOM   1323  CD2 LEU A  83     117.840  38.380 100.680  1.00  0.00           C
ATOM   1324 1HD2 LEU A  83     117.970  38.670 101.720  1.00  0.00           H
ATOM   1325 2HD2 LEU A  83     117.000  38.940 100.270  1.00  0.00           H
ATOM   1326 3HD2 LEU A  83     117.480  37.350 100.740  1.00  0.00           H
ATOM   1327  C   LEU A  83     117.780  36.790  96.540  1.00  0.00           C
ATOM   1328  O   LEU A  83     117.930  37.730  95.750  1.00  0.00           O
ATOM   1329  N   THR A  84     117.080  35.710  96.140  1.00  0.00           N
ATOM   1330  H   THR A  84     116.830  35.030  96.840  1.00  0.00           H
ATOM   1331  CA  THR A  84     116.620  35.490  94.760  1.00  0.00           C
ATOM   1332  HA  THR A  84     117.490  35.520  94.100  1.00  0.00           H
ATOM   1333  CB  THR A  84     116.080  34.090  94.570  1.00  0.00           C
ATOM   1334  HB  THR A  84     115.060  34.060  94.950  1.00  0.00           H
ATOM   1335  CG2 THR A  84     116.250  33.720  93.150  1.00  0.00           C
ATOM   1336 1HG2 THR A  84     117.310  33.730  92.880  1.00  0.00           H
ATOM   1337 2HG2 THR A  84     115.880  32.710  92.980  1.00  0.00           H
ATOM   1338 3HG2 THR A  84     115.710  34.430  92.500  1.00  0.00           H
ATOM   1339  OG1 THR A  84     116.900  33.160  95.270  1.00  0.00           O
ATOM   1340  HG1 THR A  84     116.630  32.250  95.100  1.00  0.00           H
ATOM   1341  C   THR A  84     115.580  36.510  94.240  1.00  0.00           C
ATOM   1342  O   THR A  84     114.620  36.840  94.950  1.00  0.00           O
ATOM   1343  N   GLN A  85     115.780  37.060  93.060  1.00  0.00           N
ATOM   1344  H   GLN A  85     116.630  36.790  92.580  1.00  0.00           H
ATOM   1345  CA  GLN A  85     114.890  37.930  92.390  1.00  0.00           C
ATOM   1346  HA  GLN A  85     113.860  37.860  92.750  1.00  0.00           H
ATOM   1347  CB  GLN A  85     115.290  39.370  92.510  1.00  0.00           C
ATOM   1348  HB1 GLN A  85     114.570  40.030  92.030  1.00  0.00           H
ATOM   1349  HB2 GLN A  85     116.310  39.400  92.110  1.00  0.00           H
ATOM   1350  CG  GLN A  85     115.380  39.950  93.970  1.00  0.00           C
ATOM   1351  HG1 GLN A  85     115.280  39.190  94.750  1.00  0.00           H
ATOM   1352  HG2 GLN A  85     114.540  40.550  94.330  1.00  0.00           H
ATOM   1353  CD  GLN A  85     116.650  40.860  94.020  1.00  0.00           C
ATOM   1354  OE1 GLN A  85     116.720  41.980  93.540  1.00  0.00           O
ATOM   1355  NE2 GLN A  85     117.740  40.340  94.600  1.00  0.00           N
ATOM   1356 1HE2 GLN A  85     117.720  39.430  95.040  1.00  0.00           H
ATOM   1357 2HE2 GLN A  85     118.540  40.950  94.600  1.00  0.00           H
ATOM   1358  C   GLN A  85     114.790  37.530  90.900  1.00  0.00           C
ATOM   1359  O   GLN A  85     115.830  37.270  90.210  1.00  0.00           O
ATOM   1360  N   GLU A  86     113.580  37.420  90.380  1.00  0.00           N
ATOM   1361  H   GLU A  86     112.790  37.620  90.970  1.00  0.00           H
ATOM   1362  CA  GLU A  86     113.190  37.080  89.000  1.00  0.00           C
ATOM   1363  HA  GLU A  86     114.130  37.140  88.460  1.00  0.00           H
ATOM   1364  CB  GLU A  86     112.610  35.650  88.880  1.00  0.00           C
ATOM   1365  HB1 GLU A  86     112.020  35.350  88.010  1.00  0.00           H
ATOM   1366  HB2 GLU A  86     111.950  35.520  89.740  1.00  0.00           H
ATOM   1367  CG  GLU A  86     113.750  34.580  89.020  1.00  0.00           C
ATOM   1368  HG1 GLU A  86     114.410  34.860  89.850  1.00  0.00           H
ATOM   1369  HG2 GLU A  86     114.230  34.480  88.050  1.00  0.00           H
ATOM   1370  CD  GLU A  86     112.960  33.250  89.320  1.00  0.00           C
ATOM   1371  OE1 GLU A  86     112.560  33.100  90.490  1.00  0.00           O
ATOM   1372  OE2 GLU A  86     112.780  32.390  88.430  1.00  0.00           O
ATOM   1373  C   GLU A  86     112.220  38.160  88.400  1.00  0.00           C
ATOM   1374  O   GLU A  86     111.060  38.300  88.810  1.00  0.00           O
ATOM   1375  N   TRP A  87     112.630  38.930  87.400  1.00  0.00           N
ATOM   1376  H   TRP A  87     113.610  38.970  87.140  1.00  0.00           H
ATOM   1377  CA  TRP A  87     111.800  39.790  86.550  1.00  0.00           C
ATOM   1378  HA  TRP A  87     110.780  39.450  86.730  1.00  0.00           H
ATOM   1379  CB  TRP A  87     111.780  41.270  87.090  1.00  0.00           C
ATOM   1380  HB1 TRP A  87     111.440  41.240  88.130  1.00  0.00           H
ATOM   1381  HB2 TRP A  87     111.110  41.870  86.470  1.00  0.00           H
ATOM   1382  CG  TRP A  87     113.070  41.920  86.840  1.00  0.00           C
ATOM   1383  CD1 TRP A  87     113.350  42.740  85.800  1.00  0.00           C
ATOM   1384  HD1 TRP A  87     112.630  43.030  85.050  1.00  0.00           H
ATOM   1385  NE1 TRP A  87     114.730  43.020  85.850  1.00  0.00           N
ATOM   1386  HE1 TRP A  87     115.070  43.750  85.240  1.00  0.00           H
ATOM   1387  CE2 TRP A  87     115.300  42.540  86.970  1.00  0.00           C
ATOM   1388  CZ2 TRP A  87     116.550  42.710  87.540  1.00  0.00           C
ATOM   1389  HZ2 TRP A  87     117.280  43.270  86.970  1.00  0.00           H
ATOM   1390  CH2 TRP A  87     116.890  41.990  88.690  1.00  0.00           C
ATOM   1391  HH2 TRP A  87     117.830  42.030  89.230  1.00  0.00           H
ATOM   1392  CZ3 TRP A  87     115.890  41.220  89.300  1.00  0.00           C
ATOM   1393  HZ3 TRP A  87     116.170  40.640  90.170  1.00  0.00           H
ATOM   1394  CE3 TRP A  87     114.620  41.060  88.730  1.00  0.00           C
ATOM   1395  HE3 TRP A  87     113.910  40.350  89.120  1.00  0.00           H
ATOM   1396  CD2 TRP A  87     114.280  41.740  87.580  1.00  0.00           C
ATOM   1397  C   TRP A  87     112.140  39.700  85.030  1.00  0.00           C
ATOM   1398  O   TRP A  87     113.170  39.100  84.610  1.00  0.00           O
ATOM   1399  N   GLU A  88     111.200  40.310  84.220  1.00  0.00           N
ATOM   1400  H   GLU A  88     110.350  40.750  84.550  1.00  0.00           H
ATOM   1401  CA  GLU A  88     111.420  40.520  82.760  1.00  0.00           C
ATOM   1402  HA  GLU A  88     112.330  39.980  82.500  1.00  0.00           H
ATOM   1403  CB  GLU A  88     110.230  40.000  81.980  1.00  0.00           C
ATOM   1404  HB1 GLU A  88     110.200  40.470  81.000  1.00  0.00           H
ATOM   1405  HB2 GLU A  88     109.320  40.260  82.530  1.00  0.00           H
ATOM   1406  CG  GLU A  88     110.290  38.490  81.810  1.00  0.00           C
ATOM   1407  HG1 GLU A  88     110.470  38.090  82.800  1.00  0.00           H
ATOM   1408  HG2 GLU A  88     111.100  38.240  81.130  1.00  0.00           H
ATOM   1409  CD  GLU A  88     108.970  37.920  81.160  1.00  0.00           C
ATOM   1410  OE1 GLU A  88     108.370  37.000  81.800  1.00  0.00           O
ATOM   1411  OE2 GLU A  88     108.690  38.320  80.010  1.00  0.00           O
ATOM   1412  C   GLU A  88     111.800  41.950  82.430  1.00  0.00           C
ATOM   1413  O   GLU A  88     111.070  42.920  82.840  1.00  0.00           O
ATOM   1414  N   ASP A  89     112.880  42.150  81.680  1.00  0.00           N
ATOM   1415  H   ASP A  89     113.270  41.270  81.380  1.00  0.00           H
ATOM   1416  CA  ASP A  89     113.350  43.430  81.080  1.00  0.00           C
ATOM   1417  HA  ASP A  89     112.560  44.150  81.310  1.00  0.00           H
ATOM   1418  CB  ASP A  89     114.640  43.960  81.730  1.00  0.00           C
ATOM   1419  HB1 ASP A  89     115.430  43.230  81.520  1.00  0.00           H
ATOM   1420  HB2 ASP A  89     114.470  44.090  82.800  1.00  0.00           H
ATOM   1421  CG  ASP A  89     115.250  45.250  81.070  1.00  0.00           C
ATOM   1422  OD1 ASP A  89     114.380  45.960  80.470  1.00  0.00           O
ATOM   1423  OD2 ASP A  89     116.420  45.610  81.320  1.00  0.00           O
ATOM   1424  C   ASP A  89     113.530  43.220  79.580  1.00  0.00           C
ATOM   1425  O   ASP A  89     114.560  42.720  79.120  1.00  0.00           O
ATOM   1426  N   TYR A  90     112.440  43.540  78.860  1.00  0.00           N
ATOM   1427  H   TYR A  90     111.650  43.940  79.330  1.00  0.00           H
ATOM   1428  CA  TYR A  90     112.450  43.240  77.370  1.00  0.00           C
ATOM   1429  HA  TYR A  90     112.740  42.200  77.230  1.00  0.00           H
ATOM   1430  CB  TYR A  90     111.030  43.570  76.820  1.00  0.00           C
ATOM   1431  HB1 TYR A  90     111.020  43.200  75.790  1.00  0.00           H
ATOM   1432  HB2 TYR A  90     110.870  44.650  76.820  1.00  0.00           H
ATOM   1433  CG  TYR A  90     109.960  42.820  77.580  1.00  0.00           C
ATOM   1434  CD1 TYR A  90     109.150  43.460  78.490  1.00  0.00           C
ATOM   1435  HD1 TYR A  90     109.310  44.510  78.710  1.00  0.00           H
ATOM   1436  CE1 TYR A  90     108.310  42.720  79.320  1.00  0.00           C
ATOM   1437  HE1 TYR A  90     107.730  43.180  80.110  1.00  0.00           H
ATOM   1438  CZ  TYR A  90     107.990  41.370  79.020  1.00  0.00           C
ATOM   1439  OH  TYR A  90     107.230  40.690  79.850  1.00  0.00           O
ATOM   1440  HH  TYR A  90     107.510  39.800  79.630  1.00  0.00           H
ATOM   1441  CE2 TYR A  90     108.710  40.730  77.970  1.00  0.00           C
ATOM   1442  HE2 TYR A  90     108.600  39.680  77.730  1.00  0.00           H
ATOM   1443  CD2 TYR A  90     109.630  41.430  77.240  1.00  0.00           C
ATOM   1444  HD2 TYR A  90     110.170  40.890  76.480  1.00  0.00           H
ATOM   1445  C   TYR A  90     113.410  44.140  76.570  1.00  0.00           C
ATOM   1446  O   TYR A  90     113.500  43.900  75.340  1.00  0.00           O
ATOM   1447  N   ARG A  91     114.030  45.140  77.200  1.00  0.00           N
ATOM   1448  H   ARG A  91     113.750  45.180  78.170  1.00  0.00           H
ATOM   1449  CA  ARG A  91     115.240  45.810  76.720  1.00  0.00           C
ATOM   1450  HA  ARG A  91     115.020  46.260  75.750  1.00  0.00           H
ATOM   1451  CB  ARG A  91     115.700  46.860  77.740  1.00  0.00           C
ATOM   1452  HB1 ARG A  91     116.140  46.270  78.540  1.00  0.00           H
ATOM   1453  HB2 ARG A  91     114.830  47.270  78.240  1.00  0.00           H
ATOM   1454  CG  ARG A  91     116.680  47.850  77.100  1.00  0.00           C
ATOM   1455  HG1 ARG A  91     116.360  48.200  76.120  1.00  0.00           H
ATOM   1456  HG2 ARG A  91     117.640  47.350  76.970  1.00  0.00           H
ATOM   1457  CD  ARG A  91     116.780  49.160  77.990  1.00  0.00           C
ATOM   1458  HD1 ARG A  91     117.630  49.760  77.670  1.00  0.00           H
ATOM   1459  HD2 ARG A  91     117.080  49.000  79.030  1.00  0.00           H
ATOM   1460  NE  ARG A  91     115.460  49.900  77.940  1.00  0.00           N
ATOM   1461  HE  ARG A  91     114.800  49.630  78.660  1.00  0.00           H
ATOM   1462  CZ  ARG A  91     115.050  50.770  77.020  1.00  0.00           C
ATOM   1463  NH1 ARG A  91     115.920  51.370  76.210  1.00  0.00           N
ATOM   1464 1HH1 ARG A  91     116.790  50.870  76.100  1.00  0.00           H
ATOM   1465 2HH1 ARG A  91     115.630  51.990  75.470  1.00  0.00           H
ATOM   1466  NH2 ARG A  91     113.840  51.190  77.010  1.00  0.00           N
ATOM   1467 1HH2 ARG A  91     113.130  50.610  77.440  1.00  0.00           H
ATOM   1468 2HH2 ARG A  91     113.640  51.940  76.360  1.00  0.00           H
ATOM   1469  C   ARG A  91     116.330  44.800  76.350  1.00  0.00           C
ATOM   1470  O   ARG A  91     117.070  44.960  75.420  1.00  0.00           O
ATOM   1471  N   LEU A  92     116.350  43.760  77.140  1.00  0.00           N
ATOM   1472  H   LEU A  92     115.630  43.530  77.810  1.00  0.00           H
ATOM   1473  CA  LEU A  92     117.360  42.660  77.060  1.00  0.00           C
ATOM   1474  HA  LEU A  92     118.190  43.000  76.440  1.00  0.00           H
ATOM   1475  CB  LEU A  92     117.910  42.250  78.430  1.00  0.00           C
ATOM   1476  HB1 LEU A  92     118.600  41.410  78.340  1.00  0.00           H
ATOM   1477  HB2 LEU A  92     117.060  41.860  78.990  1.00  0.00           H
ATOM   1478  CG  LEU A  92     118.770  43.210  79.280  1.00  0.00           C
ATOM   1479  HG  LEU A  92     118.230  44.140  79.180  1.00  0.00           H
ATOM   1480  CD1 LEU A  92     118.900  42.910  80.760  1.00  0.00           C
ATOM   1481 1HD1 LEU A  92     117.950  42.860  81.290  1.00  0.00           H
ATOM   1482 2HD1 LEU A  92     119.370  41.930  80.750  1.00  0.00           H
ATOM   1483 3HD1 LEU A  92     119.640  43.560  81.240  1.00  0.00           H
ATOM   1484  CD2 LEU A  92     120.160  43.530  78.790  1.00  0.00           C
ATOM   1485 1HD2 LEU A  92     120.110  43.830  77.750  1.00  0.00           H
ATOM   1486 2HD2 LEU A  92     120.570  44.360  79.380  1.00  0.00           H
ATOM   1487 3HD2 LEU A  92     120.760  42.620  78.870  1.00  0.00           H
ATOM   1488  C   LEU A  92     116.770  41.530  76.190  1.00  0.00           C
ATOM   1489  O   LEU A  92     117.180  40.420  76.320  1.00  0.00           O
ATOM   1490  N   THR A  93     115.830  41.820  75.280  1.00  0.00           N
ATOM   1491  H   THR A  93     115.340  42.700  75.250  1.00  0.00           H
ATOM   1492  CA  THR A  93     115.600  40.730  74.260  1.00  0.00           C
ATOM   1493  HA  THR A  93     115.610  39.800  74.830  1.00  0.00           H
ATOM   1494  CB  THR A  93     114.190  40.700  73.710  1.00  0.00           C
ATOM   1495  HB  THR A  93     114.150  39.860  73.010  1.00  0.00           H
ATOM   1496  CG2 THR A  93     113.040  40.410  74.690  1.00  0.00           C
ATOM   1497 1HG2 THR A  93     113.440  40.050  75.640  1.00  0.00           H
ATOM   1498 2HG2 THR A  93     112.400  41.240  74.960  1.00  0.00           H
ATOM   1499 3HG2 THR A  93     112.430  39.580  74.320  1.00  0.00           H
ATOM   1500  OG1 THR A  93     113.980  41.980  73.050  1.00  0.00           O
ATOM   1501  HG1 THR A  93     113.700  42.580  73.740  1.00  0.00           H
ATOM   1502  C   THR A  93     116.680  40.680  73.100  1.00  0.00           C
ATOM   1503  O   THR A  93     117.250  41.710  72.700  1.00  0.00           O
ATOM   1504  N   TRP A  94     116.950  39.490  72.390  1.00  0.00           N
ATOM   1505  H   TRP A  94     116.530  38.670  72.810  1.00  0.00           H
ATOM   1506  CA  TRP A  94     117.780  39.340  71.190  1.00  0.00           C
ATOM   1507  HA  TRP A  94     117.860  40.310  70.700  1.00  0.00           H
ATOM   1508  CB  TRP A  94     119.270  39.060  71.620  1.00  0.00           C
ATOM   1509  HB1 TRP A  94     119.320  39.840  72.380  1.00  0.00           H
ATOM   1510  HB2 TRP A  94     119.950  39.390  70.840  1.00  0.00           H
ATOM   1511  CG  TRP A  94     119.540  37.750  72.220  1.00  0.00           C
ATOM   1512  CD1 TRP A  94     119.860  36.540  71.650  1.00  0.00           C
ATOM   1513  HD1 TRP A  94     119.840  36.460  70.570  1.00  0.00           H
ATOM   1514  NE1 TRP A  94     120.130  35.570  72.590  1.00  0.00           N
ATOM   1515  HE1 TRP A  94     120.180  34.580  72.420  1.00  0.00           H
ATOM   1516  CE2 TRP A  94     119.960  36.100  73.840  1.00  0.00           C
ATOM   1517  CZ2 TRP A  94     120.200  35.620  75.110  1.00  0.00           C
ATOM   1518  HZ2 TRP A  94     120.500  34.580  75.160  1.00  0.00           H
ATOM   1519  CH2 TRP A  94     120.060  36.370  76.270  1.00  0.00           C
ATOM   1520  HH2 TRP A  94     120.180  35.970  77.260  1.00  0.00           H
ATOM   1521  CZ3 TRP A  94     119.750  37.740  76.060  1.00  0.00           C
ATOM   1522  HZ3 TRP A  94     119.670  38.370  76.930  1.00  0.00           H
ATOM   1523  CE3 TRP A  94     119.490  38.270  74.790  1.00  0.00           C
ATOM   1524  HE3 TRP A  94     119.270  39.330  74.690  1.00  0.00           H
ATOM   1525  CD2 TRP A  94     119.590  37.470  73.630  1.00  0.00           C
ATOM   1526  C   TRP A  94     117.240  38.220  70.290  1.00  0.00           C
ATOM   1527  O   TRP A  94     116.250  37.520  70.620  1.00  0.00           O
ATOM   1528  N   LYS A  95     117.920  37.940  69.160  1.00  0.00           N
ATOM   1529  H   LYS A  95     118.710  38.550  69.000  1.00  0.00           H
ATOM   1530  CA  LYS A  95     117.420  37.060  68.090  1.00  0.00           C
ATOM   1531  HA  LYS A  95     116.410  36.670  68.260  1.00  0.00           H
ATOM   1532  CB  LYS A  95     117.350  37.840  66.710  1.00  0.00           C
ATOM   1533  HB1 LYS A  95     118.330  38.240  66.450  1.00  0.00           H
ATOM   1534  HB2 LYS A  95     116.810  38.780  66.810  1.00  0.00           H
ATOM   1535  CG  LYS A  95     116.810  37.070  65.530  1.00  0.00           C
ATOM   1536  HG1 LYS A  95     115.940  36.520  65.890  1.00  0.00           H
ATOM   1537  HG2 LYS A  95     117.520  36.290  65.240  1.00  0.00           H
ATOM   1538  CD  LYS A  95     116.440  38.030  64.340  1.00  0.00           C
ATOM   1539  HD1 LYS A  95     117.320  38.630  64.100  1.00  0.00           H
ATOM   1540  HD2 LYS A  95     115.620  38.730  64.520  1.00  0.00           H
ATOM   1541  CE  LYS A  95     115.840  37.270  63.150  1.00  0.00           C
ATOM   1542  HE1 LYS A  95     114.840  36.890  63.380  1.00  0.00           H
ATOM   1543  HE2 LYS A  95     116.410  36.350  63.050  1.00  0.00           H
ATOM   1544  NZ  LYS A  95     115.720  37.980  61.890  1.00  0.00           N
ATOM   1545  HZ1 LYS A  95     115.870  37.420  61.060  1.00  0.00           H
ATOM   1546  HZ2 LYS A  95     114.810  38.400  61.760  1.00  0.00           H
ATOM   1547  HZ3 LYS A  95     116.380  38.750  61.820  1.00  0.00           H
ATOM   1548  C   LYS A  95     118.300  35.790  67.980  1.00  0.00           C
ATOM   1549  O   LYS A  95     119.240  35.850  67.180  1.00  0.00           O
ATOM   1550  N   PRO A  96     118.140  34.710  68.810  1.00  0.00           N
ATOM   1551  CD  PRO A  96     117.320  34.660  69.980  1.00  0.00           C
ATOM   1552  HD1 PRO A  96     116.260  34.800  69.770  1.00  0.00           H
ATOM   1553  HD2 PRO A  96     117.650  35.390  70.710  1.00  0.00           H
ATOM   1554  CG  PRO A  96     117.480  33.300  70.640  1.00  0.00           C
ATOM   1555  HG1 PRO A  96     116.570  32.780  70.940  1.00  0.00           H
ATOM   1556  HG2 PRO A  96     117.990  33.480  71.580  1.00  0.00           H
ATOM   1557  CB  PRO A  96     118.280  32.460  69.650  1.00  0.00           C
ATOM   1558  HB1 PRO A  96     117.530  31.980  69.020  1.00  0.00           H
ATOM   1559  HB2 PRO A  96     118.930  31.750  70.160  1.00  0.00           H
ATOM   1560  CA  PRO A  96     118.940  33.510  68.740  1.00  0.00           C
ATOM   1561  HA  PRO A  96     119.910  33.810  69.140  1.00  0.00           H
ATOM   1562  C   PRO A  96     119.220  32.960  67.320  1.00  0.00           C
ATOM   1563  O   PRO A  96     120.290  32.520  67.070  1.00  0.00           O
ATOM   1564  N   GLU A  97     118.310  33.050  66.350  1.00  0.00           N
ATOM   1565  H   GLU A  97     117.370  33.340  66.600  1.00  0.00           H
ATOM   1566  CA  GLU A  97     118.520  32.600  64.980  1.00  0.00           C
ATOM   1567  HA  GLU A  97     118.950  31.600  64.910  1.00  0.00           H
ATOM   1568  CB  GLU A  97     117.140  32.450  64.200  1.00  0.00           C
ATOM   1569  HB1 GLU A  97     116.520  31.700  64.690  1.00  0.00           H
ATOM   1570  HB2 GLU A  97     117.500  32.030  63.260  1.00  0.00           H
ATOM   1571  CG  GLU A  97     116.470  33.770  64.000  1.00  0.00           C
ATOM   1572  HG1 GLU A  97     117.060  34.290  63.240  1.00  0.00           H
ATOM   1573  HG2 GLU A  97     116.460  34.280  64.960  1.00  0.00           H
ATOM   1574  CD  GLU A  97     115.050  33.650  63.420  1.00  0.00           C
ATOM   1575  OE1 GLU A  97     114.100  33.480  64.240  1.00  0.00           O
ATOM   1576  OE2 GLU A  97     114.920  33.810  62.170  1.00  0.00           O
ATOM   1577  C   GLU A  97     119.490  33.470  64.160  1.00  0.00           C
ATOM   1578  O   GLU A  97     120.040  32.920  63.210  1.00  0.00           O
ATOM   1579  N   GLU A  98     119.890  34.670  64.540  1.00  0.00           N
ATOM   1580  H   GLU A  98     119.540  34.980  65.440  1.00  0.00           H
ATOM   1581  CA  GLU A  98     121.110  35.350  63.980  1.00  0.00           C
ATOM   1582  HA  GLU A  98     121.550  34.790  63.160  1.00  0.00           H
ATOM   1583  CB  GLU A  98     120.580  36.710  63.370  1.00  0.00           C
ATOM   1584  HB1 GLU A  98     120.320  37.470  64.110  1.00  0.00           H
ATOM   1585  HB2 GLU A  98     119.670  36.500  62.820  1.00  0.00           H
ATOM   1586  CG  GLU A  98     121.500  37.370  62.340  1.00  0.00           C
ATOM   1587  HG1 GLU A  98     122.460  37.680  62.740  1.00  0.00           H
ATOM   1588  HG2 GLU A  98     120.970  38.240  61.960  1.00  0.00           H
ATOM   1589  CD  GLU A  98     121.810  36.420  61.190  1.00  0.00           C
ATOM   1590  OE1 GLU A  98     120.920  35.880  60.560  1.00  0.00           O
ATOM   1591  OE2 GLU A  98     123.000  36.040  60.890  1.00  0.00           O
ATOM   1592  C   GLU A  98     122.170  35.570  64.990  1.00  0.00           C
ATOM   1593  O   GLU A  98     123.260  36.040  64.630  1.00  0.00           O
ATOM   1594  N   PHE A  99     121.940  35.250  66.280  1.00  0.00           N
ATOM   1595  H   PHE A  99     121.040  34.830  66.440  1.00  0.00           H
ATOM   1596  CA  PHE A  99     122.950  35.200  67.420  1.00  0.00           C
ATOM   1597  HA  PHE A  99     123.810  35.770  67.070  1.00  0.00           H
ATOM   1598  CB  PHE A  99     122.470  36.000  68.690  1.00  0.00           C
ATOM   1599  HB1 PHE A  99     122.890  35.600  69.610  1.00  0.00           H
ATOM   1600  HB2 PHE A  99     121.420  35.780  68.900  1.00  0.00           H
ATOM   1601  CG  PHE A  99     122.800  37.480  68.490  1.00  0.00           C
ATOM   1602  CD1 PHE A  99     124.150  37.890  68.560  1.00  0.00           C
ATOM   1603  HD1 PHE A  99     124.960  37.230  68.810  1.00  0.00           H
ATOM   1604  CE1 PHE A  99     124.420  39.330  68.460  1.00  0.00           C
ATOM   1605  HE1 PHE A  99     125.380  39.820  68.570  1.00  0.00           H
ATOM   1606  CZ  PHE A  99     123.370  40.310  68.220  1.00  0.00           C
ATOM   1607  HZ  PHE A  99     123.520  41.380  68.240  1.00  0.00           H
ATOM   1608  CE2 PHE A  99     122.060  39.780  68.030  1.00  0.00           C
ATOM   1609  HE2 PHE A  99     121.310  40.570  68.010  1.00  0.00           H
ATOM   1610  CD2 PHE A  99     121.770  38.390  68.140  1.00  0.00           C
ATOM   1611  HD2 PHE A  99     120.750  38.100  67.930  1.00  0.00           H
ATOM   1612  C   PHE A  99     123.490  33.860  67.780  1.00  0.00           C
ATOM   1613  O   PHE A  99     123.530  33.500  68.920  1.00  0.00           O
ATOM   1614  N   ASP A 100     123.830  33.070  66.800  1.00  0.00           N
ATOM   1615  H   ASP A 100     123.620  33.430  65.880  1.00  0.00           H
ATOM   1616  CA  ASP A 100     124.380  31.680  66.990  1.00  0.00           C
ATOM   1617  HA  ASP A 100     124.350  31.300  65.970  1.00  0.00           H
ATOM   1618  CB  ASP A 100     125.890  31.660  67.210  1.00  0.00           C
ATOM   1619  HB1 ASP A 100     126.280  30.640  67.150  1.00  0.00           H
ATOM   1620  HB2 ASP A 100     126.060  32.040  68.220  1.00  0.00           H
ATOM   1621  CG  ASP A 100     126.710  32.530  66.210  1.00  0.00           C
ATOM   1622  OD1 ASP A 100     127.980  32.380  66.380  1.00  0.00           O
ATOM   1623  OD2 ASP A 100     126.250  33.230  65.390  1.00  0.00           O
ATOM   1624  C   ASP A 100     123.530  30.700  67.850  1.00  0.00           C
ATOM   1625  O   ASP A 100     124.080  29.860  68.500  1.00  0.00           O
ATOM   1626  N   ASN A 101     122.210  30.860  67.820  1.00  0.00           N
ATOM   1627  H   ASN A 101     122.010  31.630  67.190  1.00  0.00           H
ATOM   1628  CA  ASN A 101     121.210  30.040  68.560  1.00  0.00           C
ATOM   1629  HA  ASN A 101     120.230  30.330  68.200  1.00  0.00           H
ATOM   1630  CB  ASN A 101     121.400  28.580  68.100  1.00  0.00           C
ATOM   1631  HB1 ASN A 101     122.340  28.150  68.440  1.00  0.00           H
ATOM   1632  HB2 ASN A 101     121.450  28.500  67.010  1.00  0.00           H
ATOM   1633  CG  ASN A 101     120.290  27.640  68.510  1.00  0.00           C
ATOM   1634  OD1 ASN A 101     119.150  27.990  68.700  1.00  0.00           O
ATOM   1635  ND2 ASN A 101     120.550  26.450  68.960  1.00  0.00           N
ATOM   1636 1HD2 ASN A 101     121.520  26.170  69.030  1.00  0.00           H
ATOM   1637 2HD2 ASN A 101     119.860  26.040  69.570  1.00  0.00           H
ATOM   1638  C   ASN A 101     121.240  30.220  70.130  1.00  0.00           C
ATOM   1639  O   ASN A 101     120.410  29.600  70.830  1.00  0.00           O
ATOM   1640  N   MET A 102     122.010  31.110  70.670  1.00  0.00           N
ATOM   1641  H   MET A 102     122.510  31.720  70.050  1.00  0.00           H
ATOM   1642  CA  MET A 102     122.270  31.240  72.090  1.00  0.00           C
ATOM   1643  HA  MET A 102     122.620  30.280  72.470  1.00  0.00           H
ATOM   1644  CB  MET A 102     123.340  32.330  72.350  1.00  0.00           C
ATOM   1645  HB1 MET A 102     123.270  32.580  73.400  1.00  0.00           H
ATOM   1646  HB2 MET A 102     123.090  33.160  71.690  1.00  0.00           H
ATOM   1647  CG  MET A 102     124.780  31.920  71.890  1.00  0.00           C
ATOM   1648  HG1 MET A 102     124.800  31.970  70.800  1.00  0.00           H
ATOM   1649  HG2 MET A 102     125.060  30.940  72.280  1.00  0.00           H
ATOM   1650  SD  MET A 102     126.070  33.070  72.330  1.00  0.00           S
ATOM   1651  CE  MET A 102     127.540  32.210  71.730  1.00  0.00           C
ATOM   1652  HE1 MET A 102     127.760  32.440  70.690  1.00  0.00           H
ATOM   1653  HE2 MET A 102     128.350  32.360  72.450  1.00  0.00           H
ATOM   1654  HE3 MET A 102     127.350  31.140  71.680  1.00  0.00           H
ATOM   1655  C   MET A 102     121.020  31.680  72.900  1.00  0.00           C
ATOM   1656  O   MET A 102     120.320  32.680  72.570  1.00  0.00           O
ATOM   1657  N   LYS A 103     120.590  30.930  73.930  1.00  0.00           N
ATOM   1658  H   LYS A 103     121.210  30.160  74.140  1.00  0.00           H
ATOM   1659  CA  LYS A 103     119.270  31.120  74.660  1.00  0.00           C
ATOM   1660  HA  LYS A 103     118.670  31.780  74.030  1.00  0.00           H
ATOM   1661  CB  LYS A 103     118.420  29.810  74.930  1.00  0.00           C
ATOM   1662  HB1 LYS A 103     117.490  30.090  75.420  1.00  0.00           H
ATOM   1663  HB2 LYS A 103     119.000  29.170  75.600  1.00  0.00           H
ATOM   1664  CG  LYS A 103     118.100  28.960  73.720  1.00  0.00           C
ATOM   1665  HG1 LYS A 103     117.390  28.220  74.070  1.00  0.00           H
ATOM   1666  HG2 LYS A 103     119.040  28.490  73.410  1.00  0.00           H
ATOM   1667  CD  LYS A 103     117.340  29.790  72.640  1.00  0.00           C
ATOM   1668  HD1 LYS A 103     118.040  30.540  72.270  1.00  0.00           H
ATOM   1669  HD2 LYS A 103     116.480  30.290  73.090  1.00  0.00           H
ATOM   1670  CE  LYS A 103     116.810  28.950  71.470  1.00  0.00           C
ATOM   1671  HE1 LYS A 103     116.490  29.640  70.690  1.00  0.00           H
ATOM   1672  HE2 LYS A 103     115.980  28.300  71.740  1.00  0.00           H
ATOM   1673  NZ  LYS A 103     117.920  28.120  70.970  1.00  0.00           N
ATOM   1674  HZ1 LYS A 103     118.000  27.270  71.500  1.00  0.00           H
ATOM   1675  HZ2 LYS A 103     117.790  27.720  70.050  1.00  0.00           H
ATOM   1676  HZ3 LYS A 103     118.770  28.660  71.060  1.00  0.00           H
ATOM   1677  C   LYS A 103     119.640  31.880  75.920  1.00  0.00           C
ATOM   1678  O   LYS A 103     118.870  32.830  76.130  1.00  0.00           O
ATOM   1679  N   LYS A 104     120.610  31.510  76.710  1.00  0.00           N
ATOM   1680  H   LYS A 104     121.180  30.710  76.470  1.00  0.00           H
ATOM   1681  CA  LYS A 104     120.860  32.270  77.950  1.00  0.00           C
ATOM   1682  HA  LYS A 104     120.300  33.210  77.920  1.00  0.00           H
ATOM   1683  CB  LYS A 104     120.600  31.410  79.210  1.00  0.00           C
ATOM   1684  HB1 LYS A 104     121.110  31.870  80.050  1.00  0.00           H
ATOM   1685  HB2 LYS A 104     120.910  30.360  79.200  1.00  0.00           H
ATOM   1686  CG  LYS A 104     119.060  31.350  79.520  1.00  0.00           C
ATOM   1687  HG1 LYS A 104     118.570  30.760  78.750  1.00  0.00           H
ATOM   1688  HG2 LYS A 104     118.610  32.340  79.500  1.00  0.00           H
ATOM   1689  CD  LYS A 104     118.770  30.650  80.860  1.00  0.00           C
ATOM   1690  HD1 LYS A 104     119.490  31.070  81.560  1.00  0.00           H
ATOM   1691  HD2 LYS A 104     118.930  29.570  80.780  1.00  0.00           H
ATOM   1692  CE  LYS A 104     117.430  30.970  81.440  1.00  0.00           C
ATOM   1693  HE1 LYS A 104     116.620  30.820  80.730  1.00  0.00           H
ATOM   1694  HE2 LYS A 104     117.320  32.040  81.640  1.00  0.00           H
ATOM   1695  NZ  LYS A 104     117.100  30.110  82.610  1.00  0.00           N
ATOM   1696  HZ1 LYS A 104     116.380  30.500  83.200  1.00  0.00           H
ATOM   1697  HZ2 LYS A 104     116.890  29.150  82.370  1.00  0.00           H
ATOM   1698  HZ3 LYS A 104     117.860  30.030  83.270  1.00  0.00           H
ATOM   1699  C   LYS A 104     122.340  32.700  78.090  1.00  0.00           C
ATOM   1700  O   LYS A 104     123.220  31.930  77.780  1.00  0.00           O
ATOM   1701  N   VAL A 105     122.670  33.810  78.680  1.00  0.00           N
ATOM   1702  H   VAL A 105     121.970  34.410  79.100  1.00  0.00           H
ATOM   1703  CA  VAL A 105     124.060  34.370  78.870  1.00  0.00           C
ATOM   1704  HA  VAL A 105     124.840  33.600  78.840  1.00  0.00           H
ATOM   1705  CB  VAL A 105     124.510  35.390  77.780  1.00  0.00           C
ATOM   1706  HB  VAL A 105     125.480  35.770  78.100  1.00  0.00           H
ATOM   1707  CG1 VAL A 105     124.750  34.630  76.550  1.00  0.00           C
ATOM   1708 1HG1 VAL A 105     123.790  34.280  76.170  1.00  0.00           H
ATOM   1709 2HG1 VAL A 105     125.210  35.330  75.840  1.00  0.00           H
ATOM   1710 3HG1 VAL A 105     125.480  33.830  76.640  1.00  0.00           H
ATOM   1711  CG2 VAL A 105     123.620  36.620  77.570  1.00  0.00           C
ATOM   1712 1HG2 VAL A 105     123.950  37.280  76.770  1.00  0.00           H
ATOM   1713 2HG2 VAL A 105     122.590  36.280  77.510  1.00  0.00           H
ATOM   1714 3HG2 VAL A 105     123.670  37.140  78.530  1.00  0.00           H
ATOM   1715  C   VAL A 105     124.040  35.010  80.290  1.00  0.00           C
ATOM   1716  O   VAL A 105     122.990  35.290  80.920  1.00  0.00           O
ATOM   1717  N   ARG A 106     125.230  35.190  80.810  1.00  0.00           N
ATOM   1718  H   ARG A 106     125.990  34.940  80.190  1.00  0.00           H
ATOM   1719  CA  ARG A 106     125.450  35.820  82.100  1.00  0.00           C
ATOM   1720  HA  ARG A 106     124.550  35.950  82.700  1.00  0.00           H
ATOM   1721  CB  ARG A 106     126.430  35.000  82.940  1.00  0.00           C
ATOM   1722  HB1 ARG A 106     126.460  35.490  83.910  1.00  0.00           H
ATOM   1723  HB2 ARG A 106     127.370  35.070  82.400  1.00  0.00           H
ATOM   1724  CG  ARG A 106     125.870  33.670  83.340  1.00  0.00           C
ATOM   1725  HG1 ARG A 106     124.910  33.890  83.810  1.00  0.00           H
ATOM   1726  HG2 ARG A 106     126.620  33.410  84.090  1.00  0.00           H
ATOM   1727  CD  ARG A 106     125.800  32.510  82.340  1.00  0.00           C
ATOM   1728  HD1 ARG A 106     126.770  32.500  81.840  1.00  0.00           H
ATOM   1729  HD2 ARG A 106     125.030  32.660  81.590  1.00  0.00           H
ATOM   1730  NE  ARG A 106     125.620  31.220  82.990  1.00  0.00           N
ATOM   1731  HE  ARG A 106     125.910  31.230  83.960  1.00  0.00           H
ATOM   1732  CZ  ARG A 106     124.690  30.400  82.610  1.00  0.00           C
ATOM   1733  NH1 ARG A 106     124.110  30.460  81.430  1.00  0.00           N
ATOM   1734 1HH1 ARG A 106     124.570  31.020  80.740  1.00  0.00           H
ATOM   1735 2HH1 ARG A 106     123.270  29.940  81.240  1.00  0.00           H
ATOM   1736  NH2 ARG A 106     124.330  29.430  83.440  1.00  0.00           N
ATOM   1737 1HH2 ARG A 106     124.610  29.500  84.410  1.00  0.00           H
ATOM   1738 2HH2 ARG A 106     123.800  28.650  83.080  1.00  0.00           H
ATOM   1739  C   ARG A 106     125.940  37.300  81.850  1.00  0.00           C
ATOM   1740  O   ARG A 106     126.810  37.470  81.010  1.00  0.00           O
ATOM   1741  N   LEU A 107     125.200  38.330  82.350  1.00  0.00           N
ATOM   1742  H   LEU A 107     124.480  37.980  82.960  1.00  0.00           H
ATOM   1743  CA  LEU A 107     125.610  39.720  82.250  1.00  0.00           C
ATOM   1744  HA  LEU A 107     126.490  39.850  81.620  1.00  0.00           H
ATOM   1745  CB  LEU A 107     124.500  40.530  81.570  1.00  0.00           C
ATOM   1746  HB1 LEU A 107     124.920  41.530  81.420  1.00  0.00           H
ATOM   1747  HB2 LEU A 107     123.690  40.650  82.280  1.00  0.00           H
ATOM   1748  CG  LEU A 107     123.900  40.110  80.210  1.00  0.00           C
ATOM   1749  HG  LEU A 107     123.500  39.110  80.350  1.00  0.00           H
ATOM   1750  CD1 LEU A 107     122.890  41.140  79.770  1.00  0.00           C
ATOM   1751 1HD1 LEU A 107     122.380  40.820  78.860  1.00  0.00           H
ATOM   1752 2HD1 LEU A 107     122.220  41.390  80.600  1.00  0.00           H
ATOM   1753 3HD1 LEU A 107     123.300  42.130  79.590  1.00  0.00           H
ATOM   1754  CD2 LEU A 107     125.070  40.040  79.220  1.00  0.00           C
ATOM   1755 1HD2 LEU A 107     125.440  41.050  79.020  1.00  0.00           H
ATOM   1756 2HD2 LEU A 107     125.770  39.380  79.730  1.00  0.00           H
ATOM   1757 3HD2 LEU A 107     124.630  39.570  78.350  1.00  0.00           H
ATOM   1758  C   LEU A 107     125.920  40.420  83.530  1.00  0.00           C
ATOM   1759  O   LEU A 107     125.280  40.160  84.530  1.00  0.00           O
ATOM   1760  N   PRO A 108     127.010  41.180  83.620  1.00  0.00           N
ATOM   1761  CD  PRO A 108     128.070  41.260  82.690  1.00  0.00           C
ATOM   1762  HD1 PRO A 108     127.730  41.740  81.770  1.00  0.00           H
ATOM   1763  HD2 PRO A 108     128.420  40.250  82.490  1.00  0.00           H
ATOM   1764  CG  PRO A 108     129.140  42.110  83.360  1.00  0.00           C
ATOM   1765  HG1 PRO A 108     129.560  42.880  82.710  1.00  0.00           H
ATOM   1766  HG2 PRO A 108     129.910  41.430  83.710  1.00  0.00           H
ATOM   1767  CB  PRO A 108     128.550  42.830  84.600  1.00  0.00           C
ATOM   1768  HB1 PRO A 108     128.430  43.850  84.250  1.00  0.00           H
ATOM   1769  HB2 PRO A 108     129.260  42.730  85.420  1.00  0.00           H
ATOM   1770  CA  PRO A 108     127.290  42.010  84.850  1.00  0.00           C
ATOM   1771  HA  PRO A 108     127.390  41.310  85.680  1.00  0.00           H
ATOM   1772  C   PRO A 108     126.230  43.050  85.300  1.00  0.00           C
ATOM   1773  O   PRO A 108     125.660  43.840  84.490  1.00  0.00           O
ATOM   1774  N   SER A 109     125.870  42.910  86.580  1.00  0.00           N
ATOM   1775  H   SER A 109     126.430  42.350  87.210  1.00  0.00           H
ATOM   1776  CA  SER A 109     124.610  43.440  87.110  1.00  0.00           C
ATOM   1777  HA  SER A 109     123.850  43.300  86.340  1.00  0.00           H
ATOM   1778  CB  SER A 109     124.270  42.480  88.250  1.00  0.00           C
ATOM   1779  HB1 SER A 109     124.410  41.450  87.920  1.00  0.00           H
ATOM   1780  HB2 SER A 109     123.250  42.590  88.620  1.00  0.00           H
ATOM   1781  OG  SER A 109     125.170  42.630  89.230  1.00  0.00           O
ATOM   1782  HG  SER A 109     125.200  41.730  89.580  1.00  0.00           H
ATOM   1783  C   SER A 109     124.440  44.930  87.500  1.00  0.00           C
ATOM   1784  O   SER A 109     123.350  45.520  87.520  1.00  0.00           O
ATOM   1785  N   LYS A 110     125.550  45.630  87.770  1.00  0.00           N
ATOM   1786  H   LYS A 110     126.390  45.070  87.820  1.00  0.00           H
ATOM   1787  CA  LYS A 110     125.610  47.100  87.960  1.00  0.00           C
ATOM   1788  HA  LYS A 110     124.650  47.420  88.360  1.00  0.00           H
ATOM   1789  CB  LYS A 110     126.800  47.280  88.920  1.00  0.00           C
ATOM   1790  HB1 LYS A 110     127.730  47.130  88.370  1.00  0.00           H
ATOM   1791  HB2 LYS A 110     126.700  46.540  89.710  1.00  0.00           H
ATOM   1792  CG  LYS A 110     126.820  48.610  89.740  1.00  0.00           C
ATOM   1793  HG1 LYS A 110     125.820  48.780  90.140  1.00  0.00           H
ATOM   1794  HG2 LYS A 110     126.950  49.400  89.000  1.00  0.00           H
ATOM   1795  CD  LYS A 110     127.890  48.580  90.860  1.00  0.00           C
ATOM   1796  HD1 LYS A 110     127.890  49.610  91.230  1.00  0.00           H
ATOM   1797  HD2 LYS A 110     128.860  48.260  90.480  1.00  0.00           H
ATOM   1798  CE  LYS A 110     127.390  47.670  91.970  1.00  0.00           C
ATOM   1799  HE1 LYS A 110     127.360  46.690  91.490  1.00  0.00           H
ATOM   1800  HE2 LYS A 110     126.400  47.920  92.350  1.00  0.00           H
ATOM   1801  NZ  LYS A 110     128.240  47.640  93.160  1.00  0.00           N
ATOM   1802  HZ1 LYS A 110     129.130  47.230  92.940  1.00  0.00           H
ATOM   1803  HZ2 LYS A 110     128.330  48.550  93.580  1.00  0.00           H
ATOM   1804  HZ3 LYS A 110     127.830  47.070  93.900  1.00  0.00           H
ATOM   1805  C   LYS A 110     125.790  47.910  86.660  1.00  0.00           C
ATOM   1806  O   LYS A 110     125.510  49.090  86.660  1.00  0.00           O
ATOM   1807  N   HIS A 111     125.960  47.240  85.540  1.00  0.00           N
ATOM   1808  H   HIS A 111     126.450  46.360  85.490  1.00  0.00           H
ATOM   1809  CA  HIS A 111     125.710  47.830  84.290  1.00  0.00           C
ATOM   1810  HA  HIS A 111     126.260  48.770  84.400  1.00  0.00           H
ATOM   1811  CB  HIS A 111     126.420  47.060  83.140  1.00  0.00           C
ATOM   1812  HB1 HIS A 111     125.660  46.280  83.000  1.00  0.00           H
ATOM   1813  HB2 HIS A 111     127.380  46.670  83.480  1.00  0.00           H
ATOM   1814  CG  HIS A 111     126.590  47.940  81.910  1.00  0.00           C
ATOM   1815  ND1 HIS A 111     127.750  48.680  81.640  1.00  0.00           N
ATOM   1816  CE1 HIS A 111     127.480  49.420  80.600  1.00  0.00           C
ATOM   1817  HE1 HIS A 111     128.210  50.060  80.130  1.00  0.00           H
ATOM   1818  NE2 HIS A 111     126.260  49.070  80.080  1.00  0.00           N
ATOM   1819  HE2 HIS A 111     125.830  49.620  79.350  1.00  0.00           H
ATOM   1820  CD2 HIS A 111     125.650  48.210  80.970  1.00  0.00           C
ATOM   1821  HD2 HIS A 111     124.660  47.790  80.910  1.00  0.00           H
ATOM   1822  C   HIS A 111     124.200  48.020  84.020  1.00  0.00           C
ATOM   1823  O   HIS A 111     123.840  49.050  83.360  1.00  0.00           O
ATOM   1824  N   ILE A 112     123.340  47.010  84.340  1.00  0.00           N
ATOM   1825  H   ILE A 112     123.640  46.270  84.960  1.00  0.00           H
ATOM   1826  CA  ILE A 112     121.920  47.180  84.130  1.00  0.00           C
ATOM   1827  HA  ILE A 112     121.660  47.800  83.270  1.00  0.00           H
ATOM   1828  CB  ILE A 112     121.400  45.690  83.800  1.00  0.00           C
ATOM   1829  HB  ILE A 112     120.320  45.750  83.620  1.00  0.00           H
ATOM   1830  CG2 ILE A 112     122.000  45.270  82.410  1.00  0.00           C
ATOM   1831 1HG2 ILE A 112     123.060  45.070  82.590  1.00  0.00           H
ATOM   1832 2HG2 ILE A 112     121.570  44.360  82.010  1.00  0.00           H
ATOM   1833 3HG2 ILE A 112     121.910  46.090  81.700  1.00  0.00           H
ATOM   1834  CG1 ILE A 112     121.550  44.700  85.020  1.00  0.00           C
ATOM   1835 1HG1 ILE A 112     121.280  45.270  85.900  1.00  0.00           H
ATOM   1836 2HG1 ILE A 112     122.600  44.400  85.020  1.00  0.00           H
ATOM   1837  CD  ILE A 112     120.610  43.530  84.760  1.00  0.00           C
ATOM   1838  HD1 ILE A 112     119.580  43.840  84.960  1.00  0.00           H
ATOM   1839  HD2 ILE A 112     120.740  43.170  83.740  1.00  0.00           H
ATOM   1840  HD3 ILE A 112     120.870  42.680  85.390  1.00  0.00           H
ATOM   1841  C   ILE A 112     121.190  47.870  85.230  1.00  0.00           C
ATOM   1842  O   ILE A 112     121.780  48.310  86.250  1.00  0.00           O
ATOM   1843  N   TRP A 113     119.890  48.130  85.040  1.00  0.00           N
ATOM   1844  H   TRP A 113     119.350  47.710  84.300  1.00  0.00           H
ATOM   1845  CA  TRP A 113     118.940  48.360  86.120  1.00  0.00           C
ATOM   1846  HA  TRP A 113     119.420  48.960  86.890  1.00  0.00           H
ATOM   1847  CB  TRP A 113     117.650  48.930  85.500  1.00  0.00           C
ATOM   1848  HB1 TRP A 113     117.260  48.240  84.750  1.00  0.00           H
ATOM   1849  HB2 TRP A 113     117.920  49.810  84.910  1.00  0.00           H
ATOM   1850  CG  TRP A 113     116.600  49.330  86.460  1.00  0.00           C
ATOM   1851  CD1 TRP A 113     116.450  50.520  87.010  1.00  0.00           C
ATOM   1852  HD1 TRP A 113     117.040  51.410  86.830  1.00  0.00           H
ATOM   1853  NE1 TRP A 113     115.390  50.550  87.840  1.00  0.00           N
ATOM   1854  HE1 TRP A 113     115.140  51.360  88.390  1.00  0.00           H
ATOM   1855  CE2 TRP A 113     114.720  49.360  87.870  1.00  0.00           C
ATOM   1856  CZ2 TRP A 113     113.720  48.860  88.690  1.00  0.00           C
ATOM   1857  HZ2 TRP A 113     113.250  49.490  89.420  1.00  0.00           H
ATOM   1858  CH2 TRP A 113     113.350  47.430  88.530  1.00  0.00           C
ATOM   1859  HH2 TRP A 113     112.520  47.030  89.100  1.00  0.00           H
ATOM   1860  CZ3 TRP A 113     114.120  46.590  87.750  1.00  0.00           C
ATOM   1861  HZ3 TRP A 113     113.970  45.520  87.820  1.00  0.00           H
ATOM   1862  CE3 TRP A 113     115.200  47.120  87.010  1.00  0.00           C
ATOM   1863  HE3 TRP A 113     115.860  46.510  86.420  1.00  0.00           H
ATOM   1864  CD2 TRP A 113     115.500  48.500  87.030  1.00  0.00           C
ATOM   1865  C   TRP A 113     118.580  47.040  86.860  1.00  0.00           C
ATOM   1866  O   TRP A 113     118.510  46.040  86.140  1.00  0.00           O
ATOM   1867  N   LEU A 114     118.340  47.160  88.160  1.00  0.00           N
ATOM   1868  H   LEU A 114     118.360  48.120  88.460  1.00  0.00           H
ATOM   1869  CA  LEU A 114     117.960  46.130  89.110  1.00  0.00           C
ATOM   1870  HA  LEU A 114     117.440  45.270  88.700  1.00  0.00           H
ATOM   1871  CB  LEU A 114     119.190  45.660  89.960  1.00  0.00           C
ATOM   1872  HB1 LEU A 114     118.820  44.840  90.580  1.00  0.00           H
ATOM   1873  HB2 LEU A 114     119.500  46.450  90.650  1.00  0.00           H
ATOM   1874  CG  LEU A 114     120.430  45.110  89.190  1.00  0.00           C
ATOM   1875  HG  LEU A 114     120.710  45.800  88.400  1.00  0.00           H
ATOM   1876  CD1 LEU A 114     121.600  45.020  90.170  1.00  0.00           C
ATOM   1877 1HD1 LEU A 114     121.300  44.370  90.990  1.00  0.00           H
ATOM   1878 2HD1 LEU A 114     122.480  44.550  89.720  1.00  0.00           H
ATOM   1879 3HD1 LEU A 114     121.820  46.020  90.560  1.00  0.00           H
ATOM   1880  CD2 LEU A 114     120.180  43.730  88.600  1.00  0.00           C
ATOM   1881 1HD2 LEU A 114     121.010  43.430  87.970  1.00  0.00           H
ATOM   1882 2HD2 LEU A 114     120.050  42.950  89.350  1.00  0.00           H
ATOM   1883 3HD2 LEU A 114     119.390  43.660  87.860  1.00  0.00           H
ATOM   1884  C   LEU A 114     116.870  46.740  90.060  1.00  0.00           C
ATOM   1885  O   LEU A 114     116.890  47.940  90.240  1.00  0.00           O
ATOM   1886  N   PRO A 115     115.940  45.940  90.670  1.00  0.00           N
ATOM   1887  CD  PRO A 115     115.740  44.470  90.620  1.00  0.00           C
ATOM   1888  HD1 PRO A 115     116.670  43.930  90.800  1.00  0.00           H
ATOM   1889  HD2 PRO A 115     115.400  44.160  89.630  1.00  0.00           H
ATOM   1890  CG  PRO A 115     114.600  44.170  91.580  1.00  0.00           C
ATOM   1891  HG1 PRO A 115     115.080  44.010  92.550  1.00  0.00           H
ATOM   1892  HG2 PRO A 115     113.990  43.310  91.300  1.00  0.00           H
ATOM   1893  CB  PRO A 115     113.790  45.450  91.720  1.00  0.00           C
ATOM   1894  HB1 PRO A 115     113.500  45.440  92.780  1.00  0.00           H
ATOM   1895  HB2 PRO A 115     112.960  45.480  91.020  1.00  0.00           H
ATOM   1896  CA  PRO A 115     114.860  46.540  91.510  1.00  0.00           C
ATOM   1897  HA  PRO A 115     114.430  47.380  90.950  1.00  0.00           H
ATOM   1898  C   PRO A 115     115.350  47.050  92.830  1.00  0.00           C
ATOM   1899  O   PRO A 115     116.230  46.430  93.370  1.00  0.00           O
ATOM   1900  N   ASP A 116     114.770  48.120  93.360  1.00  0.00           N
ATOM   1901  H   ASP A 116     114.170  48.660  92.760  1.00  0.00           H
ATOM   1902  CA  ASP A 116     115.150  48.710  94.660  1.00  0.00           C
ATOM   1903  HA  ASP A 116     116.230  48.620  94.680  1.00  0.00           H
ATOM   1904  CB  ASP A 116     114.870  50.270  94.750  1.00  0.00           C
ATOM   1905  HB1 ASP A 116     115.040  50.600  95.770  1.00  0.00           H
ATOM   1906  HB2 ASP A 116     113.800  50.300  94.590  1.00  0.00           H
ATOM   1907  CG  ASP A 116     115.670  51.270  93.800  1.00  0.00           C
ATOM   1908  OD1 ASP A 116     116.500  50.830  92.960  1.00  0.00           O
ATOM   1909  OD2 ASP A 116     115.260  52.470  93.870  1.00  0.00           O
ATOM   1910  C   ASP A 116     114.700  47.870  95.830  1.00  0.00           C
ATOM   1911  O   ASP A 116     113.910  48.380  96.640  1.00  0.00           O
ATOM   1912  N   VAL A 117     115.130  46.650  96.130  1.00  0.00           N
ATOM   1913  H   VAL A 117     115.670  46.230  95.380  1.00  0.00           H
ATOM   1914  CA  VAL A 117     114.800  45.760  97.300  1.00  0.00           C
ATOM   1915  HA  VAL A 117     114.080  46.340  97.880  1.00  0.00           H
ATOM   1916  CB  VAL A 117     114.160  44.420  96.840  1.00  0.00           C
ATOM   1917  HB  VAL A 117     114.970  43.860  96.380  1.00  0.00           H
ATOM   1918  CG1 VAL A 117     113.450  43.640  97.930  1.00  0.00           C
ATOM   1919 1HG1 VAL A 117     112.550  44.140  98.290  1.00  0.00           H
ATOM   1920 2HG1 VAL A 117     113.060  42.670  97.600  1.00  0.00           H
ATOM   1921 3HG1 VAL A 117     114.220  43.380  98.660  1.00  0.00           H
ATOM   1922  CG2 VAL A 117     113.190  44.580  95.660  1.00  0.00           C
ATOM   1923 1HG2 VAL A 117     113.850  44.940  94.870  1.00  0.00           H
ATOM   1924 2HG2 VAL A 117     112.650  43.670  95.420  1.00  0.00           H
ATOM   1925 3HG2 VAL A 117     112.410  45.250  96.030  1.00  0.00           H
ATOM   1926  C   VAL A 117     115.960  45.360  98.240  1.00  0.00           C
ATOM   1927  O   VAL A 117     117.130  45.280  97.810  1.00  0.00           O
ATOM   1928  N   VAL A 118     115.700  45.290  99.510  1.00  0.00           N
ATOM   1929  H   VAL A 118     114.710  45.220  99.700  1.00  0.00           H
ATOM   1930  CA  VAL A 118     116.690  45.240 100.620  1.00  0.00           C
ATOM   1931  HA  VAL A 118     117.610  44.700 100.420  1.00  0.00           H
ATOM   1932  CB  VAL A 118     117.080  46.710 101.030  1.00  0.00           C
ATOM   1933  HB  VAL A 118     117.380  47.290 100.150  1.00  0.00           H
ATOM   1934  CG1 VAL A 118     116.050  47.530 101.830  1.00  0.00           C
ATOM   1935 1HG1 VAL A 118     115.220  47.720 101.160  1.00  0.00           H
ATOM   1936 2HG1 VAL A 118     115.590  46.990 102.650  1.00  0.00           H
ATOM   1937 3HG1 VAL A 118     116.510  48.470 102.130  1.00  0.00           H
ATOM   1938  CG2 VAL A 118     118.410  46.640 101.860  1.00  0.00           C
ATOM   1939 1HG2 VAL A 118     118.340  46.310 102.900  1.00  0.00           H
ATOM   1940 2HG2 VAL A 118     119.170  45.970 101.450  1.00  0.00           H
ATOM   1941 3HG2 VAL A 118     118.950  47.580 101.980  1.00  0.00           H
ATOM   1942  C   VAL A 118     116.070  44.620 101.920  1.00  0.00           C
ATOM   1943  O   VAL A 118     114.820  44.620 101.980  1.00  0.00           O
ATOM   1944  N   LEU A 119     116.930  44.070 102.790  1.00  0.00           N
ATOM   1945  H   LEU A 119     117.910  44.180 102.560  1.00  0.00           H
ATOM   1946  CA  LEU A 119     116.560  43.610 104.120  1.00  0.00           C
ATOM   1947  HA  LEU A 119     115.620  43.060 104.090  1.00  0.00           H
ATOM   1948  CB  LEU A 119     117.750  42.800 104.670  1.00  0.00           C
ATOM   1949  HB1 LEU A 119     118.540  43.480 104.980  1.00  0.00           H
ATOM   1950  HB2 LEU A 119     118.050  42.060 103.930  1.00  0.00           H
ATOM   1951  CG  LEU A 119     117.390  41.910 105.890  1.00  0.00           C
ATOM   1952  HG  LEU A 119     118.320  41.400 106.130  1.00  0.00           H
ATOM   1953  CD1 LEU A 119     116.910  42.700 107.140  1.00  0.00           C
ATOM   1954 1HD1 LEU A 119     117.610  43.510 107.330  1.00  0.00           H
ATOM   1955 2HD1 LEU A 119     115.900  43.090 106.960  1.00  0.00           H
ATOM   1956 3HD1 LEU A 119     116.870  42.070 108.020  1.00  0.00           H
ATOM   1957  CD2 LEU A 119     116.370  40.830 105.700  1.00  0.00           C
ATOM   1958 1HD2 LEU A 119     116.050  40.470 106.680  1.00  0.00           H
ATOM   1959 2HD2 LEU A 119     115.480  41.150 105.170  1.00  0.00           H
ATOM   1960 3HD2 LEU A 119     116.890  40.010 105.200  1.00  0.00           H
ATOM   1961  C   LEU A 119     116.380  44.840 105.100  1.00  0.00           C
ATOM   1962  O   LEU A 119     117.380  45.420 105.560  1.00  0.00           O
ATOM   1963  N   TYR A 120     115.120  45.170 105.320  1.00  0.00           N
ATOM   1964  H   TYR A 120     114.360  44.540 105.120  1.00  0.00           H
ATOM   1965  CA  TYR A 120     114.710  46.460 105.830  1.00  0.00           C
ATOM   1966  HA  TYR A 120     115.100  47.260 105.200  1.00  0.00           H
ATOM   1967  CB  TYR A 120     113.210  46.440 105.770  1.00  0.00           C
ATOM   1968  HB1 TYR A 120     112.780  45.500 106.130  1.00  0.00           H
ATOM   1969  HB2 TYR A 120     112.870  46.490 104.730  1.00  0.00           H
ATOM   1970  CG  TYR A 120     112.460  47.530 106.420  1.00  0.00           C
ATOM   1971  CD1 TYR A 120     111.760  47.230 107.590  1.00  0.00           C
ATOM   1972  HD1 TYR A 120     111.710  46.230 108.020  1.00  0.00           H
ATOM   1973  CE1 TYR A 120     110.990  48.200 108.180  1.00  0.00           C
ATOM   1974  HE1 TYR A 120     110.440  48.000 109.080  1.00  0.00           H
ATOM   1975  CZ  TYR A 120     110.980  49.550 107.690  1.00  0.00           C
ATOM   1976  OH  TYR A 120     110.250  50.490 108.330  1.00  0.00           O
ATOM   1977  HH  TYR A 120     110.160  51.300 107.820  1.00  0.00           H
ATOM   1978  CE2 TYR A 120     111.670  49.820 106.470  1.00  0.00           C
ATOM   1979  HE2 TYR A 120     111.780  50.860 106.180  1.00  0.00           H
ATOM   1980  CD2 TYR A 120     112.420  48.800 105.840  1.00  0.00           C
ATOM   1981  HD2 TYR A 120     112.950  49.080 104.940  1.00  0.00           H
ATOM   1982  C   TYR A 120     115.150  46.690 107.310  1.00  0.00           C
ATOM   1983  O   TYR A 120     115.400  47.840 107.670  1.00  0.00           O
ATOM   1984  N   ASN A 121     115.360  45.620 108.060  1.00  0.00           N
ATOM   1985  H   ASN A 121     115.250  44.720 107.620  1.00  0.00           H
ATOM   1986  CA  ASN A 121     115.490  45.650 109.530  1.00  0.00           C
ATOM   1987  HA  ASN A 121     114.890  46.510 109.830  1.00  0.00           H
ATOM   1988  CB  ASN A 121     114.910  44.370 110.150  1.00  0.00           C
ATOM   1989  HB1 ASN A 121     114.890  44.360 111.240  1.00  0.00           H
ATOM   1990  HB2 ASN A 121     115.380  43.500 109.710  1.00  0.00           H
ATOM   1991  CG  ASN A 121     113.440  44.420 109.740  1.00  0.00           C
ATOM   1992  OD1 ASN A 121     113.090  43.990 108.710  1.00  0.00           O
ATOM   1993  ND2 ASN A 121     112.620  45.160 110.430  1.00  0.00           N
ATOM   1994 1HD2 ASN A 121     112.910  45.640 111.270  1.00  0.00           H
ATOM   1995 2HD2 ASN A 121     111.690  45.340 110.090  1.00  0.00           H
ATOM   1996  C   ASN A 121     116.970  45.830 109.920  1.00  0.00           C
ATOM   1997  O   ASN A 121     117.270  45.860 111.100  1.00  0.00           O
ATOM   1998  N   ASN A 122     117.950  45.940 108.990  1.00  0.00           N
ATOM   1999  H   ASN A 122     117.730  45.880 108.010  1.00  0.00           H
ATOM   2000  CA  ASN A 122     119.390  46.070 109.260  1.00  0.00           C
ATOM   2001  HA  ASN A 122     119.820  45.180 109.710  1.00  0.00           H
ATOM   2002  CB  ASN A 122     120.080  46.240 107.850  1.00  0.00           C
ATOM   2003  HB1 ASN A 122     119.620  47.130 107.430  1.00  0.00           H
ATOM   2004  HB2 ASN A 122     119.780  45.500 107.120  1.00  0.00           H
ATOM   2005  CG  ASN A 122     121.570  46.540 107.910  1.00  0.00           C
ATOM   2006  OD1 ASN A 122     122.270  45.710 108.480  1.00  0.00           O
ATOM   2007  ND2 ASN A 122     122.090  47.570 107.370  1.00  0.00           N
ATOM   2008 1HD2 ASN A 122     121.440  48.210 106.930  1.00  0.00           H
ATOM   2009 2HD2 ASN A 122     123.060  47.830 107.500  1.00  0.00           H
ATOM   2010  C   ASN A 122     119.660  47.290 110.130  1.00  0.00           C
ATOM   2011  O   ASN A 122     119.030  48.310 109.910  1.00  0.00           O
ATOM   2012  N   ALA A 123     120.530  47.120 111.090  1.00  0.00           N
ATOM   2013  H   ALA A 123     121.110  46.300 111.190  1.00  0.00           H
ATOM   2014  CA  ALA A 123     120.780  48.190 112.050  1.00  0.00           C
ATOM   2015  HA  ALA A 123     120.430  49.150 111.670  1.00  0.00           H
ATOM   2016  CB  ALA A 123     120.020  48.080 113.390  1.00  0.00           C
ATOM   2017  HB1 ALA A 123     118.940  48.230 113.270  1.00  0.00           H
ATOM   2018  HB2 ALA A 123     120.320  47.140 113.860  1.00  0.00           H
ATOM   2019  HB3 ALA A 123     120.390  48.870 114.050  1.00  0.00           H
ATOM   2020  C   ALA A 123     122.310  48.560 112.280  1.00  0.00           C
ATOM   2021  O   ALA A 123     122.650  49.320 113.180  1.00  0.00           O
ATOM   2022  N   ASP A 124     123.170  48.100 111.320  1.00  0.00           N
ATOM   2023  H   ASP A 124     122.870  47.460 110.600  1.00  0.00           H
ATOM   2024  CA  ASP A 124     124.630  48.300 111.260  1.00  0.00           C
ATOM   2025  HA  ASP A 124     124.970  49.200 111.780  1.00  0.00           H
ATOM   2026  CB  ASP A 124     125.260  47.180 112.030  1.00  0.00           C
ATOM   2027  HB1 ASP A 124     125.320  46.350 111.340  1.00  0.00           H
ATOM   2028  HB2 ASP A 124     124.650  46.960 112.910  1.00  0.00           H
ATOM   2029  CG  ASP A 124     126.660  47.450 112.510  1.00  0.00           C
ATOM   2030  OD1 ASP A 124     127.180  46.500 113.070  1.00  0.00           O
ATOM   2031  OD2 ASP A 124     127.180  48.610 112.420  1.00  0.00           O
ATOM   2032  C   ASP A 124     125.210  48.350 109.840  1.00  0.00           C
ATOM   2033  O   ASP A 124     124.660  47.730 108.890  1.00  0.00           O
ATOM   2034  N   GLY A 125     126.390  48.900 109.710  1.00  0.00           N
ATOM   2035  H   GLY A 125     126.840  49.290 110.530  1.00  0.00           H
ATOM   2036  CA  GLY A 125     127.250  48.820 108.560  1.00  0.00           C
ATOM   2037  HA1 GLY A 125     127.590  47.800 108.460  1.00  0.00           H
ATOM   2038  HA2 GLY A 125     128.210  49.280 108.800  1.00  0.00           H
ATOM   2039  C   GLY A 125     126.690  49.340 107.220  1.00  0.00           C
ATOM   2040  O   GLY A 125     126.080  50.380 107.110  1.00  0.00           O
ATOM   2041  N   MET A 126     126.650  48.560 106.190  1.00  0.00           N
ATOM   2042  H   MET A 126     127.070  47.650 106.280  1.00  0.00           H
ATOM   2043  CA  MET A 126     126.080  48.860 104.950  1.00  0.00           C
ATOM   2044  HA  MET A 126     126.000  49.940 104.850  1.00  0.00           H
ATOM   2045  CB  MET A 126     126.980  48.540 103.760  1.00  0.00           C
ATOM   2046  HB1 MET A 126     126.460  48.830 102.840  1.00  0.00           H
ATOM   2047  HB2 MET A 126     127.240  47.480 103.730  1.00  0.00           H
ATOM   2048  CG  MET A 126     128.300  49.360 103.800  1.00  0.00           C
ATOM   2049  HG1 MET A 126     129.020  48.890 103.130  1.00  0.00           H
ATOM   2050  HG2 MET A 126     128.800  49.300 104.760  1.00  0.00           H
ATOM   2051  SD  MET A 126     128.180  51.060 103.340  1.00  0.00           S
ATOM   2052  CE  MET A 126     129.310  51.030 101.880  1.00  0.00           C
ATOM   2053  HE1 MET A 126     128.860  50.390 101.110  1.00  0.00           H
ATOM   2054  HE2 MET A 126     129.430  52.010 101.430  1.00  0.00           H
ATOM   2055  HE3 MET A 126     130.300  50.690 102.180  1.00  0.00           H
ATOM   2056  C   MET A 126     124.640  48.280 104.780  1.00  0.00           C
ATOM   2057  O   MET A 126     124.400  47.090 105.080  1.00  0.00           O
ATOM   2058  N   TYR A 127     123.630  48.990 104.210  1.00  0.00           N
ATOM   2059  H   TYR A 127     123.810  49.930 103.900  1.00  0.00           H
ATOM   2060  CA  TYR A 127     122.400  48.390 103.690  1.00  0.00           C
ATOM   2061  HA  TYR A 127     121.990  47.670 104.400  1.00  0.00           H
ATOM   2062  CB  TYR A 127     121.300  49.450 103.440  1.00  0.00           C
ATOM   2063  HB1 TYR A 127     120.470  48.970 102.920  1.00  0.00           H
ATOM   2064  HB2 TYR A 127     121.710  50.310 102.900  1.00  0.00           H
ATOM   2065  CG  TYR A 127     120.610  49.880 104.730  1.00  0.00           C
ATOM   2066  CD1 TYR A 127     120.990  51.060 105.330  1.00  0.00           C
ATOM   2067  HD1 TYR A 127     121.760  51.660 104.870  1.00  0.00           H
ATOM   2068  CE1 TYR A 127     120.150  51.660 106.330  1.00  0.00           C
ATOM   2069  HE1 TYR A 127     120.310  52.650 106.730  1.00  0.00           H
ATOM   2070  CZ  TYR A 127     119.110  50.840 106.890  1.00  0.00           C
ATOM   2071  OH  TYR A 127     118.240  51.410 107.740  1.00  0.00           O
ATOM   2072  HH  TYR A 127     117.640  50.720 108.010  1.00  0.00           H
ATOM   2073  CE2 TYR A 127     118.920  49.510 106.420  1.00  0.00           C
ATOM   2074  HE2 TYR A 127     118.110  48.850 106.670  1.00  0.00           H
ATOM   2075  CD2 TYR A 127     119.670  49.070 105.320  1.00  0.00           C
ATOM   2076  HD2 TYR A 127     119.470  48.070 104.970  1.00  0.00           H
ATOM   2077  C   TYR A 127     122.670  47.670 102.380  1.00  0.00           C
ATOM   2078  O   TYR A 127     122.310  46.490 102.200  1.00  0.00           O
ATOM   2079  N   GLU A 128     123.300  48.360 101.360  1.00  0.00           N
ATOM   2080  H   GLU A 128     123.780  49.220 101.610  1.00  0.00           H
ATOM   2081  CA  GLU A 128     123.580  47.710 100.070  1.00  0.00           C
ATOM   2082  HA  GLU A 128     122.600  47.420  99.690  1.00  0.00           H
ATOM   2083  CB  GLU A 128     124.130  48.720  99.060  1.00  0.00           C
ATOM   2084  HB1 GLU A 128     123.390  49.380  98.610  1.00  0.00           H
ATOM   2085  HB2 GLU A 128     124.470  48.160  98.190  1.00  0.00           H
ATOM   2086  CG  GLU A 128     125.300  49.620  99.380  1.00  0.00           C
ATOM   2087  HG1 GLU A 128     126.190  49.030  99.180  1.00  0.00           H
ATOM   2088  HG2 GLU A 128     125.270  49.920 100.430  1.00  0.00           H
ATOM   2089  CD  GLU A 128     125.320  50.850  98.500  1.00  0.00           C
ATOM   2090  OE1 GLU A 128     125.450  51.960  99.110  1.00  0.00           O
ATOM   2091  OE2 GLU A 128     125.110  50.720  97.270  1.00  0.00           O
ATOM   2092  C   GLU A 128     124.520  46.560 100.120  1.00  0.00           C
ATOM   2093  O   GLU A 128     125.570  46.620 100.770  1.00  0.00           O
ATOM   2094  N   VAL A 129     124.090  45.540  99.320  1.00  0.00           N
ATOM   2095  H   VAL A 129     123.210  45.670  98.850  1.00  0.00           H
ATOM   2096  CA  VAL A 129     124.980  44.370  99.050  1.00  0.00           C
ATOM   2097  HA  VAL A 129     125.250  43.970 100.030  1.00  0.00           H
ATOM   2098  CB  VAL A 129     124.270  43.220  98.310  1.00  0.00           C
ATOM   2099  HB  VAL A 129     124.990  42.410  98.240  1.00  0.00           H
ATOM   2100  CG1 VAL A 129     123.050  42.780  99.050  1.00  0.00           C
ATOM   2101 1HG1 VAL A 129     122.560  41.920  98.570  1.00  0.00           H
ATOM   2102 2HG1 VAL A 129     123.250  42.630 100.110  1.00  0.00           H
ATOM   2103 3HG1 VAL A 129     122.360  43.630  99.080  1.00  0.00           H
ATOM   2104  CG2 VAL A 129     123.870  43.590  96.860  1.00  0.00           C
ATOM   2105 1HG2 VAL A 129     123.420  42.820  96.230  1.00  0.00           H
ATOM   2106 2HG2 VAL A 129     123.170  44.430  96.860  1.00  0.00           H
ATOM   2107 3HG2 VAL A 129     124.710  43.900  96.250  1.00  0.00           H
ATOM   2108  C   VAL A 129     126.370  44.790  98.350  1.00  0.00           C
ATOM   2109  O   VAL A 129     126.310  45.610  97.370  1.00  0.00           O
ATOM   2110  N   SER A 130     127.410  44.090  98.760  1.00  0.00           N
ATOM   2111  H   SER A 130     127.330  43.290  99.380  1.00  0.00           H
ATOM   2112  CA  SER A 130     128.800  44.370  98.330  1.00  0.00           C
ATOM   2113  HA  SER A 130     128.840  45.330  97.820  1.00  0.00           H
ATOM   2114  CB  SER A 130     129.620  44.370  99.560  1.00  0.00           C
ATOM   2115  HB1 SER A 130     129.280  45.110 100.290  1.00  0.00           H
ATOM   2116  HB2 SER A 130     130.620  44.670  99.280  1.00  0.00           H
ATOM   2117  OG  SER A 130     129.920  43.100 100.080  1.00  0.00           O
ATOM   2118  HG  SER A 130     130.320  43.120 100.940  1.00  0.00           H
ATOM   2119  C   SER A 130     129.350  43.370  97.300  1.00  0.00           C
ATOM   2120  O   SER A 130     130.160  43.740  96.430  1.00  0.00           O
ATOM   2121  N   PHE A 131     128.930  42.130  97.280  1.00  0.00           N
ATOM   2122  H   PHE A 131     128.510  41.870  98.160  1.00  0.00           H
ATOM   2123  CA  PHE A 131     129.380  41.100  96.330  1.00  0.00           C
ATOM   2124  HA  PHE A 131     130.450  41.100  96.510  1.00  0.00           H
ATOM   2125  CB  PHE A 131     128.700  39.740  96.590  1.00  0.00           C
ATOM   2126  HB1 PHE A 131     127.620  39.790  96.540  1.00  0.00           H
ATOM   2127  HB2 PHE A 131     128.820  39.620  97.670  1.00  0.00           H
ATOM   2128  CG  PHE A 131     129.260  38.560  95.860  1.00  0.00           C
ATOM   2129  CD1 PHE A 131     130.630  38.230  95.940  1.00  0.00           C
ATOM   2130  HD1 PHE A 131     131.270  38.860  96.550  1.00  0.00           H
ATOM   2131  CE1 PHE A 131     131.040  36.950  95.380  1.00  0.00           C
ATOM   2132  HE1 PHE A 131     132.060  36.610  95.370  1.00  0.00           H
ATOM   2133  CZ  PHE A 131     130.150  36.100  94.710  1.00  0.00           C
ATOM   2134  HZ  PHE A 131     130.580  35.230  94.230  1.00  0.00           H
ATOM   2135  CE2 PHE A 131     128.790  36.460  94.680  1.00  0.00           C
ATOM   2136  HE2 PHE A 131     128.040  35.830  94.230  1.00  0.00           H
ATOM   2137  CD2 PHE A 131     128.390  37.740  95.190  1.00  0.00           C
ATOM   2138  HD2 PHE A 131     127.380  38.040  94.950  1.00  0.00           H
ATOM   2139  C   PHE A 131     129.220  41.410  94.860  1.00  0.00           C
ATOM   2140  O   PHE A 131     130.220  41.400  94.080  1.00  0.00           O
ATOM   2141  N   TYR A 132     128.000  41.850  94.510  1.00  0.00           N
ATOM   2142  H   TYR A 132     127.350  41.920  95.280  1.00  0.00           H
ATOM   2143  CA  TYR A 132     127.560  42.240  93.140  1.00  0.00           C
ATOM   2144  HA  TYR A 132     126.480  42.180  93.200  1.00  0.00           H
ATOM   2145  CB  TYR A 132     127.920  43.700  92.800  1.00  0.00           C
ATOM   2146  HB1 TYR A 132     128.460  43.690  91.850  1.00  0.00           H
ATOM   2147  HB2 TYR A 132     128.700  43.980  93.500  1.00  0.00           H
ATOM   2148  CG  TYR A 132     126.740  44.560  92.870  1.00  0.00           C
ATOM   2149  CD1 TYR A 132     126.240  45.040  94.120  1.00  0.00           C
ATOM   2150  HD1 TYR A 132     126.870  44.960  94.990  1.00  0.00           H
ATOM   2151  CE1 TYR A 132     125.090  45.790  94.150  1.00  0.00           C
ATOM   2152  HE1 TYR A 132     124.680  46.090  95.100  1.00  0.00           H
ATOM   2153  CZ  TYR A 132     124.320  46.040  93.000  1.00  0.00           C
ATOM   2154  OH  TYR A 132     123.200  46.830  93.150  1.00  0.00           O
ATOM   2155  HH  TYR A 132     123.000  47.050  92.240  1.00  0.00           H
ATOM   2156  CE2 TYR A 132     124.830  45.550  91.800  1.00  0.00           C
ATOM   2157  HE2 TYR A 132     124.310  45.810  90.890  1.00  0.00           H
ATOM   2158  CD2 TYR A 132     125.950  44.800  91.730  1.00  0.00           C
ATOM   2159  HD2 TYR A 132     126.220  44.390  90.770  1.00  0.00           H
ATOM   2160  C   TYR A 132     127.820  41.190  91.990  1.00  0.00           C
ATOM   2161  O   TYR A 132     128.420  41.510  90.960  1.00  0.00           O
ATOM   2162  N   SER A 133     127.320  39.950  92.160  1.00  0.00           N
ATOM   2163  H   SER A 133     126.690  39.810  92.930  1.00  0.00           H
ATOM   2164  CA  SER A 133     127.320  38.850  91.190  1.00  0.00           C
ATOM   2165  HA  SER A 133     128.350  38.680  90.880  1.00  0.00           H
ATOM   2166  CB  SER A 133     126.880  37.560  91.810  1.00  0.00           C
ATOM   2167  HB1 SER A 133     127.720  37.050  92.280  1.00  0.00           H
ATOM   2168  HB2 SER A 133     126.620  36.790  91.080  1.00  0.00           H
ATOM   2169  OG  SER A 133     125.880  37.670  92.820  1.00  0.00           O
ATOM   2170  HG  SER A 133     125.060  37.830  92.340  1.00  0.00           H
ATOM   2171  C   SER A 133     126.610  39.220  89.920  1.00  0.00           C
ATOM   2172  O   SER A 133     125.730  40.100  89.890  1.00  0.00           O
ATOM   2173  N   ASN A 134     127.080  38.690  88.800  1.00  0.00           N
ATOM   2174  H   ASN A 134     127.720  37.920  88.920  1.00  0.00           H
ATOM   2175  CA  ASN A 134     126.480  38.780  87.480  1.00  0.00           C
ATOM   2176  HA  ASN A 134     126.430  39.830  87.170  1.00  0.00           H
ATOM   2177  CB  ASN A 134     127.390  38.030  86.460  1.00  0.00           C
ATOM   2178  HB1 ASN A 134     126.860  37.860  85.530  1.00  0.00           H
ATOM   2179  HB2 ASN A 134     127.700  37.090  86.930  1.00  0.00           H
ATOM   2180  CG  ASN A 134     128.730  38.740  86.140  1.00  0.00           C
ATOM   2181  OD1 ASN A 134     129.210  39.560  86.890  1.00  0.00           O
ATOM   2182  ND2 ASN A 134     129.380  38.420  85.020  1.00  0.00           N
ATOM   2183 1HD2 ASN A 134     129.130  37.510  84.660  1.00  0.00           H
ATOM   2184 2HD2 ASN A 134     130.260  38.810  84.730  1.00  0.00           H
ATOM   2185  C   ASN A 134     125.110  38.090  87.440  1.00  0.00           C
ATOM   2186  O   ASN A 134     124.780  37.190  88.180  1.00  0.00           O
ATOM   2187  N   ALA A 135     124.210  38.620  86.680  1.00  0.00           N
ATOM   2188  H   ALA A 135     124.390  39.500  86.240  1.00  0.00           H
ATOM   2189  CA  ALA A 135     122.850  38.100  86.420  1.00  0.00           C
ATOM   2190  HA  ALA A 135     122.480  37.750  87.380  1.00  0.00           H
ATOM   2191  CB  ALA A 135     121.840  39.130  85.990  1.00  0.00           C
ATOM   2192  HB1 ALA A 135     120.920  38.580  85.790  1.00  0.00           H
ATOM   2193  HB2 ALA A 135     121.810  39.900  86.760  1.00  0.00           H
ATOM   2194  HB3 ALA A 135     122.300  39.560  85.100  1.00  0.00           H
ATOM   2195  C   ALA A 135     122.840  36.880  85.470  1.00  0.00           C
ATOM   2196  O   ALA A 135     123.890  36.630  84.890  1.00  0.00           O
ATOM   2197  N   VAL A 136     121.750  36.080  85.310  1.00  0.00           N
ATOM   2198  H   VAL A 136     120.920  36.240  85.860  1.00  0.00           H
ATOM   2199  CA  VAL A 136     121.630  35.200  84.190  1.00  0.00           C
ATOM   2200  HA  VAL A 136     122.500  35.180  83.550  1.00  0.00           H
ATOM   2201  CB  VAL A 136     121.480  33.670  84.650  1.00  0.00           C
ATOM   2202  HB  VAL A 136     120.470  33.630  85.070  1.00  0.00           H
ATOM   2203  CG1 VAL A 136     121.420  32.770  83.400  1.00  0.00           C
ATOM   2204 1HG1 VAL A 136     122.250  32.920  82.720  1.00  0.00           H
ATOM   2205 2HG1 VAL A 136     121.320  31.720  83.680  1.00  0.00           H
ATOM   2206 3HG1 VAL A 136     120.490  32.940  82.860  1.00  0.00           H
ATOM   2207  CG2 VAL A 136     122.540  33.120  85.620  1.00  0.00           C
ATOM   2208 1HG2 VAL A 136     123.510  33.550  85.380  1.00  0.00           H
ATOM   2209 2HG2 VAL A 136     122.280  33.520  86.600  1.00  0.00           H
ATOM   2210 3HG2 VAL A 136     122.640  32.030  85.620  1.00  0.00           H
ATOM   2211  C   VAL A 136     120.390  35.670  83.370  1.00  0.00           C
ATOM   2212  O   VAL A 136     119.280  35.730  83.940  1.00  0.00           O
ATOM   2213  N   VAL A 137     120.530  35.990  82.080  1.00  0.00           N
ATOM   2214  H   VAL A 137     121.450  36.030  81.660  1.00  0.00           H
ATOM   2215  CA  VAL A 137     119.500  36.580  81.220  1.00  0.00           C
ATOM   2216  HA  VAL A 137     118.630  36.710  81.870  1.00  0.00           H
ATOM   2217  CB  VAL A 137     119.950  37.990  80.800  1.00  0.00           C
ATOM   2218  HB  VAL A 137     119.080  38.530  80.440  1.00  0.00           H
ATOM   2219  CG1 VAL A 137     120.500  38.680  82.080  1.00  0.00           C
ATOM   2220 1HG1 VAL A 137     120.510  39.760  81.940  1.00  0.00           H
ATOM   2221 2HG1 VAL A 137     119.890  38.480  82.950  1.00  0.00           H
ATOM   2222 3HG1 VAL A 137     121.500  38.320  82.330  1.00  0.00           H
ATOM   2223  CG2 VAL A 137     121.040  37.970  79.730  1.00  0.00           C
ATOM   2224 1HG2 VAL A 137     121.900  37.370  80.040  1.00  0.00           H
ATOM   2225 2HG2 VAL A 137     120.750  37.730  78.710  1.00  0.00           H
ATOM   2226 3HG2 VAL A 137     121.370  38.980  79.510  1.00  0.00           H
ATOM   2227  C   VAL A 137     119.110  35.620  80.080  1.00  0.00           C
ATOM   2228  O   VAL A 137     119.960  34.820  79.690  1.00  0.00           O
ATOM   2229  N   SER A 138     117.850  35.480  79.650  1.00  0.00           N
ATOM   2230  H   SER A 138     117.280  36.290  79.880  1.00  0.00           H
ATOM   2231  CA  SER A 138     117.370  34.640  78.540  1.00  0.00           C
ATOM   2232  HA  SER A 138     118.170  34.000  78.180  1.00  0.00           H
ATOM   2233  CB  SER A 138     116.200  33.800  79.040  1.00  0.00           C
ATOM   2234  HB1 SER A 138     115.440  34.410  79.520  1.00  0.00           H
ATOM   2235  HB2 SER A 138     116.600  33.180  79.840  1.00  0.00           H
ATOM   2236  OG  SER A 138     115.620  33.100  78.020  1.00  0.00           O
ATOM   2237  HG  SER A 138     114.720  33.420  77.900  1.00  0.00           H
ATOM   2238  C   SER A 138     116.890  35.530  77.400  1.00  0.00           C
ATOM   2239  O   SER A 138     116.320  36.550  77.700  1.00  0.00           O
ATOM   2240  N   TYR A 139     116.950  35.050  76.140  1.00  0.00           N
ATOM   2241  H   TYR A 139     117.470  34.190  76.080  1.00  0.00           H
ATOM   2242  CA  TYR A 139     116.680  35.720  74.950  1.00  0.00           C
ATOM   2243  HA  TYR A 139     117.510  36.430  74.890  1.00  0.00           H
ATOM   2244  CB  TYR A 139     116.740  34.790  73.770  1.00  0.00           C
ATOM   2245  HB1 TYR A 139     117.710  34.310  73.790  1.00  0.00           H
ATOM   2246  HB2 TYR A 139     116.770  35.500  72.940  1.00  0.00           H
ATOM   2247  CG  TYR A 139     115.630  33.790  73.680  1.00  0.00           C
ATOM   2248  CD1 TYR A 139     115.710  32.560  74.320  1.00  0.00           C
ATOM   2249  HD1 TYR A 139     116.530  32.330  74.990  1.00  0.00           H
ATOM   2250  CE1 TYR A 139     114.590  31.630  74.280  1.00  0.00           C
ATOM   2251  HE1 TYR A 139     114.670  30.760  74.920  1.00  0.00           H
ATOM   2252  CZ  TYR A 139     113.460  32.020  73.600  1.00  0.00           C
ATOM   2253  OH  TYR A 139     112.320  31.300  73.670  1.00  0.00           O
ATOM   2254  HH  TYR A 139     111.570  31.710  73.230  1.00  0.00           H
ATOM   2255  CE2 TYR A 139     113.410  33.220  72.870  1.00  0.00           C
ATOM   2256  HE2 TYR A 139     112.500  33.530  72.380  1.00  0.00           H
ATOM   2257  CD2 TYR A 139     114.490  34.060  72.870  1.00  0.00           C
ATOM   2258  HD2 TYR A 139     114.440  34.970  72.290  1.00  0.00           H
ATOM   2259  C   TYR A 139     115.390  36.520  74.870  1.00  0.00           C
ATOM   2260  O   TYR A 139     115.200  37.460  74.060  1.00  0.00           O
ATOM   2261  N   ASP A 140     114.420  36.160  75.740  1.00  0.00           N
ATOM   2262  H   ASP A 140     114.740  35.470  76.400  1.00  0.00           H
ATOM   2263  CA  ASP A 140     113.050  36.640  75.730  1.00  0.00           C
ATOM   2264  HA  ASP A 140     112.790  37.090  74.770  1.00  0.00           H
ATOM   2265  CB  ASP A 140     112.020  35.440  75.790  1.00  0.00           C
ATOM   2266  HB1 ASP A 140     111.970  34.990  74.800  1.00  0.00           H
ATOM   2267  HB2 ASP A 140     111.080  36.000  75.900  1.00  0.00           H
ATOM   2268  CG  ASP A 140     112.270  34.360  76.910  1.00  0.00           C
ATOM   2269  OD1 ASP A 140     113.220  34.390  77.720  1.00  0.00           O
ATOM   2270  OD2 ASP A 140     111.430  33.400  76.960  1.00  0.00           O
ATOM   2271  C   ASP A 140     112.940  37.630  76.970  1.00  0.00           C
ATOM   2272  O   ASP A 140     111.880  37.910  77.500  1.00  0.00           O
ATOM   2273  N   GLY A 141     114.090  38.200  77.310  1.00  0.00           N
ATOM   2274  H   GLY A 141     114.930  37.890  76.840  1.00  0.00           H
ATOM   2275  CA  GLY A 141     114.320  39.260  78.270  1.00  0.00           C
ATOM   2276  HA1 GLY A 141     113.570  40.020  78.070  1.00  0.00           H
ATOM   2277  HA2 GLY A 141     115.340  39.620  78.150  1.00  0.00           H
ATOM   2278  C   GLY A 141     114.010  38.730  79.730  1.00  0.00           C
ATOM   2279  O   GLY A 141     113.900  39.520  80.690  1.00  0.00           O
ATOM   2280  N   SER A 142     114.140  37.410  79.980  1.00  0.00           N
ATOM   2281  H   SER A 142     114.360  36.830  79.180  1.00  0.00           H
ATOM   2282  CA  SER A 142     113.870  36.870  81.380  1.00  0.00           C
ATOM   2283  HA  SER A 142     113.060  37.430  81.840  1.00  0.00           H
ATOM   2284  CB  SER A 142     113.410  35.400  81.310  1.00  0.00           C
ATOM   2285  HB1 SER A 142     113.210  35.020  82.310  1.00  0.00           H
ATOM   2286  HB2 SER A 142     114.180  34.800  80.820  1.00  0.00           H
ATOM   2287  OG  SER A 142     112.280  35.320  80.520  1.00  0.00           O
ATOM   2288  HG  SER A 142     112.530  35.800  79.730  1.00  0.00           H
ATOM   2289  C   SER A 142     115.110  36.940  82.240  1.00  0.00           C
ATOM   2290  O   SER A 142     116.070  36.210  81.890  1.00  0.00           O
ATOM   2291  N   ILE A 143     115.130  37.720  83.330  1.00  0.00           N
ATOM   2292  H   ILE A 143     114.310  38.270  83.550  1.00  0.00           H
ATOM   2293  CA  ILE A 143     116.220  37.990  84.250  1.00  0.00           C
ATOM   2294  HA  ILE A 143     117.120  37.850  83.640  1.00  0.00           H
ATOM   2295  CB  ILE A 143     116.290  39.450  84.780  1.00  0.00           C
ATOM   2296  HB  ILE A 143     115.550  39.620  85.560  1.00  0.00           H
ATOM   2297  CG2 ILE A 143     117.750  39.750  85.220  1.00  0.00           C
ATOM   2298 1HG2 ILE A 143     118.050  38.960  85.900  1.00  0.00           H
ATOM   2299 2HG2 ILE A 143     118.520  39.790  84.450  1.00  0.00           H
ATOM   2300 3HG2 ILE A 143     117.660  40.660  85.800  1.00  0.00           H
ATOM   2301  CG1 ILE A 143     115.930  40.530  83.660  1.00  0.00           C
ATOM   2302 1HG1 ILE A 143     116.090  41.550  84.020  1.00  0.00           H
ATOM   2303 2HG1 ILE A 143     114.860  40.350  83.530  1.00  0.00           H
ATOM   2304  CD  ILE A 143     116.620  40.550  82.310  1.00  0.00           C
ATOM   2305  HD1 ILE A 143     117.580  41.040  82.420  1.00  0.00           H
ATOM   2306  HD2 ILE A 143     116.680  39.500  82.000  1.00  0.00           H
ATOM   2307  HD3 ILE A 143     115.970  41.060  81.600  1.00  0.00           H
ATOM   2308  C   ILE A 143     116.070  37.050  85.440  1.00  0.00           C
ATOM   2309  O   ILE A 143     114.990  37.030  86.070  1.00  0.00           O
ATOM   2310  N   PHE A 144     117.120  36.350  85.740  1.00  0.00           N
ATOM   2311  H   PHE A 144     117.900  36.240  85.110  1.00  0.00           H
ATOM   2312  CA  PHE A 144     117.410  35.800  87.080  1.00  0.00           C
ATOM   2313  HA  PHE A 144     116.510  35.730  87.690  1.00  0.00           H
ATOM   2314  CB  PHE A 144     117.700  34.310  86.890  1.00  0.00           C
ATOM   2315  HB1 PHE A 144     118.510  34.210  86.170  1.00  0.00           H
ATOM   2316  HB2 PHE A 144     116.800  33.870  86.470  1.00  0.00           H
ATOM   2317  CG  PHE A 144     117.930  33.630  88.220  1.00  0.00           C
ATOM   2318  CD1 PHE A 144     116.970  32.820  88.770  1.00  0.00           C
ATOM   2319  HD1 PHE A 144     116.000  32.730  88.320  1.00  0.00           H
ATOM   2320  CE1 PHE A 144     117.290  32.180  90.020  1.00  0.00           C
ATOM   2321  HE1 PHE A 144     116.470  31.640  90.480  1.00  0.00           H
ATOM   2322  CZ  PHE A 144     118.520  32.280  90.570  1.00  0.00           C
ATOM   2323  HZ  PHE A 144     118.820  31.700  91.440  1.00  0.00           H
ATOM   2324  CE2 PHE A 144     119.510  33.060  89.980  1.00  0.00           C
ATOM   2325  HE2 PHE A 144     120.520  33.020  90.340  1.00  0.00           H
ATOM   2326  CD2 PHE A 144     119.220  33.660  88.740  1.00  0.00           C
ATOM   2327  HD2 PHE A 144     119.970  34.140  88.130  1.00  0.00           H
ATOM   2328  C   PHE A 144     118.530  36.550  87.800  1.00  0.00           C
ATOM   2329  O   PHE A 144     119.500  36.900  87.140  1.00  0.00           O
ATOM   2330  N   TRP A 145     118.400  36.780  89.100  1.00  0.00           N
ATOM   2331  H   TRP A 145     117.560  36.570  89.610  1.00  0.00           H
ATOM   2332  CA  TRP A 145     119.500  37.410  89.900  1.00  0.00           C
ATOM   2333  HA  TRP A 145     120.450  37.010  89.530  1.00  0.00           H
ATOM   2334  CB  TRP A 145     119.470  38.880  89.980  1.00  0.00           C
ATOM   2335  HB1 TRP A 145     118.610  39.300  90.510  1.00  0.00           H
ATOM   2336  HB2 TRP A 145     119.440  39.270  88.960  1.00  0.00           H
ATOM   2337  CG  TRP A 145     120.700  39.560  90.500  1.00  0.00           C
ATOM   2338  CD1 TRP A 145     121.940  39.210  90.050  1.00  0.00           C
ATOM   2339  HD1 TRP A 145     122.190  38.470  89.310  1.00  0.00           H
ATOM   2340  NE1 TRP A 145     122.930  39.970  90.700  1.00  0.00           N
ATOM   2341  HE1 TRP A 145     123.890  39.940  90.400  1.00  0.00           H
ATOM   2342  CE2 TRP A 145     122.350  40.830  91.610  1.00  0.00           C
ATOM   2343  CZ2 TRP A 145     122.850  41.830  92.470  1.00  0.00           C
ATOM   2344  HZ2 TRP A 145     123.910  42.070  92.490  1.00  0.00           H
ATOM   2345  CH2 TRP A 145     121.960  42.470  93.350  1.00  0.00           C
ATOM   2346  HH2 TRP A 145     122.350  43.130  94.110  1.00  0.00           H
ATOM   2347  CZ3 TRP A 145     120.540  42.320  93.190  1.00  0.00           C
ATOM   2348  HZ3 TRP A 145     119.920  42.850  93.890  1.00  0.00           H
ATOM   2349  CE3 TRP A 145     120.040  41.370  92.260  1.00  0.00           C
ATOM   2350  HE3 TRP A 145     118.990  41.170  92.120  1.00  0.00           H
ATOM   2351  CD2 TRP A 145     120.940  40.590  91.510  1.00  0.00           C
ATOM   2352  C   TRP A 145     119.470  36.910  91.400  1.00  0.00           C
ATOM   2353  O   TRP A 145     118.450  36.570  92.000  1.00  0.00           O
ATOM   2354  N   LEU A 146     120.700  36.710  91.980  1.00  0.00           N
ATOM   2355  H   LEU A 146     121.520  36.750  91.390  1.00  0.00           H
ATOM   2356  CA  LEU A 146     120.820  36.110  93.300  1.00  0.00           C
ATOM   2357  HA  LEU A 146     120.050  36.380  94.020  1.00  0.00           H
ATOM   2358  CB  LEU A 146     120.760  34.520  93.250  1.00  0.00           C
ATOM   2359  HB1 LEU A 146     121.350  34.170  92.400  1.00  0.00           H
ATOM   2360  HB2 LEU A 146     119.730  34.220  93.050  1.00  0.00           H
ATOM   2361  CG  LEU A 146     121.090  33.680  94.480  1.00  0.00           C
ATOM   2362  HG  LEU A 146     122.170  33.680  94.590  1.00  0.00           H
ATOM   2363  CD1 LEU A 146     120.460  34.250  95.700  1.00  0.00           C
ATOM   2364 1HD1 LEU A 146     121.120  34.990  96.150  1.00  0.00           H
ATOM   2365 2HD1 LEU A 146     119.480  34.610  95.390  1.00  0.00           H
ATOM   2366 3HD1 LEU A 146     120.260  33.410  96.370  1.00  0.00           H
ATOM   2367  CD2 LEU A 146     120.680  32.180  94.270  1.00  0.00           C
ATOM   2368 1HD2 LEU A 146     121.130  31.610  95.080  1.00  0.00           H
ATOM   2369 2HD2 LEU A 146     119.600  32.090  94.250  1.00  0.00           H
ATOM   2370 3HD2 LEU A 146     121.070  31.850  93.300  1.00  0.00           H
ATOM   2371  C   LEU A 146     122.200  36.570  94.010  1.00  0.00           C
ATOM   2372  O   LEU A 146     123.310  36.130  93.530  1.00  0.00           O
ATOM   2373  N   PRO A 147     122.150  37.430  95.040  1.00  0.00           N
ATOM   2374  CD  PRO A 147     121.190  38.540  95.100  1.00  0.00           C
ATOM   2375  HD1 PRO A 147     120.200  38.240  95.450  1.00  0.00           H
ATOM   2376  HD2 PRO A 147     121.090  38.990  94.110  1.00  0.00           H
ATOM   2377  CG  PRO A 147     121.820  39.600  95.990  1.00  0.00           C
ATOM   2378  HG1 PRO A 147     121.590  39.320  97.020  1.00  0.00           H
ATOM   2379  HG2 PRO A 147     121.530  40.610  95.720  1.00  0.00           H
ATOM   2380  CB  PRO A 147     123.280  39.390  95.810  1.00  0.00           C
ATOM   2381  HB1 PRO A 147     123.850  39.780  96.640  1.00  0.00           H
ATOM   2382  HB2 PRO A 147     123.520  39.800  94.820  1.00  0.00           H
ATOM   2383  CA  PRO A 147     123.380  37.880  95.700  1.00  0.00           C
ATOM   2384  HA  PRO A 147     124.300  37.570  95.200  1.00  0.00           H
ATOM   2385  C   PRO A 147     123.480  37.150  97.060  1.00  0.00           C
ATOM   2386  O   PRO A 147     122.410  36.920  97.710  1.00  0.00           O
ATOM   2387  N   PRO A 148     124.660  36.840  97.650  1.00  0.00           N
ATOM   2388  CD  PRO A 148     125.910  36.720  96.950  1.00  0.00           C
ATOM   2389  HD1 PRO A 148     126.220  37.740  96.700  1.00  0.00           H
ATOM   2390  HD2 PRO A 148     125.850  36.170  96.010  1.00  0.00           H
ATOM   2391  CG  PRO A 148     126.920  36.160  97.940  1.00  0.00           C
ATOM   2392  HG1 PRO A 148     127.590  36.950  98.270  1.00  0.00           H
ATOM   2393  HG2 PRO A 148     127.600  35.440  97.490  1.00  0.00           H
ATOM   2394  CB  PRO A 148     126.060  35.570  99.030  1.00  0.00           C
ATOM   2395  HB1 PRO A 148     126.600  35.550  99.980  1.00  0.00           H
ATOM   2396  HB2 PRO A 148     125.780  34.540  98.790  1.00  0.00           H
ATOM   2397  CA  PRO A 148     124.810  36.440  99.020  1.00  0.00           C
ATOM   2398  HA  PRO A 148     123.950  35.870  99.380  1.00  0.00           H
ATOM   2399  C   PRO A 148     124.950  37.720  99.850  1.00  0.00           C
ATOM   2400  O   PRO A 148     125.670  38.620  99.440  1.00  0.00           O
ATOM   2401  N   ALA A 149     124.370  37.720 101.030  1.00  0.00           N
ATOM   2402  H   ALA A 149     123.810  36.950 101.350  1.00  0.00           H
ATOM   2403  CA  ALA A 149     124.390  38.850 101.970  1.00  0.00           C
ATOM   2404  HA  ALA A 149     125.300  39.440 101.860  1.00  0.00           H
ATOM   2405  CB  ALA A 149     123.220  39.790 101.700  1.00  0.00           C
ATOM   2406  HB1 ALA A 149     123.260  40.210 100.700  1.00  0.00           H
ATOM   2407  HB2 ALA A 149     122.330  39.240 102.000  1.00  0.00           H
ATOM   2408  HB3 ALA A 149     123.310  40.540 102.480  1.00  0.00           H
ATOM   2409  C   ALA A 149     124.250  38.260 103.440  1.00  0.00           C
ATOM   2410  O   ALA A 149     123.740  37.150 103.640  1.00  0.00           O
ATOM   2411  N   ILE A 150     124.810  39.130 104.360  1.00  0.00           N
ATOM   2412  H   ILE A 150     125.220  39.970 103.980  1.00  0.00           H
ATOM   2413  CA  ILE A 150     124.810  38.900 105.790  1.00  0.00           C
ATOM   2414  HA  ILE A 150     124.060  38.170 106.090  1.00  0.00           H
ATOM   2415  CB  ILE A 150     126.220  38.500 106.300  1.00  0.00           C
ATOM   2416  HB  ILE A 150     126.990  39.120 105.840  1.00  0.00           H
ATOM   2417  CG2 ILE A 150     126.310  38.680 107.850  1.00  0.00           C
ATOM   2418 1HG2 ILE A 150     125.370  38.340 108.300  1.00  0.00           H
ATOM   2419 2HG2 ILE A 150     127.200  38.240 108.290  1.00  0.00           H
ATOM   2420 3HG2 ILE A 150     126.440  39.750 108.010  1.00  0.00           H
ATOM   2421  CG1 ILE A 150     126.670  37.110 105.830  1.00  0.00           C
ATOM   2422 1HG1 ILE A 150     126.590  37.110 104.740  1.00  0.00           H
ATOM   2423 2HG1 ILE A 150     126.120  36.300 106.310  1.00  0.00           H
ATOM   2424  CD  ILE A 150     128.160  36.750 106.080  1.00  0.00           C
ATOM   2425  HD1 ILE A 150     128.550  36.900 107.090  1.00  0.00           H
ATOM   2426  HD2 ILE A 150     128.320  35.690 105.860  1.00  0.00           H
ATOM   2427  HD3 ILE A 150     128.800  37.290 105.390  1.00  0.00           H
ATOM   2428  C   ILE A 150     124.330  40.180 106.490  1.00  0.00           C
ATOM   2429  O   ILE A 150     124.700  41.270 106.040  1.00  0.00           O
ATOM   2430  N   TYR A 151     123.480  40.010 107.590  1.00  0.00           N
ATOM   2431  H   TYR A 151     123.010  39.160 107.850  1.00  0.00           H
ATOM   2432  CA  TYR A 151     122.900  41.150 108.320  1.00  0.00           C
ATOM   2433  HA  TYR A 151     123.540  42.010 108.120  1.00  0.00           H
ATOM   2434  CB  TYR A 151     121.550  41.570 107.740  1.00  0.00           C
ATOM   2435  HB1 TYR A 151     121.150  42.300 108.450  1.00  0.00           H
ATOM   2436  HB2 TYR A 151     120.960  40.650 107.680  1.00  0.00           H
ATOM   2437  CG  TYR A 151     121.720  42.130 106.370  1.00  0.00           C
ATOM   2438  CD1 TYR A 151     121.140  41.460 105.230  1.00  0.00           C
ATOM   2439  HD1 TYR A 151     120.560  40.550 105.340  1.00  0.00           H
ATOM   2440  CE1 TYR A 151     121.290  41.970 103.970  1.00  0.00           C
ATOM   2441  HE1 TYR A 151     120.890  41.460 103.110  1.00  0.00           H
ATOM   2442  CZ  TYR A 151     122.020  43.180 103.830  1.00  0.00           C
ATOM   2443  OH  TYR A 151     122.190  43.730 102.570  1.00  0.00           O
ATOM   2444  HH  TYR A 151     122.580  44.600 102.650  1.00  0.00           H
ATOM   2445  CE2 TYR A 151     122.530  43.920 104.940  1.00  0.00           C
ATOM   2446  HE2 TYR A 151     123.010  44.860 104.740  1.00  0.00           H
ATOM   2447  CD2 TYR A 151     122.350  43.400 106.240  1.00  0.00           C
ATOM   2448  HD2 TYR A 151     122.750  43.890 107.110  1.00  0.00           H
ATOM   2449  C   TYR A 151     122.820  41.040 109.860  1.00  0.00           C
ATOM   2450  O   TYR A 151     122.620  39.970 110.310  1.00  0.00           O
ATOM   2451  N   LYS A 152     122.810  42.170 110.600  1.00  0.00           N
ATOM   2452  H   LYS A 152     123.090  43.020 110.140  1.00  0.00           H
ATOM   2453  CA  LYS A 152     122.410  42.220 112.010  1.00  0.00           C
ATOM   2454  HA  LYS A 152     122.300  41.220 112.430  1.00  0.00           H
ATOM   2455  CB  LYS A 152     123.580  42.830 112.740  1.00  0.00           C
ATOM   2456  HB1 LYS A 152     123.740  43.860 112.400  1.00  0.00           H
ATOM   2457  HB2 LYS A 152     124.490  42.230 112.700  1.00  0.00           H
ATOM   2458  CG  LYS A 152     123.290  42.800 114.230  1.00  0.00           C
ATOM   2459  HG1 LYS A 152     122.910  41.800 114.460  1.00  0.00           H
ATOM   2460  HG2 LYS A 152     122.410  43.440 114.340  1.00  0.00           H
ATOM   2461  CD  LYS A 152     124.470  43.220 115.130  1.00  0.00           C
ATOM   2462  HD1 LYS A 152     125.370  42.660 114.890  1.00  0.00           H
ATOM   2463  HD2 LYS A 152     124.220  43.100 116.190  1.00  0.00           H
ATOM   2464  CE  LYS A 152     124.780  44.730 114.820  1.00  0.00           C
ATOM   2465  HE1 LYS A 152     123.910  45.380 114.900  1.00  0.00           H
ATOM   2466  HE2 LYS A 152     125.110  44.890 113.800  1.00  0.00           H
ATOM   2467  NZ  LYS A 152     125.820  45.250 115.700  1.00  0.00           N
ATOM   2468  HZ1 LYS A 152     125.520  45.510 116.630  1.00  0.00           H
ATOM   2469  HZ2 LYS A 152     126.510  44.520 115.790  1.00  0.00           H
ATOM   2470  HZ3 LYS A 152     126.240  46.110 115.370  1.00  0.00           H
ATOM   2471  C   LYS A 152     121.100  43.050 112.190  1.00  0.00           C
ATOM   2472  O   LYS A 152     121.110  44.270 111.820  1.00  0.00           O
ATOM   2473  N   SER A 153     119.970  42.430 112.600  1.00  0.00           N
ATOM   2474  H   SER A 153     120.130  41.520 113.000  1.00  0.00           H
ATOM   2475  CA  SER A 153     118.570  42.930 112.630  1.00  0.00           C
ATOM   2476  HA  SER A 153     118.640  44.000 112.460  1.00  0.00           H
ATOM   2477  CB  SER A 153     117.770  42.200 111.570  1.00  0.00           C
ATOM   2478  HB1 SER A 153     116.790  42.680 111.570  1.00  0.00           H
ATOM   2479  HB2 SER A 153     117.520  41.170 111.820  1.00  0.00           H
ATOM   2480  OG  SER A 153     118.370  42.270 110.250  1.00  0.00           O
ATOM   2481  HG  SER A 153     119.000  41.540 110.220  1.00  0.00           H
ATOM   2482  C   SER A 153     117.980  42.690 113.980  1.00  0.00           C
ATOM   2483  O   SER A 153     118.430  41.840 114.760  1.00  0.00           O
ATOM   2484  N   ALA A 154     116.860  43.310 114.230  1.00  0.00           N
ATOM   2485  H   ALA A 154     116.440  43.900 113.520  1.00  0.00           H
ATOM   2486  CA  ALA A 154     116.160  43.180 115.490  1.00  0.00           C
ATOM   2487  HA  ALA A 154     116.950  43.250 116.240  1.00  0.00           H
ATOM   2488  CB  ALA A 154     115.200  44.400 115.560  1.00  0.00           C
ATOM   2489  HB1 ALA A 154     115.880  45.230 115.780  1.00  0.00           H
ATOM   2490  HB2 ALA A 154     114.690  44.570 114.620  1.00  0.00           H
ATOM   2491  HB3 ALA A 154     114.460  44.280 116.360  1.00  0.00           H
ATOM   2492  C   ALA A 154     115.430  41.860 115.590  1.00  0.00           C
ATOM   2493  O   ALA A 154     114.730  41.420 114.620  1.00  0.00           O
ATOM   2494  N   CYS A 155     115.570  41.210 116.670  1.00  0.00           N
ATOM   2495  H   CYS A 155     116.090  41.650 117.410  1.00  0.00           H
ATOM   2496  CA  CYS A 155     114.850  39.920 116.970  1.00  0.00           C
ATOM   2497  HA  CYS A 155     113.860  39.970 116.530  1.00  0.00           H
ATOM   2498  CB  CYS A 155     115.500  38.770 116.340  1.00  0.00           C
ATOM   2499  HB1 CYS A 155     116.580  38.840 116.500  1.00  0.00           H
ATOM   2500  HB2 CYS A 155     115.300  38.950 115.280  1.00  0.00           H
ATOM   2501  SG  CYS A 155     115.110  37.190 117.020  1.00  0.00           S
ATOM   2502  C   CYS A 155     114.700  39.800 118.470  1.00  0.00           C
ATOM   2503  O   CYS A 155     115.650  39.720 119.280  1.00  0.00           O
ATOM   2504  N   LYS A 156     113.440  39.720 118.950  1.00  0.00           N
ATOM   2505  H   LYS A 156     112.720  39.790 118.250  1.00  0.00           H
ATOM   2506  CA  LYS A 156     113.010  39.900 120.330  1.00  0.00           C
ATOM   2507  HA  LYS A 156     113.700  40.600 120.800  1.00  0.00           H
ATOM   2508  CB  LYS A 156     111.550  40.410 120.420  1.00  0.00           C
ATOM   2509  HB1 LYS A 156     111.590  41.490 120.300  1.00  0.00           H
ATOM   2510  HB2 LYS A 156     111.210  40.280 121.450  1.00  0.00           H
ATOM   2511  CG  LYS A 156     110.530  39.760 119.450  1.00  0.00           C
ATOM   2512  HG1 LYS A 156     110.410  38.700 119.660  1.00  0.00           H
ATOM   2513  HG2 LYS A 156     110.760  39.820 118.380  1.00  0.00           H
ATOM   2514  CD  LYS A 156     108.970  40.240 119.650  1.00  0.00           C
ATOM   2515  HD1 LYS A 156     109.010  41.330 119.530  1.00  0.00           H
ATOM   2516  HD2 LYS A 156     108.670  40.060 120.680  1.00  0.00           H
ATOM   2517  CE  LYS A 156     107.970  39.730 118.700  1.00  0.00           C
ATOM   2518  HE1 LYS A 156     108.120  40.150 117.700  1.00  0.00           H
ATOM   2519  HE2 LYS A 156     107.000  40.100 119.010  1.00  0.00           H
ATOM   2520  NZ  LYS A 156     107.950  38.260 118.700  1.00  0.00           N
ATOM   2521  HZ1 LYS A 156     107.230  37.760 118.190  1.00  0.00           H
ATOM   2522  HZ2 LYS A 156     108.760  37.790 118.320  1.00  0.00           H
ATOM   2523  HZ3 LYS A 156     107.790  37.960 119.650  1.00  0.00           H
ATOM   2524  C   LYS A 156     113.150  38.550 121.000  1.00  0.00           C
ATOM   2525  O   LYS A 156     112.680  37.470 120.560  1.00  0.00           O
ATOM   2526  N   ILE A 157     113.750  38.490 122.180  1.00  0.00           N
ATOM   2527  H   ILE A 157     114.060  39.370 122.570  1.00  0.00           H
ATOM   2528  CA  ILE A 157     113.990  37.330 123.030  1.00  0.00           C
ATOM   2529  HA  ILE A 157     113.520  36.430 122.640  1.00  0.00           H
ATOM   2530  CB  ILE A 157     115.520  37.070 123.210  1.00  0.00           C
ATOM   2531  HB  ILE A 157     115.810  37.890 123.870  1.00  0.00           H
ATOM   2532  CG2 ILE A 157     115.670  35.640 123.890  1.00  0.00           C
ATOM   2533 1HG2 ILE A 157     116.730  35.530 124.130  1.00  0.00           H
ATOM   2534 2HG2 ILE A 157     115.160  35.670 124.860  1.00  0.00           H
ATOM   2535 3HG2 ILE A 157     115.400  34.760 123.310  1.00  0.00           H
ATOM   2536  CG1 ILE A 157     116.230  37.140 121.860  1.00  0.00           C
ATOM   2537 1HG1 ILE A 157     117.320  37.130 121.970  1.00  0.00           H
ATOM   2538 2HG1 ILE A 157     116.030  38.080 121.350  1.00  0.00           H
ATOM   2539  CD  ILE A 157     115.910  35.960 120.880  1.00  0.00           C
ATOM   2540  HD1 ILE A 157     116.250  35.000 121.260  1.00  0.00           H
ATOM   2541  HD2 ILE A 157     114.860  35.800 120.610  1.00  0.00           H
ATOM   2542  HD3 ILE A 157     116.530  36.200 120.020  1.00  0.00           H
ATOM   2543  C   ILE A 157     113.260  37.530 124.400  1.00  0.00           C
ATOM   2544  O   ILE A 157     113.510  38.480 125.060  1.00  0.00           O
ATOM   2545  N   GLU A 158     112.370  36.550 124.680  1.00  0.00           N
ATOM   2546  H   GLU A 158     112.320  35.770 124.040  1.00  0.00           H
ATOM   2547  CA  GLU A 158     111.760  36.450 125.980  1.00  0.00           C
ATOM   2548  HA  GLU A 158     111.730  37.390 126.540  1.00  0.00           H
ATOM   2549  CB  GLU A 158     110.360  35.890 125.890  1.00  0.00           C
ATOM   2550  HB1 GLU A 158     109.870  35.720 126.850  1.00  0.00           H
ATOM   2551  HB2 GLU A 158     110.340  34.950 125.330  1.00  0.00           H
ATOM   2552  CG  GLU A 158     109.440  36.920 125.170  1.00  0.00           C
ATOM   2553  HG1 GLU A 158     109.980  37.130 124.250  1.00  0.00           H
ATOM   2554  HG2 GLU A 158     109.440  37.870 125.710  1.00  0.00           H
ATOM   2555  CD  GLU A 158     108.090  36.360 124.780  1.00  0.00           C
ATOM   2556  OE1 GLU A 158     107.760  36.210 123.630  1.00  0.00           O
ATOM   2557  OE2 GLU A 158     107.320  35.900 125.680  1.00  0.00           O
ATOM   2558  C   GLU A 158     112.480  35.470 126.920  1.00  0.00           C
ATOM   2559  O   GLU A 158     113.060  34.460 126.420  1.00  0.00           O
ATOM   2560  N   VAL A 159     112.430  35.520 128.210  1.00  0.00           N
ATOM   2561  H   VAL A 159     111.890  36.280 128.600  1.00  0.00           H
ATOM   2562  CA  VAL A 159     113.210  34.700 129.120  1.00  0.00           C
ATOM   2563  HA  VAL A 159     114.140  34.510 128.590  1.00  0.00           H
ATOM   2564  CB  VAL A 159     113.540  35.580 130.360  1.00  0.00           C
ATOM   2565  HB  VAL A 159     112.630  35.770 130.930  1.00  0.00           H
ATOM   2566  CG1 VAL A 159     114.460  34.860 131.390  1.00  0.00           C
ATOM   2567 1HG1 VAL A 159     113.920  33.970 131.710  1.00  0.00           H
ATOM   2568 2HG1 VAL A 159     115.490  34.630 131.100  1.00  0.00           H
ATOM   2569 3HG1 VAL A 159     114.590  35.480 132.270  1.00  0.00           H
ATOM   2570  CG2 VAL A 159     114.110  36.970 130.250  1.00  0.00           C
ATOM   2571 1HG2 VAL A 159     114.090  37.470 131.220  1.00  0.00           H
ATOM   2572 2HG2 VAL A 159     115.070  36.970 129.740  1.00  0.00           H
ATOM   2573 3HG2 VAL A 159     113.540  37.610 129.570  1.00  0.00           H
ATOM   2574  C   VAL A 159     112.400  33.490 129.440  1.00  0.00           C
ATOM   2575  O   VAL A 159     111.310  33.640 130.010  1.00  0.00           O
ATOM   2576  N   LYS A 160     112.910  32.270 129.190  1.00  0.00           N
ATOM   2577  H   LYS A 160     113.860  32.210 128.850  1.00  0.00           H
ATOM   2578  CA  LYS A 160     112.250  30.980 129.410  1.00  0.00           C
ATOM   2579  HA  LYS A 160     111.720  31.110 130.360  1.00  0.00           H
ATOM   2580  CB  LYS A 160     111.260  30.680 128.270  1.00  0.00           C
ATOM   2581  HB1 LYS A 160     110.490  31.450 128.340  1.00  0.00           H
ATOM   2582  HB2 LYS A 160     110.720  29.750 128.420  1.00  0.00           H
ATOM   2583  CG  LYS A 160     111.880  30.520 126.890  1.00  0.00           C
ATOM   2584  HG1 LYS A 160     112.370  29.560 126.780  1.00  0.00           H
ATOM   2585  HG2 LYS A 160     112.710  31.210 126.710  1.00  0.00           H
ATOM   2586  CD  LYS A 160     110.870  30.550 125.810  1.00  0.00           C
ATOM   2587  HD1 LYS A 160     110.200  29.730 126.070  1.00  0.00           H
ATOM   2588  HD2 LYS A 160     111.450  30.300 124.920  1.00  0.00           H
ATOM   2589  CE  LYS A 160     110.150  31.850 125.610  1.00  0.00           C
ATOM   2590  HE1 LYS A 160     110.880  32.650 125.480  1.00  0.00           H
ATOM   2591  HE2 LYS A 160     109.600  31.940 126.550  1.00  0.00           H
ATOM   2592  NZ  LYS A 160     109.280  31.740 124.460  1.00  0.00           N
ATOM   2593  HZ1 LYS A 160     108.640  30.960 124.470  1.00  0.00           H
ATOM   2594  HZ2 LYS A 160     108.640  32.510 124.420  1.00  0.00           H
ATOM   2595  HZ3 LYS A 160     109.780  31.820 123.590  1.00  0.00           H
ATOM   2596  C   LYS A 160     113.260  29.810 129.690  1.00  0.00           C
ATOM   2597  O   LYS A 160     114.400  29.840 129.220  1.00  0.00           O
ATOM   2598  N   HIS A 161     112.830  28.780 130.360  1.00  0.00           N
ATOM   2599  H   HIS A 161     111.900  28.870 130.730  1.00  0.00           H
ATOM   2600  CA  HIS A 161     113.640  27.550 130.530  1.00  0.00           C
ATOM   2601  HA  HIS A 161     114.500  27.510 129.860  1.00  0.00           H
ATOM   2602  CB  HIS A 161     114.310  27.640 131.890  1.00  0.00           C
ATOM   2603  HB1 HIS A 161     113.430  27.690 132.530  1.00  0.00           H
ATOM   2604  HB2 HIS A 161     114.940  28.530 131.810  1.00  0.00           H
ATOM   2605  CG  HIS A 161     115.260  26.570 132.240  1.00  0.00           C
ATOM   2606  ND1 HIS A 161     116.320  26.150 131.380  1.00  0.00           N
ATOM   2607  CE1 HIS A 161     116.990  25.280 132.130  1.00  0.00           C
ATOM   2608  HE1 HIS A 161     117.820  24.700 131.760  1.00  0.00           H
ATOM   2609  NE2 HIS A 161     116.480  25.210 133.390  1.00  0.00           N
ATOM   2610  HE2 HIS A 161     116.810  24.620 134.130  1.00  0.00           H
ATOM   2611  CD2 HIS A 161     115.380  26.020 133.490  1.00  0.00           C
ATOM   2612  HD2 HIS A 161     114.800  26.320 134.350  1.00  0.00           H
ATOM   2613  C   HIS A 161     112.760  26.190 130.400  1.00  0.00           C
ATOM   2614  O   HIS A 161     111.560  26.220 130.300  1.00  0.00           O
ATOM   2615  N   PHE A 162     113.550  25.100 130.180  1.00  0.00           N
ATOM   2616  H   PHE A 162     114.510  25.150 130.490  1.00  0.00           H
ATOM   2617  CA  PHE A 162     112.910  23.870 129.590  1.00  0.00           C
ATOM   2618  HA  PHE A 162     112.540  24.090 128.580  1.00  0.00           H
ATOM   2619  CB  PHE A 162     114.040  22.870 129.490  1.00  0.00           C
ATOM   2620  HB1 PHE A 162     113.630  21.870 129.380  1.00  0.00           H
ATOM   2621  HB2 PHE A 162     114.590  22.750 130.420  1.00  0.00           H
ATOM   2622  CG  PHE A 162     115.040  23.090 128.350  1.00  0.00           C
ATOM   2623  CD1 PHE A 162     116.300  23.650 128.670  1.00  0.00           C
ATOM   2624  HD1 PHE A 162     116.600  23.890 129.680  1.00  0.00           H
ATOM   2625  CE1 PHE A 162     117.220  24.000 127.720  1.00  0.00           C
ATOM   2626  HE1 PHE A 162     118.100  24.490 128.120  1.00  0.00           H
ATOM   2627  CZ  PHE A 162     116.940  23.760 126.410  1.00  0.00           C
ATOM   2628  HZ  PHE A 162     117.740  23.930 125.700  1.00  0.00           H
ATOM   2629  CE2 PHE A 162     115.730  23.140 125.990  1.00  0.00           C
ATOM   2630  HE2 PHE A 162     115.520  22.940 124.950  1.00  0.00           H
ATOM   2631  CD2 PHE A 162     114.760  22.810 126.990  1.00  0.00           C
ATOM   2632  HD2 PHE A 162     113.770  22.450 126.760  1.00  0.00           H
ATOM   2633  C   PHE A 162     111.880  23.310 130.580  1.00  0.00           C
ATOM   2634  O   PHE A 162     112.010  23.420 131.810  1.00  0.00           O
ATOM   2635  N   PRO A 163     110.730  22.870 129.990  1.00  0.00           N
ATOM   2636  CD  PRO A 163     109.570  22.660 130.810  1.00  0.00           C
ATOM   2637  HD1 PRO A 163     109.410  23.640 131.250  1.00  0.00           H
ATOM   2638  HD2 PRO A 163     109.800  21.800 131.440  1.00  0.00           H
ATOM   2639  CG  PRO A 163     108.400  22.140 129.910  1.00  0.00           C
ATOM   2640  HG1 PRO A 163     107.710  22.900 129.550  1.00  0.00           H
ATOM   2641  HG2 PRO A 163     107.950  21.310 130.460  1.00  0.00           H
ATOM   2642  CB  PRO A 163     109.100  21.670 128.640  1.00  0.00           C
ATOM   2643  HB1 PRO A 163     108.480  21.920 127.780  1.00  0.00           H
ATOM   2644  HB2 PRO A 163     109.250  20.590 128.590  1.00  0.00           H
ATOM   2645  CA  PRO A 163     110.420  22.490 128.560  1.00  0.00           C
ATOM   2646  HA  PRO A 163     111.150  21.740 128.280  1.00  0.00           H
ATOM   2647  C   PRO A 163     110.300  23.590 127.500  1.00  0.00           C
ATOM   2648  O   PRO A 163     109.950  23.410 126.340  1.00  0.00           O
ATOM   2649  N   PHE A 164     110.310  24.850 128.010  1.00  0.00           N
ATOM   2650  H   PHE A 164     110.440  25.030 129.000  1.00  0.00           H
ATOM   2651  CA  PHE A 164     110.060  26.010 127.190  1.00  0.00           C
ATOM   2652  HA  PHE A 164     109.380  25.720 126.390  1.00  0.00           H
ATOM   2653  CB  PHE A 164     109.360  27.030 128.090  1.00  0.00           C
ATOM   2654  HB1 PHE A 164     109.140  27.950 127.540  1.00  0.00           H
ATOM   2655  HB2 PHE A 164     110.040  27.480 128.800  1.00  0.00           H
ATOM   2656  CG  PHE A 164     108.030  26.540 128.640  1.00  0.00           C
ATOM   2657  CD1 PHE A 164     107.010  26.100 127.740  1.00  0.00           C
ATOM   2658  HD1 PHE A 164     107.130  26.210 126.670  1.00  0.00           H
ATOM   2659  CE1 PHE A 164     105.870  25.560 128.240  1.00  0.00           C
ATOM   2660  HE1 PHE A 164     105.050  25.340 127.560  1.00  0.00           H
ATOM   2661  CZ  PHE A 164     105.770  25.350 129.620  1.00  0.00           C
ATOM   2662  HZ  PHE A 164     104.900  24.890 130.050  1.00  0.00           H
ATOM   2663  CE2 PHE A 164     106.780  25.640 130.580  1.00  0.00           C
ATOM   2664  HE2 PHE A 164     106.580  25.480 131.630  1.00  0.00           H
ATOM   2665  CD2 PHE A 164     108.040  26.130 130.000  1.00  0.00           C
ATOM   2666  HD2 PHE A 164     108.850  26.510 130.610  1.00  0.00           H
ATOM   2667  C   PHE A 164     111.340  26.490 126.450  1.00  0.00           C
ATOM   2668  O   PHE A 164     112.270  26.790 127.140  1.00  0.00           O
ATOM   2669  N   ASP A 165     111.320  26.590 125.110  1.00  0.00           N
ATOM   2670  H   ASP A 165     110.490  26.240 124.650  1.00  0.00           H
ATOM   2671  CA  ASP A 165     112.580  26.800 124.330  1.00  0.00           C
ATOM   2672  HA  ASP A 165     113.270  27.260 125.020  1.00  0.00           H
ATOM   2673  CB  ASP A 165     113.150  25.450 123.850  1.00  0.00           C
ATOM   2674  HB1 ASP A 165     113.630  24.970 124.710  1.00  0.00           H
ATOM   2675  HB2 ASP A 165     113.890  25.700 123.090  1.00  0.00           H
ATOM   2676  CG  ASP A 165     112.200  24.430 123.190  1.00  0.00           C
ATOM   2677  OD1 ASP A 165     111.000  24.750 122.980  1.00  0.00           O
ATOM   2678  OD2 ASP A 165     112.620  23.330 122.790  1.00  0.00           O
ATOM   2679  C   ASP A 165     112.360  27.690 123.080  1.00  0.00           C
ATOM   2680  O   ASP A 165     113.380  28.170 122.490  1.00  0.00           O
ATOM   2681  N   GLN A 166     111.110  27.810 122.590  1.00  0.00           N
ATOM   2682  H   GLN A 166     110.390  27.330 123.110  1.00  0.00           H
ATOM   2683  CA  GLN A 166     110.830  28.500 121.310  1.00  0.00           C
ATOM   2684  HA  GLN A 166     111.630  28.180 120.640  1.00  0.00           H
ATOM   2685  CB  GLN A 166     109.530  28.020 120.700  1.00  0.00           C
ATOM   2686  HB1 GLN A 166     109.300  28.690 119.870  1.00  0.00           H
ATOM   2687  HB2 GLN A 166     108.740  27.980 121.450  1.00  0.00           H
ATOM   2688  CG  GLN A 166     109.740  26.590 120.170  1.00  0.00           C
ATOM   2689  HG1 GLN A 166     109.850  26.030 121.090  1.00  0.00           H
ATOM   2690  HG2 GLN A 166     110.640  26.510 119.550  1.00  0.00           H
ATOM   2691  CD  GLN A 166     108.540  26.050 119.340  1.00  0.00           C
ATOM   2692  OE1 GLN A 166     107.590  26.770 119.000  1.00  0.00           O
ATOM   2693  NE2 GLN A 166     108.590  24.790 118.960  1.00  0.00           N
ATOM   2694 1HE2 GLN A 166     109.450  24.270 119.050  1.00  0.00           H
ATOM   2695 2HE2 GLN A 166     107.760  24.360 118.580  1.00  0.00           H
ATOM   2696  C   GLN A 166     110.920  30.050 121.380  1.00  0.00           C
ATOM   2697  O   GLN A 166     110.680  30.620 122.430  1.00  0.00           O
ATOM   2698  N   GLN A 167     111.270  30.640 120.230  1.00  0.00           N
ATOM   2699  H   GLN A 167     111.600  30.020 119.510  1.00  0.00           H
ATOM   2700  CA  GLN A 167     111.290  32.080 120.030  1.00  0.00           C
ATOM   2701  HA  GLN A 167     110.520  32.390 120.730  1.00  0.00           H
ATOM   2702  CB  GLN A 167     112.670  32.700 120.190  1.00  0.00           C
ATOM   2703  HB1 GLN A 167     112.670  33.780 120.030  1.00  0.00           H
ATOM   2704  HB2 GLN A 167     113.380  32.320 119.450  1.00  0.00           H
ATOM   2705  CG  GLN A 167     113.320  32.540 121.600  1.00  0.00           C
ATOM   2706  HG1 GLN A 167     114.370  32.810 121.480  1.00  0.00           H
ATOM   2707  HG2 GLN A 167     113.320  31.500 121.940  1.00  0.00           H
ATOM   2708  CD  GLN A 167     112.680  33.320 122.720  1.00  0.00           C
ATOM   2709  OE1 GLN A 167     111.830  34.160 122.590  1.00  0.00           O
ATOM   2710  NE2 GLN A 167     113.240  33.140 123.940  1.00  0.00           N
ATOM   2711 1HE2 GLN A 167     113.840  32.340 124.100  1.00  0.00           H
ATOM   2712 2HE2 GLN A 167     112.950  33.750 124.690  1.00  0.00           H
ATOM   2713  C   GLN A 167     110.780  32.380 118.620  1.00  0.00           C
ATOM   2714  O   GLN A 167     110.900  31.680 117.620  1.00  0.00           O
ATOM   2715  N   ASN A 168     110.170  33.570 118.580  1.00  0.00           N
ATOM   2716  H   ASN A 168     110.120  34.190 119.380  1.00  0.00           H
ATOM   2717  CA  ASN A 168     109.600  34.060 117.340  1.00  0.00           C
ATOM   2718  HA  ASN A 168     109.910  33.410 116.520  1.00  0.00           H
ATOM   2719  CB  ASN A 168     108.080  34.050 117.510  1.00  0.00           C
ATOM   2720  HB1 ASN A 168     107.620  34.540 116.650  1.00  0.00           H
ATOM   2721  HB2 ASN A 168     107.890  34.500 118.480  1.00  0.00           H
ATOM   2722  CG  ASN A 168     107.420  32.710 117.570  1.00  0.00           C
ATOM   2723  OD1 ASN A 168     107.460  32.020 118.570  1.00  0.00           O
ATOM   2724  ND2 ASN A 168     106.490  32.410 116.720  1.00  0.00           N
ATOM   2725 1HD2 ASN A 168     106.530  32.890 115.830  1.00  0.00           H
ATOM   2726 2HD2 ASN A 168     105.800  31.690 116.890  1.00  0.00           H
ATOM   2727  C   ASN A 168     110.050  35.470 116.990  1.00  0.00           C
ATOM   2728  O   ASN A 168     109.790  36.410 117.680  1.00  0.00           O
ATOM   2729  N   CYS A 169     110.500  35.580 115.750  1.00  0.00           N
ATOM   2730  H   CYS A 169     110.530  34.740 115.190  1.00  0.00           H
ATOM   2731  CA  CYS A 169     111.020  36.820 115.200  1.00  0.00           C
ATOM   2732  HA  CYS A 169     110.690  37.690 115.760  1.00  0.00           H
ATOM   2733  CB  CYS A 169     112.510  36.690 115.380  1.00  0.00           C
ATOM   2734  HB1 CYS A 169     113.040  37.380 114.720  1.00  0.00           H
ATOM   2735  HB2 CYS A 169     112.810  35.670 115.180  1.00  0.00           H
ATOM   2736  SG  CYS A 169     113.100  37.100 117.110  1.00  0.00           S
ATOM   2737  C   CYS A 169     110.610  37.080 113.700  1.00  0.00           C
ATOM   2738  O   CYS A 169     109.800  36.290 113.180  1.00  0.00           O
ATOM   2739  N   THR A 170     111.190  38.020 112.960  1.00  0.00           N
ATOM   2740  H   THR A 170     111.910  38.640 113.300  1.00  0.00           H
ATOM   2741  CA  THR A 170     110.800  38.210 111.530  1.00  0.00           C
ATOM   2742  HA  THR A 170     110.450  37.260 111.110  1.00  0.00           H
ATOM   2743  CB  THR A 170     109.810  39.270 111.280  1.00  0.00           C
ATOM   2744  HB  THR A 170     109.730  39.430 110.210  1.00  0.00           H
ATOM   2745  CG2 THR A 170     108.410  38.900 111.860  1.00  0.00           C
ATOM   2746 1HG2 THR A 170     108.070  37.940 111.470  1.00  0.00           H
ATOM   2747 2HG2 THR A 170     108.470  38.760 112.940  1.00  0.00           H
ATOM   2748 3HG2 THR A 170     107.670  39.640 111.550  1.00  0.00           H
ATOM   2749  OG1 THR A 170     110.110  40.490 111.870  1.00  0.00           O
ATOM   2750  HG1 THR A 170     110.920  40.470 112.380  1.00  0.00           H
ATOM   2751  C   THR A 170     112.000  38.640 110.590  1.00  0.00           C
ATOM   2752  O   THR A 170     112.950  39.180 111.110  1.00  0.00           O
ATOM   2753  N   MET A 171     111.930  38.400 109.300  1.00  0.00           N
ATOM   2754  H   MET A 171     111.160  37.840 108.960  1.00  0.00           H
ATOM   2755  CA  MET A 171     112.630  39.130 108.280  1.00  0.00           C
ATOM   2756  HA  MET A 171     113.160  39.970 108.730  1.00  0.00           H
ATOM   2757  CB  MET A 171     113.650  38.150 107.690  1.00  0.00           C
ATOM   2758  HB1 MET A 171     114.220  37.790 108.550  1.00  0.00           H
ATOM   2759  HB2 MET A 171     114.290  38.710 107.020  1.00  0.00           H
ATOM   2760  CG  MET A 171     113.100  36.880 107.010  1.00  0.00           C
ATOM   2761  HG1 MET A 171     112.410  37.130 106.200  1.00  0.00           H
ATOM   2762  HG2 MET A 171     112.490  36.360 107.750  1.00  0.00           H
ATOM   2763  SD  MET A 171     114.340  35.700 106.430  1.00  0.00           S
ATOM   2764  CE  MET A 171     113.300  34.270 105.950  1.00  0.00           C
ATOM   2765  HE1 MET A 171     113.850  33.380 105.650  1.00  0.00           H
ATOM   2766  HE2 MET A 171     112.680  34.030 106.810  1.00  0.00           H
ATOM   2767  HE3 MET A 171     112.660  34.640 105.150  1.00  0.00           H
ATOM   2768  C   MET A 171     111.800  39.810 107.160  1.00  0.00           C
ATOM   2769  O   MET A 171     110.890  39.150 106.640  1.00  0.00           O
ATOM   2770  N   LYS A 172     112.110  41.050 106.720  1.00  0.00           N
ATOM   2771  H   LYS A 172     112.840  41.630 107.100  1.00  0.00           H
ATOM   2772  CA  LYS A 172     111.190  41.840 105.930  1.00  0.00           C
ATOM   2773  HA  LYS A 172     110.430  41.180 105.530  1.00  0.00           H
ATOM   2774  CB  LYS A 172     110.370  42.780 106.920  1.00  0.00           C
ATOM   2775  HB1 LYS A 172     110.060  43.660 106.350  1.00  0.00           H
ATOM   2776  HB2 LYS A 172     111.060  43.180 107.660  1.00  0.00           H
ATOM   2777  CG  LYS A 172     109.230  42.120 107.670  1.00  0.00           C
ATOM   2778  HG1 LYS A 172     109.670  41.430 108.390  1.00  0.00           H
ATOM   2779  HG2 LYS A 172     108.620  41.690 106.880  1.00  0.00           H
ATOM   2780  CD  LYS A 172     108.510  43.240 108.440  1.00  0.00           C
ATOM   2781  HD1 LYS A 172     108.240  44.040 107.760  1.00  0.00           H
ATOM   2782  HD2 LYS A 172     109.190  43.710 109.150  1.00  0.00           H
ATOM   2783  CE  LYS A 172     107.180  42.780 109.120  1.00  0.00           C
ATOM   2784  HE1 LYS A 172     106.980  43.570 109.840  1.00  0.00           H
ATOM   2785  HE2 LYS A 172     107.420  41.920 109.740  1.00  0.00           H
ATOM   2786  NZ  LYS A 172     106.150  42.720 108.120  1.00  0.00           N
ATOM   2787  HZ1 LYS A 172     106.430  42.420 107.200  1.00  0.00           H
ATOM   2788  HZ2 LYS A 172     105.390  42.130 108.430  1.00  0.00           H
ATOM   2789  HZ3 LYS A 172     105.720  43.600 107.890  1.00  0.00           H
ATOM   2790  C   LYS A 172     111.930  42.570 104.880  1.00  0.00           C
ATOM   2791  O   LYS A 172     113.060  43.030 105.070  1.00  0.00           O
ATOM   2792  N   PHE A 173     111.250  42.670 103.770  1.00  0.00           N
ATOM   2793  H   PHE A 173     110.310  42.300 103.770  1.00  0.00           H
ATOM   2794  CA  PHE A 173     111.880  42.970 102.520  1.00  0.00           C
ATOM   2795  HA  PHE A 173     112.890  43.360 102.690  1.00  0.00           H
ATOM   2796  CB  PHE A 173     111.890  41.730 101.720  1.00  0.00           C
ATOM   2797  HB1 PHE A 173     112.330  41.980 100.750  1.00  0.00           H
ATOM   2798  HB2 PHE A 173     110.840  41.510 101.560  1.00  0.00           H
ATOM   2799  CG  PHE A 173     112.710  40.550 102.330  1.00  0.00           C
ATOM   2800  CD1 PHE A 173     112.040  39.570 103.150  1.00  0.00           C
ATOM   2801  HD1 PHE A 173     110.970  39.530 103.350  1.00  0.00           H
ATOM   2802  CE1 PHE A 173     112.830  38.670 103.790  1.00  0.00           C
ATOM   2803  HE1 PHE A 173     112.460  37.990 104.540  1.00  0.00           H
ATOM   2804  CZ  PHE A 173     114.240  38.720 103.590  1.00  0.00           C
ATOM   2805  HZ  PHE A 173     114.790  37.940 104.090  1.00  0.00           H
ATOM   2806  CE2 PHE A 173     114.860  39.500 102.640  1.00  0.00           C
ATOM   2807  HE2 PHE A 173     115.930  39.320 102.620  1.00  0.00           H
ATOM   2808  CD2 PHE A 173     114.100  40.590 102.100  1.00  0.00           C
ATOM   2809  HD2 PHE A 173     114.580  41.310 101.460  1.00  0.00           H
ATOM   2810  C   PHE A 173     111.070  44.130 101.880  1.00  0.00           C
ATOM   2811  O   PHE A 173     110.130  43.950 101.150  1.00  0.00           O
ATOM   2812  N   ARG A 174     111.530  45.370 102.220  1.00  0.00           N
ATOM   2813  H   ARG A 174     112.500  45.500 102.490  1.00  0.00           H
ATOM   2814  CA  ARG A 174     110.760  46.530 101.750  1.00  0.00           C
ATOM   2815  HA  ARG A 174     109.750  46.250 101.460  1.00  0.00           H
ATOM   2816  CB  ARG A 174     110.570  47.520 102.870  1.00  0.00           C
ATOM   2817  HB1 ARG A 174     110.130  48.450 102.500  1.00  0.00           H
ATOM   2818  HB2 ARG A 174     111.530  47.810 103.290  1.00  0.00           H
ATOM   2819  CG  ARG A 174     109.800  47.060 104.100  1.00  0.00           C
ATOM   2820  HG1 ARG A 174     109.980  47.790 104.890  1.00  0.00           H
ATOM   2821  HG2 ARG A 174     110.300  46.180 104.530  1.00  0.00           H
ATOM   2822  CD  ARG A 174     108.340  46.830 103.750  1.00  0.00           C
ATOM   2823  HD1 ARG A 174     108.210  45.990 103.080  1.00  0.00           H
ATOM   2824  HD2 ARG A 174     107.950  47.680 103.190  1.00  0.00           H
ATOM   2825  NE  ARG A 174     107.570  46.620 104.960  1.00  0.00           N
ATOM   2826  HE  ARG A 174     107.150  45.710 105.140  1.00  0.00           H
ATOM   2827  CZ  ARG A 174     107.250  47.570 105.820  1.00  0.00           C
ATOM   2828  NH1 ARG A 174     107.600  48.840 105.600  1.00  0.00           N
ATOM   2829 1HH1 ARG A 174     108.000  49.130 104.720  1.00  0.00           H
ATOM   2830 2HH1 ARG A 174     107.080  49.470 106.200  1.00  0.00           H
ATOM   2831  NH2 ARG A 174     106.370  47.330 106.770  1.00  0.00           N
ATOM   2832 1HH2 ARG A 174     106.110  46.360 106.900  1.00  0.00           H
ATOM   2833 2HH2 ARG A 174     106.020  48.070 107.360  1.00  0.00           H
ATOM   2834  C   ARG A 174     111.280  47.050 100.480  1.00  0.00           C
ATOM   2835  O   ARG A 174     112.440  46.920 100.170  1.00  0.00           O
ATOM   2836  N   SER A 175     110.470  47.800  99.750  1.00  0.00           N
ATOM   2837  H   SER A 175     109.500  47.720 100.040  1.00  0.00           H
ATOM   2838  CA  SER A 175     110.830  48.470  98.550  1.00  0.00           C
ATOM   2839  HA  SER A 175     111.850  48.860  98.500  1.00  0.00           H
ATOM   2840  CB  SER A 175     110.760  47.480  97.370  1.00  0.00           C
ATOM   2841  HB1 SER A 175     109.730  47.270  97.110  1.00  0.00           H
ATOM   2842  HB2 SER A 175     111.330  46.630  97.760  1.00  0.00           H
ATOM   2843  OG  SER A 175     111.370  48.040  96.220  1.00  0.00           O
ATOM   2844  HG  SER A 175     112.320  48.150  96.310  1.00  0.00           H
ATOM   2845  C   SER A 175     109.850  49.600  98.250  1.00  0.00           C
ATOM   2846  O   SER A 175     108.630  49.420  98.210  1.00  0.00           O
ATOM   2847  N   TRP A 176     110.320  50.840  98.130  1.00  0.00           N
ATOM   2848  H   TRP A 176     111.330  50.910  98.180  1.00  0.00           H
ATOM   2849  CA  TRP A 176     109.440  52.050  98.310  1.00  0.00           C
ATOM   2850  HA  TRP A 176     108.420  51.670  98.440  1.00  0.00           H
ATOM   2851  CB  TRP A 176     109.790  52.650  99.710  1.00  0.00           C
ATOM   2852  HB1 TRP A 176     109.690  51.820 100.410  1.00  0.00           H
ATOM   2853  HB2 TRP A 176     109.100  53.460  99.950  1.00  0.00           H
ATOM   2854  CG  TRP A 176     111.150  53.160  99.760  1.00  0.00           C
ATOM   2855  CD1 TRP A 176     111.600  54.310  99.260  1.00  0.00           C
ATOM   2856  HD1 TRP A 176     110.960  55.050  98.800  1.00  0.00           H
ATOM   2857  NE1 TRP A 176     112.960  54.370  99.480  1.00  0.00           N
ATOM   2858  HE1 TRP A 176     113.590  55.040  99.060  1.00  0.00           H
ATOM   2859  CE2 TRP A 176     113.430  53.230 100.180  1.00  0.00           C
ATOM   2860  CZ2 TRP A 176     114.710  52.870 100.660  1.00  0.00           C
ATOM   2861  HZ2 TRP A 176     115.480  53.600 100.480  1.00  0.00           H
ATOM   2862  CH2 TRP A 176     114.790  51.670 101.390  1.00  0.00           C
ATOM   2863  HH2 TRP A 176     115.760  51.280 101.650  1.00  0.00           H
ATOM   2864  CZ3 TRP A 176     113.620  50.920 101.690  1.00  0.00           C
ATOM   2865  HZ3 TRP A 176     113.720  49.960 102.180  1.00  0.00           H
ATOM   2866  CE3 TRP A 176     112.370  51.310 101.120  1.00  0.00           C
ATOM   2867  HE3 TRP A 176     111.510  50.790 101.490  1.00  0.00           H
ATOM   2868  CD2 TRP A 176     112.290  52.490 100.370  1.00  0.00           C
ATOM   2869  C   TRP A 176     109.640  53.130  97.250  1.00  0.00           C
ATOM   2870  O   TRP A 176     108.920  54.160  97.310  1.00  0.00           O
ATOM   2871  N   THR A 177     110.600  53.030  96.340  1.00  0.00           N
ATOM   2872  H   THR A 177     111.150  52.190  96.270  1.00  0.00           H
ATOM   2873  CA  THR A 177     110.740  54.070  95.280  1.00  0.00           C
ATOM   2874  HA  THR A 177     110.520  55.070  95.660  1.00  0.00           H
ATOM   2875  CB  THR A 177     112.150  53.960  94.840  1.00  0.00           C
ATOM   2876  HB  THR A 177     112.150  54.640  93.990  1.00  0.00           H
ATOM   2877  CG2 THR A 177     113.150  54.450  95.860  1.00  0.00           C
ATOM   2878 1HG2 THR A 177     114.080  54.590  95.300  1.00  0.00           H
ATOM   2879 2HG2 THR A 177     112.900  55.410  96.310  1.00  0.00           H
ATOM   2880 3HG2 THR A 177     113.350  53.740  96.680  1.00  0.00           H
ATOM   2881  OG1 THR A 177     112.590  52.630  94.460  1.00  0.00           O
ATOM   2882  HG1 THR A 177     113.550  52.610  94.450  1.00  0.00           H
ATOM   2883  C   THR A 177     109.820  53.950  94.080  1.00  0.00           C
ATOM   2884  O   THR A 177     109.770  54.880  93.280  1.00  0.00           O
ATOM   2885  N   TYR A 178     109.140  52.790  93.990  1.00  0.00           N
ATOM   2886  H   TYR A 178     109.330  52.170  94.760  1.00  0.00           H
ATOM   2887  CA  TYR A 178     108.200  52.370  92.970  1.00  0.00           C
ATOM   2888  HA  TYR A 178     107.850  53.290  92.500  1.00  0.00           H
ATOM   2889  CB  TYR A 178     108.830  51.500  91.840  1.00  0.00           C
ATOM   2890  HB1 TYR A 178     108.150  51.580  90.990  1.00  0.00           H
ATOM   2891  HB2 TYR A 178     108.950  50.500  92.240  1.00  0.00           H
ATOM   2892  CG  TYR A 178     110.150  51.850  91.250  1.00  0.00           C
ATOM   2893  CD1 TYR A 178     111.370  51.450  91.840  1.00  0.00           C
ATOM   2894  HD1 TYR A 178     111.440  51.000  92.820  1.00  0.00           H
ATOM   2895  CE1 TYR A 178     112.620  51.720  91.210  1.00  0.00           C
ATOM   2896  HE1 TYR A 178     113.540  51.390  91.680  1.00  0.00           H
ATOM   2897  CZ  TYR A 178     112.670  52.340  89.930  1.00  0.00           C
ATOM   2898  OH  TYR A 178     113.870  52.610  89.360  1.00  0.00           O
ATOM   2899  HH  TYR A 178     113.840  53.070  88.520  1.00  0.00           H
ATOM   2900  CE2 TYR A 178     111.470  52.760  89.330  1.00  0.00           C
ATOM   2901  HE2 TYR A 178     111.470  53.250  88.370  1.00  0.00           H
ATOM   2902  CD2 TYR A 178     110.270  52.540  89.990  1.00  0.00           C
ATOM   2903  HD2 TYR A 178     109.340  52.950  89.640  1.00  0.00           H
ATOM   2904  C   TYR A 178     106.940  51.690  93.560  1.00  0.00           C
ATOM   2905  O   TYR A 178     106.970  50.550  93.960  1.00  0.00           O
ATOM   2906  N   ASP A 179     105.760  52.280  93.510  1.00  0.00           N
ATOM   2907  H   ASP A 179     105.660  53.080  92.910  1.00  0.00           H
ATOM   2908  CA  ASP A 179     104.520  51.780  94.050  1.00  0.00           C
ATOM   2909  HA  ASP A 179     104.680  51.400  95.060  1.00  0.00           H
ATOM   2910  CB  ASP A 179     103.520  52.980  94.110  1.00  0.00           C
ATOM   2911  HB1 ASP A 179     104.010  53.740  94.720  1.00  0.00           H
ATOM   2912  HB2 ASP A 179     102.690  52.620  94.720  1.00  0.00           H
ATOM   2913  CG  ASP A 179     103.160  53.510  92.730  1.00  0.00           C
ATOM   2914  OD1 ASP A 179     101.950  53.290  92.310  1.00  0.00           O
ATOM   2915  OD2 ASP A 179     103.950  54.330  92.230  1.00  0.00           O
ATOM   2916  C   ASP A 179     103.890  50.770  93.040  1.00  0.00           C
ATOM   2917  O   ASP A 179     104.330  50.690  91.910  1.00  0.00           O
ATOM   2918  N   ARG A 180     102.830  50.070  93.450  1.00  0.00           N
ATOM   2919  H   ARG A 180     102.590  50.180  94.420  1.00  0.00           H
ATOM   2920  CA  ARG A 180     102.050  49.060  92.600  1.00  0.00           C
ATOM   2921  HA  ARG A 180     102.810  48.330  92.330  1.00  0.00           H
ATOM   2922  CB  ARG A 180     101.050  48.250  93.470  1.00  0.00           C
ATOM   2923  HB1 ARG A 180     100.550  47.530  92.830  1.00  0.00           H
ATOM   2924  HB2 ARG A 180     100.330  48.950  93.900  1.00  0.00           H
ATOM   2925  CG  ARG A 180     101.690  47.580  94.760  1.00  0.00           C
ATOM   2926  HG1 ARG A 180     102.530  48.110  95.220  1.00  0.00           H
ATOM   2927  HG2 ARG A 180     102.090  46.590  94.510  1.00  0.00           H
ATOM   2928  CD  ARG A 180     100.760  47.440  95.920  1.00  0.00           C
ATOM   2929  HD1 ARG A 180     100.520  48.400  96.380  1.00  0.00           H
ATOM   2930  HD2 ARG A 180     101.230  46.870  96.710  1.00  0.00           H
ATOM   2931  NE  ARG A 180      99.490  46.850  95.560  1.00  0.00           N
ATOM   2932  HE  ARG A 180      99.120  46.820  94.620  1.00  0.00           H
ATOM   2933  CZ  ARG A 180      98.790  46.180  96.470  1.00  0.00           C
ATOM   2934  NH1 ARG A 180      99.040  46.190  97.710  1.00  0.00           N
ATOM   2935 1HH1 ARG A 180      99.920  46.600  98.010  1.00  0.00           H
ATOM   2936 2HH1 ARG A 180      98.520  45.590  98.330  1.00  0.00           H
ATOM   2937  NH2 ARG A 180      97.800  45.450  96.120  1.00  0.00           N
ATOM   2938 1HH2 ARG A 180      97.370  45.330  95.210  1.00  0.00           H
ATOM   2939 2HH2 ARG A 180      97.390  45.030  96.940  1.00  0.00           H
ATOM   2940  C   ARG A 180     101.480  49.530  91.250  1.00  0.00           C
ATOM   2941  O   ARG A 180     100.940  48.580  90.620  1.00  0.00           O
ATOM   2942  N   THR A 181     101.740  50.710  90.780  1.00  0.00           N
ATOM   2943  H   THR A 181     102.290  51.330  91.360  1.00  0.00           H
ATOM   2944  CA  THR A 181     101.600  51.170  89.380  1.00  0.00           C
ATOM   2945  HA  THR A 181     100.830  50.540  88.940  1.00  0.00           H
ATOM   2946  CB  THR A 181     101.120  52.640  89.210  1.00  0.00           C
ATOM   2947  HB  THR A 181     101.130  52.920  88.150  1.00  0.00           H
ATOM   2948  CG2 THR A 181      99.740  52.940  89.810  1.00  0.00           C
ATOM   2949 1HG2 THR A 181      99.770  52.770  90.880  1.00  0.00           H
ATOM   2950 2HG2 THR A 181      99.510  54.000  89.710  1.00  0.00           H
ATOM   2951 3HG2 THR A 181      99.070  52.210  89.360  1.00  0.00           H
ATOM   2952  OG1 THR A 181     102.080  53.460  89.800  1.00  0.00           O
ATOM   2953  HG1 THR A 181     102.050  53.350  90.750  1.00  0.00           H
ATOM   2954  C   THR A 181     102.870  51.050  88.550  1.00  0.00           C
ATOM   2955  O   THR A 181     102.830  51.150  87.310  1.00  0.00           O
ATOM   2956  N   GLU A 182     103.990  50.670  89.100  1.00  0.00           N
ATOM   2957  H   GLU A 182     104.000  50.420  90.080  1.00  0.00           H
ATOM   2958  CA  GLU A 182     105.260  50.570  88.440  1.00  0.00           C
ATOM   2959  HA  GLU A 182     105.080  50.550  87.370  1.00  0.00           H
ATOM   2960  CB  GLU A 182     106.160  51.670  89.010  1.00  0.00           C
ATOM   2961  HB1 GLU A 182     107.180  51.450  88.670  1.00  0.00           H
ATOM   2962  HB2 GLU A 182     106.070  51.680  90.100  1.00  0.00           H
ATOM   2963  CG  GLU A 182     105.940  53.180  88.760  1.00  0.00           C
ATOM   2964  HG1 GLU A 182     106.390  53.620  89.650  1.00  0.00           H
ATOM   2965  HG2 GLU A 182     104.900  53.470  88.840  1.00  0.00           H
ATOM   2966  CD  GLU A 182     106.590  53.610  87.410  1.00  0.00           C
ATOM   2967  OE1 GLU A 182     105.880  53.610  86.430  1.00  0.00           O
ATOM   2968  OE2 GLU A 182     107.740  54.000  87.440  1.00  0.00           O
ATOM   2969  C   GLU A 182     106.110  49.290  88.600  1.00  0.00           C
ATOM   2970  O   GLU A 182     106.420  48.580  87.610  1.00  0.00           O
ATOM   2971  N   ILE A 183     106.310  48.810  89.870  1.00  0.00           N
ATOM   2972  H   ILE A 183     105.960  49.370  90.640  1.00  0.00           H
ATOM   2973  CA  ILE A 183     106.930  47.510  90.240  1.00  0.00           C
ATOM   2974  HA  ILE A 183     106.910  46.830  89.390  1.00  0.00           H
ATOM   2975  CB  ILE A 183     108.370  47.600  90.790  1.00  0.00           C
ATOM   2976  HB  ILE A 183     108.330  48.260  91.650  1.00  0.00           H
ATOM   2977  CG2 ILE A 183     108.890  46.230  91.240  1.00  0.00           C
ATOM   2978 1HG2 ILE A 183     108.870  45.620  90.340  1.00  0.00           H
ATOM   2979 2HG2 ILE A 183     109.930  46.210  91.580  1.00  0.00           H
ATOM   2980 3HG2 ILE A 183     108.230  45.790  91.980  1.00  0.00           H
ATOM   2981  CG1 ILE A 183     109.470  48.290  89.890  1.00  0.00           C
ATOM   2982 1HG1 ILE A 183     110.390  48.430  90.450  1.00  0.00           H
ATOM   2983 2HG1 ILE A 183     109.100  49.300  89.710  1.00  0.00           H
ATOM   2984  CD  ILE A 183     109.830  47.570  88.530  1.00  0.00           C
ATOM   2985  HD1 ILE A 183     110.320  46.610  88.730  1.00  0.00           H
ATOM   2986  HD2 ILE A 183     108.920  47.390  87.970  1.00  0.00           H
ATOM   2987  HD3 ILE A 183     110.400  48.300  87.950  1.00  0.00           H
ATOM   2988  C   ILE A 183     106.010  46.970  91.390  1.00  0.00           C
ATOM   2989  O   ILE A 183     105.740  47.670  92.320  1.00  0.00           O
ATOM   2990  N   ASP A 184     105.620  45.720  91.340  1.00  0.00           N
ATOM   2991  H   ASP A 184     105.800  45.250  90.460  1.00  0.00           H
ATOM   2992  CA  ASP A 184     104.840  44.830  92.300  1.00  0.00           C
ATOM   2993  HA  ASP A 184     104.630  45.410  93.200  1.00  0.00           H
ATOM   2994  CB  ASP A 184     103.540  44.340  91.650  1.00  0.00           C
ATOM   2995  HB1 ASP A 184     103.790  43.680  90.820  1.00  0.00           H
ATOM   2996  HB2 ASP A 184     103.050  45.220  91.240  1.00  0.00           H
ATOM   2997  CG  ASP A 184     102.560  43.600  92.510  1.00  0.00           C
ATOM   2998  OD1 ASP A 184     101.630  42.920  91.990  1.00  0.00           O
ATOM   2999  OD2 ASP A 184     102.530  43.920  93.750  1.00  0.00           O
ATOM   3000  C   ASP A 184     105.620  43.570  92.650  1.00  0.00           C
ATOM   3001  O   ASP A 184     106.500  43.220  91.890  1.00  0.00           O
ATOM   3002  N   LEU A 185     105.380  42.920  93.830  1.00  0.00           N
ATOM   3003  H   LEU A 185     104.560  43.220  94.340  1.00  0.00           H
ATOM   3004  CA  LEU A 185     106.200  41.900  94.350  1.00  0.00           C
ATOM   3005  HA  LEU A 185     107.010  41.640  93.670  1.00  0.00           H
ATOM   3006  CB  LEU A 185     107.060  42.420  95.510  1.00  0.00           C
ATOM   3007  HB1 LEU A 185     107.750  41.610  95.760  1.00  0.00           H
ATOM   3008  HB2 LEU A 185     106.490  42.460  96.440  1.00  0.00           H
ATOM   3009  CG  LEU A 185     107.870  43.730  95.340  1.00  0.00           C
ATOM   3010  HG  LEU A 185     107.180  44.520  95.040  1.00  0.00           H
ATOM   3011  CD1 LEU A 185     108.510  44.070  96.720  1.00  0.00           C
ATOM   3012 1HD1 LEU A 185     109.010  45.030  96.610  1.00  0.00           H
ATOM   3013 2HD1 LEU A 185     107.800  44.310  97.510  1.00  0.00           H
ATOM   3014 3HD1 LEU A 185     109.270  43.340  96.990  1.00  0.00           H
ATOM   3015  CD2 LEU A 185     108.940  43.640  94.280  1.00  0.00           C
ATOM   3016 1HD2 LEU A 185     109.690  42.910  94.590  1.00  0.00           H
ATOM   3017 2HD2 LEU A 185     108.440  43.360  93.350  1.00  0.00           H
ATOM   3018 3HD2 LEU A 185     109.310  44.660  94.200  1.00  0.00           H
ATOM   3019  C   LEU A 185     105.380  40.640  94.700  1.00  0.00           C
ATOM   3020  O   LEU A 185     104.250  40.830  95.160  1.00  0.00           O
ATOM   3021  N   VAL A 186     105.840  39.430  94.330  1.00  0.00           N
ATOM   3022  H   VAL A 186     106.690  39.360  93.800  1.00  0.00           H
ATOM   3023  CA  VAL A 186     105.300  38.120  94.790  1.00  0.00           C
ATOM   3024  HA  VAL A 186     104.520  38.440  95.490  1.00  0.00           H
ATOM   3025  CB  VAL A 186     104.480  37.440  93.720  1.00  0.00           C
ATOM   3026  HB  VAL A 186     104.080  36.500  94.100  1.00  0.00           H
ATOM   3027  CG1 VAL A 186     103.370  38.350  93.230  1.00  0.00           C
ATOM   3028 1HG1 VAL A 186     102.620  38.460  94.010  1.00  0.00           H
ATOM   3029 2HG1 VAL A 186     103.670  39.310  92.820  1.00  0.00           H
ATOM   3030 3HG1 VAL A 186     102.830  37.850  92.420  1.00  0.00           H
ATOM   3031  CG2 VAL A 186     105.320  37.080  92.470  1.00  0.00           C
ATOM   3032 1HG2 VAL A 186     104.600  36.800  91.700  1.00  0.00           H
ATOM   3033 2HG2 VAL A 186     105.830  37.970  92.100  1.00  0.00           H
ATOM   3034 3HG2 VAL A 186     106.080  36.330  92.660  1.00  0.00           H
ATOM   3035  C   VAL A 186     106.380  37.180  95.390  1.00  0.00           C
ATOM   3036  O   VAL A 186     107.580  37.370  95.080  1.00  0.00           O
ATOM   3037  N   LEU A 187     105.990  36.170  96.140  1.00  0.00           N
ATOM   3038  H   LEU A 187     105.010  36.110  96.380  1.00  0.00           H
ATOM   3039  CA  LEU A 187     106.890  35.130  96.600  1.00  0.00           C
ATOM   3040  HA  LEU A 187     107.840  35.630  96.780  1.00  0.00           H
ATOM   3041  CB  LEU A 187     106.420  34.540  97.970  1.00  0.00           C
ATOM   3042  HB1 LEU A 187     107.200  33.860  98.320  1.00  0.00           H
ATOM   3043  HB2 LEU A 187     105.480  34.020  97.760  1.00  0.00           H
ATOM   3044  CG  LEU A 187     106.320  35.480  99.160  1.00  0.00           C
ATOM   3045  HG  LEU A 187     105.490  36.200  99.140  1.00  0.00           H
ATOM   3046  CD1 LEU A 187     106.160  34.670 100.410  1.00  0.00           C
ATOM   3047 1HD1 LEU A 187     106.080  35.310 101.280  1.00  0.00           H
ATOM   3048 2HD1 LEU A 187     105.330  33.980 100.270  1.00  0.00           H
ATOM   3049 3HD1 LEU A 187     106.990  33.970 100.500  1.00  0.00           H
ATOM   3050  CD2 LEU A 187     107.620  36.220  99.350  1.00  0.00           C
ATOM   3051 1HD2 LEU A 187     108.410  35.480  99.390  1.00  0.00           H
ATOM   3052 2HD2 LEU A 187     107.720  36.980  98.580  1.00  0.00           H
ATOM   3053 3HD2 LEU A 187     107.580  36.770 100.300  1.00  0.00           H
ATOM   3054  C   LEU A 187     106.910  33.990  95.560  1.00  0.00           C
ATOM   3055  O   LEU A 187     106.140  34.070  94.650  1.00  0.00           O
ATOM   3056  N   LYS A 188     107.730  32.940  95.760  1.00  0.00           N
ATOM   3057  H   LYS A 188     108.310  33.010  96.580  1.00  0.00           H
ATOM   3058  CA  LYS A 188     107.740  31.710  94.890  1.00  0.00           C
ATOM   3059  HA  LYS A 188     107.130  31.880  94.000  1.00  0.00           H
ATOM   3060  CB  LYS A 188     109.230  31.670  94.530  1.00  0.00           C
ATOM   3061  HB1 LYS A 188     109.900  31.480  95.360  1.00  0.00           H
ATOM   3062  HB2 LYS A 188     109.570  32.640  94.150  1.00  0.00           H
ATOM   3063  CG  LYS A 188     109.480  30.610  93.410  1.00  0.00           C
ATOM   3064  HG1 LYS A 188     108.800  30.840  92.590  1.00  0.00           H
ATOM   3065  HG2 LYS A 188     109.310  29.630  93.850  1.00  0.00           H
ATOM   3066  CD  LYS A 188     110.960  30.760  92.950  1.00  0.00           C
ATOM   3067  HD1 LYS A 188     111.710  30.330  93.610  1.00  0.00           H
ATOM   3068  HD2 LYS A 188     111.270  31.800  92.860  1.00  0.00           H
ATOM   3069  CE  LYS A 188     111.260  30.140  91.600  1.00  0.00           C
ATOM   3070  HE1 LYS A 188     110.590  30.680  90.920  1.00  0.00           H
ATOM   3071  HE2 LYS A 188     111.020  29.080  91.500  1.00  0.00           H
ATOM   3072  NZ  LYS A 188     112.650  30.440  91.340  1.00  0.00           N
ATOM   3073  HZ1 LYS A 188     112.960  29.990  90.490  1.00  0.00           H
ATOM   3074  HZ2 LYS A 188     112.750  31.440  91.240  1.00  0.00           H
ATOM   3075  HZ3 LYS A 188     113.300  30.250  92.100  1.00  0.00           H
ATOM   3076  C   LYS A 188     107.130  30.480  95.550  1.00  0.00           C
ATOM   3077  O   LYS A 188     106.760  29.560  94.810  1.00  0.00           O
ATOM   3078  N   SER A 189     106.950  30.520  96.830  1.00  0.00           N
ATOM   3079  H   SER A 189     107.440  31.260  97.310  1.00  0.00           H
ATOM   3080  CA  SER A 189     106.450  29.450  97.750  1.00  0.00           C
ATOM   3081  HA  SER A 189     105.730  28.840  97.200  1.00  0.00           H
ATOM   3082  CB  SER A 189     107.570  28.480  98.290  1.00  0.00           C
ATOM   3083  HB1 SER A 189     107.190  27.640  98.860  1.00  0.00           H
ATOM   3084  HB2 SER A 189     108.320  29.030  98.860  1.00  0.00           H
ATOM   3085  OG  SER A 189     108.370  27.990  97.280  1.00  0.00           O
ATOM   3086  HG  SER A 189     109.070  27.560  97.770  1.00  0.00           H
ATOM   3087  C   SER A 189     105.820  30.090  98.960  1.00  0.00           C
ATOM   3088  O   SER A 189     105.700  31.330  99.110  1.00  0.00           O
ATOM   3089  N   GLU A 190     105.380  29.240  99.910  1.00  0.00           N
ATOM   3090  H   GLU A 190     105.110  28.340  99.550  1.00  0.00           H
ATOM   3091  CA  GLU A 190     104.860  29.590 101.230  1.00  0.00           C
ATOM   3092  HA  GLU A 190     104.550  30.630 101.280  1.00  0.00           H
ATOM   3093  CB  GLU A 190     103.700  28.650 101.400  1.00  0.00           C
ATOM   3094  HB1 GLU A 190     103.220  28.950 102.330  1.00  0.00           H
ATOM   3095  HB2 GLU A 190     104.080  27.630 101.300  1.00  0.00           H
ATOM   3096  CG  GLU A 190     102.660  28.730 100.270  1.00  0.00           C
ATOM   3097  HG1 GLU A 190     103.070  28.370  99.330  1.00  0.00           H
ATOM   3098  HG2 GLU A 190     102.400  29.780 100.130  1.00  0.00           H
ATOM   3099  CD  GLU A 190     101.460  27.810 100.480  1.00  0.00           C
ATOM   3100  OE1 GLU A 190     101.540  26.560 100.300  1.00  0.00           O
ATOM   3101  OE2 GLU A 190     100.350  28.350 100.750  1.00  0.00           O
ATOM   3102  C   GLU A 190     105.930  29.410 102.440  1.00  0.00           C
ATOM   3103  O   GLU A 190     105.680  29.640 103.600  1.00  0.00           O
ATOM   3104  N   VAL A 191     107.140  29.020 102.170  1.00  0.00           N
ATOM   3105  H   VAL A 191     107.400  28.750 101.230  1.00  0.00           H
ATOM   3106  CA  VAL A 191     108.300  28.900 103.070  1.00  0.00           C
ATOM   3107  HA  VAL A 191     108.080  29.530 103.940  1.00  0.00           H
ATOM   3108  CB  VAL A 191     108.450  27.450 103.430  1.00  0.00           C
ATOM   3109  HB  VAL A 191     109.310  27.500 104.100  1.00  0.00           H
ATOM   3110  CG1 VAL A 191     107.320  27.020 104.310  1.00  0.00           C
ATOM   3111 1HG1 VAL A 191     107.480  25.970 104.540  1.00  0.00           H
ATOM   3112 2HG1 VAL A 191     107.260  27.610 105.220  1.00  0.00           H
ATOM   3113 3HG1 VAL A 191     106.380  27.190 103.790  1.00  0.00           H
ATOM   3114  CG2 VAL A 191     108.650  26.380 102.330  1.00  0.00           C
ATOM   3115 1HG2 VAL A 191     109.310  26.800 101.580  1.00  0.00           H
ATOM   3116 2HG2 VAL A 191     109.040  25.460 102.770  1.00  0.00           H
ATOM   3117 3HG2 VAL A 191     107.730  26.030 101.860  1.00  0.00           H
ATOM   3118  C   VAL A 191     109.560  29.460 102.420  1.00  0.00           C
ATOM   3119  O   VAL A 191     109.690  29.600 101.220  1.00  0.00           O
ATOM   3120  N   ALA A 192     110.580  29.730 103.280  1.00  0.00           N
ATOM   3121  H   ALA A 192     110.400  29.450 104.240  1.00  0.00           H
ATOM   3122  CA  ALA A 192     111.960  29.870 102.830  1.00  0.00           C
ATOM   3123  HA  ALA A 192     112.060  30.020 101.760  1.00  0.00           H
ATOM   3124  CB  ALA A 192     112.590  31.080 103.430  1.00  0.00           C
ATOM   3125  HB1 ALA A 192     113.560  31.310 102.970  1.00  0.00           H
ATOM   3126  HB2 ALA A 192     111.990  31.930 103.110  1.00  0.00           H
ATOM   3127  HB3 ALA A 192     112.700  30.920 104.500  1.00  0.00           H
ATOM   3128  C   ALA A 192     112.690  28.520 103.030  1.00  0.00           C
ATOM   3129  O   ALA A 192     112.300  27.670 103.890  1.00  0.00           O
ATOM   3130  N   SER A 193     113.780  28.340 102.240  1.00  0.00           N
ATOM   3131  H   SER A 193     114.030  29.020 101.530  1.00  0.00           H
ATOM   3132  CA  SER A 193     114.610  27.120 102.170  1.00  0.00           C
ATOM   3133  HA  SER A 193     113.890  26.300 102.150  1.00  0.00           H
ATOM   3134  CB  SER A 193     115.400  27.160 100.910  1.00  0.00           C
ATOM   3135  HB1 SER A 193     116.120  26.340 100.850  1.00  0.00           H
ATOM   3136  HB2 SER A 193     115.980  28.080 100.880  1.00  0.00           H
ATOM   3137  OG  SER A 193     114.510  26.980  99.800  1.00  0.00           O
ATOM   3138  HG  SER A 193     114.920  27.060  98.940  1.00  0.00           H
ATOM   3139  C   SER A 193     115.510  26.900 103.350  1.00  0.00           C
ATOM   3140  O   SER A 193     116.230  27.750 103.860  1.00  0.00           O
ATOM   3141  N   LEU A 194     115.560  25.670 103.680  1.00  0.00           N
ATOM   3142  H   LEU A 194     115.020  24.950 103.210  1.00  0.00           H
ATOM   3143  CA  LEU A 194     116.480  25.190 104.780  1.00  0.00           C
ATOM   3144  HA  LEU A 194     117.170  25.990 105.060  1.00  0.00           H
ATOM   3145  CB  LEU A 194     115.590  24.940 105.960  1.00  0.00           C
ATOM   3146  HB1 LEU A 194     116.200  24.430 106.700  1.00  0.00           H
ATOM   3147  HB2 LEU A 194     114.780  24.310 105.580  1.00  0.00           H
ATOM   3148  CG  LEU A 194     115.020  26.240 106.670  1.00  0.00           C
ATOM   3149  HG  LEU A 194     114.660  26.940 105.920  1.00  0.00           H
ATOM   3150  CD1 LEU A 194     113.810  25.850 107.590  1.00  0.00           C
ATOM   3151 1HD1 LEU A 194     113.410  26.730 108.080  1.00  0.00           H
ATOM   3152 2HD1 LEU A 194     112.970  25.440 107.030  1.00  0.00           H
ATOM   3153 3HD1 LEU A 194     114.190  25.110 108.300  1.00  0.00           H
ATOM   3154  CD2 LEU A 194     116.160  26.850 107.540  1.00  0.00           C
ATOM   3155 1HD2 LEU A 194     116.500  26.150 108.310  1.00  0.00           H
ATOM   3156 2HD2 LEU A 194     116.980  27.030 106.850  1.00  0.00           H
ATOM   3157 3HD2 LEU A 194     115.810  27.750 108.040  1.00  0.00           H
ATOM   3158  C   LEU A 194     117.440  23.970 104.400  1.00  0.00           C
ATOM   3159  O   LEU A 194     118.280  23.500 105.200  1.00  0.00           O
ATOM   3160  N   ASP A 195     117.320  23.440 103.170  1.00  0.00           N
ATOM   3161  H   ASP A 195     116.620  23.800 102.530  1.00  0.00           H
ATOM   3162  CA  ASP A 195     118.010  22.250 102.800  1.00  0.00           C
ATOM   3163  HA  ASP A 195     117.730  21.470 103.510  1.00  0.00           H
ATOM   3164  CB  ASP A 195     117.550  21.680 101.450  1.00  0.00           C
ATOM   3165  HB1 ASP A 195     117.820  20.620 101.500  1.00  0.00           H
ATOM   3166  HB2 ASP A 195     118.030  22.240 100.650  1.00  0.00           H
ATOM   3167  CG  ASP A 195     116.100  21.970 101.160  1.00  0.00           C
ATOM   3168  OD1 ASP A 195     115.410  21.000 100.860  1.00  0.00           O
ATOM   3169  OD2 ASP A 195     115.730  23.180 100.900  1.00  0.00           O
ATOM   3170  C   ASP A 195     119.560  22.310 102.870  1.00  0.00           C
ATOM   3171  O   ASP A 195     120.210  21.260 103.000  1.00  0.00           O
ATOM   3172  N   ASP A 196     120.150  23.490 102.810  1.00  0.00           N
ATOM   3173  H   ASP A 196     119.500  24.240 102.610  1.00  0.00           H
ATOM   3174  CA  ASP A 196     121.550  23.870 102.830  1.00  0.00           C
ATOM   3175  HA  ASP A 196     122.120  22.940 102.870  1.00  0.00           H
ATOM   3176  CB  ASP A 196     122.010  24.610 101.490  1.00  0.00           C
ATOM   3177  HB1 ASP A 196     123.100  24.650 101.470  1.00  0.00           H
ATOM   3178  HB2 ASP A 196     121.580  25.610 101.530  1.00  0.00           H
ATOM   3179  CG  ASP A 196     121.770  23.880 100.130  1.00  0.00           C
ATOM   3180  OD1 ASP A 196     122.010  22.670 100.160  1.00  0.00           O
ATOM   3181  OD2 ASP A 196     121.400  24.420  99.080  1.00  0.00           O
ATOM   3182  C   ASP A 196     121.960  24.690 104.070  1.00  0.00           C
ATOM   3183  O   ASP A 196     123.120  25.160 104.080  1.00  0.00           O
ATOM   3184  N   PHE A 197     121.110  24.780 105.090  1.00  0.00           N
ATOM   3185  H   PHE A 197     120.190  24.450 104.840  1.00  0.00           H
ATOM   3186  CA  PHE A 197     121.480  25.350 106.380  1.00  0.00           C
ATOM   3187  HA  PHE A 197     121.920  26.330 106.230  1.00  0.00           H
ATOM   3188  CB  PHE A 197     120.120  25.550 107.110  1.00  0.00           C
ATOM   3189  HB1 PHE A 197     119.630  24.580 107.140  1.00  0.00           H
ATOM   3190  HB2 PHE A 197     119.420  26.110 106.500  1.00  0.00           H
ATOM   3191  CG  PHE A 197     120.260  26.110 108.520  1.00  0.00           C
ATOM   3192  CD1 PHE A 197     120.410  27.510 108.750  1.00  0.00           C
ATOM   3193  HD1 PHE A 197     120.440  28.090 107.840  1.00  0.00           H
ATOM   3194  CE1 PHE A 197     120.520  28.030 110.040  1.00  0.00           C
ATOM   3195  HE1 PHE A 197     120.370  29.100 110.080  1.00  0.00           H
ATOM   3196  CZ  PHE A 197     120.550  27.160 111.110  1.00  0.00           C
ATOM   3197  HZ  PHE A 197     120.670  27.560 112.100  1.00  0.00           H
ATOM   3198  CE2 PHE A 197     120.390  25.770 110.920  1.00  0.00           C
ATOM   3199  HE2 PHE A 197     120.300  25.070 111.740  1.00  0.00           H
ATOM   3200  CD2 PHE A 197     120.350  25.230 109.620  1.00  0.00           C
ATOM   3201  HD2 PHE A 197     120.120  24.180 109.510  1.00  0.00           H
ATOM   3202  C   PHE A 197     122.410  24.420 107.220  1.00  0.00           C
ATOM   3203  O   PHE A 197     122.350  23.130 107.230  1.00  0.00           O
ATOM   3204  N   THR A 198     123.250  25.040 108.050  1.00  0.00           N
ATOM   3205  H   THR A 198     123.250  26.050 108.130  1.00  0.00           H
ATOM   3206  CA  THR A 198     124.240  24.330 108.850  1.00  0.00           C
ATOM   3207  HA  THR A 198     123.830  23.330 109.030  1.00  0.00           H
ATOM   3208  CB  THR A 198     125.690  24.250 108.290  1.00  0.00           C
ATOM   3209  HB  THR A 198     126.310  23.560 108.860  1.00  0.00           H
ATOM   3210  CG2 THR A 198     125.480  23.540 106.940  1.00  0.00           C
ATOM   3211 1HG2 THR A 198     125.060  22.570 107.200  1.00  0.00           H
ATOM   3212 2HG2 THR A 198     124.940  24.010 106.120  1.00  0.00           H
ATOM   3213 3HG2 THR A 198     126.440  23.240 106.530  1.00  0.00           H
ATOM   3214  OG1 THR A 198     126.200  25.500 107.930  1.00  0.00           O
ATOM   3215  HG1 THR A 198     126.530  25.890 108.740  1.00  0.00           H
ATOM   3216  C   THR A 198     124.350  24.890 110.270  1.00  0.00           C
ATOM   3217  O   THR A 198     123.980  26.070 110.530  1.00  0.00           O
ATOM   3218  N   PRO A 199     124.710  24.090 111.270  1.00  0.00           N
ATOM   3219  CD  PRO A 199     125.150  22.710 111.230  1.00  0.00           C
ATOM   3220  HD1 PRO A 199     126.200  22.650 111.490  1.00  0.00           H
ATOM   3221  HD2 PRO A 199     124.860  22.220 110.300  1.00  0.00           H
ATOM   3222  CG  PRO A 199     124.550  21.980 112.430  1.00  0.00           C
ATOM   3223  HG1 PRO A 199     125.120  21.170 112.870  1.00  0.00           H
ATOM   3224  HG2 PRO A 199     123.570  21.550 112.190  1.00  0.00           H
ATOM   3225  CB  PRO A 199     124.420  23.150 113.430  1.00  0.00           C
ATOM   3226  HB1 PRO A 199     125.210  23.080 114.170  1.00  0.00           H
ATOM   3227  HB2 PRO A 199     123.450  23.100 113.920  1.00  0.00           H
ATOM   3228  CA  PRO A 199     124.550  24.440 112.650  1.00  0.00           C
ATOM   3229  HA  PRO A 199     123.650  25.060 112.590  1.00  0.00           H
ATOM   3230  C   PRO A 199     125.740  25.340 113.090  1.00  0.00           C
ATOM   3231  O   PRO A 199     126.840  25.110 112.660  1.00  0.00           O
ATOM   3232  N   SER A 200     125.620  26.350 114.010  1.00  0.00           N
ATOM   3233  H   SER A 200     124.670  26.540 114.300  1.00  0.00           H
ATOM   3234  CA  SER A 200     126.770  27.260 114.510  1.00  0.00           C
ATOM   3235  HA  SER A 200     127.730  26.740 114.470  1.00  0.00           H
ATOM   3236  CB  SER A 200     127.010  28.490 113.660  1.00  0.00           C
ATOM   3237  HB1 SER A 200     127.900  28.920 114.120  1.00  0.00           H
ATOM   3238  HB2 SER A 200     126.210  29.220 113.790  1.00  0.00           H
ATOM   3239  OG  SER A 200     127.150  28.250 112.280  1.00  0.00           O
ATOM   3240  HG  SER A 200     127.820  28.890 112.030  1.00  0.00           H
ATOM   3241  C   SER A 200     126.540  27.710 115.990  1.00  0.00           C
ATOM   3242  O   SER A 200     127.050  28.750 116.390  1.00  0.00           O
ATOM   3243  N   GLY A 201     125.740  26.960 116.740  1.00  0.00           N
ATOM   3244  H   GLY A 201     125.220  26.210 116.320  1.00  0.00           H
ATOM   3245  CA  GLY A 201     125.320  27.370 118.110  1.00  0.00           C
ATOM   3246  HA1 GLY A 201     125.140  28.440 118.180  1.00  0.00           H
ATOM   3247  HA2 GLY A 201     126.120  27.180 118.830  1.00  0.00           H
ATOM   3248  C   GLY A 201     124.020  26.730 118.590  1.00  0.00           C
ATOM   3249  O   GLY A 201     123.490  25.870 117.930  1.00  0.00           O
ATOM   3250  N   GLU A 202     123.570  27.090 119.840  1.00  0.00           N
ATOM   3251  H   GLU A 202     123.960  27.940 120.220  1.00  0.00           H
ATOM   3252  CA  GLU A 202     122.530  26.450 120.610  1.00  0.00           C
ATOM   3253  HA  GLU A 202     122.650  25.370 120.550  1.00  0.00           H
ATOM   3254  CB  GLU A 202     122.630  26.730 122.110  1.00  0.00           C
ATOM   3255  HB1 GLU A 202     123.610  26.530 122.550  1.00  0.00           H
ATOM   3256  HB2 GLU A 202     121.950  26.100 122.670  1.00  0.00           H
ATOM   3257  CG  GLU A 202     122.360  28.280 122.360  1.00  0.00           C
ATOM   3258  HG1 GLU A 202     121.280  28.400 122.320  1.00  0.00           H
ATOM   3259  HG2 GLU A 202     122.630  28.940 121.530  1.00  0.00           H
ATOM   3260  CD  GLU A 202     122.630  28.830 123.770  1.00  0.00           C
ATOM   3261  OE1 GLU A 202     123.810  28.880 124.140  1.00  0.00           O
ATOM   3262  OE2 GLU A 202     121.720  29.290 124.560  1.00  0.00           O
ATOM   3263  C   GLU A 202     121.090  26.730 120.110  1.00  0.00           C
ATOM   3264  O   GLU A 202     120.130  26.440 120.820  1.00  0.00           O
ATOM   3265  N   TRP A 203     120.930  27.220 118.880  1.00  0.00           N
ATOM   3266  H   TRP A 203     121.750  27.500 118.370  1.00  0.00           H
ATOM   3267  CA  TRP A 203     119.620  27.350 118.230  1.00  0.00           C
ATOM   3268  HA  TRP A 203     118.910  27.110 119.030  1.00  0.00           H
ATOM   3269  CB  TRP A 203     119.430  28.810 117.830  1.00  0.00           C
ATOM   3270  HB1 TRP A 203     118.400  28.910 117.470  1.00  0.00           H
ATOM   3271  HB2 TRP A 203     120.160  28.980 117.040  1.00  0.00           H
ATOM   3272  CG  TRP A 203     119.610  29.770 118.980  1.00  0.00           C
ATOM   3273  CD1 TRP A 203     120.780  30.430 119.300  1.00  0.00           C
ATOM   3274  HD1 TRP A 203     121.700  30.310 118.750  1.00  0.00           H
ATOM   3275  NE1 TRP A 203     120.540  31.240 120.390  1.00  0.00           N
ATOM   3276  HE1 TRP A 203     121.270  31.720 120.890  1.00  0.00           H
ATOM   3277  CE2 TRP A 203     119.240  31.260 120.700  1.00  0.00           C
ATOM   3278  CZ2 TRP A 203     118.570  31.960 121.730  1.00  0.00           C
ATOM   3279  HZ2 TRP A 203     119.060  32.740 122.300  1.00  0.00           H
ATOM   3280  CH2 TRP A 203     117.180  31.700 121.880  1.00  0.00           C
ATOM   3281  HH2 TRP A 203     116.510  32.220 122.560  1.00  0.00           H
ATOM   3282  CZ3 TRP A 203     116.550  30.720 121.160  1.00  0.00           C
ATOM   3283  HZ3 TRP A 203     115.550  30.390 121.390  1.00  0.00           H
ATOM   3284  CE3 TRP A 203     117.320  30.040 120.180  1.00  0.00           C
ATOM   3285  HE3 TRP A 203     116.790  29.300 119.600  1.00  0.00           H
ATOM   3286  CD2 TRP A 203     118.630  30.240 119.900  1.00  0.00           C
ATOM   3287  C   TRP A 203     119.450  26.350 117.090  1.00  0.00           C
ATOM   3288  O   TRP A 203     120.410  25.880 116.390  1.00  0.00           O
ATOM   3289  N   ASP A 204     118.170  25.980 116.950  1.00  0.00           N
ATOM   3290  H   ASP A 204     117.630  26.230 117.760  1.00  0.00           H
ATOM   3291  CA  ASP A 204     117.630  25.140 115.860  1.00  0.00           C
ATOM   3292  HA  ASP A 204     118.420  25.110 115.110  1.00  0.00           H
ATOM   3293  CB  ASP A 204     117.310  23.740 116.340  1.00  0.00           C
ATOM   3294  HB1 ASP A 204     116.380  23.720 116.900  1.00  0.00           H
ATOM   3295  HB2 ASP A 204     118.090  23.290 116.950  1.00  0.00           H
ATOM   3296  CG  ASP A 204     117.190  22.800 115.130  1.00  0.00           C
ATOM   3297  OD1 ASP A 204     116.130  22.130 114.980  1.00  0.00           O
ATOM   3298  OD2 ASP A 204     118.140  22.730 114.290  1.00  0.00           O
ATOM   3299  C   ASP A 204     116.380  25.740 115.200  1.00  0.00           C
ATOM   3300  O   ASP A 204     115.600  26.420 115.930  1.00  0.00           O
ATOM   3301  N   ILE A 205     116.200  25.580 113.870  1.00  0.00           N
ATOM   3302  H   ILE A 205     116.820  24.940 113.380  1.00  0.00           H
ATOM   3303  CA  ILE A 205     115.010  26.130 113.100  1.00  0.00           C
ATOM   3304  HA  ILE A 205     114.790  27.040 113.650  1.00  0.00           H
ATOM   3305  CB  ILE A 205     115.240  26.500 111.620  1.00  0.00           C
ATOM   3306  HB  ILE A 205     115.190  25.550 111.070  1.00  0.00           H
ATOM   3307  CG2 ILE A 205     114.200  27.500 111.040  1.00  0.00           C
ATOM   3308 1HG2 ILE A 205     114.550  28.240 110.320  1.00  0.00           H
ATOM   3309 2HG2 ILE A 205     113.360  26.940 110.630  1.00  0.00           H
ATOM   3310 3HG2 ILE A 205     113.770  28.130 111.820  1.00  0.00           H
ATOM   3311  CG1 ILE A 205     116.660  27.110 111.380  1.00  0.00           C
ATOM   3312 1HG1 ILE A 205     116.840  27.230 110.310  1.00  0.00           H
ATOM   3313 2HG1 ILE A 205     117.420  26.480 111.860  1.00  0.00           H
ATOM   3314  CD  ILE A 205     116.790  28.490 112.040  1.00  0.00           C
ATOM   3315  HD1 ILE A 205     115.950  29.180 111.890  1.00  0.00           H
ATOM   3316  HD2 ILE A 205     116.930  28.220 113.080  1.00  0.00           H
ATOM   3317  HD3 ILE A 205     117.710  28.930 111.670  1.00  0.00           H
ATOM   3318  C   ILE A 205     113.800  25.240 113.120  1.00  0.00           C
ATOM   3319  O   ILE A 205     113.880  24.010 112.910  1.00  0.00           O
ATOM   3320  N   VAL A 206     112.620  25.830 113.330  1.00  0.00           N
ATOM   3321  H   VAL A 206     112.720  26.740 113.760  1.00  0.00           H
ATOM   3322  CA  VAL A 206     111.350  25.100 113.360  1.00  0.00           C
ATOM   3323  HA  VAL A 206     111.610  24.040 113.420  1.00  0.00           H
ATOM   3324  CB  VAL A 206     110.560  25.520 114.610  1.00  0.00           C
ATOM   3325  HB  VAL A 206     110.290  26.570 114.520  1.00  0.00           H
ATOM   3326  CG1 VAL A 206     109.220  24.810 114.750  1.00  0.00           C
ATOM   3327 1HG1 VAL A 206     108.700  24.610 113.820  1.00  0.00           H
ATOM   3328 2HG1 VAL A 206     109.360  23.870 115.300  1.00  0.00           H
ATOM   3329 3HG1 VAL A 206     108.530  25.490 115.260  1.00  0.00           H
ATOM   3330  CG2 VAL A 206     111.350  25.280 115.920  1.00  0.00           C
ATOM   3331 1HG2 VAL A 206     110.750  25.600 116.770  1.00  0.00           H
ATOM   3332 2HG2 VAL A 206     111.520  24.200 115.990  1.00  0.00           H
ATOM   3333 3HG2 VAL A 206     112.300  25.820 115.860  1.00  0.00           H
ATOM   3334  C   VAL A 206     110.590  25.290 112.100  1.00  0.00           C
ATOM   3335  O   VAL A 206     110.250  24.370 111.440  1.00  0.00           O
ATOM   3336  N   ALA A 207     110.540  26.490 111.600  1.00  0.00           N
ATOM   3337  H   ALA A 207     111.010  27.180 112.180  1.00  0.00           H
ATOM   3338  CA  ALA A 207     110.000  26.820 110.230  1.00  0.00           C
ATOM   3339  HA  ALA A 207     110.370  26.150 109.450  1.00  0.00           H
ATOM   3340  CB  ALA A 207     108.470  26.770 110.180  1.00  0.00           C
ATOM   3341  HB1 ALA A 207     108.110  25.980 110.840  1.00  0.00           H
ATOM   3342  HB2 ALA A 207     108.060  27.700 110.580  1.00  0.00           H
ATOM   3343  HB3 ALA A 207     108.240  26.620 109.130  1.00  0.00           H
ATOM   3344  C   ALA A 207     110.400  28.190 109.790  1.00  0.00           C
ATOM   3345  O   ALA A 207     110.700  29.000 110.690  1.00  0.00           O
ATOM   3346  N   LEU A 208     110.340  28.510 108.510  1.00  0.00           N
ATOM   3347  H   LEU A 208     110.270  27.740 107.860  1.00  0.00           H
ATOM   3348  CA  LEU A 208     110.520  29.860 107.880  1.00  0.00           C
ATOM   3349  HA  LEU A 208     110.370  30.600 108.670  1.00  0.00           H
ATOM   3350  CB  LEU A 208     111.840  30.020 107.200  1.00  0.00           C
ATOM   3351  HB1 LEU A 208     111.730  30.940 106.630  1.00  0.00           H
ATOM   3352  HB2 LEU A 208     111.840  29.210 106.470  1.00  0.00           H
ATOM   3353  CG  LEU A 208     113.120  30.000 108.070  1.00  0.00           C
ATOM   3354  HG  LEU A 208     113.170  29.030 108.560  1.00  0.00           H
ATOM   3355  CD1 LEU A 208     114.420  30.260 107.220  1.00  0.00           C
ATOM   3356 1HD1 LEU A 208     114.540  29.460 106.480  1.00  0.00           H
ATOM   3357 2HD1 LEU A 208     114.290  31.240 106.750  1.00  0.00           H
ATOM   3358 3HD1 LEU A 208     115.260  30.360 107.910  1.00  0.00           H
ATOM   3359  CD2 LEU A 208     113.080  31.030 109.250  1.00  0.00           C
ATOM   3360 1HD2 LEU A 208     112.500  30.660 110.090  1.00  0.00           H
ATOM   3361 2HD2 LEU A 208     114.080  31.180 109.640  1.00  0.00           H
ATOM   3362 3HD2 LEU A 208     112.810  32.030 108.890  1.00  0.00           H
ATOM   3363  C   LEU A 208     109.290  30.260 106.990  1.00  0.00           C
ATOM   3364  O   LEU A 208     109.480  30.210 105.790  1.00  0.00           O
ATOM   3365  N   PRO A 209     108.050  30.440 107.500  1.00  0.00           N
ATOM   3366  CD  PRO A 209     107.620  30.350 108.910  1.00  0.00           C
ATOM   3367  HD1 PRO A 209     108.290  31.000 109.480  1.00  0.00           H
ATOM   3368  HD2 PRO A 209     107.690  29.320 109.260  1.00  0.00           H
ATOM   3369  CG  PRO A 209     106.180  30.810 108.890  1.00  0.00           C
ATOM   3370  HG1 PRO A 209     106.350  31.890 108.930  1.00  0.00           H
ATOM   3371  HG2 PRO A 209     105.590  30.450 109.730  1.00  0.00           H
ATOM   3372  CB  PRO A 209     105.710  30.430 107.460  1.00  0.00           C
ATOM   3373  HB1 PRO A 209     104.820  30.930 107.100  1.00  0.00           H
ATOM   3374  HB2 PRO A 209     105.470  29.370 107.500  1.00  0.00           H
ATOM   3375  CA  PRO A 209     106.900  30.610 106.530  1.00  0.00           C
ATOM   3376  HA  PRO A 209     106.940  29.800 105.800  1.00  0.00           H
ATOM   3377  C   PRO A 209     106.860  31.980 105.790  1.00  0.00           C
ATOM   3378  O   PRO A 209     106.940  33.020 106.480  1.00  0.00           O
ATOM   3379  N   GLY A 210     106.770  32.040 104.440  1.00  0.00           N
ATOM   3380  H   GLY A 210     106.450  31.190 103.990  1.00  0.00           H
ATOM   3381  CA  GLY A 210     106.650  33.340 103.740  1.00  0.00           C
ATOM   3382  HA1 GLY A 210     106.980  33.080 102.740  1.00  0.00           H
ATOM   3383  HA2 GLY A 210     107.340  34.070 104.190  1.00  0.00           H
ATOM   3384  C   GLY A 210     105.250  33.930 103.790  1.00  0.00           C
ATOM   3385  O   GLY A 210     104.290  33.190 103.570  1.00  0.00           O
ATOM   3386  N   ARG A 211     105.070  35.250 103.930  1.00  0.00           N
ATOM   3387  H   ARG A 211     105.860  35.870 104.060  1.00  0.00           H
ATOM   3388  CA  ARG A 211     103.810  35.980 103.690  1.00  0.00           C
ATOM   3389  HA  ARG A 211     103.100  35.400 103.100  1.00  0.00           H
ATOM   3390  CB  ARG A 211     103.070  36.050 104.980  1.00  0.00           C
ATOM   3391  HB1 ARG A 211     102.930  35.060 105.410  1.00  0.00           H
ATOM   3392  HB2 ARG A 211     102.070  36.470 104.870  1.00  0.00           H
ATOM   3393  CG  ARG A 211     103.640  37.010 106.080  1.00  0.00           C
ATOM   3394  HG1 ARG A 211     103.470  38.050 105.790  1.00  0.00           H
ATOM   3395  HG2 ARG A 211     104.710  36.810 106.090  1.00  0.00           H
ATOM   3396  CD  ARG A 211     103.030  36.800 107.490  1.00  0.00           C
ATOM   3397  HD1 ARG A 211     102.750  35.750 107.590  1.00  0.00           H
ATOM   3398  HD2 ARG A 211     102.110  37.380 107.510  1.00  0.00           H
ATOM   3399  NE  ARG A 211     104.030  37.090 108.630  1.00  0.00           N
ATOM   3400  HE  ARG A 211     104.470  36.280 109.040  1.00  0.00           H
ATOM   3401  CZ  ARG A 211     104.230  38.260 109.220  1.00  0.00           C
ATOM   3402  NH1 ARG A 211     103.640  39.340 108.810  1.00  0.00           N
ATOM   3403 1HH1 ARG A 211     103.050  39.240 108.000  1.00  0.00           H
ATOM   3404 2HH1 ARG A 211     103.540  40.140 109.420  1.00  0.00           H
ATOM   3405  NH2 ARG A 211     104.910  38.370 110.310  1.00  0.00           N
ATOM   3406 1HH2 ARG A 211     105.290  37.550 110.750  1.00  0.00           H
ATOM   3407 2HH2 ARG A 211     105.050  39.280 110.730  1.00  0.00           H
ATOM   3408  C   ARG A 211     103.960  37.330 102.970  1.00  0.00           C
ATOM   3409  O   ARG A 211     104.850  38.110 103.300  1.00  0.00           O
ATOM   3410  N   ARG A 212     102.890  37.660 102.190  1.00  0.00           N
ATOM   3411  H   ARG A 212     102.250  36.920 101.930  1.00  0.00           H
ATOM   3412  CA  ARG A 212     102.690  39.040 101.680  1.00  0.00           C
ATOM   3413  HA  ARG A 212     103.640  39.570 101.800  1.00  0.00           H
ATOM   3414  CB  ARG A 212     102.410  38.940 100.190  1.00  0.00           C
ATOM   3415  HB1 ARG A 212     101.650  38.190 100.020  1.00  0.00           H
ATOM   3416  HB2 ARG A 212     103.330  38.610  99.710  1.00  0.00           H
ATOM   3417  CG  ARG A 212     102.020  40.360  99.650  1.00  0.00           C
ATOM   3418  HG1 ARG A 212     102.640  41.160 100.060  1.00  0.00           H
ATOM   3419  HG2 ARG A 212     100.980  40.550  99.890  1.00  0.00           H
ATOM   3420  CD  ARG A 212     101.980  40.510  98.070  1.00  0.00           C
ATOM   3421  HD1 ARG A 212     101.750  39.560  97.580  1.00  0.00           H
ATOM   3422  HD2 ARG A 212     102.980  40.770  97.730  1.00  0.00           H
ATOM   3423  NE  ARG A 212     101.010  41.530  97.590  1.00  0.00           N
ATOM   3424  HE  ARG A 212     100.260  41.740  98.240  1.00  0.00           H
ATOM   3425  CZ  ARG A 212     101.010  42.240  96.530  1.00  0.00           C
ATOM   3426  NH1 ARG A 212     101.850  42.110  95.550  1.00  0.00           N
ATOM   3427 1HH1 ARG A 212     102.690  41.560  95.660  1.00  0.00           H
ATOM   3428 2HH1 ARG A 212     101.810  42.740  94.760  1.00  0.00           H
ATOM   3429  NH2 ARG A 212     100.110  43.240  96.390  1.00  0.00           N
ATOM   3430 1HH2 ARG A 212      99.250  43.270  96.920  1.00  0.00           H
ATOM   3431 2HH2 ARG A 212     100.030  43.630  95.460  1.00  0.00           H
ATOM   3432  C   ARG A 212     101.610  39.710 102.510  1.00  0.00           C
ATOM   3433  O   ARG A 212     100.400  39.430 102.410  1.00  0.00           O
ATOM   3434  N   ASN A 213     102.080  40.690 103.180  1.00  0.00           N
ATOM   3435  H   ASN A 213     103.050  40.970 103.070  1.00  0.00           H
ATOM   3436  CA  ASN A 213     101.110  41.610 103.910  1.00  0.00           C
ATOM   3437  HA  ASN A 213     100.120  41.180 104.060  1.00  0.00           H
ATOM   3438  CB  ASN A 213     101.640  41.960 105.310  1.00  0.00           C
ATOM   3439  HB1 ASN A 213     101.230  42.880 105.730  1.00  0.00           H
ATOM   3440  HB2 ASN A 213     102.680  42.190 105.100  1.00  0.00           H
ATOM   3441  CG  ASN A 213     101.520  40.870 106.370  1.00  0.00           C
ATOM   3442  OD1 ASN A 213     102.220  39.880 106.350  1.00  0.00           O
ATOM   3443  ND2 ASN A 213     100.590  40.950 107.290  1.00  0.00           N
ATOM   3444 1HD2 ASN A 213     100.020  41.780 107.420  1.00  0.00           H
ATOM   3445 2HD2 ASN A 213     100.440  40.180 107.930  1.00  0.00           H
ATOM   3446  C   ASN A 213     101.010  42.790 102.950  1.00  0.00           C
ATOM   3447  O   ASN A 213     101.900  43.060 102.220  1.00  0.00           O
ATOM   3448  N   GLU A 214      99.860  43.430 103.020  1.00  0.00           N
ATOM   3449  H   GLU A 214      99.120  42.990 103.550  1.00  0.00           H
ATOM   3450  CA  GLU A 214      99.510  44.790 102.420  1.00  0.00           C
ATOM   3451  HA  GLU A 214     100.440  45.360 102.450  1.00  0.00           H
ATOM   3452  CB  GLU A 214      98.970  44.650 100.970  1.00  0.00           C
ATOM   3453  HB1 GLU A 214      99.870  44.180 100.570  1.00  0.00           H
ATOM   3454  HB2 GLU A 214      98.730  45.610 100.510  1.00  0.00           H
ATOM   3455  CG  GLU A 214      97.900  43.650 100.600  1.00  0.00           C
ATOM   3456  HG1 GLU A 214      96.990  44.060 101.040  1.00  0.00           H
ATOM   3457  HG2 GLU A 214      98.140  42.680 101.020  1.00  0.00           H
ATOM   3458  CD  GLU A 214      97.730  43.560  99.090  1.00  0.00           C
ATOM   3459  OE1 GLU A 214      98.450  42.710  98.500  1.00  0.00           O
ATOM   3460  OE2 GLU A 214      96.930  44.320  98.510  1.00  0.00           O
ATOM   3461  C   GLU A 214      98.540  45.530 103.250  1.00  0.00           C
ATOM   3462  O   GLU A 214      97.580  44.940 103.800  1.00  0.00           O
ATOM   3463  N   ASN A 215      98.750  46.840 103.350  1.00  0.00           N
ATOM   3464  H   ASN A 215      99.530  47.160 102.790  1.00  0.00           H
ATOM   3465  CA  ASN A 215      97.990  47.680 104.180  1.00  0.00           C
ATOM   3466  HA  ASN A 215      97.960  47.180 105.140  1.00  0.00           H
ATOM   3467  CB  ASN A 215      98.660  49.020 104.340  1.00  0.00           C
ATOM   3468  HB1 ASN A 215      98.700  49.450 103.340  1.00  0.00           H
ATOM   3469  HB2 ASN A 215      99.630  48.910 104.810  1.00  0.00           H
ATOM   3470  CG  ASN A 215      97.770  49.990 105.210  1.00  0.00           C
ATOM   3471  OD1 ASN A 215      96.590  50.270 105.030  1.00  0.00           O
ATOM   3472  ND2 ASN A 215      98.360  50.530 106.220  1.00  0.00           N
ATOM   3473 1HD2 ASN A 215      99.360  50.490 106.320  1.00  0.00           H
ATOM   3474 2HD2 ASN A 215      97.890  51.310 106.660  1.00  0.00           H
ATOM   3475  C   ASN A 215      96.590  47.860 103.550  1.00  0.00           C
ATOM   3476  O   ASN A 215      96.470  48.490 102.440  1.00  0.00           O
ATOM   3477  N   PRO A 216      95.500  47.500 104.260  1.00  0.00           N
ATOM   3478  CD  PRO A 216      95.490  46.970 105.590  1.00  0.00           C
ATOM   3479  HD1 PRO A 216      95.970  47.660 106.280  1.00  0.00           H
ATOM   3480  HD2 PRO A 216      96.000  46.010 105.610  1.00  0.00           H
ATOM   3481  CG  PRO A 216      94.060  46.910 106.050  1.00  0.00           C
ATOM   3482  HG1 PRO A 216      93.810  47.900 106.420  1.00  0.00           H
ATOM   3483  HG2 PRO A 216      93.850  46.090 106.740  1.00  0.00           H
ATOM   3484  CB  PRO A 216      93.280  46.850 104.760  1.00  0.00           C
ATOM   3485  HB1 PRO A 216      92.350  47.400 104.920  1.00  0.00           H
ATOM   3486  HB2 PRO A 216      93.050  45.810 104.540  1.00  0.00           H
ATOM   3487  CA  PRO A 216      94.160  47.520 103.710  1.00  0.00           C
ATOM   3488  HA  PRO A 216      94.140  46.760 102.930  1.00  0.00           H
ATOM   3489  C   PRO A 216      93.600  48.890 103.200  1.00  0.00           C
ATOM   3490  O   PRO A 216      92.990  48.970 102.160  1.00  0.00           O
ATOM   3491  N   ASP A 217      93.810  49.920 103.900  1.00  0.00           N
ATOM   3492  H   ASP A 217      94.330  49.840 104.760  1.00  0.00           H
ATOM   3493  CA  ASP A 217      93.330  51.240 103.520  1.00  0.00           C
ATOM   3494  HA  ASP A 217      92.330  51.170 103.090  1.00  0.00           H
ATOM   3495  CB  ASP A 217      92.940  52.190 104.650  1.00  0.00           C
ATOM   3496  HB1 ASP A 217      92.310  53.000 104.280  1.00  0.00           H
ATOM   3497  HB2 ASP A 217      93.860  52.660 105.000  1.00  0.00           H
ATOM   3498  CG  ASP A 217      92.290  51.450 105.850  1.00  0.00           C
ATOM   3499  OD1 ASP A 217      92.950  51.210 106.910  1.00  0.00           O
ATOM   3500  OD2 ASP A 217      91.160  51.020 105.580  1.00  0.00           O
ATOM   3501  C   ASP A 217      94.150  51.830 102.400  1.00  0.00           C
ATOM   3502  O   ASP A 217      93.680  52.420 101.430  1.00  0.00           O
ATOM   3503  N   ASP A 218      95.470  51.760 102.600  1.00  0.00           N
ATOM   3504  H   ASP A 218      95.820  51.140 103.310  1.00  0.00           H
ATOM   3505  CA  ASP A 218      96.430  52.520 101.820  1.00  0.00           C
ATOM   3506  HA  ASP A 218      96.010  53.480 101.540  1.00  0.00           H
ATOM   3507  CB  ASP A 218      97.770  52.720 102.640  1.00  0.00           C
ATOM   3508  HB1 ASP A 218      98.290  51.790 102.880  1.00  0.00           H
ATOM   3509  HB2 ASP A 218      97.450  53.270 103.520  1.00  0.00           H
ATOM   3510  CG  ASP A 218      98.650  53.630 101.780  1.00  0.00           C
ATOM   3511  OD1 ASP A 218      99.500  53.100 101.030  1.00  0.00           O
ATOM   3512  OD2 ASP A 218      98.430  54.830 101.790  1.00  0.00           O
ATOM   3513  C   ASP A 218      96.800  51.730 100.520  1.00  0.00           C
ATOM   3514  O   ASP A 218      96.600  52.200  99.400  1.00  0.00           O
ATOM   3515  N   SER A 219      97.330  50.470 100.620  1.00  0.00           N
ATOM   3516  H   SER A 219      97.330  50.030 101.530  1.00  0.00           H
ATOM   3517  CA  SER A 219      97.700  49.560  99.560  1.00  0.00           C
ATOM   3518  HA  SER A 219      98.380  48.870 100.070  1.00  0.00           H
ATOM   3519  CB  SER A 219      96.470  48.800  99.020  1.00  0.00           C
ATOM   3520  HB1 SER A 219      96.720  48.200  98.160  1.00  0.00           H
ATOM   3521  HB2 SER A 219      95.680  49.540  98.870  1.00  0.00           H
ATOM   3522  OG  SER A 219      95.960  47.900 100.030  1.00  0.00           O
ATOM   3523  HG  SER A 219      96.020  48.300 100.900  1.00  0.00           H
ATOM   3524  C   SER A 219      98.530  50.120  98.380  1.00  0.00           C
ATOM   3525  O   SER A 219      98.430  49.570  97.240  1.00  0.00           O
ATOM   3526  N   THR A 220      99.290  51.230  98.560  1.00  0.00           N
ATOM   3527  H   THR A 220      99.340  51.580  99.500  1.00  0.00           H
ATOM   3528  CA  THR A 220     100.130  51.840  97.500  1.00  0.00           C
ATOM   3529  HA  THR A 220      99.520  51.790  96.610  1.00  0.00           H
ATOM   3530  CB  THR A 220     100.460  53.320  97.830  1.00  0.00           C
ATOM   3531  HB  THR A 220     101.210  53.220  98.610  1.00  0.00           H
ATOM   3532  CG2 THR A 220     100.990  54.140  96.640  1.00  0.00           C
ATOM   3533 1HG2 THR A 220     100.270  54.240  95.820  1.00  0.00           H
ATOM   3534 2HG2 THR A 220     101.050  55.180  96.960  1.00  0.00           H
ATOM   3535 3HG2 THR A 220     101.990  53.740  96.450  1.00  0.00           H
ATOM   3536  OG1 THR A 220      99.340  53.960  98.430  1.00  0.00           O
ATOM   3537  HG1 THR A 220      99.220  53.610  99.320  1.00  0.00           H
ATOM   3538  C   THR A 220     101.420  50.960  97.350  1.00  0.00           C
ATOM   3539  O   THR A 220     101.880  50.630  96.270  1.00  0.00           O
ATOM   3540  N   TYR A 221     101.950  50.410  98.480  1.00  0.00           N
ATOM   3541  H   TYR A 221     101.430  50.550  99.330  1.00  0.00           H
ATOM   3542  CA  TYR A 221     103.090  49.460  98.490  1.00  0.00           C
ATOM   3543  HA  TYR A 221     103.560  49.440  97.510  1.00  0.00           H
ATOM   3544  CB  TYR A 221     104.170  50.030  99.450  1.00  0.00           C
ATOM   3545  HB1 TYR A 221     105.020  49.370  99.620  1.00  0.00           H
ATOM   3546  HB2 TYR A 221     103.740  50.300 100.410  1.00  0.00           H
ATOM   3547  CG  TYR A 221     104.630  51.400  98.820  1.00  0.00           C
ATOM   3548  CD1 TYR A 221     104.160  52.650  99.280  1.00  0.00           C
ATOM   3549  HD1 TYR A 221     103.440  52.640 100.080  1.00  0.00           H
ATOM   3550  CE1 TYR A 221     104.630  53.880  98.760  1.00  0.00           C
ATOM   3551  HE1 TYR A 221     104.380  54.830  99.200  1.00  0.00           H
ATOM   3552  CZ  TYR A 221     105.380  53.830  97.550  1.00  0.00           C
ATOM   3553  OH  TYR A 221     105.640  54.980  96.900  1.00  0.00           O
ATOM   3554  HH  TYR A 221     105.390  55.690  97.490  1.00  0.00           H
ATOM   3555  CE2 TYR A 221     105.900  52.610  97.110  1.00  0.00           C
ATOM   3556  HE2 TYR A 221     106.640  52.620  96.320  1.00  0.00           H
ATOM   3557  CD2 TYR A 221     105.560  51.370  97.770  1.00  0.00           C
ATOM   3558  HD2 TYR A 221     106.040  50.420  97.570  1.00  0.00           H
ATOM   3559  C   TYR A 221     102.720  48.030  98.880  1.00  0.00           C
ATOM   3560  O   TYR A 221     101.640  47.690  99.110  1.00  0.00           O
ATOM   3561  N   VAL A 222     103.760  47.180  98.950  1.00  0.00           N
ATOM   3562  H   VAL A 222     104.700  47.460  98.700  1.00  0.00           H
ATOM   3563  CA  VAL A 222     103.730  45.780  99.480  1.00  0.00           C
ATOM   3564  HA  VAL A 222     102.680  45.510  99.630  1.00  0.00           H
ATOM   3565  CB  VAL A 222     104.280  44.730  98.460  1.00  0.00           C
ATOM   3566  HB  VAL A 222     105.350  44.590  98.570  1.00  0.00           H
ATOM   3567  CG1 VAL A 222     103.610  43.430  98.650  1.00  0.00           C
ATOM   3568 1HG1 VAL A 222     103.600  43.070  99.670  1.00  0.00           H
ATOM   3569 2HG1 VAL A 222     102.590  43.470  98.280  1.00  0.00           H
ATOM   3570 3HG1 VAL A 222     104.100  42.650  98.060  1.00  0.00           H
ATOM   3571  CG2 VAL A 222     104.190  45.140  96.930  1.00  0.00           C
ATOM   3572 1HG2 VAL A 222     104.680  44.400  96.310  1.00  0.00           H
ATOM   3573 2HG2 VAL A 222     103.120  45.200  96.750  1.00  0.00           H
ATOM   3574 3HG2 VAL A 222     104.560  46.160  96.840  1.00  0.00           H
ATOM   3575  C   VAL A 222     104.520  45.650 100.790  1.00  0.00           C
ATOM   3576  O   VAL A 222     105.290  46.490 101.080  1.00  0.00           O
ATOM   3577  N   ASP A 223     104.280  44.620 101.640  1.00  0.00           N
ATOM   3578  H   ASP A 223     103.530  44.000 101.390  1.00  0.00           H
ATOM   3579  CA  ASP A 223     105.090  44.340 102.820  1.00  0.00           C
ATOM   3580  HA  ASP A 223     106.060  44.850 102.790  1.00  0.00           H
ATOM   3581  CB  ASP A 223     104.270  44.830 104.020  1.00  0.00           C
ATOM   3582  HB1 ASP A 223     103.240  44.490 103.880  1.00  0.00           H
ATOM   3583  HB2 ASP A 223     104.220  45.910 103.890  1.00  0.00           H
ATOM   3584  CG  ASP A 223     104.750  44.490 105.360  1.00  0.00           C
ATOM   3585  OD1 ASP A 223     103.880  44.740 106.220  1.00  0.00           O
ATOM   3586  OD2 ASP A 223     105.940  44.140 105.530  1.00  0.00           O
ATOM   3587  C   ASP A 223     105.470  42.830 102.850  1.00  0.00           C
ATOM   3588  O   ASP A 223     104.950  42.050 103.650  1.00  0.00           O
ATOM   3589  N   ILE A 224     106.350  42.410 101.920  1.00  0.00           N
ATOM   3590  H   ILE A 224     106.880  43.090 101.400  1.00  0.00           H
ATOM   3591  CA  ILE A 224     106.900  41.030 101.870  1.00  0.00           C
ATOM   3592  HA  ILE A 224     106.010  40.420 101.780  1.00  0.00           H
ATOM   3593  CB  ILE A 224     107.800  40.950 100.570  1.00  0.00           C
ATOM   3594  HB  ILE A 224     108.490  41.790 100.510  1.00  0.00           H
ATOM   3595  CG2 ILE A 224     108.540  39.670 100.500  1.00  0.00           C
ATOM   3596 1HG2 ILE A 224     108.930  39.470  99.500  1.00  0.00           H
ATOM   3597 2HG2 ILE A 224     109.440  39.670 101.110  1.00  0.00           H
ATOM   3598 3HG2 ILE A 224     107.890  38.900 100.900  1.00  0.00           H
ATOM   3599  CG1 ILE A 224     106.980  41.080  99.250  1.00  0.00           C
ATOM   3600 1HG1 ILE A 224     107.740  41.120  98.470  1.00  0.00           H
ATOM   3601 2HG1 ILE A 224     106.440  42.020  99.350  1.00  0.00           H
ATOM   3602  CD  ILE A 224     106.010  39.960  98.770  1.00  0.00           C
ATOM   3603  HD1 ILE A 224     106.370  38.930  98.820  1.00  0.00           H
ATOM   3604  HD2 ILE A 224     105.060  40.030  99.310  1.00  0.00           H
ATOM   3605  HD3 ILE A 224     105.800  40.230  97.740  1.00  0.00           H
ATOM   3606  C   ILE A 224     107.640  40.650 103.130  1.00  0.00           C
ATOM   3607  O   ILE A 224     108.670  41.290 103.540  1.00  0.00           O
ATOM   3608  N   THR A 225     107.250  39.540 103.660  1.00  0.00           N
ATOM   3609  H   THR A 225     106.460  39.030 103.280  1.00  0.00           H
ATOM   3610  CA  THR A 225     107.610  39.180 105.030  1.00  0.00           C
ATOM   3611  HA  THR A 225     108.480  39.710 105.430  1.00  0.00           H
ATOM   3612  CB  THR A 225     106.480  39.580 105.970  1.00  0.00           C
ATOM   3613  HB  THR A 225     105.610  38.940 105.870  1.00  0.00           H
ATOM   3614  CG2 THR A 225     106.940  39.290 107.410  1.00  0.00           C
ATOM   3615 1HG2 THR A 225     106.310  39.870 108.080  1.00  0.00           H
ATOM   3616 2HG2 THR A 225     106.960  38.210 107.530  1.00  0.00           H
ATOM   3617 3HG2 THR A 225     107.940  39.630 107.700  1.00  0.00           H
ATOM   3618  OG1 THR A 225     106.090  40.940 105.880  1.00  0.00           O
ATOM   3619  HG1 THR A 225     105.380  40.910 105.220  1.00  0.00           H
ATOM   3620  C   THR A 225     107.940  37.640 105.200  1.00  0.00           C
ATOM   3621  O   THR A 225     107.280  36.880 104.550  1.00  0.00           O
ATOM   3622  N   TYR A 226     108.900  37.250 106.060  1.00  0.00           N
ATOM   3623  H   TYR A 226     109.500  37.900 106.550  1.00  0.00           H
ATOM   3624  CA  TYR A 226     108.790  35.910 106.690  1.00  0.00           C
ATOM   3625  HA  TYR A 226     107.870  35.400 106.440  1.00  0.00           H
ATOM   3626  CB  TYR A 226     109.900  34.870 106.280  1.00  0.00           C
ATOM   3627  HB1 TYR A 226     109.570  33.940 106.750  1.00  0.00           H
ATOM   3628  HB2 TYR A 226     110.910  35.160 106.580  1.00  0.00           H
ATOM   3629  CG  TYR A 226     109.910  34.640 104.790  1.00  0.00           C
ATOM   3630  CD1 TYR A 226     109.660  33.390 104.210  1.00  0.00           C
ATOM   3631  HD1 TYR A 226     109.240  32.660 104.890  1.00  0.00           H
ATOM   3632  CE1 TYR A 226     109.820  33.140 102.830  1.00  0.00           C
ATOM   3633  HE1 TYR A 226     109.570  32.200 102.360  1.00  0.00           H
ATOM   3634  CZ  TYR A 226     110.230  34.200 102.040  1.00  0.00           C
ATOM   3635  OH  TYR A 226     110.460  34.110 100.670  1.00  0.00           O
ATOM   3636  HH  TYR A 226     110.590  34.990 100.320  1.00  0.00           H
ATOM   3637  CE2 TYR A 226     110.570  35.470 102.600  1.00  0.00           C
ATOM   3638  HE2 TYR A 226     110.910  36.230 101.920  1.00  0.00           H
ATOM   3639  CD2 TYR A 226     110.440  35.670 104.010  1.00  0.00           C
ATOM   3640  HD2 TYR A 226     110.730  36.580 104.490  1.00  0.00           H
ATOM   3641  C   TYR A 226     108.810  36.050 108.210  1.00  0.00           C
ATOM   3642  O   TYR A 226     109.380  36.900 108.820  1.00  0.00           O
ATOM   3643  N   ASP A 227     108.200  35.100 108.840  1.00  0.00           N
ATOM   3644  H   ASP A 227     107.700  34.440 108.260  1.00  0.00           H
ATOM   3645  CA  ASP A 227     108.460  34.730 110.240  1.00  0.00           C
ATOM   3646  HA  ASP A 227     108.580  35.670 110.790  1.00  0.00           H
ATOM   3647  CB  ASP A 227     107.210  34.200 110.900  1.00  0.00           C
ATOM   3648  HB1 ASP A 227     107.500  34.130 111.950  1.00  0.00           H
ATOM   3649  HB2 ASP A 227     106.970  33.220 110.490  1.00  0.00           H
ATOM   3650  CG  ASP A 227     105.970  35.040 110.730  1.00  0.00           C
ATOM   3651  OD1 ASP A 227     105.160  34.740 109.860  1.00  0.00           O
ATOM   3652  OD2 ASP A 227     105.780  36.050 111.480  1.00  0.00           O
ATOM   3653  C   ASP A 227     109.670  33.830 110.350  1.00  0.00           C
ATOM   3654  O   ASP A 227     109.950  32.990 109.510  1.00  0.00           O
ATOM   3655  N   PHE A 228     110.430  33.950 111.440  1.00  0.00           N
ATOM   3656  H   PHE A 228     110.140  34.530 112.210  1.00  0.00           H
ATOM   3657  CA  PHE A 228     111.680  33.330 111.800  1.00  0.00           C
ATOM   3658  HA  PHE A 228     111.910  32.630 111.000  1.00  0.00           H
ATOM   3659  CB  PHE A 228     112.770  34.380 111.850  1.00  0.00           C
ATOM   3660  HB1 PHE A 228     112.650  35.160 112.590  1.00  0.00           H
ATOM   3661  HB2 PHE A 228     112.670  34.870 110.880  1.00  0.00           H
ATOM   3662  CG  PHE A 228     114.170  33.950 111.990  1.00  0.00           C
ATOM   3663  CD1 PHE A 228     115.020  33.750 110.830  1.00  0.00           C
ATOM   3664  HD1 PHE A 228     114.660  34.050 109.860  1.00  0.00           H
ATOM   3665  CE1 PHE A 228     116.270  33.210 110.920  1.00  0.00           C
ATOM   3666  HE1 PHE A 228     116.820  32.910 110.040  1.00  0.00           H
ATOM   3667  CZ  PHE A 228     116.800  32.950 112.170  1.00  0.00           C
ATOM   3668  HZ  PHE A 228     117.790  32.530 112.080  1.00  0.00           H
ATOM   3669  CE2 PHE A 228     116.020  33.120 113.330  1.00  0.00           C
ATOM   3670  HE2 PHE A 228     116.490  33.050 114.290  1.00  0.00           H
ATOM   3671  CD2 PHE A 228     114.740  33.730 113.260  1.00  0.00           C
ATOM   3672  HD2 PHE A 228     114.090  33.860 114.110  1.00  0.00           H
ATOM   3673  C   PHE A 228     111.510  32.550 113.150  1.00  0.00           C
ATOM   3674  O   PHE A 228     111.580  33.180 114.180  1.00  0.00           O
ATOM   3675  N   ILE A 229     111.290  31.240 113.070  1.00  0.00           N
ATOM   3676  H   ILE A 229     111.300  30.840 112.150  1.00  0.00           H
ATOM   3677  CA  ILE A 229     110.840  30.530 114.270  1.00  0.00           C
ATOM   3678  HA  ILE A 229     110.840  31.240 115.090  1.00  0.00           H
ATOM   3679  CB  ILE A 229     109.470  29.840 114.070  1.00  0.00           C
ATOM   3680  HB  ILE A 229     109.570  28.920 113.510  1.00  0.00           H
ATOM   3681  CG2 ILE A 229     109.020  29.380 115.510  1.00  0.00           C
ATOM   3682 1HG2 ILE A 229     108.600  30.260 116.000  1.00  0.00           H
ATOM   3683 2HG2 ILE A 229     108.290  28.590 115.390  1.00  0.00           H
ATOM   3684 3HG2 ILE A 229     109.780  28.880 116.120  1.00  0.00           H
ATOM   3685  CG1 ILE A 229     108.490  30.810 113.350  1.00  0.00           C
ATOM   3686 1HG1 ILE A 229     108.720  30.850 112.280  1.00  0.00           H
ATOM   3687 2HG1 ILE A 229     108.570  31.830 113.720  1.00  0.00           H
ATOM   3688  CD  ILE A 229     107.070  30.370 113.570  1.00  0.00           C
ATOM   3689  HD1 ILE A 229     106.930  29.390 113.110  1.00  0.00           H
ATOM   3690  HD2 ILE A 229     106.760  30.270 114.610  1.00  0.00           H
ATOM   3691  HD3 ILE A 229     106.390  31.120 113.170  1.00  0.00           H
ATOM   3692  C   ILE A 229     111.910  29.510 114.630  1.00  0.00           C
ATOM   3693  O   ILE A 229     112.230  28.640 113.810  1.00  0.00           O
ATOM   3694  N   ILE A 230     112.350  29.560 115.880  1.00  0.00           N
ATOM   3695  H   ILE A 230     111.920  30.270 116.460  1.00  0.00           H
ATOM   3696  CA  ILE A 230     113.510  28.760 116.380  1.00  0.00           C
ATOM   3697  HA  ILE A 230     113.640  27.920 115.710  1.00  0.00           H
ATOM   3698  CB  ILE A 230     114.770  29.630 116.450  1.00  0.00           C
ATOM   3699  HB  ILE A 230     115.530  28.890 116.710  1.00  0.00           H
ATOM   3700  CG2 ILE A 230     115.120  30.120 115.040  1.00  0.00           C
ATOM   3701 1HG2 ILE A 230     114.470  30.910 114.700  1.00  0.00           H
ATOM   3702 2HG2 ILE A 230     116.130  30.480 115.230  1.00  0.00           H
ATOM   3703 3HG2 ILE A 230     115.010  29.290 114.340  1.00  0.00           H
ATOM   3704  CG1 ILE A 230     114.620  30.680 117.580  1.00  0.00           C
ATOM   3705 1HG1 ILE A 230     114.420  30.180 118.530  1.00  0.00           H
ATOM   3706 2HG1 ILE A 230     113.670  31.200 117.430  1.00  0.00           H
ATOM   3707  CD  ILE A 230     115.900  31.520 117.620  1.00  0.00           C
ATOM   3708  HD1 ILE A 230     116.780  30.880 117.580  1.00  0.00           H
ATOM   3709  HD2 ILE A 230     115.810  32.210 116.790  1.00  0.00           H
ATOM   3710  HD3 ILE A 230     115.880  32.240 118.440  1.00  0.00           H
ATOM   3711  C   ILE A 230     113.200  28.080 117.730  1.00  0.00           C
ATOM   3712  O   ILE A 230     112.280  28.530 118.460  1.00  0.00           O
ATOM   3713  N   ARG A 231     114.060  27.120 118.120  1.00  0.00           N
ATOM   3714  H   ARG A 231     114.830  26.980 117.480  1.00  0.00           H
ATOM   3715  CA  ARG A 231     114.180  26.660 119.460  1.00  0.00           C
ATOM   3716  HA  ARG A 231     113.540  27.330 120.020  1.00  0.00           H
ATOM   3717  CB  ARG A 231     113.470  25.320 119.590  1.00  0.00           C
ATOM   3718  HB1 ARG A 231     112.450  25.420 119.230  1.00  0.00           H
ATOM   3719  HB2 ARG A 231     113.380  25.060 120.650  1.00  0.00           H
ATOM   3720  CG  ARG A 231     114.020  24.110 118.770  1.00  0.00           C
ATOM   3721  HG1 ARG A 231     114.380  24.490 117.810  1.00  0.00           H
ATOM   3722  HG2 ARG A 231     113.150  23.470 118.630  1.00  0.00           H
ATOM   3723  CD  ARG A 231     115.130  23.270 119.340  1.00  0.00           C
ATOM   3724  HD1 ARG A 231     115.990  23.900 119.540  1.00  0.00           H
ATOM   3725  HD2 ARG A 231     115.500  22.490 118.680  1.00  0.00           H
ATOM   3726  NE  ARG A 231     114.670  22.710 120.630  1.00  0.00           N
ATOM   3727  HE  ARG A 231     114.010  23.240 121.190  1.00  0.00           H
ATOM   3728  CZ  ARG A 231     114.860  21.470 121.090  1.00  0.00           C
ATOM   3729  NH1 ARG A 231     115.630  20.580 120.570  1.00  0.00           N
ATOM   3730 1HH1 ARG A 231     116.120  20.730 119.700  1.00  0.00           H
ATOM   3731 2HH1 ARG A 231     115.760  19.680 121.020  1.00  0.00           H
ATOM   3732  NH2 ARG A 231     114.250  21.140 122.210  1.00  0.00           N
ATOM   3733 1HH2 ARG A 231     113.630  21.760 122.710  1.00  0.00           H
ATOM   3734 2HH2 ARG A 231     114.270  20.160 122.450  1.00  0.00           H
ATOM   3735  C   ARG A 231     115.590  26.730 119.960  1.00  0.00           C
ATOM   3736  O   ARG A 231     116.490  26.480 119.130  1.00  0.00           O
ATOM   3737  N   ARG A 232     115.800  27.050 121.230  1.00  0.00           N
ATOM   3738  H   ARG A 232     115.030  27.360 121.810  1.00  0.00           H
ATOM   3739  CA  ARG A 232     116.970  26.760 122.010  1.00  0.00           C
ATOM   3740  HA  ARG A 232     117.800  27.130 121.400  1.00  0.00           H
ATOM   3741  CB  ARG A 232     117.070  27.470 123.400  1.00  0.00           C
ATOM   3742  HB1 ARG A 232     116.440  27.000 124.150  1.00  0.00           H
ATOM   3743  HB2 ARG A 232     116.780  28.520 123.300  1.00  0.00           H
ATOM   3744  CG  ARG A 232     118.490  27.640 123.910  1.00  0.00           C
ATOM   3745  HG1 ARG A 232     118.950  28.330 123.200  1.00  0.00           H
ATOM   3746  HG2 ARG A 232     118.930  26.640 123.920  1.00  0.00           H
ATOM   3747  CD  ARG A 232     118.510  28.130 125.380  1.00  0.00           C
ATOM   3748  HD1 ARG A 232     119.550  28.430 125.560  1.00  0.00           H
ATOM   3749  HD2 ARG A 232     118.100  27.370 126.040  1.00  0.00           H
ATOM   3750  NE  ARG A 232     117.740  29.420 125.510  1.00  0.00           N
ATOM   3751  HE  ARG A 232     116.840  29.270 125.940  1.00  0.00           H
ATOM   3752  CZ  ARG A 232     118.240  30.660 125.210  1.00  0.00           C
ATOM   3753  NH1 ARG A 232     119.420  30.740 124.670  1.00  0.00           N
ATOM   3754 1HH1 ARG A 232     120.090  29.990 124.660  1.00  0.00           H
ATOM   3755 2HH1 ARG A 232     119.870  31.650 124.710  1.00  0.00           H
ATOM   3756  NH2 ARG A 232     117.670  31.760 125.610  1.00  0.00           N
ATOM   3757 1HH2 ARG A 232     116.740  31.740 126.000  1.00  0.00           H
ATOM   3758 2HH2 ARG A 232     118.180  32.620 125.760  1.00  0.00           H
ATOM   3759  C   ARG A 232     117.180  25.290 122.160  1.00  0.00           C
ATOM   3760  O   ARG A 232     116.220  24.600 122.440  1.00  0.00           O
ATOM   3761  N   LYS A 233     118.390  24.820 121.960  1.00  0.00           N
ATOM   3762  H   LYS A 233     119.050  25.570 121.800  1.00  0.00           H
ATOM   3763  CA  LYS A 233     118.930  23.470 122.030  1.00  0.00           C
ATOM   3764  HA  LYS A 233     118.210  22.760 121.630  1.00  0.00           H
ATOM   3765  CB  LYS A 233     120.120  23.380 121.100  1.00  0.00           C
ATOM   3766  HB1 LYS A 233     120.630  22.450 121.370  1.00  0.00           H
ATOM   3767  HB2 LYS A 233     120.820  24.200 121.240  1.00  0.00           H
ATOM   3768  CG  LYS A 233     119.790  23.300 119.580  1.00  0.00           C
ATOM   3769  HG1 LYS A 233     119.190  24.090 119.130  1.00  0.00           H
ATOM   3770  HG2 LYS A 233     119.260  22.400 119.280  1.00  0.00           H
ATOM   3771  CD  LYS A 233     121.100  23.280 118.750  1.00  0.00           C
ATOM   3772  HD1 LYS A 233     121.820  22.570 119.150  1.00  0.00           H
ATOM   3773  HD2 LYS A 233     121.710  24.180 118.840  1.00  0.00           H
ATOM   3774  CE  LYS A 233     120.790  22.970 117.240  1.00  0.00           C
ATOM   3775  HE1 LYS A 233     120.120  23.730 116.850  1.00  0.00           H
ATOM   3776  HE2 LYS A 233     120.250  22.030 117.130  1.00  0.00           H
ATOM   3777  NZ  LYS A 233     121.920  23.010 116.270  1.00  0.00           N
ATOM   3778  HZ1 LYS A 233     122.610  23.700 116.530  1.00  0.00           H
ATOM   3779  HZ2 LYS A 233     122.450  22.160 116.210  1.00  0.00           H
ATOM   3780  HZ3 LYS A 233     121.620  23.360 115.370  1.00  0.00           H
ATOM   3781  C   LYS A 233     119.270  23.070 123.470  1.00  0.00           C
ATOM   3782  O   LYS A 233     119.950  23.870 124.150  1.00  0.00           O
ATOM   3783  N   PRO A 234     118.920  21.850 124.000  1.00  0.00           N
ATOM   3784  CD  PRO A 234     118.080  20.830 123.310  1.00  0.00           C
ATOM   3785  HD1 PRO A 234     118.650  20.250 122.590  1.00  0.00           H
ATOM   3786  HD2 PRO A 234     117.280  21.380 122.820  1.00  0.00           H
ATOM   3787  CG  PRO A 234     117.600  19.820 124.320  1.00  0.00           C
ATOM   3788  HG1 PRO A 234     117.510  18.810 123.930  1.00  0.00           H
ATOM   3789  HG2 PRO A 234     116.640  20.250 124.610  1.00  0.00           H
ATOM   3790  CB  PRO A 234     118.740  19.920 125.390  1.00  0.00           C
ATOM   3791  HB1 PRO A 234     119.350  19.030 125.250  1.00  0.00           H
ATOM   3792  HB2 PRO A 234     118.190  19.890 126.330  1.00  0.00           H
ATOM   3793  CA  PRO A 234     119.530  21.280 125.220  1.00  0.00           C
ATOM   3794  HA  PRO A 234     119.330  21.830 126.140  1.00  0.00           H
ATOM   3795  C   PRO A 234     121.010  20.990 125.020  1.00  0.00           C
ATOM   3796  OC1 PRO A 234     121.850  21.720 125.510  1.00  0.00           O
ATOM   3797  OC2 PRO A 234     121.420  20.100 124.280  1.00  0.00           O
ATOM   3798  N   MET B   1     112.360  53.590  68.730  1.00  0.00           N
ATOM   3799  H1  MET B   1     113.230  53.720  69.230  1.00  0.00           H
ATOM   3800  H2  MET B   1     111.730  53.180  69.400  1.00  0.00           H
ATOM   3801  H3  MET B   1     112.380  52.890  68.010  1.00  0.00           H
ATOM   3802  CA  MET B   1     111.920  54.930  68.300  1.00  0.00           C
ATOM   3803  HA  MET B   1     111.900  55.580  69.180  1.00  0.00           H
ATOM   3804  CB  MET B   1     112.870  55.660  67.280  1.00  0.00           C
ATOM   3805  HB1 MET B   1     112.360  56.450  66.730  1.00  0.00           H
ATOM   3806  HB2 MET B   1     113.380  55.040  66.540  1.00  0.00           H
ATOM   3807  CG  MET B   1     113.950  56.510  67.990  1.00  0.00           C
ATOM   3808  HG1 MET B   1     114.680  56.850  67.250  1.00  0.00           H
ATOM   3809  HG2 MET B   1     114.470  55.860  68.690  1.00  0.00           H
ATOM   3810  SD  MET B   1     113.290  57.930  68.860  1.00  0.00           S
ATOM   3811  CE  MET B   1     112.860  58.870  67.370  1.00  0.00           C
ATOM   3812  HE1 MET B   1     112.740  59.930  67.580  1.00  0.00           H
ATOM   3813  HE2 MET B   1     113.590  58.680  66.590  1.00  0.00           H
ATOM   3814  HE3 MET B   1     111.940  58.470  66.950  1.00  0.00           H
ATOM   3815  C   MET B   1     110.550  54.930  67.600  1.00  0.00           C
ATOM   3816  O   MET B   1     110.340  54.030  66.810  1.00  0.00           O
ATOM   3817  N   ALA B   2     109.690  55.940  67.850  1.00  0.00           N
ATOM   3818  H   ALA B   2     109.940  56.500  68.660  1.00  0.00           H
ATOM   3819  CA  ALA B   2     108.290  56.050  67.330  1.00  0.00           C
ATOM   3820  HA  ALA B   2     107.750  56.810  67.900  1.00  0.00           H
ATOM   3821  CB  ALA B   2     108.360  56.500  65.790  1.00  0.00           C
ATOM   3822  HB1 ALA B   2     107.380  56.850  65.480  1.00  0.00           H
ATOM   3823  HB2 ALA B   2     109.130  57.280  65.740  1.00  0.00           H
ATOM   3824  HB3 ALA B   2     108.650  55.670  65.150  1.00  0.00           H
ATOM   3825  C   ALA B   2     107.370  54.800  67.580  1.00  0.00           C
ATOM   3826  O   ALA B   2     106.520  54.530  66.730  1.00  0.00           O
ATOM   3827  N   ARG B   3     107.560  54.090  68.670  1.00  0.00           N
ATOM   3828  H   ARG B   3     108.320  54.370  69.270  1.00  0.00           H
ATOM   3829  CA  ARG B   3     106.890  52.810  68.950  1.00  0.00           C
ATOM   3830  HA  ARG B   3     107.440  52.400  69.800  1.00  0.00           H
ATOM   3831  CB  ARG B   3     105.430  53.110  69.380  1.00  0.00           C
ATOM   3832  HB1 ARG B   3     104.920  52.180  69.620  1.00  0.00           H
ATOM   3833  HB2 ARG B   3     104.860  53.610  68.600  1.00  0.00           H
ATOM   3834  CG  ARG B   3     105.270  54.150  70.500  1.00  0.00           C
ATOM   3835  HG1 ARG B   3     104.190  54.190  70.630  1.00  0.00           H
ATOM   3836  HG2 ARG B   3     105.680  55.110  70.190  1.00  0.00           H
ATOM   3837  CD  ARG B   3     105.860  53.860  71.880  1.00  0.00           C
ATOM   3838  HD1 ARG B   3     106.910  53.980  71.590  1.00  0.00           H
ATOM   3839  HD2 ARG B   3     105.750  52.800  72.130  1.00  0.00           H
ATOM   3840  NE  ARG B   3     105.340  54.780  72.850  1.00  0.00           N
ATOM   3841  HE  ARG B   3     104.790  55.560  72.540  1.00  0.00           H
ATOM   3842  CZ  ARG B   3     105.770  54.770  74.080  1.00  0.00           C
ATOM   3843  NH1 ARG B   3     105.310  55.640  74.900  1.00  0.00           N
ATOM   3844 1HH1 ARG B   3     104.730  56.430  74.630  1.00  0.00           H
ATOM   3845 2HH1 ARG B   3     105.700  55.610  75.830  1.00  0.00           H
ATOM   3846  NH2 ARG B   3     106.410  53.860  74.670  1.00  0.00           N
ATOM   3847 1HH2 ARG B   3     106.640  53.080  74.070  1.00  0.00           H
ATOM   3848 2HH2 ARG B   3     106.770  54.040  75.600  1.00  0.00           H
ATOM   3849  C   ARG B   3     107.040  51.650  67.830  1.00  0.00           C
ATOM   3850  O   ARG B   3     106.460  50.570  67.980  1.00  0.00           O
ATOM   3851  N   ARG B   4     107.770  51.920  66.700  1.00  0.00           N
ATOM   3852  H   ARG B   4     108.070  52.860  66.500  1.00  0.00           H
ATOM   3853  CA  ARG B   4     108.050  51.000  65.590  1.00  0.00           C
ATOM   3854  HA  ARG B   4     107.080  50.700  65.180  1.00  0.00           H
ATOM   3855  CB  ARG B   4     108.950  51.680  64.600  1.00  0.00           C
ATOM   3856  HB1 ARG B   4     109.340  50.890  63.960  1.00  0.00           H
ATOM   3857  HB2 ARG B   4     109.750  52.120  65.180  1.00  0.00           H
ATOM   3858  CG  ARG B   4     108.380  52.770  63.810  1.00  0.00           C
ATOM   3859  HG1 ARG B   4     108.100  53.600  64.460  1.00  0.00           H
ATOM   3860  HG2 ARG B   4     107.500  52.330  63.330  1.00  0.00           H
ATOM   3861  CD  ARG B   4     109.440  53.210  62.840  1.00  0.00           C
ATOM   3862  HD1 ARG B   4     109.210  52.680  61.920  1.00  0.00           H
ATOM   3863  HD2 ARG B   4     110.470  53.010  63.120  1.00  0.00           H
ATOM   3864  NE  ARG B   4     109.380  54.680  62.630  1.00  0.00           N
ATOM   3865  HE  ARG B   4     108.690  54.990  61.970  1.00  0.00           H
ATOM   3866  CZ  ARG B   4     110.180  55.660  62.900  1.00  0.00           C
ATOM   3867  NH1 ARG B   4     109.950  56.800  62.340  1.00  0.00           N
ATOM   3868 1HH1 ARG B   4     109.060  56.740  61.870  1.00  0.00           H
ATOM   3869 2HH1 ARG B   4     110.340  57.640  62.740  1.00  0.00           H
ATOM   3870  NH2 ARG B   4     111.140  55.600  63.720  1.00  0.00           N
ATOM   3871 1HH2 ARG B   4     111.290  54.730  64.200  1.00  0.00           H
ATOM   3872 2HH2 ARG B   4     111.710  56.400  63.940  1.00  0.00           H
ATOM   3873  C   ARG B   4     108.620  49.770  66.190  1.00  0.00           C
ATOM   3874  O   ARG B   4     109.300  49.720  67.230  1.00  0.00           O
ATOM   3875  N   CYS B   5     108.420  48.660  65.540  1.00  0.00           N
ATOM   3876  H   CYS B   5     107.870  48.750  64.690  1.00  0.00           H
ATOM   3877  CA  CYS B   5     108.790  47.310  65.980  1.00  0.00           C
ATOM   3878  HA  CYS B   5     108.570  47.220  67.050  1.00  0.00           H
ATOM   3879  CB  CYS B   5     107.970  46.280  65.220  1.00  0.00           C
ATOM   3880  HB1 CYS B   5     108.280  45.280  65.530  1.00  0.00           H
ATOM   3881  HB2 CYS B   5     108.170  46.400  64.160  1.00  0.00           H
ATOM   3882  SG  CYS B   5     106.210  46.510  65.410  1.00  0.00           S
ATOM   3883  HG  CYS B   5     105.870  45.540  64.550  1.00  0.00           H
ATOM   3884  C   CYS B   5     110.280  47.030  65.860  1.00  0.00           C
ATOM   3885  O   CYS B   5     110.920  47.450  64.880  1.00  0.00           O
ATOM   3886  N   GLY B   6     110.820  46.270  66.790  1.00  0.00           N
ATOM   3887  H   GLY B   6     110.220  45.910  67.520  1.00  0.00           H
ATOM   3888  CA  GLY B   6     112.120  45.680  66.690  1.00  0.00           C
ATOM   3889  HA1 GLY B   6     112.340  45.470  67.730  1.00  0.00           H
ATOM   3890  HA2 GLY B   6     112.900  46.350  66.340  1.00  0.00           H
ATOM   3891  C   GLY B   6     112.080  44.430  65.790  1.00  0.00           C
ATOM   3892  O   GLY B   6     111.000  44.120  65.180  1.00  0.00           O
ATOM   3893  N   PRO B   7     113.220  43.730  65.630  1.00  0.00           N
ATOM   3894  CD  PRO B   7     114.440  43.930  66.360  1.00  0.00           C
ATOM   3895  HD1 PRO B   7     114.150  43.730  67.390  1.00  0.00           H
ATOM   3896  HD2 PRO B   7     114.720  44.970  66.140  1.00  0.00           H
ATOM   3897  CG  PRO B   7     115.480  42.880  65.820  1.00  0.00           C
ATOM   3898  HG1 PRO B   7     115.460  42.020  66.490  1.00  0.00           H
ATOM   3899  HG2 PRO B   7     116.470  43.330  65.750  1.00  0.00           H
ATOM   3900  CB  PRO B   7     114.880  42.470  64.520  1.00  0.00           C
ATOM   3901  HB1 PRO B   7     115.270  41.470  64.330  1.00  0.00           H
ATOM   3902  HB2 PRO B   7     115.090  43.260  63.790  1.00  0.00           H
ATOM   3903  CA  PRO B   7     113.350  42.580  64.710  1.00  0.00           C
ATOM   3904  HA  PRO B   7     112.840  42.910  63.800  1.00  0.00           H
ATOM   3905  C   PRO B   7     112.670  41.300  65.230  1.00  0.00           C
ATOM   3906  O   PRO B   7     112.400  40.380  64.420  1.00  0.00           O
ATOM   3907  N   VAL B   8     112.390  41.190  66.530  1.00  0.00           N
ATOM   3908  H   VAL B   8     112.480  42.060  67.040  1.00  0.00           H
ATOM   3909  CA  VAL B   8     111.860  39.940  67.190  1.00  0.00           C
ATOM   3910  HA  VAL B   8     111.610  39.250  66.390  1.00  0.00           H
ATOM   3911  CB  VAL B   8     112.960  39.310  68.080  1.00  0.00           C
ATOM   3912  HB  VAL B   8     112.490  38.430  68.510  1.00  0.00           H
ATOM   3913  CG1 VAL B   8     114.050  38.770  67.230  1.00  0.00           C
ATOM   3914 1HG1 VAL B   8     114.730  39.580  66.970  1.00  0.00           H
ATOM   3915 2HG1 VAL B   8     114.550  38.010  67.840  1.00  0.00           H
ATOM   3916 3HG1 VAL B   8     113.640  38.230  66.370  1.00  0.00           H
ATOM   3917  CG2 VAL B   8     113.240  40.430  69.140  1.00  0.00           C
ATOM   3918 1HG2 VAL B   8     113.750  41.260  68.660  1.00  0.00           H
ATOM   3919 2HG2 VAL B   8     112.330  40.810  69.590  1.00  0.00           H
ATOM   3920 3HG2 VAL B   8     113.850  40.040  69.960  1.00  0.00           H
ATOM   3921  C   VAL B   8     110.520  40.180  67.800  1.00  0.00           C
ATOM   3922  O   VAL B   8     110.160  41.340  68.060  1.00  0.00           O
ATOM   3923  N   ALA B   9     109.710  39.100  67.900  1.00  0.00           N
ATOM   3924  H   ALA B   9     110.150  38.250  67.550  1.00  0.00           H
ATOM   3925  CA  ALA B   9     108.460  39.070  68.540  1.00  0.00           C
ATOM   3926  HA  ALA B   9     107.920  39.980  68.280  1.00  0.00           H
ATOM   3927  CB  ALA B   9     107.720  37.870  68.020  1.00  0.00           C
ATOM   3928  HB1 ALA B   9     106.680  38.010  68.340  1.00  0.00           H
ATOM   3929  HB2 ALA B   9     107.600  37.880  66.940  1.00  0.00           H
ATOM   3930  HB3 ALA B   9     108.190  36.930  68.300  1.00  0.00           H
ATOM   3931  C   ALA B   9     108.690  38.940  70.110  1.00  0.00           C
ATOM   3932  O   ALA B   9     109.700  38.350  70.620  1.00  0.00           O
ATOM   3933  N   LEU B  10     107.720  39.390  70.910  1.00  0.00           N
ATOM   3934  H   LEU B  10     106.870  39.740  70.510  1.00  0.00           H
ATOM   3935  CA  LEU B  10     107.780  39.540  72.440  1.00  0.00           C
ATOM   3936  HA  LEU B  10     108.550  38.910  72.890  1.00  0.00           H
ATOM   3937  CB  LEU B  10     108.020  40.990  72.760  1.00  0.00           C
ATOM   3938  HB1 LEU B  10     108.260  41.040  73.830  1.00  0.00           H
ATOM   3939  HB2 LEU B  10     107.140  41.580  72.500  1.00  0.00           H
ATOM   3940  CG  LEU B  10     109.300  41.660  72.130  1.00  0.00           C
ATOM   3941  HG  LEU B  10     109.300  41.580  71.040  1.00  0.00           H
ATOM   3942  CD1 LEU B  10     109.360  43.060  72.640  1.00  0.00           C
ATOM   3943 1HD1 LEU B  10     109.350  43.070  73.730  1.00  0.00           H
ATOM   3944 2HD1 LEU B  10     110.290  43.540  72.320  1.00  0.00           H
ATOM   3945 3HD1 LEU B  10     108.500  43.680  72.380  1.00  0.00           H
ATOM   3946  CD2 LEU B  10     110.580  41.040  72.570  1.00  0.00           C
ATOM   3947 1HD2 LEU B  10     110.620  40.850  73.650  1.00  0.00           H
ATOM   3948 2HD2 LEU B  10     110.500  39.990  72.290  1.00  0.00           H
ATOM   3949 3HD2 LEU B  10     111.470  41.630  72.350  1.00  0.00           H
ATOM   3950  C   LEU B  10     106.440  39.150  73.140  1.00  0.00           C
ATOM   3951  O   LEU B  10     105.360  39.460  72.590  1.00  0.00           O
ATOM   3952  N   LEU B  11     106.500  38.440  74.290  1.00  0.00           N
ATOM   3953  H   LEU B  11     107.400  38.150  74.660  1.00  0.00           H
ATOM   3954  CA  LEU B  11     105.340  37.880  74.990  1.00  0.00           C
ATOM   3955  HA  LEU B  11     104.450  38.230  74.460  1.00  0.00           H
ATOM   3956  CB  LEU B  11     105.320  36.380  75.030  1.00  0.00           C
ATOM   3957  HB1 LEU B  11     104.430  36.080  75.590  1.00  0.00           H
ATOM   3958  HB2 LEU B  11     106.290  36.100  75.440  1.00  0.00           H
ATOM   3959  CG  LEU B  11     105.240  35.750  73.590  1.00  0.00           C
ATOM   3960  HG  LEU B  11     105.870  36.250  72.860  1.00  0.00           H
ATOM   3961  CD1 LEU B  11     105.590  34.270  73.620  1.00  0.00           C
ATOM   3962 1HD1 LEU B  11     106.670  34.190  73.590  1.00  0.00           H
ATOM   3963 2HD1 LEU B  11     105.210  33.830  74.540  1.00  0.00           H
ATOM   3964 3HD1 LEU B  11     105.130  33.790  72.750  1.00  0.00           H
ATOM   3965  CD2 LEU B  11     103.740  35.950  73.050  1.00  0.00           C
ATOM   3966 1HD2 LEU B  11     103.590  35.420  72.110  1.00  0.00           H
ATOM   3967 2HD2 LEU B  11     103.080  35.640  73.860  1.00  0.00           H
ATOM   3968 3HD2 LEU B  11     103.620  37.020  72.850  1.00  0.00           H
ATOM   3969  C   LEU B  11     105.260  38.590  76.380  1.00  0.00           C
ATOM   3970  O   LEU B  11     105.850  38.200  77.400  1.00  0.00           O
ATOM   3971  N   LEU B  12     104.400  39.620  76.430  1.00  0.00           N
ATOM   3972  H   LEU B  12     103.840  39.800  75.610  1.00  0.00           H
ATOM   3973  CA  LEU B  12     104.340  40.570  77.550  1.00  0.00           C
ATOM   3974  HA  LEU B  12     105.350  40.590  77.960  1.00  0.00           H
ATOM   3975  CB  LEU B  12     103.840  41.980  77.050  1.00  0.00           C
ATOM   3976  HB1 LEU B  12     103.320  42.480  77.870  1.00  0.00           H
ATOM   3977  HB2 LEU B  12     103.090  41.850  76.270  1.00  0.00           H
ATOM   3978  CG  LEU B  12     105.030  42.820  76.550  1.00  0.00           C
ATOM   3979  HG  LEU B  12     105.490  43.090  77.500  1.00  0.00           H
ATOM   3980  CD1 LEU B  12     105.960  42.230  75.460  1.00  0.00           C
ATOM   3981 1HD1 LEU B  12     105.340  41.690  74.740  1.00  0.00           H
ATOM   3982 2HD1 LEU B  12     106.640  42.950  75.010  1.00  0.00           H
ATOM   3983 3HD1 LEU B  12     106.590  41.440  75.870  1.00  0.00           H
ATOM   3984  CD2 LEU B  12     104.260  44.030  76.090  1.00  0.00           C
ATOM   3985 1HD2 LEU B  12     103.590  43.670  75.310  1.00  0.00           H
ATOM   3986 2HD2 LEU B  12     103.730  44.500  76.920  1.00  0.00           H
ATOM   3987 3HD2 LEU B  12     104.920  44.760  75.620  1.00  0.00           H
ATOM   3988  C   LEU B  12     103.430  40.060  78.700  1.00  0.00           C
ATOM   3989  O   LEU B  12     102.150  40.010  78.570  1.00  0.00           O
ATOM   3990  N   GLY B  13     103.970  39.790  79.920  1.00  0.00           N
ATOM   3991  H   GLY B  13     104.960  39.870  80.130  1.00  0.00           H
ATOM   3992  CA  GLY B  13     103.220  39.210  81.070  1.00  0.00           C
ATOM   3993  HA1 GLY B  13     102.570  38.480  80.590  1.00  0.00           H
ATOM   3994  HA2 GLY B  13     102.600  40.010  81.490  1.00  0.00           H
ATOM   3995  C   GLY B  13     104.070  38.660  82.250  1.00  0.00           C
ATOM   3996  O   GLY B  13     105.130  39.100  82.420  1.00  0.00           O
ATOM   3997  N   PHE B  14     103.520  37.780  83.030  1.00  0.00           N
ATOM   3998  H   PHE B  14     102.570  37.620  82.710  1.00  0.00           H
ATOM   3999  CA  PHE B  14     104.090  37.080  84.180  1.00  0.00           C
ATOM   4000  HA  PHE B  14     105.140  36.940  83.920  1.00  0.00           H
ATOM   4001  CB  PHE B  14     103.860  37.720  85.560  1.00  0.00           C
ATOM   4002  HB1 PHE B  14     102.790  37.750  85.750  1.00  0.00           H
ATOM   4003  HB2 PHE B  14     104.220  38.740  85.440  1.00  0.00           H
ATOM   4004  CG  PHE B  14     104.550  37.120  86.750  1.00  0.00           C
ATOM   4005  CD1 PHE B  14     105.690  37.760  87.260  1.00  0.00           C
ATOM   4006  HD1 PHE B  14     106.140  38.590  86.740  1.00  0.00           H
ATOM   4007  CE1 PHE B  14     106.360  37.210  88.390  1.00  0.00           C
ATOM   4008  HE1 PHE B  14     107.300  37.530  88.820  1.00  0.00           H
ATOM   4009  CZ  PHE B  14     105.860  36.030  88.950  1.00  0.00           C
ATOM   4010  HZ  PHE B  14     106.260  35.680  89.890  1.00  0.00           H
ATOM   4011  CE2 PHE B  14     104.760  35.350  88.380  1.00  0.00           C
ATOM   4012  HE2 PHE B  14     104.280  34.480  88.800  1.00  0.00           H
ATOM   4013  CD2 PHE B  14     104.090  35.940  87.260  1.00  0.00           C
ATOM   4014  HD2 PHE B  14     103.200  35.470  86.870  1.00  0.00           H
ATOM   4015  C   PHE B  14     103.530  35.650  84.200  1.00  0.00           C
ATOM   4016  O   PHE B  14     104.340  34.730  84.260  1.00  0.00           O
ATOM   4017  N   GLY B  15     102.290  35.380  84.090  1.00  0.00           N
ATOM   4018  H   GLY B  15     101.770  36.230  83.920  1.00  0.00           H
ATOM   4019  CA  GLY B  15     101.720  34.070  83.980  1.00  0.00           C
ATOM   4020  HA1 GLY B  15     100.630  34.090  84.050  1.00  0.00           H
ATOM   4021  HA2 GLY B  15     102.000  33.520  84.880  1.00  0.00           H
ATOM   4022  C   GLY B  15     101.950  33.270  82.700  1.00  0.00           C
ATOM   4023  O   GLY B  15     102.810  33.680  81.920  1.00  0.00           O
ATOM   4024  N   LEU B  16     101.230  32.160  82.580  1.00  0.00           N
ATOM   4025  H   LEU B  16     100.540  31.940  83.280  1.00  0.00           H
ATOM   4026  CA  LEU B  16     101.270  31.190  81.450  1.00  0.00           C
ATOM   4027  HA  LEU B  16     102.330  30.990  81.360  1.00  0.00           H
ATOM   4028  CB  LEU B  16     100.330  29.920  81.790  1.00  0.00           C
ATOM   4029  HB1 LEU B  16      99.270  30.190  81.830  1.00  0.00           H
ATOM   4030  HB2 LEU B  16     100.630  29.500  82.750  1.00  0.00           H
ATOM   4031  CG  LEU B  16     100.390  28.850  80.740  1.00  0.00           C
ATOM   4032  HG  LEU B  16     100.150  29.350  79.800  1.00  0.00           H
ATOM   4033  CD1 LEU B  16     101.780  28.240  80.660  1.00  0.00           C
ATOM   4034 1HD1 LEU B  16     102.530  28.910  80.240  1.00  0.00           H
ATOM   4035 2HD1 LEU B  16     102.040  27.890  81.660  1.00  0.00           H
ATOM   4036 3HD1 LEU B  16     101.820  27.330  80.050  1.00  0.00           H
ATOM   4037  CD2 LEU B  16      99.470  27.730  81.240  1.00  0.00           C
ATOM   4038 1HD2 LEU B  16      98.440  28.100  81.270  1.00  0.00           H
ATOM   4039 2HD2 LEU B  16      99.600  26.880  80.560  1.00  0.00           H
ATOM   4040 3HD2 LEU B  16      99.740  27.480  82.260  1.00  0.00           H
ATOM   4041  C   LEU B  16     100.810  31.960  80.160  1.00  0.00           C
ATOM   4042  O   LEU B  16     101.420  32.030  79.140  1.00  0.00           O
ATOM   4043  N   LEU B  17      99.670  32.660  80.280  1.00  0.00           N
ATOM   4044  H   LEU B  17      99.240  32.660  81.200  1.00  0.00           H
ATOM   4045  CA  LEU B  17      99.100  33.510  79.230  1.00  0.00           C
ATOM   4046  HA  LEU B  17      99.240  32.960  78.300  1.00  0.00           H
ATOM   4047  CB  LEU B  17      97.560  33.700  79.400  1.00  0.00           C
ATOM   4048  HB1 LEU B  17      97.310  34.550  78.770  1.00  0.00           H
ATOM   4049  HB2 LEU B  17      97.410  34.020  80.430  1.00  0.00           H
ATOM   4050  CG  LEU B  17      96.570  32.470  79.100  1.00  0.00           C
ATOM   4051  HG  LEU B  17      96.730  32.170  78.060  1.00  0.00           H
ATOM   4052  CD1 LEU B  17      96.620  31.250  80.050  1.00  0.00           C
ATOM   4053 1HD1 LEU B  17      96.040  30.400  79.690  1.00  0.00           H
ATOM   4054 2HD1 LEU B  17      97.660  30.930  80.160  1.00  0.00           H
ATOM   4055 3HD1 LEU B  17      96.250  31.620  81.010  1.00  0.00           H
ATOM   4056  CD2 LEU B  17      95.120  32.950  79.020  1.00  0.00           C
ATOM   4057 1HD2 LEU B  17      94.470  32.250  78.500  1.00  0.00           H
ATOM   4058 2HD2 LEU B  17      94.830  33.250  80.020  1.00  0.00           H
ATOM   4059 3HD2 LEU B  17      95.100  33.880  78.440  1.00  0.00           H
ATOM   4060  C   LEU B  17      99.750  34.910  79.100  1.00  0.00           C
ATOM   4061  O   LEU B  17     100.110  35.510  80.100  1.00  0.00           O
ATOM   4062  N   ARG B  18      99.850  35.430  77.850  1.00  0.00           N
ATOM   4063  H   ARG B  18      99.360  34.910  77.130  1.00  0.00           H
ATOM   4064  CA  ARG B  18     100.730  36.620  77.520  1.00  0.00           C
ATOM   4065  HA  ARG B  18     100.760  37.230  78.420  1.00  0.00           H
ATOM   4066  CB  ARG B  18     102.110  36.190  77.120  1.00  0.00           C
ATOM   4067  HB1 ARG B  18     102.730  36.990  76.710  1.00  0.00           H
ATOM   4068  HB2 ARG B  18     101.910  35.640  76.200  1.00  0.00           H
ATOM   4069  CG  ARG B  18     102.970  35.380  78.010  1.00  0.00           C
ATOM   4070  HG1 ARG B  18     103.800  34.980  77.430  1.00  0.00           H
ATOM   4071  HG2 ARG B  18     102.320  34.560  78.300  1.00  0.00           H
ATOM   4072  CD  ARG B  18     103.280  36.150  79.310  1.00  0.00           C
ATOM   4073  HD1 ARG B  18     102.480  36.370  80.020  1.00  0.00           H
ATOM   4074  HD2 ARG B  18     103.690  37.110  79.000  1.00  0.00           H
ATOM   4075  NE  ARG B  18     104.270  35.430  80.110  1.00  0.00           N
ATOM   4076  HE  ARG B  18     103.970  34.630  80.650  1.00  0.00           H
ATOM   4077  CZ  ARG B  18     105.430  35.820  80.360  1.00  0.00           C
ATOM   4078  NH1 ARG B  18     106.070  35.360  81.440  1.00  0.00           N
ATOM   4079 1HH1 ARG B  18     105.590  34.800  82.130  1.00  0.00           H
ATOM   4080 2HH1 ARG B  18     107.010  35.690  81.620  1.00  0.00           H
ATOM   4081  NH2 ARG B  18     106.090  36.760  79.790  1.00  0.00           N
ATOM   4082 1HH2 ARG B  18     105.710  37.260  79.000  1.00  0.00           H
ATOM   4083 2HH2 ARG B  18     107.010  36.960  80.170  1.00  0.00           H
ATOM   4084  C   ARG B  18     100.130  37.500  76.400  1.00  0.00           C
ATOM   4085  O   ARG B  18      99.450  37.020  75.520  1.00  0.00           O
ATOM   4086  N   LEU B  19     100.410  38.800  76.470  1.00  0.00           N
ATOM   4087  H   LEU B  19     101.040  39.100  77.200  1.00  0.00           H
ATOM   4088  CA  LEU B  19     100.110  39.660  75.290  1.00  0.00           C
ATOM   4089  HA  LEU B  19      99.170  39.300  74.870  1.00  0.00           H
ATOM   4090  CB  LEU B  19      99.900  41.100  75.800  1.00  0.00           C
ATOM   4091  HB1 LEU B  19      99.850  41.730  74.920  1.00  0.00           H
ATOM   4092  HB2 LEU B  19     100.800  41.270  76.400  1.00  0.00           H
ATOM   4093  CG  LEU B  19      98.660  41.480  76.590  1.00  0.00           C
ATOM   4094  HG  LEU B  19      97.790  41.290  75.950  1.00  0.00           H
ATOM   4095  CD1 LEU B  19      98.500  40.810  77.980  1.00  0.00           C
ATOM   4096 1HD1 LEU B  19      98.370  39.730  77.870  1.00  0.00           H
ATOM   4097 2HD1 LEU B  19      99.490  40.900  78.420  1.00  0.00           H
ATOM   4098 3HD1 LEU B  19      97.690  41.210  78.590  1.00  0.00           H
ATOM   4099  CD2 LEU B  19      98.620  42.990  76.900  1.00  0.00           C
ATOM   4100 1HD2 LEU B  19      98.630  43.640  76.020  1.00  0.00           H
ATOM   4101 2HD2 LEU B  19      97.730  43.290  77.460  1.00  0.00           H
ATOM   4102 3HD2 LEU B  19      99.450  43.410  77.480  1.00  0.00           H
ATOM   4103  C   LEU B  19     101.110  39.510  74.160  1.00  0.00           C
ATOM   4104  O   LEU B  19     102.280  39.290  74.530  1.00  0.00           O
ATOM   4105  N   CYS B  20     100.680  39.760  72.930  1.00  0.00           N
ATOM   4106  H   CYS B  20      99.730  40.050  72.760  1.00  0.00           H
ATOM   4107  CA  CYS B  20     101.590  39.900  71.800  1.00  0.00           C
ATOM   4108  HA  CYS B  20     102.410  39.220  72.030  1.00  0.00           H
ATOM   4109  CB  CYS B  20     100.870  39.460  70.500  1.00  0.00           C
ATOM   4110  HB1 CYS B  20     101.340  39.860  69.600  1.00  0.00           H
ATOM   4111  HB2 CYS B  20      99.850  39.830  70.550  1.00  0.00           H
ATOM   4112  SG  CYS B  20     100.810  37.670  70.360  1.00  0.00           S
ATOM   4113  HG  CYS B  20     100.710  37.750  69.030  1.00  0.00           H
ATOM   4114  C   CYS B  20     102.150  41.360  71.670  1.00  0.00           C
ATOM   4115  O   CYS B  20     101.360  42.280  71.880  1.00  0.00           O
ATOM   4116  N   SER B  21     103.360  41.630  71.350  1.00  0.00           N
ATOM   4117  H   SER B  21     103.980  40.830  71.330  1.00  0.00           H
ATOM   4118  CA  SER B  21     103.810  42.990  71.080  1.00  0.00           C
ATOM   4119  HA  SER B  21     102.960  43.540  70.670  1.00  0.00           H
ATOM   4120  CB  SER B  21     104.260  43.740  72.300  1.00  0.00           C
ATOM   4121  HB1 SER B  21     105.150  43.270  72.720  1.00  0.00           H
ATOM   4122  HB2 SER B  21     103.580  43.640  73.150  1.00  0.00           H
ATOM   4123  OG  SER B  21     104.430  45.140  72.070  1.00  0.00           O
ATOM   4124  HG  SER B  21     104.630  45.560  72.910  1.00  0.00           H
ATOM   4125  C   SER B  21     104.960  43.160  70.060  1.00  0.00           C
ATOM   4126  O   SER B  21     105.860  42.330  70.050  1.00  0.00           O
ATOM   4127  N   GLY B  22     105.050  44.280  69.400  1.00  0.00           N
ATOM   4128  H   GLY B  22     104.490  45.070  69.710  1.00  0.00           H
ATOM   4129  CA  GLY B  22     106.050  44.510  68.360  1.00  0.00           C
ATOM   4130  HA1 GLY B  22     105.520  45.090  67.610  1.00  0.00           H
ATOM   4131  HA2 GLY B  22     106.350  43.520  68.010  1.00  0.00           H
ATOM   4132  C   GLY B  22     107.260  45.170  68.910  1.00  0.00           C
ATOM   4133  O   GLY B  22     108.280  45.160  68.280  1.00  0.00           O
ATOM   4134  N   VAL B  23     107.300  45.670  70.130  1.00  0.00           N
ATOM   4135  H   VAL B  23     106.450  45.520  70.660  1.00  0.00           H
ATOM   4136  CA  VAL B  23     108.270  46.630  70.670  1.00  0.00           C
ATOM   4137  HA  VAL B  23     109.270  46.410  70.290  1.00  0.00           H
ATOM   4138  CB  VAL B  23     107.850  48.060  70.240  1.00  0.00           C
ATOM   4139  HB  VAL B  23     107.640  47.920  69.180  1.00  0.00           H
ATOM   4140  CG1 VAL B  23     106.580  48.580  70.830  1.00  0.00           C
ATOM   4141 1HG1 VAL B  23     106.220  49.330  70.140  1.00  0.00           H
ATOM   4142 2HG1 VAL B  23     105.890  47.750  70.720  1.00  0.00           H
ATOM   4143 3HG1 VAL B  23     106.670  48.970  71.850  1.00  0.00           H
ATOM   4144  CG2 VAL B  23     108.930  49.200  70.330  1.00  0.00           C
ATOM   4145 1HG2 VAL B  23     109.840  48.880  69.820  1.00  0.00           H
ATOM   4146 2HG2 VAL B  23     108.560  50.080  69.790  1.00  0.00           H
ATOM   4147 3HG2 VAL B  23     109.150  49.490  71.350  1.00  0.00           H
ATOM   4148  C   VAL B  23     108.320  46.560  72.170  1.00  0.00           C
ATOM   4149  O   VAL B  23     107.420  46.010  72.750  1.00  0.00           O
ATOM   4150  N   TRP B  24     109.310  47.090  72.830  1.00  0.00           N
ATOM   4151  H   TRP B  24     110.090  47.490  72.340  1.00  0.00           H
ATOM   4152  CA  TRP B  24     109.330  47.260  74.320  1.00  0.00           C
ATOM   4153  HA  TRP B  24     108.770  46.400  74.690  1.00  0.00           H
ATOM   4154  CB  TRP B  24     110.830  47.290  74.890  1.00  0.00           C
ATOM   4155  HB1 TRP B  24     111.220  46.280  74.730  1.00  0.00           H
ATOM   4156  HB2 TRP B  24     110.820  47.400  75.970  1.00  0.00           H
ATOM   4157  CG  TRP B  24     111.760  48.310  74.270  1.00  0.00           C
ATOM   4158  CD1 TRP B  24     111.640  49.690  74.390  1.00  0.00           C
ATOM   4159  HD1 TRP B  24     110.790  50.240  74.780  1.00  0.00           H
ATOM   4160  NE1 TRP B  24     112.810  50.250  74.000  1.00  0.00           N
ATOM   4161  HE1 TRP B  24     113.060  51.230  74.130  1.00  0.00           H
ATOM   4162  CE2 TRP B  24     113.710  49.270  73.640  1.00  0.00           C
ATOM   4163  CZ2 TRP B  24     115.020  49.350  73.180  1.00  0.00           C
ATOM   4164  HZ2 TRP B  24     115.500  50.320  73.120  1.00  0.00           H
ATOM   4165  CH2 TRP B  24     115.730  48.190  72.790  1.00  0.00           C
ATOM   4166  HH2 TRP B  24     116.740  48.280  72.410  1.00  0.00           H
ATOM   4167  CZ3 TRP B  24     115.040  46.950  72.860  1.00  0.00           C
ATOM   4168  HZ3 TRP B  24     115.640  46.100  72.600  1.00  0.00           H
ATOM   4169  CE3 TRP B  24     113.720  46.840  73.380  1.00  0.00           C
ATOM   4170  HE3 TRP B  24     113.300  45.860  73.540  1.00  0.00           H
ATOM   4171  CD2 TRP B  24     113.080  48.020  73.730  1.00  0.00           C
ATOM   4172  C   TRP B  24     108.510  48.470  74.780  1.00  0.00           C
ATOM   4173  O   TRP B  24     108.400  49.480  74.090  1.00  0.00           O
ATOM   4174  N   GLY B  25     107.780  48.370  75.940  1.00  0.00           N
ATOM   4175  H   GLY B  25     107.770  47.490  76.420  1.00  0.00           H
ATOM   4176  CA  GLY B  25     106.810  49.330  76.380  1.00  0.00           C
ATOM   4177  HA1 GLY B  25     106.230  48.680  77.050  1.00  0.00           H
ATOM   4178  HA2 GLY B  25     106.150  49.480  75.530  1.00  0.00           H
ATOM   4179  C   GLY B  25     107.370  50.510  77.110  1.00  0.00           C
ATOM   4180  O   GLY B  25     106.630  51.070  77.950  1.00  0.00           O
ATOM   4181  N   THR B  26     108.610  50.930  76.770  1.00  0.00           N
ATOM   4182  H   THR B  26     109.210  50.340  76.200  1.00  0.00           H
ATOM   4183  CA  THR B  26     109.410  52.070  77.380  1.00  0.00           C
ATOM   4184  HA  THR B  26     108.760  52.610  78.070  1.00  0.00           H
ATOM   4185  CB  THR B  26     110.520  51.550  78.370  1.00  0.00           C
ATOM   4186  HB  THR B  26     111.320  52.300  78.460  1.00  0.00           H
ATOM   4187  CG2 THR B  26     110.040  51.340  79.810  1.00  0.00           C
ATOM   4188 1HG2 THR B  26     110.620  50.520  80.230  1.00  0.00           H
ATOM   4189 2HG2 THR B  26     110.110  52.330  80.260  1.00  0.00           H
ATOM   4190 3HG2 THR B  26     108.960  51.200  79.750  1.00  0.00           H
ATOM   4191  OG1 THR B  26     111.190  50.310  77.900  1.00  0.00           O
ATOM   4192  HG1 THR B  26     110.500  49.700  78.170  1.00  0.00           H
ATOM   4193  C   THR B  26     109.970  53.060  76.310  1.00  0.00           C
ATOM   4194  O   THR B  26     110.850  53.830  76.580  1.00  0.00           O
ATOM   4195  N   ASP B  27     109.520  52.880  75.030  1.00  0.00           N
ATOM   4196  H   ASP B  27     108.750  52.220  74.970  1.00  0.00           H
ATOM   4197  CA  ASP B  27     110.120  53.370  73.800  1.00  0.00           C
ATOM   4198  HA  ASP B  27     111.170  53.090  73.730  1.00  0.00           H
ATOM   4199  CB  ASP B  27     109.520  52.720  72.590  1.00  0.00           C
ATOM   4200  HB1 ASP B  27     108.460  52.980  72.600  1.00  0.00           H
ATOM   4201  HB2 ASP B  27     109.620  51.650  72.770  1.00  0.00           H
ATOM   4202  CG  ASP B  27     110.160  53.060  71.250  1.00  0.00           C
ATOM   4203  OD1 ASP B  27     111.140  52.380  70.800  1.00  0.00           O
ATOM   4204  OD2 ASP B  27     109.670  53.970  70.550  1.00  0.00           O
ATOM   4205  C   ASP B  27     110.010  54.880  73.470  1.00  0.00           C
ATOM   4206  O   ASP B  27     110.800  55.430  72.710  1.00  0.00           O
ATOM   4207  N   THR B  28     109.180  55.600  74.250  1.00  0.00           N
ATOM   4208  H   THR B  28     108.550  55.160  74.890  1.00  0.00           H
ATOM   4209  CA  THR B  28     109.160  57.100  74.320  1.00  0.00           C
ATOM   4210  HA  THR B  28     109.780  57.570  73.550  1.00  0.00           H
ATOM   4211  CB  THR B  28     107.800  57.690  74.030  1.00  0.00           C
ATOM   4212  HB  THR B  28     107.240  57.300  74.880  1.00  0.00           H
ATOM   4213  CG2 THR B  28     107.780  59.200  73.940  1.00  0.00           C
ATOM   4214 1HG2 THR B  28     108.470  59.610  73.200  1.00  0.00           H
ATOM   4215 2HG2 THR B  28     106.770  59.550  73.730  1.00  0.00           H
ATOM   4216 3HG2 THR B  28     107.990  59.620  74.930  1.00  0.00           H
ATOM   4217  OG1 THR B  28     107.270  57.220  72.830  1.00  0.00           O
ATOM   4218  HG1 THR B  28     106.350  57.470  72.850  1.00  0.00           H
ATOM   4219  C   THR B  28     109.710  57.600  75.650  1.00  0.00           C
ATOM   4220  O   THR B  28     110.180  58.730  75.770  1.00  0.00           O
ATOM   4221  N   GLU B  29     109.540  56.830  76.740  1.00  0.00           N
ATOM   4222  H   GLU B  29     109.110  55.930  76.580  1.00  0.00           H
ATOM   4223  CA  GLU B  29     110.030  57.060  78.090  1.00  0.00           C
ATOM   4224  HA  GLU B  29     109.810  58.080  78.410  1.00  0.00           H
ATOM   4225  CB  GLU B  29     109.310  56.080  79.150  1.00  0.00           C
ATOM   4226  HB1 GLU B  29     109.530  56.450  80.150  1.00  0.00           H
ATOM   4227  HB2 GLU B  29     109.790  55.110  79.090  1.00  0.00           H
ATOM   4228  CG  GLU B  29     107.730  55.950  79.020  1.00  0.00           C
ATOM   4229  HG1 GLU B  29     107.370  56.970  79.150  1.00  0.00           H
ATOM   4230  HG2 GLU B  29     107.280  55.450  79.870  1.00  0.00           H
ATOM   4231  CD  GLU B  29     107.070  55.300  77.770  1.00  0.00           C
ATOM   4232  OE1 GLU B  29     107.750  54.710  76.890  1.00  0.00           O
ATOM   4233  OE2 GLU B  29     105.840  55.300  77.690  1.00  0.00           O
ATOM   4234  C   GLU B  29     111.570  56.920  78.190  1.00  0.00           C
ATOM   4235  O   GLU B  29     112.140  57.580  79.050  1.00  0.00           O
ATOM   4236  N   GLU B  30     112.240  56.200  77.230  1.00  0.00           N
ATOM   4237  H   GLU B  30     111.730  55.580  76.610  1.00  0.00           H
ATOM   4238  CA  GLU B  30     113.660  56.210  77.100  1.00  0.00           C
ATOM   4239  HA  GLU B  30     114.100  56.080  78.090  1.00  0.00           H
ATOM   4240  CB  GLU B  30     114.030  55.010  76.240  1.00  0.00           C
ATOM   4241  HB1 GLU B  30     113.430  54.140  76.480  1.00  0.00           H
ATOM   4242  HB2 GLU B  30     115.090  54.750  76.360  1.00  0.00           H
ATOM   4243  CG  GLU B  30     113.800  55.160  74.760  1.00  0.00           C
ATOM   4244  HG1 GLU B  30     114.550  55.850  74.380  1.00  0.00           H
ATOM   4245  HG2 GLU B  30     112.780  55.490  74.540  1.00  0.00           H
ATOM   4246  CD  GLU B  30     114.080  53.790  74.100  1.00  0.00           C
ATOM   4247  OE1 GLU B  30     113.950  52.690  74.650  1.00  0.00           O
ATOM   4248  OE2 GLU B  30     114.380  53.850  72.880  1.00  0.00           O
ATOM   4249  C   GLU B  30     114.170  57.590  76.490  1.00  0.00           C
ATOM   4250  O   GLU B  30     115.330  57.910  76.700  1.00  0.00           O
ATOM   4251  N   ARG B  31     113.320  58.260  75.730  1.00  0.00           N
ATOM   4252  H   ARG B  31     112.360  57.950  75.730  1.00  0.00           H
ATOM   4253  CA  ARG B  31     113.660  59.550  75.020  1.00  0.00           C
ATOM   4254  HA  ARG B  31     114.730  59.560  74.790  1.00  0.00           H
ATOM   4255  CB  ARG B  31     112.930  59.720  73.690  1.00  0.00           C
ATOM   4256  HB1 ARG B  31     113.330  60.640  73.260  1.00  0.00           H
ATOM   4257  HB2 ARG B  31     111.880  59.920  73.940  1.00  0.00           H
ATOM   4258  CG  ARG B  31     113.290  58.580  72.740  1.00  0.00           C
ATOM   4259  HG1 ARG B  31     112.850  58.800  71.760  1.00  0.00           H
ATOM   4260  HG2 ARG B  31     112.770  57.700  73.110  1.00  0.00           H
ATOM   4261  CD  ARG B  31     114.780  58.400  72.570  1.00  0.00           C
ATOM   4262  HD1 ARG B  31     115.280  58.230  73.520  1.00  0.00           H
ATOM   4263  HD2 ARG B  31     115.090  59.360  72.160  1.00  0.00           H
ATOM   4264  NE  ARG B  31     115.160  57.310  71.610  1.00  0.00           N
ATOM   4265  HE  ARG B  31     114.390  56.980  71.040  1.00  0.00           H
ATOM   4266  CZ  ARG B  31     116.280  56.680  71.430  1.00  0.00           C
ATOM   4267  NH1 ARG B  31     117.350  57.030  71.980  1.00  0.00           N
ATOM   4268 1HH1 ARG B  31     117.500  57.970  72.320  1.00  0.00           H
ATOM   4269 2HH1 ARG B  31     118.080  56.330  71.970  1.00  0.00           H
ATOM   4270  NH2 ARG B  31     116.220  55.510  70.810  1.00  0.00           N
ATOM   4271 1HH2 ARG B  31     115.330  55.130  70.520  1.00  0.00           H
ATOM   4272 2HH2 ARG B  31     117.050  54.960  70.630  1.00  0.00           H
ATOM   4273  C   ARG B  31     113.490  60.750  76.010  1.00  0.00           C
ATOM   4274  O   ARG B  31     114.200  61.790  75.980  1.00  0.00           O
ATOM   4275  N   LEU B  32     112.520  60.660  76.880  1.00  0.00           N
ATOM   4276  H   LEU B  32     111.950  59.840  76.780  1.00  0.00           H
ATOM   4277  CA  LEU B  32     112.420  61.530  78.070  1.00  0.00           C
ATOM   4278  HA  LEU B  32     112.240  62.590  77.850  1.00  0.00           H
ATOM   4279  CB  LEU B  32     111.260  60.980  78.970  1.00  0.00           C
ATOM   4280  HB1 LEU B  32     111.470  59.980  79.340  1.00  0.00           H
ATOM   4281  HB2 LEU B  32     110.400  60.880  78.310  1.00  0.00           H
ATOM   4282  CG  LEU B  32     110.940  61.870  80.130  1.00  0.00           C
ATOM   4283  HG  LEU B  32     111.790  61.890  80.810  1.00  0.00           H
ATOM   4284  CD1 LEU B  32     110.600  63.300  79.840  1.00  0.00           C
ATOM   4285 1HD1 LEU B  32     110.220  63.850  80.710  1.00  0.00           H
ATOM   4286 2HD1 LEU B  32     111.350  63.880  79.300  1.00  0.00           H
ATOM   4287 3HD1 LEU B  32     109.800  63.300  79.100  1.00  0.00           H
ATOM   4288  CD2 LEU B  32     109.800  61.180  80.860  1.00  0.00           C
ATOM   4289 1HD2 LEU B  32     109.640  61.740  81.780  1.00  0.00           H
ATOM   4290 2HD2 LEU B  32     108.910  61.250  80.230  1.00  0.00           H
ATOM   4291 3HD2 LEU B  32     110.080  60.170  81.140  1.00  0.00           H
ATOM   4292  C   LEU B  32     113.680  61.520  78.900  1.00  0.00           C
ATOM   4293  O   LEU B  32     114.260  62.610  79.180  1.00  0.00           O
ATOM   4294  N   VAL B  33     114.210  60.330  79.340  1.00  0.00           N
ATOM   4295  H   VAL B  33     113.570  59.560  79.470  1.00  0.00           H
ATOM   4296  CA  VAL B  33     115.460  60.260  80.120  1.00  0.00           C
ATOM   4297  HA  VAL B  33     115.190  60.960  80.900  1.00  0.00           H
ATOM   4298  CB  VAL B  33     115.590  58.920  80.900  1.00  0.00           C
ATOM   4299  HB  VAL B  33     116.460  58.940  81.560  1.00  0.00           H
ATOM   4300  CG1 VAL B  33     114.350  58.590  81.830  1.00  0.00           C
ATOM   4301 1HG1 VAL B  33     114.670  57.750  82.460  1.00  0.00           H
ATOM   4302 2HG1 VAL B  33     114.120  59.350  82.570  1.00  0.00           H
ATOM   4303 3HG1 VAL B  33     113.440  58.340  81.280  1.00  0.00           H
ATOM   4304  CG2 VAL B  33     115.680  57.700  80.010  1.00  0.00           C
ATOM   4305 1HG2 VAL B  33     116.380  57.800  79.180  1.00  0.00           H
ATOM   4306 2HG2 VAL B  33     115.920  56.830  80.610  1.00  0.00           H
ATOM   4307 3HG2 VAL B  33     114.730  57.500  79.510  1.00  0.00           H
ATOM   4308  C   VAL B  33     116.780  60.730  79.330  1.00  0.00           C
ATOM   4309  O   VAL B  33     117.950  60.910  79.840  1.00  0.00           O
ATOM   4310  N   GLU B  34     116.580  60.920  78.040  1.00  0.00           N
ATOM   4311  H   GLU B  34     115.750  60.580  77.590  1.00  0.00           H
ATOM   4312  CA  GLU B  34     117.590  61.350  77.090  1.00  0.00           C
ATOM   4313  HA  GLU B  34     118.550  61.240  77.600  1.00  0.00           H
ATOM   4314  CB  GLU B  34     117.470  60.410  75.910  1.00  0.00           C
ATOM   4315  HB1 GLU B  34     116.530  60.560  75.380  1.00  0.00           H
ATOM   4316  HB2 GLU B  34     117.390  59.400  76.310  1.00  0.00           H
ATOM   4317  CG  GLU B  34     118.630  60.500  74.970  1.00  0.00           C
ATOM   4318  HG1 GLU B  34     119.490  60.190  75.560  1.00  0.00           H
ATOM   4319  HG2 GLU B  34     118.720  61.480  74.500  1.00  0.00           H
ATOM   4320  CD  GLU B  34     118.520  59.470  73.930  1.00  0.00           C
ATOM   4321  OE1 GLU B  34     119.030  58.390  74.230  1.00  0.00           O
ATOM   4322  OE2 GLU B  34     117.860  59.630  72.880  1.00  0.00           O
ATOM   4323  C   GLU B  34     117.490  62.800  76.640  1.00  0.00           C
ATOM   4324  O   GLU B  34     118.520  63.430  76.440  1.00  0.00           O
ATOM   4325  N   HIS B  35     116.270  63.340  76.610  1.00  0.00           N
ATOM   4326  H   HIS B  35     115.450  62.760  76.670  1.00  0.00           H
ATOM   4327  CA  HIS B  35     116.040  64.780  76.550  1.00  0.00           C
ATOM   4328  HA  HIS B  35     116.670  65.120  75.730  1.00  0.00           H
ATOM   4329  CB  HIS B  35     114.580  65.050  76.150  1.00  0.00           C
ATOM   4330  HB1 HIS B  35     113.920  64.430  76.760  1.00  0.00           H
ATOM   4331  HB2 HIS B  35     114.440  64.820  75.100  1.00  0.00           H
ATOM   4332  CG  HIS B  35     114.150  66.490  76.190  1.00  0.00           C
ATOM   4333  ND1 HIS B  35     114.390  67.450  75.220  1.00  0.00           N
ATOM   4334  CE1 HIS B  35     113.830  68.650  75.670  1.00  0.00           C
ATOM   4335  HE1 HIS B  35     113.790  69.530  75.040  1.00  0.00           H
ATOM   4336  NE2 HIS B  35     113.280  68.380  76.950  1.00  0.00           N
ATOM   4337  HE2 HIS B  35     113.050  69.090  77.640  1.00  0.00           H
ATOM   4338  CD2 HIS B  35     113.450  67.040  77.200  1.00  0.00           C
ATOM   4339  HD2 HIS B  35     113.180  66.530  78.110  1.00  0.00           H
ATOM   4340  C   HIS B  35     116.460  65.500  77.820  1.00  0.00           C
ATOM   4341  O   HIS B  35     117.220  66.530  77.700  1.00  0.00           O
ATOM   4342  N   LEU B  36     115.870  65.070  78.970  1.00  0.00           N
ATOM   4343  H   LEU B  36     115.220  64.300  79.010  1.00  0.00           H
ATOM   4344  CA  LEU B  36     115.900  65.900  80.140  1.00  0.00           C
ATOM   4345  HA  LEU B  36     115.450  66.870  79.920  1.00  0.00           H
ATOM   4346  CB  LEU B  36     114.960  65.220  81.210  1.00  0.00           C
ATOM   4347  HB1 LEU B  36     115.550  64.400  81.590  1.00  0.00           H
ATOM   4348  HB2 LEU B  36     114.030  64.900  80.730  1.00  0.00           H
ATOM   4349  CG  LEU B  36     114.450  66.090  82.360  1.00  0.00           C
ATOM   4350  HG  LEU B  36     115.320  66.610  82.770  1.00  0.00           H
ATOM   4351  CD1 LEU B  36     113.430  67.150  81.900  1.00  0.00           C
ATOM   4352 1HD1 LEU B  36     113.170  67.780  82.750  1.00  0.00           H
ATOM   4353 2HD1 LEU B  36     114.040  67.770  81.250  1.00  0.00           H
ATOM   4354 3HD1 LEU B  36     112.530  66.780  81.410  1.00  0.00           H
ATOM   4355  CD2 LEU B  36     113.790  65.230  83.440  1.00  0.00           C
ATOM   4356 1HD2 LEU B  36     112.920  64.720  83.040  1.00  0.00           H
ATOM   4357 2HD2 LEU B  36     114.620  64.610  83.790  1.00  0.00           H
ATOM   4358 3HD2 LEU B  36     113.440  65.890  84.240  1.00  0.00           H
ATOM   4359  C   LEU B  36     117.320  66.240  80.710  1.00  0.00           C
ATOM   4360  O   LEU B  36     117.510  67.340  81.180  1.00  0.00           O
ATOM   4361  N   LEU B  37     118.250  65.240  80.630  1.00  0.00           N
ATOM   4362  H   LEU B  37     117.930  64.460  80.080  1.00  0.00           H
ATOM   4363  CA  LEU B  37     119.520  65.230  81.400  1.00  0.00           C
ATOM   4364  HA  LEU B  37     119.570  66.040  82.120  1.00  0.00           H
ATOM   4365  CB  LEU B  37     119.640  63.860  82.050  1.00  0.00           C
ATOM   4366  HB1 LEU B  37     120.580  63.640  82.550  1.00  0.00           H
ATOM   4367  HB2 LEU B  37     119.550  63.100  81.270  1.00  0.00           H
ATOM   4368  CG  LEU B  37     118.420  63.630  82.990  1.00  0.00           C
ATOM   4369  HG  LEU B  37     117.440  63.820  82.560  1.00  0.00           H
ATOM   4370  CD1 LEU B  37     118.420  62.200  83.250  1.00  0.00           C
ATOM   4371 1HD1 LEU B  37     119.380  61.850  83.640  1.00  0.00           H
ATOM   4372 2HD1 LEU B  37     117.580  61.840  83.850  1.00  0.00           H
ATOM   4373 3HD1 LEU B  37     118.380  61.640  82.310  1.00  0.00           H
ATOM   4374  CD2 LEU B  37     118.640  64.470  84.230  1.00  0.00           C
ATOM   4375 1HD2 LEU B  37     118.690  65.520  83.950  1.00  0.00           H
ATOM   4376 2HD2 LEU B  37     117.790  64.350  84.900  1.00  0.00           H
ATOM   4377 3HD2 LEU B  37     119.540  64.090  84.710  1.00  0.00           H
ATOM   4378  C   LEU B  37     120.720  65.690  80.560  1.00  0.00           C
ATOM   4379  O   LEU B  37     121.870  65.650  81.080  1.00  0.00           O
ATOM   4380  N   ASP B  38     120.570  66.120  79.300  1.00  0.00           N
ATOM   4381  H   ASP B  38     119.610  66.170  78.980  1.00  0.00           H
ATOM   4382  CA  ASP B  38     121.710  66.520  78.440  1.00  0.00           C
ATOM   4383  HA  ASP B  38     122.410  65.690  78.400  1.00  0.00           H
ATOM   4384  CB  ASP B  38     121.230  66.790  77.040  1.00  0.00           C
ATOM   4385  HB1 ASP B  38     120.360  67.450  76.970  1.00  0.00           H
ATOM   4386  HB2 ASP B  38     120.880  65.860  76.600  1.00  0.00           H
ATOM   4387  CG  ASP B  38     122.470  67.240  76.190  1.00  0.00           C
ATOM   4388  OD1 ASP B  38     122.730  68.400  76.110  1.00  0.00           O
ATOM   4389  OD2 ASP B  38     123.140  66.360  75.570  1.00  0.00           O
ATOM   4390  C   ASP B  38     122.450  67.810  79.040  1.00  0.00           C
ATOM   4391  O   ASP B  38     121.780  68.730  79.550  1.00  0.00           O
ATOM   4392  N   PRO B  39     123.830  67.870  79.060  1.00  0.00           N
ATOM   4393  CD  PRO B  39     124.700  66.760  78.700  1.00  0.00           C
ATOM   4394  HD1 PRO B  39     124.560  66.410  77.680  1.00  0.00           H
ATOM   4395  HD2 PRO B  39     124.660  65.960  79.440  1.00  0.00           H
ATOM   4396  CG  PRO B  39     126.120  67.380  78.840  1.00  0.00           C
ATOM   4397  HG1 PRO B  39     126.440  67.930  77.960  1.00  0.00           H
ATOM   4398  HG2 PRO B  39     126.770  66.570  79.190  1.00  0.00           H
ATOM   4399  CB  PRO B  39     125.920  68.350  79.990  1.00  0.00           C
ATOM   4400  HB1 PRO B  39     126.640  69.160  79.830  1.00  0.00           H
ATOM   4401  HB2 PRO B  39     126.050  67.680  80.840  1.00  0.00           H
ATOM   4402  CA  PRO B  39     124.500  68.910  79.790  1.00  0.00           C
ATOM   4403  HA  PRO B  39     124.000  69.030  80.750  1.00  0.00           H
ATOM   4404  C   PRO B  39     124.470  70.320  79.100  1.00  0.00           C
ATOM   4405  O   PRO B  39     124.870  71.240  79.790  1.00  0.00           O
ATOM   4406  N   SER B  40     124.000  70.470  77.840  1.00  0.00           N
ATOM   4407  H   SER B  40     123.760  69.620  77.340  1.00  0.00           H
ATOM   4408  CA  SER B  40     123.640  71.770  77.280  1.00  0.00           C
ATOM   4409  HA  SER B  40     124.480  72.470  77.280  1.00  0.00           H
ATOM   4410  CB  SER B  40     123.420  71.700  75.780  1.00  0.00           C
ATOM   4411  HB1 SER B  40     124.230  71.100  75.370  1.00  0.00           H
ATOM   4412  HB2 SER B  40     123.290  72.720  75.410  1.00  0.00           H
ATOM   4413  OG  SER B  40     122.220  70.990  75.550  1.00  0.00           O
ATOM   4414  HG  SER B  40     122.350  70.040  75.550  1.00  0.00           H
ATOM   4415  C   SER B  40     122.450  72.350  77.990  1.00  0.00           C
ATOM   4416  O   SER B  40     122.210  73.550  77.850  1.00  0.00           O
ATOM   4417  N   ARG B  41     121.570  71.520  78.700  1.00  0.00           N
ATOM   4418  H   ARG B  41     121.820  70.540  78.710  1.00  0.00           H
ATOM   4419  CA  ARG B  41     120.300  71.950  79.310  1.00  0.00           C
ATOM   4420  HA  ARG B  41     120.090  73.010  79.140  1.00  0.00           H
ATOM   4421  CB  ARG B  41     119.280  71.230  78.520  1.00  0.00           C
ATOM   4422  HB1 ARG B  41     119.500  70.160  78.450  1.00  0.00           H
ATOM   4423  HB2 ARG B  41     119.410  71.630  77.510  1.00  0.00           H
ATOM   4424  CG  ARG B  41     117.850  71.460  79.090  1.00  0.00           C
ATOM   4425  HG1 ARG B  41     117.590  72.520  78.980  1.00  0.00           H
ATOM   4426  HG2 ARG B  41     117.860  71.110  80.120  1.00  0.00           H
ATOM   4427  CD  ARG B  41     116.930  70.560  78.280  1.00  0.00           C
ATOM   4428  HD1 ARG B  41     115.940  70.770  78.680  1.00  0.00           H
ATOM   4429  HD2 ARG B  41     117.300  69.550  78.470  1.00  0.00           H
ATOM   4430  NE  ARG B  41     116.890  70.830  76.830  1.00  0.00           N
ATOM   4431  HE  ARG B  41     117.570  70.360  76.240  1.00  0.00           H
ATOM   4432  CZ  ARG B  41     115.980  71.560  76.180  1.00  0.00           C
ATOM   4433  NH1 ARG B  41     114.950  71.950  76.880  1.00  0.00           N
ATOM   4434 1HH1 ARG B  41     114.670  71.440  77.710  1.00  0.00           H
ATOM   4435 2HH1 ARG B  41     114.350  72.690  76.540  1.00  0.00           H
ATOM   4436  NH2 ARG B  41     116.100  71.990  74.960  1.00  0.00           N
ATOM   4437 1HH2 ARG B  41     116.830  71.570  74.400  1.00  0.00           H
ATOM   4438 2HH2 ARG B  41     115.290  72.370  74.490  1.00  0.00           H
ATOM   4439  C   ARG B  41     120.220  71.810  80.780  1.00  0.00           C
ATOM   4440  O   ARG B  41     119.780  72.620  81.540  1.00  0.00           O
ATOM   4441  N   TYR B  42     120.770  70.700  81.320  1.00  0.00           N
ATOM   4442  H   TYR B  42     121.230  70.060  80.680  1.00  0.00           H
ATOM   4443  CA  TYR B  42     120.670  70.370  82.740  1.00  0.00           C
ATOM   4444  HA  TYR B  42     120.140  71.210  83.210  1.00  0.00           H
ATOM   4445  CB  TYR B  42     119.760  69.160  82.900  1.00  0.00           C
ATOM   4446  HB1 TYR B  42     120.050  68.360  82.210  1.00  0.00           H
ATOM   4447  HB2 TYR B  42     118.760  69.480  82.620  1.00  0.00           H
ATOM   4448  CG  TYR B  42     119.750  68.700  84.360  1.00  0.00           C
ATOM   4449  CD1 TYR B  42     120.450  67.570  84.810  1.00  0.00           C
ATOM   4450  HD1 TYR B  42     120.890  66.970  84.030  1.00  0.00           H
ATOM   4451  CE1 TYR B  42     120.570  67.260  86.170  1.00  0.00           C
ATOM   4452  HE1 TYR B  42     121.100  66.380  86.520  1.00  0.00           H
ATOM   4453  CZ  TYR B  42     119.900  67.970  87.150  1.00  0.00           C
ATOM   4454  OH  TYR B  42     119.880  67.670  88.470  1.00  0.00           O
ATOM   4455  HH  TYR B  42     119.520  68.460  88.890  1.00  0.00           H
ATOM   4456  CE2 TYR B  42     119.170  69.110  86.780  1.00  0.00           C
ATOM   4457  HE2 TYR B  42     118.750  69.770  87.530  1.00  0.00           H
ATOM   4458  CD2 TYR B  42     119.150  69.450  85.430  1.00  0.00           C
ATOM   4459  HD2 TYR B  42     118.830  70.460  85.200  1.00  0.00           H
ATOM   4460  C   TYR B  42     122.090  70.240  83.460  1.00  0.00           C
ATOM   4461  O   TYR B  42     123.080  69.970  82.730  1.00  0.00           O
ATOM   4462  N   ASN B  43     122.150  70.490  84.780  1.00  0.00           N
ATOM   4463  H   ASN B  43     121.330  70.760  85.300  1.00  0.00           H
ATOM   4464  CA  ASN B  43     123.370  70.380  85.620  1.00  0.00           C
ATOM   4465  HA  ASN B  43     123.940  69.640  85.070  1.00  0.00           H
ATOM   4466  CB  ASN B  43     124.230  71.650  85.510  1.00  0.00           C
ATOM   4467  HB1 ASN B  43     123.850  72.470  86.120  1.00  0.00           H
ATOM   4468  HB2 ASN B  43     124.240  71.920  84.450  1.00  0.00           H
ATOM   4469  CG  ASN B  43     125.710  71.360  85.750  1.00  0.00           C
ATOM   4470  OD1 ASN B  43     126.100  70.440  86.520  1.00  0.00           O
ATOM   4471  ND2 ASN B  43     126.530  72.140  85.120  1.00  0.00           N
ATOM   4472 1HD2 ASN B  43     126.170  72.660  84.330  1.00  0.00           H
ATOM   4473 2HD2 ASN B  43     127.520  71.940  85.080  1.00  0.00           H
ATOM   4474  C   ASN B  43     123.160  69.900  87.030  1.00  0.00           C
ATOM   4475  O   ASN B  43     122.490  70.490  87.810  1.00  0.00           O
ATOM   4476  N   LYS B  44     123.840  68.820  87.450  1.00  0.00           N
ATOM   4477  H   LYS B  44     124.310  68.260  86.760  1.00  0.00           H
ATOM   4478  CA  LYS B  44     123.770  68.420  88.820  1.00  0.00           C
ATOM   4479  HA  LYS B  44     122.840  68.650  89.340  1.00  0.00           H
ATOM   4480  CB  LYS B  44     123.920  66.890  88.790  1.00  0.00           C
ATOM   4481  HB1 LYS B  44     123.060  66.400  88.340  1.00  0.00           H
ATOM   4482  HB2 LYS B  44     123.860  66.600  89.840  1.00  0.00           H
ATOM   4483  CG  LYS B  44     125.290  66.370  88.350  1.00  0.00           C
ATOM   4484  HG1 LYS B  44     126.050  66.410  89.140  1.00  0.00           H
ATOM   4485  HG2 LYS B  44     125.690  66.960  87.530  1.00  0.00           H
ATOM   4486  CD  LYS B  44     125.160  64.940  87.810  1.00  0.00           C
ATOM   4487  HD1 LYS B  44     124.480  64.930  86.950  1.00  0.00           H
ATOM   4488  HD2 LYS B  44     124.850  64.280  88.630  1.00  0.00           H
ATOM   4489  CE  LYS B  44     126.390  64.350  87.240  1.00  0.00           C
ATOM   4490  HE1 LYS B  44     127.020  63.980  88.050  1.00  0.00           H
ATOM   4491  HE2 LYS B  44     126.920  65.160  86.730  1.00  0.00           H
ATOM   4492  NZ  LYS B  44     126.120  63.200  86.370  1.00  0.00           N
ATOM   4493  HZ1 LYS B  44     125.470  63.460  85.640  1.00  0.00           H
ATOM   4494  HZ2 LYS B  44     126.960  62.970  85.870  1.00  0.00           H
ATOM   4495  HZ3 LYS B  44     125.720  62.420  86.870  1.00  0.00           H
ATOM   4496  C   LYS B  44     124.750  69.070  89.720  1.00  0.00           C
ATOM   4497  O   LYS B  44     124.710  68.880  90.920  1.00  0.00           O
ATOM   4498  N   LEU B  45     125.860  69.590  89.170  1.00  0.00           N
ATOM   4499  H   LEU B  45     125.960  69.690  88.170  1.00  0.00           H
ATOM   4500  CA  LEU B  45     126.960  70.220  89.930  1.00  0.00           C
ATOM   4501  HA  LEU B  45     127.200  69.530  90.740  1.00  0.00           H
ATOM   4502  CB  LEU B  45     128.140  70.270  89.080  1.00  0.00           C
ATOM   4503  HB1 LEU B  45     128.990  70.450  89.730  1.00  0.00           H
ATOM   4504  HB2 LEU B  45     128.200  71.110  88.390  1.00  0.00           H
ATOM   4505  CG  LEU B  45     128.440  68.850  88.460  1.00  0.00           C
ATOM   4506  HG  LEU B  45     127.660  68.630  87.730  1.00  0.00           H
ATOM   4507  CD1 LEU B  45     129.720  69.130  87.670  1.00  0.00           C
ATOM   4508 1HD1 LEU B  45     129.980  68.240  87.090  1.00  0.00           H
ATOM   4509 2HD1 LEU B  45     129.510  69.900  86.930  1.00  0.00           H
ATOM   4510 3HD1 LEU B  45     130.580  69.380  88.290  1.00  0.00           H
ATOM   4511  CD2 LEU B  45     128.720  67.660  89.330  1.00  0.00           C
ATOM   4512 1HD2 LEU B  45     127.820  67.290  89.830  1.00  0.00           H
ATOM   4513 2HD2 LEU B  45     128.970  66.810  88.710  1.00  0.00           H
ATOM   4514 3HD2 LEU B  45     129.660  67.800  89.880  1.00  0.00           H
ATOM   4515  C   LEU B  45     126.690  71.630  90.530  1.00  0.00           C
ATOM   4516  O   LEU B  45     127.500  72.130  91.290  1.00  0.00           O
ATOM   4517  N   ILE B  46     125.490  72.140  90.270  1.00  0.00           N
ATOM   4518  H   ILE B  46     124.920  71.570  89.670  1.00  0.00           H
ATOM   4519  CA  ILE B  46     124.870  73.340  90.890  1.00  0.00           C
ATOM   4520  HA  ILE B  46     125.350  73.560  91.850  1.00  0.00           H
ATOM   4521  CB  ILE B  46     124.980  74.550  89.930  1.00  0.00           C
ATOM   4522  HB  ILE B  46     124.530  75.460  90.310  1.00  0.00           H
ATOM   4523  CG2 ILE B  46     126.450  74.860  89.600  1.00  0.00           C
ATOM   4524 1HG2 ILE B  46     126.650  74.090  88.860  1.00  0.00           H
ATOM   4525 2HG2 ILE B  46     126.690  75.840  89.170  1.00  0.00           H
ATOM   4526 3HG2 ILE B  46     127.020  74.700  90.510  1.00  0.00           H
ATOM   4527  CG1 ILE B  46     123.990  74.400  88.730  1.00  0.00           C
ATOM   4528 1HG1 ILE B  46     123.060  73.930  89.050  1.00  0.00           H
ATOM   4529 2HG1 ILE B  46     124.400  73.700  88.000  1.00  0.00           H
ATOM   4530  CD  ILE B  46     123.650  75.630  87.860  1.00  0.00           C
ATOM   4531  HD1 ILE B  46     122.880  76.180  88.390  1.00  0.00           H
ATOM   4532  HD2 ILE B  46     124.570  76.130  87.540  1.00  0.00           H
ATOM   4533  HD3 ILE B  46     123.210  75.280  86.920  1.00  0.00           H
ATOM   4534  C   ILE B  46     123.410  73.030  91.220  1.00  0.00           C
ATOM   4535  O   ILE B  46     122.870  72.090  90.610  1.00  0.00           O
ATOM   4536  N   ARG B  47     122.850  73.700  92.230  1.00  0.00           N
ATOM   4537  H   ARG B  47     123.450  74.410  92.620  1.00  0.00           H
ATOM   4538  CA  ARG B  47     121.490  73.680  92.620  1.00  0.00           C
ATOM   4539  HA  ARG B  47     121.280  72.620  92.800  1.00  0.00           H
ATOM   4540  CB  ARG B  47     121.260  74.440  93.980  1.00  0.00           C
ATOM   4541  HB1 ARG B  47     121.800  73.820  94.700  1.00  0.00           H
ATOM   4542  HB2 ARG B  47     120.220  74.360  94.300  1.00  0.00           H
ATOM   4543  CG  ARG B  47     121.620  75.910  93.960  1.00  0.00           C
ATOM   4544  HG1 ARG B  47     121.160  76.410  93.110  1.00  0.00           H
ATOM   4545  HG2 ARG B  47     122.700  76.000  93.900  1.00  0.00           H
ATOM   4546  CD  ARG B  47     121.230  76.590  95.330  1.00  0.00           C
ATOM   4547  HD1 ARG B  47     121.780  76.240  96.200  1.00  0.00           H
ATOM   4548  HD2 ARG B  47     120.170  76.490  95.580  1.00  0.00           H
ATOM   4549  NE  ARG B  47     121.550  78.020  95.430  1.00  0.00           N
ATOM   4550  HE  ARG B  47     122.380  78.350  95.900  1.00  0.00           H
ATOM   4551  CZ  ARG B  47     120.860  78.990  94.890  1.00  0.00           C
ATOM   4552  NH1 ARG B  47     119.740  78.810  94.270  1.00  0.00           N
ATOM   4553 1HH1 ARG B  47     119.370  77.890  94.060  1.00  0.00           H
ATOM   4554 2HH1 ARG B  47     119.180  79.640  94.170  1.00  0.00           H
ATOM   4555  NH2 ARG B  47     121.220  80.250  95.070  1.00  0.00           N
ATOM   4556 1HH2 ARG B  47     121.970  80.470  95.710  1.00  0.00           H
ATOM   4557 2HH2 ARG B  47     120.550  80.940  94.760  1.00  0.00           H
ATOM   4558  C   ARG B  47     120.550  74.350  91.560  1.00  0.00           C
ATOM   4559  O   ARG B  47     120.950  75.240  90.810  1.00  0.00           O
ATOM   4560  N   PRO B  48     119.230  74.050  91.580  1.00  0.00           N
ATOM   4561  CD  PRO B  48     118.630  72.980  92.420  1.00  0.00           C
ATOM   4562  HD1 PRO B  48     119.180  72.600  93.270  1.00  0.00           H
ATOM   4563  HD2 PRO B  48     118.380  72.130  91.770  1.00  0.00           H
ATOM   4564  CG  PRO B  48     117.300  73.540  92.960  1.00  0.00           C
ATOM   4565  HG1 PRO B  48     117.450  74.230  93.790  1.00  0.00           H
ATOM   4566  HG2 PRO B  48     116.680  72.720  93.300  1.00  0.00           H
ATOM   4567  CB  PRO B  48     116.830  74.350  91.790  1.00  0.00           C
ATOM   4568  HB1 PRO B  48     116.050  75.080  92.030  1.00  0.00           H
ATOM   4569  HB2 PRO B  48     116.550  73.590  91.050  1.00  0.00           H
ATOM   4570  CA  PRO B  48     118.120  75.000  91.220  1.00  0.00           C
ATOM   4571  HA  PRO B  48     118.100  74.910  90.130  1.00  0.00           H
ATOM   4572  C   PRO B  48     118.170  76.470  91.780  1.00  0.00           C
ATOM   4573  O   PRO B  48     118.560  76.660  92.920  1.00  0.00           O
ATOM   4574  N   ALA B  49     117.790  77.440  91.000  1.00  0.00           N
ATOM   4575  H   ALA B  49     117.300  77.210  90.150  1.00  0.00           H
ATOM   4576  CA  ALA B  49     117.520  78.750  91.570  1.00  0.00           C
ATOM   4577  HA  ALA B  49     117.450  78.640  92.650  1.00  0.00           H
ATOM   4578  CB  ALA B  49     118.680  79.690  91.270  1.00  0.00           C
ATOM   4579  HB1 ALA B  49     118.870  79.840  90.210  1.00  0.00           H
ATOM   4580  HB2 ALA B  49     118.450  80.650  91.740  1.00  0.00           H
ATOM   4581  HB3 ALA B  49     119.610  79.350  91.730  1.00  0.00           H
ATOM   4582  C   ALA B  49     116.170  79.400  91.170  1.00  0.00           C
ATOM   4583  O   ALA B  49     115.850  79.580  90.000  1.00  0.00           O
ATOM   4584  N   THR B  50     115.370  79.900  92.120  1.00  0.00           N
ATOM   4585  H   THR B  50     115.730  80.030  93.050  1.00  0.00           H
ATOM   4586  CA  THR B  50     114.210  80.810  91.870  1.00  0.00           C
ATOM   4587  HA  THR B  50     113.530  80.380  91.140  1.00  0.00           H
ATOM   4588  CB  THR B  50     113.500  81.030  93.160  1.00  0.00           C
ATOM   4589  HB  THR B  50     114.250  81.280  93.920  1.00  0.00           H
ATOM   4590  CG2 THR B  50     112.450  81.980  93.030  1.00  0.00           C
ATOM   4591 1HG2 THR B  50     111.700  81.440  92.450  1.00  0.00           H
ATOM   4592 2HG2 THR B  50     111.940  82.140  93.980  1.00  0.00           H
ATOM   4593 3HG2 THR B  50     112.660  82.990  92.700  1.00  0.00           H
ATOM   4594  OG1 THR B  50     112.850  79.860  93.550  1.00  0.00           O
ATOM   4595  HG1 THR B  50     113.570  79.230  93.610  1.00  0.00           H
ATOM   4596  C   THR B  50     114.750  82.100  91.290  1.00  0.00           C
ATOM   4597  O   THR B  50     115.820  82.530  91.630  1.00  0.00           O
ATOM   4598  N   ASN B  51     114.040  82.500  90.210  1.00  0.00           N
ATOM   4599  H   ASN B  51     113.150  82.090  89.980  1.00  0.00           H
ATOM   4600  CA  ASN B  51     114.560  83.530  89.230  1.00  0.00           C
ATOM   4601  HA  ASN B  51     114.040  83.280  88.310  1.00  0.00           H
ATOM   4602  CB  ASN B  51     114.120  84.970  89.590  1.00  0.00           C
ATOM   4603  HB1 ASN B  51     114.410  85.610  88.750  1.00  0.00           H
ATOM   4604  HB2 ASN B  51     114.580  85.210  90.550  1.00  0.00           H
ATOM   4605  CG  ASN B  51     112.590  85.220  89.740  1.00  0.00           C
ATOM   4606  OD1 ASN B  51     111.930  85.460  88.750  1.00  0.00           O
ATOM   4607  ND2 ASN B  51     112.080  85.200  90.930  1.00  0.00           N
ATOM   4608 1HD2 ASN B  51     112.710  85.290  91.720  1.00  0.00           H
ATOM   4609 2HD2 ASN B  51     111.110  85.440  90.990  1.00  0.00           H
ATOM   4610  C   ASN B  51     116.130  83.460  89.030  1.00  0.00           C
ATOM   4611  O   ASN B  51     116.750  84.510  89.050  1.00  0.00           O
ATOM   4612  N   GLY B  52     116.820  82.310  88.820  1.00  0.00           N
ATOM   4613  H   GLY B  52     116.220  81.510  88.710  1.00  0.00           H
ATOM   4614  CA  GLY B  52     118.210  82.170  88.410  1.00  0.00           C
ATOM   4615  HA1 GLY B  52     118.390  82.730  87.500  1.00  0.00           H
ATOM   4616  HA2 GLY B  52     118.410  81.110  88.230  1.00  0.00           H
ATOM   4617  C   GLY B  52     119.250  82.640  89.500  1.00  0.00           C
ATOM   4618  O   GLY B  52     120.440  82.580  89.250  1.00  0.00           O
ATOM   4619  N   SER B  53     118.790  83.080  90.680  1.00  0.00           N
ATOM   4620  H   SER B  53     117.790  83.240  90.760  1.00  0.00           H
ATOM   4621  CA  SER B  53     119.560  83.520  91.800  1.00  0.00           C
ATOM   4622  HA  SER B  53     120.590  83.190  91.710  1.00  0.00           H
ATOM   4623  CB  SER B  53     119.550  84.980  91.900  1.00  0.00           C
ATOM   4624  HB1 SER B  53     120.020  85.520  91.070  1.00  0.00           H
ATOM   4625  HB2 SER B  53     120.320  85.280  92.620  1.00  0.00           H
ATOM   4626  OG  SER B  53     118.360  85.650  92.310  1.00  0.00           O
ATOM   4627  HG  SER B  53     118.360  85.890  93.240  1.00  0.00           H
ATOM   4628  C   SER B  53     119.100  82.950  93.130  1.00  0.00           C
ATOM   4629  O   SER B  53     119.880  82.280  93.810  1.00  0.00           O
ATOM   4630  N   GLU B  54     117.780  83.130  93.570  1.00  0.00           N
ATOM   4631  H   GLU B  54     117.110  83.550  92.950  1.00  0.00           H
ATOM   4632  CA  GLU B  54     117.410  82.930  94.970  1.00  0.00           C
ATOM   4633  HA  GLU B  54     118.240  83.290  95.580  1.00  0.00           H
ATOM   4634  CB  GLU B  54     116.110  83.700  95.310  1.00  0.00           C
ATOM   4635  HB1 GLU B  54     115.700  83.510  96.310  1.00  0.00           H
ATOM   4636  HB2 GLU B  54     115.440  83.400  94.510  1.00  0.00           H
ATOM   4637  CG  GLU B  54     116.230  85.230  95.140  1.00  0.00           C
ATOM   4638  HG1 GLU B  54     115.430  85.730  95.680  1.00  0.00           H
ATOM   4639  HG2 GLU B  54     116.020  85.370  94.080  1.00  0.00           H
ATOM   4640  CD  GLU B  54     117.570  85.830  95.550  1.00  0.00           C
ATOM   4641  OE1 GLU B  54     118.490  86.160  94.760  1.00  0.00           O
ATOM   4642  OE2 GLU B  54     117.710  85.950  96.770  1.00  0.00           O
ATOM   4643  C   GLU B  54     117.340  81.430  95.430  1.00  0.00           C
ATOM   4644  O   GLU B  54     117.470  80.510  94.600  1.00  0.00           O
ATOM   4645  N   LEU B  55     117.170  81.190  96.740  1.00  0.00           N
ATOM   4646  H   LEU B  55     117.020  81.960  97.370  1.00  0.00           H
ATOM   4647  CA  LEU B  55     117.310  79.890  97.380  1.00  0.00           C
ATOM   4648  HA  LEU B  55     118.300  79.510  97.100  1.00  0.00           H
ATOM   4649  CB  LEU B  55     117.150  80.080  98.930  1.00  0.00           C
ATOM   4650  HB1 LEU B  55     117.710  80.960  99.250  1.00  0.00           H
ATOM   4651  HB2 LEU B  55     117.580  79.210  99.420  1.00  0.00           H
ATOM   4652  CG  LEU B  55     115.700  80.160  99.460  1.00  0.00           C
ATOM   4653  HG  LEU B  55     115.150  79.270  99.140  1.00  0.00           H
ATOM   4654  CD1 LEU B  55     115.760  80.220 101.000  1.00  0.00           C
ATOM   4655 1HD1 LEU B  55     116.400  79.440 101.420  1.00  0.00           H
ATOM   4656 2HD1 LEU B  55     116.160  81.180 101.320  1.00  0.00           H
ATOM   4657 3HD1 LEU B  55     114.720  80.050 101.300  1.00  0.00           H
ATOM   4658  CD2 LEU B  55     114.970  81.340  98.880  1.00  0.00           C
ATOM   4659 1HD2 LEU B  55     114.070  81.540  99.460  1.00  0.00           H
ATOM   4660 2HD2 LEU B  55     115.660  82.190  98.850  1.00  0.00           H
ATOM   4661 3HD2 LEU B  55     114.740  81.110  97.840  1.00  0.00           H
ATOM   4662  C   LEU B  55     116.400  78.820  96.900  1.00  0.00           C
ATOM   4663  O   LEU B  55     115.360  79.090  96.340  1.00  0.00           O
ATOM   4664  N   VAL B  56     116.710  77.580  97.330  1.00  0.00           N
ATOM   4665  H   VAL B  56     117.570  77.400  97.830  1.00  0.00           H
ATOM   4666  CA  VAL B  56     115.730  76.490  97.170  1.00  0.00           C
ATOM   4667  HA  VAL B  56     114.870  76.910  96.650  1.00  0.00           H
ATOM   4668  CB  VAL B  56     116.310  75.280  96.340  1.00  0.00           C
ATOM   4669  HB  VAL B  56     116.400  75.620  95.310  1.00  0.00           H
ATOM   4670  CG1 VAL B  56     117.640  74.830  96.780  1.00  0.00           C
ATOM   4671 1HG1 VAL B  56     118.330  75.660  96.930  1.00  0.00           H
ATOM   4672 2HG1 VAL B  56     117.560  74.370  97.760  1.00  0.00           H
ATOM   4673 3HG1 VAL B  56     118.050  74.060  96.130  1.00  0.00           H
ATOM   4674  CG2 VAL B  56     115.380  73.960  96.350  1.00  0.00           C
ATOM   4675 1HG2 VAL B  56     115.230  73.680  97.390  1.00  0.00           H
ATOM   4676 2HG2 VAL B  56     114.410  74.190  95.890  1.00  0.00           H
ATOM   4677 3HG2 VAL B  56     115.860  73.190  95.740  1.00  0.00           H
ATOM   4678  C   VAL B  56     115.090  76.070  98.530  1.00  0.00           C
ATOM   4679  O   VAL B  56     115.740  75.960  99.570  1.00  0.00           O
ATOM   4680  N   THR B  57     113.790  75.750  98.540  1.00  0.00           N
ATOM   4681  H   THR B  57     113.210  75.920  97.730  1.00  0.00           H
ATOM   4682  CA  THR B  57     113.150  75.300  99.820  1.00  0.00           C
ATOM   4683  HA  THR B  57     113.600  75.610 100.760  1.00  0.00           H
ATOM   4684  CB  THR B  57     111.710  75.970  99.840  1.00  0.00           C
ATOM   4685  HB  THR B  57     111.120  75.360  99.170  1.00  0.00           H
ATOM   4686  CG2 THR B  57     111.000  75.820 101.190  1.00  0.00           C
ATOM   4687 1HG2 THR B  57     110.820  74.760 101.380  1.00  0.00           H
ATOM   4688 2HG2 THR B  57     111.550  76.290 102.010  1.00  0.00           H
ATOM   4689 3HG2 THR B  57     109.950  76.100 101.140  1.00  0.00           H
ATOM   4690  OG1 THR B  57     111.670  77.360  99.460  1.00  0.00           O
ATOM   4691  HG1 THR B  57     111.750  77.290  98.510  1.00  0.00           H
ATOM   4692  C   THR B  57     112.990  73.780  99.710  1.00  0.00           C
ATOM   4693  O   THR B  57     112.390  73.290  98.730  1.00  0.00           O
ATOM   4694  N   VAL B  58     113.390  73.080 100.830  1.00  0.00           N
ATOM   4695  H   VAL B  58     113.780  73.620 101.590  1.00  0.00           H
ATOM   4696  CA  VAL B  58     113.220  71.630 101.010  1.00  0.00           C
ATOM   4697  HA  VAL B  58     112.880  71.340 100.010  1.00  0.00           H
ATOM   4698  CB  VAL B  58     114.530  70.770 101.160  1.00  0.00           C
ATOM   4699  HB  VAL B  58     114.820  70.860 102.200  1.00  0.00           H
ATOM   4700  CG1 VAL B  58     114.390  69.350 100.710  1.00  0.00           C
ATOM   4701 1HG1 VAL B  58     113.570  68.930 101.290  1.00  0.00           H
ATOM   4702 2HG1 VAL B  58     114.140  69.230  99.660  1.00  0.00           H
ATOM   4703 3HG1 VAL B  58     115.300  68.840 101.030  1.00  0.00           H
ATOM   4704  CG2 VAL B  58     115.660  71.390 100.380  1.00  0.00           C
ATOM   4705 1HG2 VAL B  58     116.640  70.930 100.550  1.00  0.00           H
ATOM   4706 2HG2 VAL B  58     115.420  71.550  99.330  1.00  0.00           H
ATOM   4707 3HG2 VAL B  58     115.780  72.420 100.710  1.00  0.00           H
ATOM   4708  C   VAL B  58     112.200  71.260 102.180  1.00  0.00           C
ATOM   4709  O   VAL B  58     112.490  71.430 103.370  1.00  0.00           O
ATOM   4710  N   GLN B  59     111.010  70.670 101.840  1.00  0.00           N
ATOM   4711  H   GLN B  59     110.820  70.440 100.870  1.00  0.00           H
ATOM   4712  CA  GLN B  59     110.070  70.100 102.790  1.00  0.00           C
ATOM   4713  HA  GLN B  59     110.030  70.820 103.610  1.00  0.00           H
ATOM   4714  CB  GLN B  59     108.600  69.980 102.310  1.00  0.00           C
ATOM   4715  HB1 GLN B  59     108.020  69.670 103.180  1.00  0.00           H
ATOM   4716  HB2 GLN B  59     108.650  69.250 101.500  1.00  0.00           H
ATOM   4717  CG  GLN B  59     107.930  71.280 101.740  1.00  0.00           C
ATOM   4718  HG1 GLN B  59     108.420  71.550 100.800  1.00  0.00           H
ATOM   4719  HG2 GLN B  59     107.970  72.080 102.470  1.00  0.00           H
ATOM   4720  CD  GLN B  59     106.440  71.130 101.430  1.00  0.00           C
ATOM   4721  OE1 GLN B  59     105.790  70.070 101.560  1.00  0.00           O
ATOM   4722  NE2 GLN B  59     105.860  72.200 100.990  1.00  0.00           N
ATOM   4723 1HE2 GLN B  59     106.340  73.070 100.830  1.00  0.00           H
ATOM   4724 2HE2 GLN B  59     104.860  72.090 101.030  1.00  0.00           H
ATOM   4725  C   GLN B  59     110.670  68.730 103.270  1.00  0.00           C
ATOM   4726  O   GLN B  59     111.220  67.960 102.460  1.00  0.00           O
ATOM   4727  N   LEU B  60     110.490  68.420 104.550  1.00  0.00           N
ATOM   4728  H   LEU B  60     110.170  69.190 105.110  1.00  0.00           H
ATOM   4729  CA  LEU B  60     111.260  67.300 105.250  1.00  0.00           C
ATOM   4730  HA  LEU B  60     111.700  66.640 104.500  1.00  0.00           H
ATOM   4731  CB  LEU B  60     112.380  67.860 106.100  1.00  0.00           C
ATOM   4732  HB1 LEU B  60     112.760  66.980 106.620  1.00  0.00           H
ATOM   4733  HB2 LEU B  60     111.860  68.510 106.800  1.00  0.00           H
ATOM   4734  CG  LEU B  60     113.600  68.500 105.460  1.00  0.00           C
ATOM   4735  HG  LEU B  60     113.380  69.390 104.870  1.00  0.00           H
ATOM   4736  CD1 LEU B  60     114.460  68.860 106.660  1.00  0.00           C
ATOM   4737 1HD1 LEU B  60     114.800  67.960 107.160  1.00  0.00           H
ATOM   4738 2HD1 LEU B  60     115.330  69.420 106.320  1.00  0.00           H
ATOM   4739 3HD1 LEU B  60     113.960  69.430 107.450  1.00  0.00           H
ATOM   4740  CD2 LEU B  60     114.360  67.600 104.470  1.00  0.00           C
ATOM   4741 1HD2 LEU B  60     114.360  66.540 104.730  1.00  0.00           H
ATOM   4742 2HD2 LEU B  60     113.970  67.750 103.460  1.00  0.00           H
ATOM   4743 3HD2 LEU B  60     115.370  68.010 104.420  1.00  0.00           H
ATOM   4744  C   LEU B  60     110.440  66.420 106.210  1.00  0.00           C
ATOM   4745  O   LEU B  60     109.710  66.970 107.090  1.00  0.00           O
ATOM   4746  N   MET B  61     110.510  65.100 106.110  1.00  0.00           N
ATOM   4747  H   MET B  61     111.170  64.680 105.480  1.00  0.00           H
ATOM   4748  CA  MET B  61     109.650  64.150 106.780  1.00  0.00           C
ATOM   4749  HA  MET B  61     109.160  64.560 107.670  1.00  0.00           H
ATOM   4750  CB  MET B  61     108.500  63.630 105.830  1.00  0.00           C
ATOM   4751  HB1 MET B  61     108.890  63.090 104.970  1.00  0.00           H
ATOM   4752  HB2 MET B  61     107.960  64.530 105.530  1.00  0.00           H
ATOM   4753  CG  MET B  61     107.460  62.700 106.430  1.00  0.00           C
ATOM   4754  HG1 MET B  61     108.030  61.880 106.880  1.00  0.00           H
ATOM   4755  HG2 MET B  61     106.770  62.470 105.620  1.00  0.00           H
ATOM   4756  SD  MET B  61     106.450  63.510 107.730  1.00  0.00           S
ATOM   4757  CE  MET B  61     104.930  63.790 106.840  1.00  0.00           C
ATOM   4758  HE1 MET B  61     105.130  64.530 106.060  1.00  0.00           H
ATOM   4759  HE2 MET B  61     104.580  62.930 106.280  1.00  0.00           H
ATOM   4760  HE3 MET B  61     104.090  64.090 107.460  1.00  0.00           H
ATOM   4761  C   MET B  61     110.540  63.070 107.240  1.00  0.00           C
ATOM   4762  O   MET B  61     111.410  62.630 106.500  1.00  0.00           O
ATOM   4763  N   VAL B  62     110.280  62.530 108.390  1.00  0.00           N
ATOM   4764  H   VAL B  62     109.540  62.900 108.970  1.00  0.00           H
ATOM   4765  CA  VAL B  62     110.980  61.440 109.050  1.00  0.00           C
ATOM   4766  HA  VAL B  62     111.780  61.060 108.400  1.00  0.00           H
ATOM   4767  CB  VAL B  62     111.660  61.950 110.300  1.00  0.00           C
ATOM   4768  HB  VAL B  62     110.980  62.430 111.010  1.00  0.00           H
ATOM   4769  CG1 VAL B  62     112.330  60.760 111.020  1.00  0.00           C
ATOM   4770 1HG1 VAL B  62     111.560  60.130 111.470  1.00  0.00           H
ATOM   4771 2HG1 VAL B  62     112.690  60.030 110.300  1.00  0.00           H
ATOM   4772 3HG1 VAL B  62     113.040  61.130 111.750  1.00  0.00           H
ATOM   4773  CG2 VAL B  62     112.670  63.000 109.980  1.00  0.00           C
ATOM   4774 1HG2 VAL B  62     113.320  62.480 109.270  1.00  0.00           H
ATOM   4775 2HG2 VAL B  62     112.120  63.840 109.550  1.00  0.00           H
ATOM   4776 3HG2 VAL B  62     113.240  63.360 110.830  1.00  0.00           H
ATOM   4777  C   VAL B  62     110.000  60.350 109.360  1.00  0.00           C
ATOM   4778  O   VAL B  62     109.140  60.480 110.220  1.00  0.00           O
ATOM   4779  N   SER B  63     110.100  59.210 108.690  1.00  0.00           N
ATOM   4780  H   SER B  63     110.690  59.150 107.880  1.00  0.00           H
ATOM   4781  CA  SER B  63     109.620  57.970 109.180  1.00  0.00           C
ATOM   4782  HA  SER B  63     108.730  58.190 109.770  1.00  0.00           H
ATOM   4783  CB  SER B  63     109.210  57.060 108.010  1.00  0.00           C
ATOM   4784  HB1 SER B  63     109.850  57.140 107.140  1.00  0.00           H
ATOM   4785  HB2 SER B  63     108.240  57.370 107.630  1.00  0.00           H
ATOM   4786  OG  SER B  63     108.960  55.710 108.440  1.00  0.00           O
ATOM   4787  HG  SER B  63     108.100  55.420 108.110  1.00  0.00           H
ATOM   4788  C   SER B  63     110.760  57.450 110.090  1.00  0.00           C
ATOM   4789  O   SER B  63     111.920  57.510 109.680  1.00  0.00           O
ATOM   4790  N   LEU B  64     110.320  57.040 111.300  1.00  0.00           N
ATOM   4791  H   LEU B  64     109.330  57.140 111.490  1.00  0.00           H
ATOM   4792  CA  LEU B  64     111.200  56.410 112.310  1.00  0.00           C
ATOM   4793  HA  LEU B  64     112.260  56.550 112.090  1.00  0.00           H
ATOM   4794  CB  LEU B  64     110.970  57.110 113.640  1.00  0.00           C
ATOM   4795  HB1 LEU B  64     110.010  56.810 114.040  1.00  0.00           H
ATOM   4796  HB2 LEU B  64     111.000  58.200 113.520  1.00  0.00           H
ATOM   4797  CG  LEU B  64     111.980  56.840 114.760  1.00  0.00           C
ATOM   4798  HG  LEU B  64     111.650  57.360 115.660  1.00  0.00           H
ATOM   4799  CD1 LEU B  64     112.040  55.370 115.240  1.00  0.00           C
ATOM   4800 1HD1 LEU B  64     112.470  54.650 114.550  1.00  0.00           H
ATOM   4801 2HD1 LEU B  64     112.650  55.420 116.140  1.00  0.00           H
ATOM   4802 3HD1 LEU B  64     111.050  55.070 115.570  1.00  0.00           H
ATOM   4803  CD2 LEU B  64     113.400  57.280 114.460  1.00  0.00           C
ATOM   4804 1HD2 LEU B  64     113.370  58.350 114.280  1.00  0.00           H
ATOM   4805 2HD2 LEU B  64     114.020  57.040 115.320  1.00  0.00           H
ATOM   4806 3HD2 LEU B  64     113.770  56.670 113.640  1.00  0.00           H
ATOM   4807  C   LEU B  64     110.940  54.880 112.260  1.00  0.00           C
ATOM   4808  O   LEU B  64     109.920  54.380 112.700  1.00  0.00           O
ATOM   4809  N   ALA B  65     111.930  54.120 111.650  1.00  0.00           N
ATOM   4810  H   ALA B  65     112.790  54.600 111.450  1.00  0.00           H
ATOM   4811  CA  ALA B  65     111.570  52.660 111.320  1.00  0.00           C
ATOM   4812  HA  ALA B  65     110.500  52.590 111.140  1.00  0.00           H
ATOM   4813  CB  ALA B  65     112.360  52.280 110.080  1.00  0.00           C
ATOM   4814  HB1 ALA B  65     112.140  51.280 109.720  1.00  0.00           H
ATOM   4815  HB2 ALA B  65     112.110  52.940 109.240  1.00  0.00           H
ATOM   4816  HB3 ALA B  65     113.430  52.280 110.280  1.00  0.00           H
ATOM   4817  C   ALA B  65     111.820  51.780 112.480  1.00  0.00           C
ATOM   4818  O   ALA B  65     111.030  50.910 112.810  1.00  0.00           O
ATOM   4819  N   GLN B  66     112.920  52.070 113.180  1.00  0.00           N
ATOM   4820  H   GLN B  66     113.490  52.860 112.900  1.00  0.00           H
ATOM   4821  CA  GLN B  66     113.340  51.150 114.290  1.00  0.00           C
ATOM   4822  HA  GLN B  66     112.490  50.610 114.730  1.00  0.00           H
ATOM   4823  CB  GLN B  66     114.260  50.000 113.750  1.00  0.00           C
ATOM   4824  HB1 GLN B  66     114.630  49.350 114.540  1.00  0.00           H
ATOM   4825  HB2 GLN B  66     115.140  50.520 113.380  1.00  0.00           H
ATOM   4826  CG  GLN B  66     113.730  49.160 112.520  1.00  0.00           C
ATOM   4827  HG1 GLN B  66     114.010  49.700 111.610  1.00  0.00           H
ATOM   4828  HG2 GLN B  66     112.670  48.900 112.600  1.00  0.00           H
ATOM   4829  CD  GLN B  66     114.450  47.860 112.370  1.00  0.00           C
ATOM   4830  OE1 GLN B  66     113.900  46.770 112.400  1.00  0.00           O
ATOM   4831  NE2 GLN B  66     115.730  47.920 112.050  1.00  0.00           N
ATOM   4832 1HE2 GLN B  66     116.170  48.830 112.000  1.00  0.00           H
ATOM   4833 2HE2 GLN B  66     116.230  47.060 111.880  1.00  0.00           H
ATOM   4834  C   GLN B  66     114.080  51.940 115.430  1.00  0.00           C
ATOM   4835  O   GLN B  66     114.850  52.950 115.220  1.00  0.00           O
ATOM   4836  N   LEU B  67     114.020  51.480 116.690  1.00  0.00           N
ATOM   4837  H   LEU B  67     113.470  50.670 116.950  1.00  0.00           H
ATOM   4838  CA  LEU B  67     114.730  51.990 117.800  1.00  0.00           C
ATOM   4839  HA  LEU B  67     115.620  52.510 117.460  1.00  0.00           H
ATOM   4840  CB  LEU B  67     113.780  52.960 118.420  1.00  0.00           C
ATOM   4841  HB1 LEU B  67     112.920  52.350 118.670  1.00  0.00           H
ATOM   4842  HB2 LEU B  67     113.540  53.670 117.620  1.00  0.00           H
ATOM   4843  CG  LEU B  67     114.370  53.780 119.570  1.00  0.00           C
ATOM   4844  HG  LEU B  67     115.450  53.790 119.410  1.00  0.00           H
ATOM   4845  CD1 LEU B  67     113.820  55.190 119.510  1.00  0.00           C
ATOM   4846 1HD1 LEU B  67     114.060  55.720 118.590  1.00  0.00           H
ATOM   4847 2HD1 LEU B  67     112.740  55.110 119.630  1.00  0.00           H
ATOM   4848 3HD1 LEU B  67     114.200  55.800 120.330  1.00  0.00           H
ATOM   4849  CD2 LEU B  67     114.020  53.090 120.890  1.00  0.00           C
ATOM   4850 1HD2 LEU B  67     114.240  53.840 121.650  1.00  0.00           H
ATOM   4851 2HD2 LEU B  67     112.960  52.830 120.930  1.00  0.00           H
ATOM   4852 3HD2 LEU B  67     114.710  52.270 121.080  1.00  0.00           H
ATOM   4853  C   LEU B  67     115.150  50.800 118.750  1.00  0.00           C
ATOM   4854  O   LEU B  67     114.300  50.150 119.370  1.00  0.00           O
ATOM   4855  N   ILE B  68     116.410  50.470 118.750  1.00  0.00           N
ATOM   4856  H   ILE B  68     117.010  51.240 118.490  1.00  0.00           H
ATOM   4857  CA  ILE B  68     116.990  49.200 118.960  1.00  0.00           C
ATOM   4858  HA  ILE B  68     116.320  48.580 119.560  1.00  0.00           H
ATOM   4859  CB  ILE B  68     117.120  48.390 117.610  1.00  0.00           C
ATOM   4860  HB  ILE B  68     117.550  47.420 117.880  1.00  0.00           H
ATOM   4861  CG2 ILE B  68     115.800  48.110 116.850  1.00  0.00           C
ATOM   4862 1HG2 ILE B  68     115.280  48.990 116.480  1.00  0.00           H
ATOM   4863 2HG2 ILE B  68     116.020  47.510 115.970  1.00  0.00           H
ATOM   4864 3HG2 ILE B  68     115.170  47.500 117.490  1.00  0.00           H
ATOM   4865  CG1 ILE B  68     118.180  48.960 116.650  1.00  0.00           C
ATOM   4866 1HG1 ILE B  68     118.410  48.200 115.900  1.00  0.00           H
ATOM   4867 2HG1 ILE B  68     119.020  49.280 117.250  1.00  0.00           H
ATOM   4868  CD  ILE B  68     117.690  50.150 115.790  1.00  0.00           C
ATOM   4869  HD1 ILE B  68     117.110  50.850 116.400  1.00  0.00           H
ATOM   4870  HD2 ILE B  68     118.460  50.630 115.180  1.00  0.00           H
ATOM   4871  HD3 ILE B  68     116.970  49.800 115.040  1.00  0.00           H
ATOM   4872  C   ILE B  68     118.340  49.420 119.630  1.00  0.00           C
ATOM   4873  O   ILE B  68     118.900  50.490 119.470  1.00  0.00           O
ATOM   4874  N   SER B  69     118.880  48.460 120.350  1.00  0.00           N
ATOM   4875  H   SER B  69     118.430  47.580 120.150  1.00  0.00           H
ATOM   4876  CA  SER B  69     120.220  48.430 120.850  1.00  0.00           C
ATOM   4877  HA  SER B  69     120.370  47.470 121.350  1.00  0.00           H
ATOM   4878  CB  SER B  69     121.210  48.470 119.720  1.00  0.00           C
ATOM   4879  HB1 SER B  69     122.220  48.450 120.130  1.00  0.00           H
ATOM   4880  HB2 SER B  69     121.080  49.310 119.040  1.00  0.00           H
ATOM   4881  OG  SER B  69     121.060  47.320 118.940  1.00  0.00           O
ATOM   4882  HG  SER B  69     121.850  46.780 119.000  1.00  0.00           H
ATOM   4883  C   SER B  69     120.590  49.470 121.840  1.00  0.00           C
ATOM   4884  O   SER B  69     121.650  50.110 121.720  1.00  0.00           O
ATOM   4885  N   VAL B  70     119.640  49.800 122.730  1.00  0.00           N
ATOM   4886  H   VAL B  70     118.840  49.190 122.770  1.00  0.00           H
ATOM   4887  CA  VAL B  70     119.650  50.970 123.690  1.00  0.00           C
ATOM   4888  HA  VAL B  70     120.140  51.780 123.160  1.00  0.00           H
ATOM   4889  CB  VAL B  70     118.230  51.470 124.090  1.00  0.00           C
ATOM   4890  HB  VAL B  70     117.710  50.670 124.610  1.00  0.00           H
ATOM   4891  CG1 VAL B  70     118.400  52.820 124.820  1.00  0.00           C
ATOM   4892 1HG1 VAL B  70     117.440  53.310 124.950  1.00  0.00           H
ATOM   4893 2HG1 VAL B  70     118.680  52.670 125.860  1.00  0.00           H
ATOM   4894 3HG1 VAL B  70     119.060  53.460 124.240  1.00  0.00           H
ATOM   4895  CG2 VAL B  70     117.400  51.680 122.800  1.00  0.00           C
ATOM   4896 1HG2 VAL B  70     118.000  52.280 122.130  1.00  0.00           H
ATOM   4897 2HG2 VAL B  70     116.970  50.810 122.300  1.00  0.00           H
ATOM   4898 3HG2 VAL B  70     116.600  52.400 123.000  1.00  0.00           H
ATOM   4899  C   VAL B  70     120.400  50.630 124.950  1.00  0.00           C
ATOM   4900  O   VAL B  70     120.310  49.540 125.520  1.00  0.00           O
ATOM   4901  N   HIS B  71     121.240  51.550 125.340  1.00  0.00           N
ATOM   4902  H   HIS B  71     121.290  52.430 124.850  1.00  0.00           H
ATOM   4903  CA  HIS B  71     122.310  51.350 126.270  1.00  0.00           C
ATOM   4904  HA  HIS B  71     122.110  50.370 126.710  1.00  0.00           H
ATOM   4905  CB  HIS B  71     123.670  51.430 125.610  1.00  0.00           C
ATOM   4906  HB1 HIS B  71     123.840  52.390 125.130  1.00  0.00           H
ATOM   4907  HB2 HIS B  71     123.820  50.630 124.890  1.00  0.00           H
ATOM   4908  CG  HIS B  71     124.790  51.120 126.540  1.00  0.00           C
ATOM   4909  ND1 HIS B  71     124.770  50.840 127.910  1.00  0.00           N
ATOM   4910  CE1 HIS B  71     125.950  50.420 128.330  1.00  0.00           C
ATOM   4911  HE1 HIS B  71     126.080  50.040 129.340  1.00  0.00           H
ATOM   4912  NE2 HIS B  71     126.770  50.470 127.340  1.00  0.00           N
ATOM   4913  HE2 HIS B  71     127.740  50.170 127.390  1.00  0.00           H
ATOM   4914  CD2 HIS B  71     126.120  50.900 126.240  1.00  0.00           C
ATOM   4915  HD2 HIS B  71     126.570  50.990 125.260  1.00  0.00           H
ATOM   4916  C   HIS B  71     122.260  52.440 127.350  1.00  0.00           C
ATOM   4917  O   HIS B  71     122.320  53.650 127.190  1.00  0.00           O
ATOM   4918  N   GLU B  72     122.030  52.030 128.610  1.00  0.00           N
ATOM   4919  H   GLU B  72     122.090  51.030 128.760  1.00  0.00           H
ATOM   4920  CA  GLU B  72     121.810  52.890 129.790  1.00  0.00           C
ATOM   4921  HA  GLU B  72     121.300  53.830 129.570  1.00  0.00           H
ATOM   4922  CB  GLU B  72     120.920  52.170 130.830  1.00  0.00           C
ATOM   4923  HB1 GLU B  72     120.930  52.750 131.750  1.00  0.00           H
ATOM   4924  HB2 GLU B  72     121.340  51.200 131.100  1.00  0.00           H
ATOM   4925  CG  GLU B  72     119.460  52.130 130.400  1.00  0.00           C
ATOM   4926  HG1 GLU B  72     119.460  51.950 129.320  1.00  0.00           H
ATOM   4927  HG2 GLU B  72     118.960  53.100 130.520  1.00  0.00           H
ATOM   4928  CD  GLU B  72     118.620  50.950 130.980  1.00  0.00           C
ATOM   4929  OE1 GLU B  72     118.470  49.870 130.310  1.00  0.00           O
ATOM   4930  OE2 GLU B  72     118.160  50.940 132.130  1.00  0.00           O
ATOM   4931  C   GLU B  72     123.060  53.430 130.460  1.00  0.00           C
ATOM   4932  O   GLU B  72     123.040  54.550 130.920  1.00  0.00           O
ATOM   4933  N   ARG B  73     124.160  52.730 130.520  1.00  0.00           N
ATOM   4934  H   ARG B  73     124.170  51.910 129.930  1.00  0.00           H
ATOM   4935  CA  ARG B  73     125.350  53.140 131.160  1.00  0.00           C
ATOM   4936  HA  ARG B  73     125.160  53.700 132.070  1.00  0.00           H
ATOM   4937  CB  ARG B  73     126.120  51.970 131.620  1.00  0.00           C
ATOM   4938  HB1 ARG B  73     126.590  51.400 130.810  1.00  0.00           H
ATOM   4939  HB2 ARG B  73     125.390  51.500 132.280  1.00  0.00           H
ATOM   4940  CG  ARG B  73     127.210  52.430 132.580  1.00  0.00           C
ATOM   4941  HG1 ARG B  73     126.820  52.420 133.590  1.00  0.00           H
ATOM   4942  HG2 ARG B  73     127.480  53.480 132.450  1.00  0.00           H
ATOM   4943  CD  ARG B  73     128.440  51.540 132.620  1.00  0.00           C
ATOM   4944  HD1 ARG B  73     128.090  50.520 132.780  1.00  0.00           H
ATOM   4945  HD2 ARG B  73     128.990  51.830 133.520  1.00  0.00           H
ATOM   4946  NE  ARG B  73     129.330  51.710 131.400  1.00  0.00           N
ATOM   4947  HE  ARG B  73     129.780  52.610 131.410  1.00  0.00           H
ATOM   4948  CZ  ARG B  73     129.490  51.060 130.290  1.00  0.00           C
ATOM   4949  NH1 ARG B  73     129.040  49.880 130.230  1.00  0.00           N
ATOM   4950 1HH1 ARG B  73     128.420  49.340 130.820  1.00  0.00           H
ATOM   4951 2HH1 ARG B  73     129.190  49.420 129.340  1.00  0.00           H
ATOM   4952  NH2 ARG B  73     130.070  51.500 129.300  1.00  0.00           N
ATOM   4953 1HH2 ARG B  73     130.460  52.430 129.380  1.00  0.00           H
ATOM   4954 2HH2 ARG B  73     130.230  50.940 128.480  1.00  0.00           H
ATOM   4955  C   ARG B  73     126.140  54.080 130.230  1.00  0.00           C
ATOM   4956  O   ARG B  73     126.670  55.030 130.740  1.00  0.00           O
ATOM   4957  N   GLU B  74     126.040  53.960 128.880  1.00  0.00           N
ATOM   4958  H   GLU B  74     125.650  53.130 128.460  1.00  0.00           H
ATOM   4959  CA  GLU B  74     126.450  55.080 127.980  1.00  0.00           C
ATOM   4960  HA  GLU B  74     127.320  55.590 128.390  1.00  0.00           H
ATOM   4961  CB  GLU B  74     126.970  54.590 126.650  1.00  0.00           C
ATOM   4962  HB1 GLU B  74     127.260  55.450 126.050  1.00  0.00           H
ATOM   4963  HB2 GLU B  74     126.160  53.990 126.220  1.00  0.00           H
ATOM   4964  CG  GLU B  74     128.220  53.710 126.650  1.00  0.00           C
ATOM   4965  HG1 GLU B  74     128.180  52.820 127.280  1.00  0.00           H
ATOM   4966  HG2 GLU B  74     129.060  54.330 126.960  1.00  0.00           H
ATOM   4967  CD  GLU B  74     128.690  53.230 125.270  1.00  0.00           C
ATOM   4968  OE1 GLU B  74     127.850  52.880 124.420  1.00  0.00           O
ATOM   4969  OE2 GLU B  74     129.940  53.360 125.150  1.00  0.00           O
ATOM   4970  C   GLU B  74     125.440  56.170 127.800  1.00  0.00           C
ATOM   4971  O   GLU B  74     125.790  57.270 127.380  1.00  0.00           O
ATOM   4972  N   GLN B  75     124.150  55.850 128.130  1.00  0.00           N
ATOM   4973  H   GLN B  75     124.000  54.870 128.320  1.00  0.00           H
ATOM   4974  CA  GLN B  75     123.030  56.740 127.760  1.00  0.00           C
ATOM   4975  HA  GLN B  75     122.170  56.160 128.090  1.00  0.00           H
ATOM   4976  CB  GLN B  75     123.070  58.030 128.580  1.00  0.00           C
ATOM   4977  HB1 GLN B  75     122.080  58.490 128.460  1.00  0.00           H
ATOM   4978  HB2 GLN B  75     123.940  58.640 128.330  1.00  0.00           H
ATOM   4979  CG  GLN B  75     123.240  57.660 130.020  1.00  0.00           C
ATOM   4980  HG1 GLN B  75     124.140  57.090 130.260  1.00  0.00           H
ATOM   4981  HG2 GLN B  75     122.470  56.920 130.260  1.00  0.00           H
ATOM   4982  CD  GLN B  75     123.000  58.910 130.900  1.00  0.00           C
ATOM   4983  OE1 GLN B  75     122.050  59.730 130.690  1.00  0.00           O
ATOM   4984  NE2 GLN B  75     123.840  59.240 131.880  1.00  0.00           N
ATOM   4985 1HE2 GLN B  75     124.710  58.790 132.150  1.00  0.00           H
ATOM   4986 2HE2 GLN B  75     123.530  59.950 132.530  1.00  0.00           H
ATOM   4987  C   GLN B  75     122.870  56.950 126.260  1.00  0.00           C
ATOM   4988  O   GLN B  75     122.710  58.080 125.830  1.00  0.00           O
ATOM   4989  N   ILE B  76     122.950  55.880 125.470  1.00  0.00           N
ATOM   4990  H   ILE B  76     123.030  55.000 125.950  1.00  0.00           H
ATOM   4991  CA  ILE B  76     122.870  55.960 123.980  1.00  0.00           C
ATOM   4992  HA  ILE B  76     122.640  56.930 123.530  1.00  0.00           H
ATOM   4993  CB  ILE B  76     124.260  55.670 123.390  1.00  0.00           C
ATOM   4994  HB  ILE B  76     124.510  54.680 123.780  1.00  0.00           H
ATOM   4995  CG2 ILE B  76     124.320  55.670 121.860  1.00  0.00           C
ATOM   4996 1HG2 ILE B  76     123.590  55.000 121.410  1.00  0.00           H
ATOM   4997 2HG2 ILE B  76     124.050  56.670 121.530  1.00  0.00           H
ATOM   4998 3HG2 ILE B  76     125.290  55.260 121.570  1.00  0.00           H
ATOM   4999  CG1 ILE B  76     125.440  56.560 123.940  1.00  0.00           C
ATOM   5000 1HG1 ILE B  76     126.330  55.980 123.720  1.00  0.00           H
ATOM   5001 2HG1 ILE B  76     125.360  56.660 125.020  1.00  0.00           H
ATOM   5002  CD  ILE B  76     125.700  57.940 123.320  1.00  0.00           C
ATOM   5003  HD1 ILE B  76     126.580  58.290 123.860  1.00  0.00           H
ATOM   5004  HD2 ILE B  76     126.170  57.870 122.340  1.00  0.00           H
ATOM   5005  HD3 ILE B  76     124.860  58.640 123.300  1.00  0.00           H
ATOM   5006  C   ILE B  76     121.820  55.020 123.420  1.00  0.00           C
ATOM   5007  O   ILE B  76     121.500  54.060 124.050  1.00  0.00           O
ATOM   5008  N   MET B  77     121.060  55.420 122.410  1.00  0.00           N
ATOM   5009  H   MET B  77     121.240  56.350 122.070  1.00  0.00           H
ATOM   5010  CA  MET B  77     120.190  54.580 121.540  1.00  0.00           C
ATOM   5011  HA  MET B  77     120.250  53.540 121.870  1.00  0.00           H
ATOM   5012  CB  MET B  77     118.690  55.070 121.570  1.00  0.00           C
ATOM   5013  HB1 MET B  77     118.350  55.040 122.610  1.00  0.00           H
ATOM   5014  HB2 MET B  77     118.150  54.340 120.970  1.00  0.00           H
ATOM   5015  CG  MET B  77     118.580  56.410 120.930  1.00  0.00           C
ATOM   5016  HG1 MET B  77     118.870  56.290 119.880  1.00  0.00           H
ATOM   5017  HG2 MET B  77     119.260  57.090 121.440  1.00  0.00           H
ATOM   5018  SD  MET B  77     116.880  57.220 120.880  1.00  0.00           S
ATOM   5019  CE  MET B  77     117.260  58.630 119.890  1.00  0.00           C
ATOM   5020  HE1 MET B  77     117.840  58.470 118.980  1.00  0.00           H
ATOM   5021  HE2 MET B  77     116.300  59.100 119.650  1.00  0.00           H
ATOM   5022  HE3 MET B  77     117.790  59.360 120.500  1.00  0.00           H
ATOM   5023  C   MET B  77     120.710  54.460 120.030  1.00  0.00           C
ATOM   5024  O   MET B  77     121.520  55.300 119.610  1.00  0.00           O
ATOM   5025  N   THR B  78     120.180  53.400 119.370  1.00  0.00           N
ATOM   5026  H   THR B  78     119.570  52.680 119.730  1.00  0.00           H
ATOM   5027  CA  THR B  78     120.250  53.380 117.910  1.00  0.00           C
ATOM   5028  HA  THR B  78     120.960  54.140 117.570  1.00  0.00           H
ATOM   5029  CB  THR B  78     120.960  52.150 117.360  1.00  0.00           C
ATOM   5030  HB  THR B  78     120.370  51.270 117.640  1.00  0.00           H
ATOM   5031  CG2 THR B  78     121.230  52.240 115.870  1.00  0.00           C
ATOM   5032 1HG2 THR B  78     121.780  53.160 115.680  1.00  0.00           H
ATOM   5033 2HG2 THR B  78     121.770  51.360 115.520  1.00  0.00           H
ATOM   5034 3HG2 THR B  78     120.310  52.320 115.290  1.00  0.00           H
ATOM   5035  OG1 THR B  78     122.240  52.070 117.990  1.00  0.00           O
ATOM   5036  HG1 THR B  78     122.470  51.170 117.750  1.00  0.00           H
ATOM   5037  C   THR B  78     118.920  53.650 117.310  1.00  0.00           C
ATOM   5038  O   THR B  78     117.930  53.140 117.870  1.00  0.00           O
ATOM   5039  N   THR B  79     118.900  54.330 116.170  1.00  0.00           N
ATOM   5040  H   THR B  79     119.690  54.890 115.880  1.00  0.00           H
ATOM   5041  CA  THR B  79     117.680  54.380 115.380  1.00  0.00           C
ATOM   5042  HA  THR B  79     117.150  53.480 115.700  1.00  0.00           H
ATOM   5043  CB  THR B  79     116.840  55.600 115.720  1.00  0.00           C
ATOM   5044  HB  THR B  79     115.950  55.590 115.090  1.00  0.00           H
ATOM   5045  CG2 THR B  79     116.440  55.920 117.170  1.00  0.00           C
ATOM   5046 1HG2 THR B  79     115.720  55.160 117.460  1.00  0.00           H
ATOM   5047 2HG2 THR B  79     117.320  55.840 117.810  1.00  0.00           H
ATOM   5048 3HG2 THR B  79     115.920  56.880 117.240  1.00  0.00           H
ATOM   5049  OG1 THR B  79     117.600  56.760 115.330  1.00  0.00           O
ATOM   5050  HG1 THR B  79     118.360  56.760 115.920  1.00  0.00           H
ATOM   5051  C   THR B  79     117.910  54.240 113.850  1.00  0.00           C
ATOM   5052  O   THR B  79     119.000  54.570 113.350  1.00  0.00           O
ATOM   5053  N   ASN B  80     117.020  53.640 113.060  1.00  0.00           N
ATOM   5054  H   ASN B  80     116.230  53.360 113.630  1.00  0.00           H
ATOM   5055  CA  ASN B  80     116.950  53.640 111.570  1.00  0.00           C
ATOM   5056  HA  ASN B  80     117.850  54.060 111.120  1.00  0.00           H
ATOM   5057  CB  ASN B  80     116.620  52.260 111.010  1.00  0.00           C
ATOM   5058  HB1 ASN B  80     116.550  52.480 109.940  1.00  0.00           H
ATOM   5059  HB2 ASN B  80     115.660  51.960 111.430  1.00  0.00           H
ATOM   5060  CG  ASN B  80     117.620  51.170 111.330  1.00  0.00           C
[truncated: 1,169,046 more chars]
