# Supplementary material for: Tetrapeptide Ac-HAEE-NH2 Protects α4β2 nAChR from Inhibition by Aβ
Source: Int J Mol Sci. 2020 Aug 29;21(17):6272. doi: 10.3390/ijms21176272 (PMC7504039; doi:10.3390/ijms21176272)
Supplement: Supplementary file 1 [file ijms-21-06272-s001.zip › structure1.pdb]

α4β2 nAChR with Aβ placed by expert modelling and molecular dynamics for 100 ns 
CRYST1  168.634  171.430  174.514  90.00  90.00  90.00 P 1           1
ATOM      1  N   MET A   1      10.260  42.490 112.000  1.00  0.00           N
ATOM      2  H1  MET A   1      10.370  41.960 111.150  1.00  0.00           H
ATOM      3  H2  MET A   1       9.340  42.910 111.940  1.00  0.00           H
ATOM      4  H3  MET A   1      10.970  43.190 112.150  1.00  0.00           H
ATOM      5  CA  MET A   1      10.220  41.550 113.090  1.00  0.00           C
ATOM      6  HA  MET A   1       9.420  40.830 112.940  1.00  0.00           H
ATOM      7  CB  MET A   1      11.540  40.720 113.100  1.00  0.00           C
ATOM      8  HB1 MET A   1      11.620  40.280 114.100  1.00  0.00           H
ATOM      9  HB2 MET A   1      12.320  41.470 112.990  1.00  0.00           H
ATOM     10  CG  MET A   1      11.710  39.630 112.030  1.00  0.00           C
ATOM     11  HG1 MET A   1      11.640  40.040 111.030  1.00  0.00           H
ATOM     12  HG2 MET A   1      10.860  38.960 112.190  1.00  0.00           H
ATOM     13  SD  MET A   1      13.290  38.560 112.130  1.00  0.00           S
ATOM     14  CE  MET A   1      13.100  37.250 110.810  1.00  0.00           C
ATOM     15  HE1 MET A   1      14.110  36.860 110.710  1.00  0.00           H
ATOM     16  HE2 MET A   1      12.350  36.540 111.180  1.00  0.00           H
ATOM     17  HE3 MET A   1      12.830  37.630 109.830  1.00  0.00           H
ATOM     18  C   MET A   1      10.170  42.300 114.380  1.00  0.00           C
ATOM     19  O   MET A   1      10.730  43.410 114.480  1.00  0.00           O
ATOM     20  N   ALA A   2       9.310  41.910 115.320  1.00  0.00           N
ATOM     21  H   ALA A   2       9.040  40.930 115.360  1.00  0.00           H
ATOM     22  CA  ALA A   2       9.360  42.570 116.670  1.00  0.00           C
ATOM     23  HA  ALA A   2       9.480  43.650 116.640  1.00  0.00           H
ATOM     24  CB  ALA A   2       7.990  42.300 117.300  1.00  0.00           C
ATOM     25  HB1 ALA A   2       7.230  42.610 116.580  1.00  0.00           H
ATOM     26  HB2 ALA A   2       7.830  41.270 117.610  1.00  0.00           H
ATOM     27  HB3 ALA A   2       7.880  43.000 118.130  1.00  0.00           H
ATOM     28  C   ALA A   2      10.440  42.020 117.570  1.00  0.00           C
ATOM     29  O   ALA A   2      11.100  41.050 117.270  1.00  0.00           O
ATOM     30  N   ARG A   3      10.650  42.710 118.790  1.00  0.00           N
ATOM     31  H   ARG A   3      10.010  43.480 118.920  1.00  0.00           H
ATOM     32  CA  ARG A   3      11.660  42.410 119.770  1.00  0.00           C
ATOM     33  HA  ARG A   3      12.590  42.310 119.220  1.00  0.00           H
ATOM     34  CB  ARG A   3      11.720  43.560 120.780  1.00  0.00           C
ATOM     35  HB1 ARG A   3      12.230  43.200 121.670  1.00  0.00           H
ATOM     36  HB2 ARG A   3      10.690  43.870 120.930  1.00  0.00           H
ATOM     37  CG  ARG A   3      12.460  44.830 120.230  1.00  0.00           C
ATOM     38  HG1 ARG A   3      11.920  45.130 119.330  1.00  0.00           H
ATOM     39  HG2 ARG A   3      13.470  44.530 119.980  1.00  0.00           H
ATOM     40  CD  ARG A   3      12.430  45.980 121.180  1.00  0.00           C
ATOM     41  HD1 ARG A   3      11.470  45.890 121.700  1.00  0.00           H
ATOM     42  HD2 ARG A   3      12.440  46.910 120.610  1.00  0.00           H
ATOM     43  NE  ARG A   3      13.500  45.830 122.180  1.00  0.00           N
ATOM     44  HE  ARG A   3      14.120  45.040 122.070  1.00  0.00           H
ATOM     45  CZ  ARG A   3      13.790  46.630 123.160  1.00  0.00           C
ATOM     46  NH1 ARG A   3      14.860  46.500 123.860  1.00  0.00           N
ATOM     47 1HH1 ARG A   3      15.410  45.650 123.820  1.00  0.00           H
ATOM     48 2HH1 ARG A   3      14.870  47.070 124.690  1.00  0.00           H
ATOM     49  NH2 ARG A   3      13.090  47.700 123.510  1.00  0.00           N
ATOM     50 1HH2 ARG A   3      12.300  48.000 122.950  1.00  0.00           H
ATOM     51 2HH2 ARG A   3      13.300  48.300 124.290  1.00  0.00           H
ATOM     52  C   ARG A   3      11.410  41.120 120.520  1.00  0.00           C
ATOM     53  O   ARG A   3      10.260  40.790 120.900  1.00  0.00           O
ATOM     54  N   ARG A   4      12.520  40.320 120.630  1.00  0.00           N
ATOM     55  H   ARG A   4      13.400  40.680 120.300  1.00  0.00           H
ATOM     56  CA  ARG A   4      12.530  39.110 121.560  1.00  0.00           C
ATOM     57  HA  ARG A   4      11.560  38.630 121.590  1.00  0.00           H
ATOM     58  CB  ARG A   4      13.530  38.080 121.020  1.00  0.00           C
ATOM     59  HB1 ARG A   4      13.100  37.760 120.070  1.00  0.00           H
ATOM     60  HB2 ARG A   4      13.400  37.140 121.560  1.00  0.00           H
ATOM     61  CG  ARG A   4      15.030  38.420 121.020  1.00  0.00           C
ATOM     62  HG1 ARG A   4      15.300  38.750 122.030  1.00  0.00           H
ATOM     63  HG2 ARG A   4      15.250  39.160 120.260  1.00  0.00           H
ATOM     64  CD  ARG A   4      15.870  37.200 120.730  1.00  0.00           C
ATOM     65  HD1 ARG A   4      15.660  36.350 121.390  1.00  0.00           H
ATOM     66  HD2 ARG A   4      16.920  37.390 120.960  1.00  0.00           H
ATOM     67  NE  ARG A   4      15.730  36.780 119.290  1.00  0.00           N
ATOM     68  HE  ARG A   4      14.850  36.300 119.140  1.00  0.00           H
ATOM     69  CZ  ARG A   4      16.550  36.800 118.250  1.00  0.00           C
ATOM     70  NH1 ARG A   4      16.200  36.080 117.240  1.00  0.00           N
ATOM     71 1HH1 ARG A   4      15.300  35.630 117.210  1.00  0.00           H
ATOM     72 2HH1 ARG A   4      16.770  36.200 116.420  1.00  0.00           H
ATOM     73  NH2 ARG A   4      17.700  37.400 118.310  1.00  0.00           N
ATOM     74 1HH2 ARG A   4      17.950  37.980 119.100  1.00  0.00           H
ATOM     75 2HH2 ARG A   4      18.200  37.360 117.430  1.00  0.00           H
ATOM     76  C   ARG A   4      12.710  39.430 123.060  1.00  0.00           C
ATOM     77  O   ARG A   4      13.460  40.390 123.430  1.00  0.00           O
ATOM     78  N   CYS A   5      12.020  38.730 123.950  1.00  0.00           N
ATOM     79  H   CYS A   5      11.450  37.950 123.630  1.00  0.00           H
ATOM     80  CA  CYS A   5      11.990  38.970 125.440  1.00  0.00           C
ATOM     81  HA  CYS A   5      11.770  40.040 125.470  1.00  0.00           H
ATOM     82  CB  CYS A   5      10.900  38.110 126.070  1.00  0.00           C
ATOM     83  HB1 CYS A   5      11.170  37.080 126.280  1.00  0.00           H
ATOM     84  HB2 CYS A   5       9.930  38.190 125.570  1.00  0.00           H
ATOM     85  SG  CYS A   5      10.590  38.800 127.720  1.00  0.00           S
ATOM     86  HG  CYS A   5       9.660  37.910 128.070  1.00  0.00           H
ATOM     87  C   CYS A   5      13.360  38.810 126.150  1.00  0.00           C
ATOM     88  O   CYS A   5      14.180  37.950 125.940  1.00  0.00           O
ATOM     89  N   GLY A   6      13.620  39.780 127.100  1.00  0.00           N
ATOM     90  H   GLY A   6      12.950  40.490 127.350  1.00  0.00           H
ATOM     91  CA  GLY A   6      14.890  39.860 127.770  1.00  0.00           C
ATOM     92  HA1 GLY A   6      15.650  39.920 126.990  1.00  0.00           H
ATOM     93  HA2 GLY A   6      15.140  39.030 128.430  1.00  0.00           H
ATOM     94  C   GLY A   6      15.070  41.170 128.640  1.00  0.00           C
ATOM     95  O   GLY A   6      14.020  41.790 128.990  1.00  0.00           O
ATOM     96  N   PRO A   7      16.320  41.470 129.040  1.00  0.00           N
ATOM     97  CD  PRO A   7      17.530  40.900 128.430  1.00  0.00           C
ATOM     98  HD1 PRO A   7      17.520  40.930 127.340  1.00  0.00           H
ATOM     99  HD2 PRO A   7      17.730  39.890 128.800  1.00  0.00           H
ATOM    100  CG  PRO A   7      18.640  41.740 129.060  1.00  0.00           C
ATOM    101  HG1 PRO A   7      18.790  42.580 128.380  1.00  0.00           H
ATOM    102  HG2 PRO A   7      19.600  41.240 129.180  1.00  0.00           H
ATOM    103  CB  PRO A   7      18.040  42.100 130.410  1.00  0.00           C
ATOM    104  HB1 PRO A   7      18.530  42.940 130.900  1.00  0.00           H
ATOM    105  HB2 PRO A   7      18.210  41.160 130.930  1.00  0.00           H
ATOM    106  CA  PRO A   7      16.610  42.360 130.160  1.00  0.00           C
ATOM    107  HA  PRO A   7      15.890  42.090 130.930  1.00  0.00           H
ATOM    108  C   PRO A   7      16.320  43.830 129.790  1.00  0.00           C
ATOM    109  O   PRO A   7      16.430  44.150 128.610  1.00  0.00           O
ATOM    110  N   VAL A   8      16.050  44.630 130.820  1.00  0.00           N
ATOM    111  H   VAL A   8      15.960  44.160 131.710  1.00  0.00           H
ATOM    112  CA  VAL A   8      15.410  46.020 130.710  1.00  0.00           C
ATOM    113  HA  VAL A   8      15.700  46.540 129.790  1.00  0.00           H
ATOM    114  CB  VAL A   8      13.860  45.990 130.760  1.00  0.00           C
ATOM    115  HB  VAL A   8      13.520  47.020 130.860  1.00  0.00           H
ATOM    116  CG1 VAL A   8      13.350  45.410 129.450  1.00  0.00           C
ATOM    117 1HG1 VAL A   8      12.260  45.490 129.470  1.00  0.00           H
ATOM    118 2HG1 VAL A   8      13.760  46.060 128.680  1.00  0.00           H
ATOM    119 3HG1 VAL A   8      13.690  44.390 129.330  1.00  0.00           H
ATOM    120  CG2 VAL A   8      13.280  45.190 131.950  1.00  0.00           C
ATOM    121 1HG2 VAL A   8      13.590  44.140 131.970  1.00  0.00           H
ATOM    122 2HG2 VAL A   8      13.590  45.710 132.850  1.00  0.00           H
ATOM    123 3HG2 VAL A   8      12.190  45.140 131.910  1.00  0.00           H
ATOM    124  C   VAL A   8      15.990  46.960 131.780  1.00  0.00           C
ATOM    125  O   VAL A   8      15.860  48.150 131.660  1.00  0.00           O
ATOM    126  N   ALA A   9      16.820  46.450 132.730  1.00  0.00           N
ATOM    127  H   ALA A   9      16.930  45.460 132.840  1.00  0.00           H
ATOM    128  CA  ALA A   9      17.610  47.230 133.730  1.00  0.00           C
ATOM    129  HA  ALA A   9      17.670  48.290 133.470  1.00  0.00           H
ATOM    130  CB  ALA A   9      16.970  47.150 135.070  1.00  0.00           C
ATOM    131  HB1 ALA A   9      17.570  47.480 135.930  1.00  0.00           H
ATOM    132  HB2 ALA A   9      16.050  47.740 135.100  1.00  0.00           H
ATOM    133  HB3 ALA A   9      16.810  46.110 135.350  1.00  0.00           H
ATOM    134  C   ALA A   9      19.030  46.670 133.880  1.00  0.00           C
ATOM    135  O   ALA A   9      19.250  45.440 133.800  1.00  0.00           O
ATOM    136  N   LEU A  10      19.910  47.540 134.350  1.00  0.00           N
ATOM    137  H   LEU A  10      19.630  48.470 134.620  1.00  0.00           H
ATOM    138  CA  LEU A  10      21.360  47.190 134.650  1.00  0.00           C
ATOM    139  HA  LEU A  10      21.590  46.270 134.110  1.00  0.00           H
ATOM    140  CB  LEU A  10      22.310  48.290 134.090  1.00  0.00           C
ATOM    141  HB1 LEU A  10      23.330  47.950 134.270  1.00  0.00           H
ATOM    142  HB2 LEU A  10      22.210  49.230 134.630  1.00  0.00           H
ATOM    143  CG  LEU A  10      22.110  48.480 132.530  1.00  0.00           C
ATOM    144  HG  LEU A  10      21.100  48.810 132.310  1.00  0.00           H
ATOM    145  CD1 LEU A  10      22.990  49.670 132.120  1.00  0.00           C
ATOM    146 1HD1 LEU A  10      23.060  49.890 131.050  1.00  0.00           H
ATOM    147 2HD1 LEU A  10      22.620  50.570 132.610  1.00  0.00           H
ATOM    148 3HD1 LEU A  10      24.020  49.430 132.400  1.00  0.00           H
ATOM    149  CD2 LEU A  10      22.450  47.270 131.670  1.00  0.00           C
ATOM    150 1HD2 LEU A  10      22.220  47.360 130.610  1.00  0.00           H
ATOM    151 2HD2 LEU A  10      23.500  47.090 131.900  1.00  0.00           H
ATOM    152 3HD2 LEU A  10      21.910  46.380 132.000  1.00  0.00           H
ATOM    153  C   LEU A  10      21.730  47.070 136.090  1.00  0.00           C
ATOM    154  O   LEU A  10      21.350  47.900 136.930  1.00  0.00           O
ATOM    155  N   LEU A  11      22.640  46.140 136.450  1.00  0.00           N
ATOM    156  H   LEU A  11      22.840  45.440 135.760  1.00  0.00           H
ATOM    157  CA  LEU A  11      23.340  46.000 137.760  1.00  0.00           C
ATOM    158  HA  LEU A  11      22.530  46.090 138.480  1.00  0.00           H
ATOM    159  CB  LEU A  11      23.930  44.570 137.780  1.00  0.00           C
ATOM    160  HB1 LEU A  11      24.370  44.410 138.770  1.00  0.00           H
ATOM    161  HB2 LEU A  11      24.640  44.440 136.970  1.00  0.00           H
ATOM    162  CG  LEU A  11      22.880  43.430 137.520  1.00  0.00           C
ATOM    163  HG  LEU A  11      22.260  43.710 136.660  1.00  0.00           H
ATOM    164  CD1 LEU A  11      23.560  42.100 137.380  1.00  0.00           C
ATOM    165 1HD1 LEU A  11      24.120  41.940 136.460  1.00  0.00           H
ATOM    166 2HD1 LEU A  11      24.230  42.010 138.240  1.00  0.00           H
ATOM    167 3HD1 LEU A  11      22.790  41.340 137.540  1.00  0.00           H
ATOM    168  CD2 LEU A  11      21.890  43.460 138.690  1.00  0.00           C
ATOM    169 1HD2 LEU A  11      22.310  43.060 139.610  1.00  0.00           H
ATOM    170 2HD2 LEU A  11      21.590  44.460 138.980  1.00  0.00           H
ATOM    171 3HD2 LEU A  11      21.000  42.900 138.390  1.00  0.00           H
ATOM    172  C   LEU A  11      24.460  47.080 137.960  1.00  0.00           C
ATOM    173  O   LEU A  11      25.260  47.340 137.060  1.00  0.00           O
ATOM    174  N   LEU A  12      24.420  47.710 139.080  1.00  0.00           N
ATOM    175  H   LEU A  12      23.620  47.560 139.680  1.00  0.00           H
ATOM    176  CA  LEU A  12      25.450  48.710 139.480  1.00  0.00           C
ATOM    177  HA  LEU A  12      25.580  49.350 138.610  1.00  0.00           H
ATOM    178  CB  LEU A  12      24.900  49.550 140.650  1.00  0.00           C
ATOM    179  HB1 LEU A  12      25.680  50.200 141.050  1.00  0.00           H
ATOM    180  HB2 LEU A  12      24.640  49.010 141.550  1.00  0.00           H
ATOM    181  CG  LEU A  12      23.780  50.470 140.150  1.00  0.00           C
ATOM    182  HG  LEU A  12      23.120  49.830 139.550  1.00  0.00           H
ATOM    183  CD1 LEU A  12      22.940  51.070 141.260  1.00  0.00           C
ATOM    184 1HD1 LEU A  12      22.030  51.380 140.740  1.00  0.00           H
ATOM    185 2HD1 LEU A  12      22.670  50.290 141.980  1.00  0.00           H
ATOM    186 3HD1 LEU A  12      23.490  51.890 141.730  1.00  0.00           H
ATOM    187  CD2 LEU A  12      24.240  51.610 139.230  1.00  0.00           C
ATOM    188 1HD2 LEU A  12      24.990  52.190 139.770  1.00  0.00           H
ATOM    189 2HD2 LEU A  12      24.600  51.180 138.290  1.00  0.00           H
ATOM    190 3HD2 LEU A  12      23.410  52.250 138.950  1.00  0.00           H
ATOM    191  C   LEU A  12      26.680  48.070 139.990  1.00  0.00           C
ATOM    192  O   LEU A  12      27.690  48.800 139.990  1.00  0.00           O
ATOM    193  N   GLY A  13      26.660  46.780 140.400  1.00  0.00           N
ATOM    194  H   GLY A  13      25.800  46.250 140.310  1.00  0.00           H
ATOM    195  CA  GLY A  13      27.760  46.080 140.980  1.00  0.00           C
ATOM    196  HA1 GLY A  13      28.030  46.510 141.950  1.00  0.00           H
ATOM    197  HA2 GLY A  13      28.670  46.150 140.400  1.00  0.00           H
ATOM    198  C   GLY A  13      27.600  44.570 141.270  1.00  0.00           C
ATOM    199  O   GLY A  13      26.840  43.920 140.500  1.00  0.00           O
ATOM    200  N   PHE A  14      28.290  44.090 142.270  1.00  0.00           N
ATOM    201  H   PHE A  14      28.940  44.750 142.670  1.00  0.00           H
ATOM    202  CA  PHE A  14      28.540  42.670 142.690  1.00  0.00           C
ATOM    203  HA  PHE A  14      27.850  41.970 142.210  1.00  0.00           H
ATOM    204  CB  PHE A  14      29.960  42.400 142.220  1.00  0.00           C
ATOM    205  HB1 PHE A  14      30.150  41.340 142.350  1.00  0.00           H
ATOM    206  HB2 PHE A  14      30.720  42.980 142.750  1.00  0.00           H
ATOM    207  CG  PHE A  14      30.160  42.640 140.670  1.00  0.00           C
ATOM    208  CD1 PHE A  14      30.040  41.510 139.850  1.00  0.00           C
ATOM    209  HD1 PHE A  14      29.790  40.570 140.300  1.00  0.00           H
ATOM    210  CE1 PHE A  14      30.370  41.530 138.480  1.00  0.00           C
ATOM    211  HE1 PHE A  14      30.260  40.620 137.900  1.00  0.00           H
ATOM    212  CZ  PHE A  14      30.630  42.760 137.880  1.00  0.00           C
ATOM    213  HZ  PHE A  14      30.870  42.880 136.830  1.00  0.00           H
ATOM    214  CE2 PHE A  14      30.900  43.850 138.760  1.00  0.00           C
ATOM    215  HE2 PHE A  14      31.330  44.760 138.350  1.00  0.00           H
ATOM    216  CD2 PHE A  14      30.780  43.820 140.170  1.00  0.00           C
ATOM    217  HD2 PHE A  14      31.140  44.590 140.830  1.00  0.00           H
ATOM    218  C   PHE A  14      28.400  42.510 144.190  1.00  0.00           C
ATOM    219  O   PHE A  14      28.630  43.430 144.920  1.00  0.00           O
ATOM    220  N   GLY A  15      28.280  41.300 144.590  1.00  0.00           N
ATOM    221  H   GLY A  15      28.310  40.540 143.930  1.00  0.00           H
ATOM    222  CA  GLY A  15      28.140  41.050 146.090  1.00  0.00           C
ATOM    223  HA1 GLY A  15      29.000  41.480 146.620  1.00  0.00           H
ATOM    224  HA2 GLY A  15      28.200  39.990 146.340  1.00  0.00           H
ATOM    225  C   GLY A  15      26.910  41.690 146.660  1.00  0.00           C
ATOM    226  O   GLY A  15      25.810  41.570 146.200  1.00  0.00           O
ATOM    227  N   LEU A  16      27.130  42.470 147.750  1.00  0.00           N
ATOM    228  H   LEU A  16      28.030  42.770 148.090  1.00  0.00           H
ATOM    229  CA  LEU A  16      26.020  43.230 148.340  1.00  0.00           C
ATOM    230  HA  LEU A  16      25.200  42.540 148.190  1.00  0.00           H
ATOM    231  CB  LEU A  16      26.360  43.570 149.800  1.00  0.00           C
ATOM    232  HB1 LEU A  16      25.500  44.060 150.250  1.00  0.00           H
ATOM    233  HB2 LEU A  16      27.110  44.360 149.790  1.00  0.00           H
ATOM    234  CG  LEU A  16      26.780  42.330 150.660  1.00  0.00           C
ATOM    235  HG  LEU A  16      27.630  41.820 150.220  1.00  0.00           H
ATOM    236  CD1 LEU A  16      27.220  42.910 152.000  1.00  0.00           C
ATOM    237 1HD1 LEU A  16      27.880  42.180 152.470  1.00  0.00           H
ATOM    238 2HD1 LEU A  16      27.860  43.780 151.870  1.00  0.00           H
ATOM    239 3HD1 LEU A  16      26.380  43.090 152.660  1.00  0.00           H
ATOM    240  CD2 LEU A  16      25.710  41.260 150.810  1.00  0.00           C
ATOM    241 1HD2 LEU A  16      24.800  41.680 151.250  1.00  0.00           H
ATOM    242 2HD2 LEU A  16      25.580  40.890 149.800  1.00  0.00           H
ATOM    243 3HD2 LEU A  16      26.150  40.550 151.510  1.00  0.00           H
ATOM    244  C   LEU A  16      25.560  44.460 147.530  1.00  0.00           C
ATOM    245  O   LEU A  16      24.630  45.130 148.080  1.00  0.00           O
ATOM    246  N   LEU A  17      26.140  44.740 146.360  1.00  0.00           N
ATOM    247  H   LEU A  17      27.060  44.350 146.230  1.00  0.00           H
ATOM    248  CA  LEU A  17      25.660  45.930 145.530  1.00  0.00           C
ATOM    249  HA  LEU A  17      24.750  46.370 145.920  1.00  0.00           H
ATOM    250  CB  LEU A  17      26.690  47.070 145.630  1.00  0.00           C
ATOM    251  HB1 LEU A  17      27.320  47.030 144.740  1.00  0.00           H
ATOM    252  HB2 LEU A  17      27.400  46.960 146.450  1.00  0.00           H
ATOM    253  CG  LEU A  17      26.200  48.500 145.470  1.00  0.00           C
ATOM    254  HG  LEU A  17      25.450  48.430 144.690  1.00  0.00           H
ATOM    255  CD1 LEU A  17      25.640  49.060 146.780  1.00  0.00           C
ATOM    256 1HD1 LEU A  17      25.030  48.340 147.330  1.00  0.00           H
ATOM    257 2HD1 LEU A  17      26.480  49.310 147.430  1.00  0.00           H
ATOM    258 3HD1 LEU A  17      25.050  49.970 146.670  1.00  0.00           H
ATOM    259  CD2 LEU A  17      27.330  49.380 145.040  1.00  0.00           C
ATOM    260 1HD2 LEU A  17      27.010  50.420 145.040  1.00  0.00           H
ATOM    261 2HD2 LEU A  17      28.260  49.150 145.570  1.00  0.00           H
ATOM    262 3HD2 LEU A  17      27.450  49.270 143.960  1.00  0.00           H
ATOM    263  C   LEU A  17      25.090  45.520 144.160  1.00  0.00           C
ATOM    264  O   LEU A  17      25.080  46.330 143.240  1.00  0.00           O
ATOM    265  N   ARG A  18      24.690  44.210 144.090  1.00  0.00           N
ATOM    266  H   ARG A  18      24.720  43.710 144.960  1.00  0.00           H
ATOM    267  CA  ARG A  18      24.160  43.540 142.880  1.00  0.00           C
ATOM    268  HA  ARG A  18      24.780  43.890 142.050  1.00  0.00           H
ATOM    269  CB  ARG A  18      24.270  41.990 143.070  1.00  0.00           C
ATOM    270  HB1 ARG A  18      23.480  41.570 143.690  1.00  0.00           H
ATOM    271  HB2 ARG A  18      25.330  41.910 143.340  1.00  0.00           H
ATOM    272  CG  ARG A  18      24.210  41.390 141.690  1.00  0.00           C
ATOM    273  HG1 ARG A  18      24.890  41.940 141.040  1.00  0.00           H
ATOM    274  HG2 ARG A  18      23.250  41.630 141.240  1.00  0.00           H
ATOM    275  CD  ARG A  18      24.540  39.890 141.690  1.00  0.00           C
ATOM    276  HD1 ARG A  18      23.740  39.370 142.230  1.00  0.00           H
ATOM    277  HD2 ARG A  18      25.530  39.750 142.120  1.00  0.00           H
ATOM    278  NE  ARG A  18      24.710  39.340 140.290  1.00  0.00           N
ATOM    279  HE  ARG A  18      25.660  39.230 139.980  1.00  0.00           H
ATOM    280  CZ  ARG A  18      23.750  39.160 139.400  1.00  0.00           C
ATOM    281  NH1 ARG A  18      24.040  38.850 138.170  1.00  0.00           N
ATOM    282 1HH1 ARG A  18      25.010  38.770 137.900  1.00  0.00           H
ATOM    283 2HH1 ARG A  18      23.350  38.710 137.450  1.00  0.00           H
ATOM    284  NH2 ARG A  18      22.500  39.450 139.670  1.00  0.00           N
ATOM    285 1HH2 ARG A  18      22.310  39.710 140.630  1.00  0.00           H
ATOM    286 2HH2 ARG A  18      21.750  39.380 139.000  1.00  0.00           H
ATOM    287  C   ARG A  18      22.770  44.020 142.620  1.00  0.00           C
ATOM    288  O   ARG A  18      21.780  43.250 142.530  1.00  0.00           O
ATOM    289  N   LEU A  19      22.570  45.330 142.540  1.00  0.00           N
ATOM    290  H   LEU A  19      23.370  45.930 142.700  1.00  0.00           H
ATOM    291  CA  LEU A  19      21.340  46.130 142.460  1.00  0.00           C
ATOM    292  HA  LEU A  19      20.460  45.580 142.790  1.00  0.00           H
ATOM    293  CB  LEU A  19      21.520  47.420 143.310  1.00  0.00           C
ATOM    294  HB1 LEU A  19      20.560  47.930 143.220  1.00  0.00           H
ATOM    295  HB2 LEU A  19      22.380  47.990 142.940  1.00  0.00           H
ATOM    296  CG  LEU A  19      21.790  47.060 144.770  1.00  0.00           C
ATOM    297  HG  LEU A  19      22.660  46.410 144.800  1.00  0.00           H
ATOM    298  CD1 LEU A  19      22.220  48.250 145.520  1.00  0.00           C
ATOM    299 1HD1 LEU A  19      22.650  47.850 146.450  1.00  0.00           H
ATOM    300 2HD1 LEU A  19      23.000  48.780 144.980  1.00  0.00           H
ATOM    301 3HD1 LEU A  19      21.410  48.950 145.740  1.00  0.00           H
ATOM    302  CD2 LEU A  19      20.600  46.410 145.410  1.00  0.00           C
ATOM    303 1HD2 LEU A  19      19.760  47.090 145.380  1.00  0.00           H
ATOM    304 2HD2 LEU A  19      20.290  45.470 144.940  1.00  0.00           H
ATOM    305 3HD2 LEU A  19      20.790  46.250 146.470  1.00  0.00           H
ATOM    306  C   LEU A  19      21.070  46.460 141.010  1.00  0.00           C
ATOM    307  O   LEU A  19      21.880  47.060 140.330  1.00  0.00           O
ATOM    308  N   CYS A  20      19.890  45.990 140.550  1.00  0.00           N
ATOM    309  H   CYS A  20      19.270  45.510 141.200  1.00  0.00           H
ATOM    310  CA  CYS A  20      19.400  46.200 139.220  1.00  0.00           C
ATOM    311  HA  CYS A  20      20.190  46.110 138.480  1.00  0.00           H
ATOM    312  CB  CYS A  20      18.390  45.030 138.950  1.00  0.00           C
ATOM    313  HB1 CYS A  20      17.450  45.240 139.450  1.00  0.00           H
ATOM    314  HB2 CYS A  20      18.690  44.160 139.520  1.00  0.00           H
ATOM    315  SG  CYS A  20      18.460  44.800 137.120  1.00  0.00           S
ATOM    316  HG  CYS A  20      17.180  44.530 136.840  1.00  0.00           H
ATOM    317  C   CYS A  20      18.610  47.540 139.090  1.00  0.00           C
ATOM    318  O   CYS A  20      17.720  47.780 139.910  1.00  0.00           O
ATOM    319  N   SER A  21      18.950  48.390 138.080  1.00  0.00           N
ATOM    320  H   SER A  21      19.670  48.130 137.430  1.00  0.00           H
ATOM    321  CA  SER A  21      18.590  49.770 138.160  1.00  0.00           C
ATOM    322  HA  SER A  21      17.580  49.950 138.540  1.00  0.00           H
ATOM    323  CB  SER A  21      19.670  50.510 138.910  1.00  0.00           C
ATOM    324  HB1 SER A  21      19.540  50.170 139.940  1.00  0.00           H
ATOM    325  HB2 SER A  21      19.410  51.570 138.880  1.00  0.00           H
ATOM    326  OG  SER A  21      20.990  50.460 138.480  1.00  0.00           O
ATOM    327  HG  SER A  21      21.160  49.560 138.190  1.00  0.00           H
ATOM    328  C   SER A  21      18.620  50.460 136.710  1.00  0.00           C
ATOM    329  O   SER A  21      19.280  49.970 135.820  1.00  0.00           O
ATOM    330  N   GLY A  22      17.950  51.590 136.580  1.00  0.00           N
ATOM    331  H   GLY A  22      17.370  51.910 137.350  1.00  0.00           H
ATOM    332  CA  GLY A  22      17.900  52.340 135.310  1.00  0.00           C
ATOM    333  HA1 GLY A  22      18.940  52.610 135.100  1.00  0.00           H
ATOM    334  HA2 GLY A  22      17.220  53.180 135.470  1.00  0.00           H
ATOM    335  C   GLY A  22      17.440  51.410 134.110  1.00  0.00           C
ATOM    336  O   GLY A  22      16.410  50.730 134.230  1.00  0.00           O
ATOM    337  N   VAL A  23      18.150  51.620 133.000  1.00  0.00           N
ATOM    338  H   VAL A  23      19.030  52.110 133.110  1.00  0.00           H
ATOM    339  CA  VAL A  23      17.760  51.200 131.640  1.00  0.00           C
ATOM    340  HA  VAL A  23      16.890  50.570 131.820  1.00  0.00           H
ATOM    341  CB  VAL A  23      17.230  52.340 130.840  1.00  0.00           C
ATOM    342  HB  VAL A  23      16.790  51.890 129.950  1.00  0.00           H
ATOM    343  CG1 VAL A  23      16.110  53.030 131.630  1.00  0.00           C
ATOM    344 1HG1 VAL A  23      16.420  53.670 132.460  1.00  0.00           H
ATOM    345 2HG1 VAL A  23      15.430  53.550 130.950  1.00  0.00           H
ATOM    346 3HG1 VAL A  23      15.510  52.230 132.070  1.00  0.00           H
ATOM    347  CG2 VAL A  23      18.220  53.390 130.180  1.00  0.00           C
ATOM    348 1HG2 VAL A  23      18.980  53.740 130.890  1.00  0.00           H
ATOM    349 2HG2 VAL A  23      18.620  52.870 129.310  1.00  0.00           H
ATOM    350 3HG2 VAL A  23      17.630  54.200 129.740  1.00  0.00           H
ATOM    351  C   VAL A  23      18.790  50.300 130.860  1.00  0.00           C
ATOM    352  O   VAL A  23      19.980  50.700 130.810  1.00  0.00           O
ATOM    353  N   TRP A  24      18.360  49.230 130.260  1.00  0.00           N
ATOM    354  H   TRP A  24      17.410  48.890 130.400  1.00  0.00           H
ATOM    355  CA  TRP A  24      19.240  48.370 129.470  1.00  0.00           C
ATOM    356  HA  TRP A  24      20.210  48.250 129.960  1.00  0.00           H
ATOM    357  CB  TRP A  24      18.630  46.940 129.440  1.00  0.00           C
ATOM    358  HB1 TRP A  24      17.640  46.930 129.000  1.00  0.00           H
ATOM    359  HB2 TRP A  24      18.530  46.650 130.490  1.00  0.00           H
ATOM    360  CG  TRP A  24      19.330  45.870 128.700  1.00  0.00           C
ATOM    361  CD1 TRP A  24      19.140  45.650 127.350  1.00  0.00           C
ATOM    362  HD1 TRP A  24      18.520  46.300 126.760  1.00  0.00           H
ATOM    363  NE1 TRP A  24      19.980  44.650 126.910  1.00  0.00           N
ATOM    364  HE1 TRP A  24      20.150  44.430 125.940  1.00  0.00           H
ATOM    365  CE2 TRP A  24      20.790  44.130 127.920  1.00  0.00           C
ATOM    366  CZ2 TRP A  24      21.800  43.110 127.990  1.00  0.00           C
ATOM    367  HZ2 TRP A  24      22.190  42.720 127.070  1.00  0.00           H
ATOM    368  CH2 TRP A  24      22.260  42.670 129.250  1.00  0.00           C
ATOM    369  HH2 TRP A  24      22.960  41.860 129.340  1.00  0.00           H
ATOM    370  CZ3 TRP A  24      21.600  43.140 130.440  1.00  0.00           C
ATOM    371  HZ3 TRP A  24      21.870  42.720 131.400  1.00  0.00           H
ATOM    372  CE3 TRP A  24      20.800  44.330 130.400  1.00  0.00           C
ATOM    373  HE3 TRP A  24      20.380  44.680 131.330  1.00  0.00           H
ATOM    374  CD2 TRP A  24      20.330  44.830 129.170  1.00  0.00           C
ATOM    375  C   TRP A  24      19.520  48.950 128.030  1.00  0.00           C
ATOM    376  O   TRP A  24      18.850  49.910 127.640  1.00  0.00           O
ATOM    377  N   GLY A  25      20.420  48.440 127.200  1.00  0.00           N
ATOM    378  H   GLY A  25      20.950  47.640 127.520  1.00  0.00           H
ATOM    379  CA  GLY A  25      20.790  48.950 125.870  1.00  0.00           C
ATOM    380  HA1 GLY A  25      21.790  48.650 125.550  1.00  0.00           H
ATOM    381  HA2 GLY A  25      20.870  50.020 126.050  1.00  0.00           H
ATOM    382  C   GLY A  25      19.860  48.610 124.710  1.00  0.00           C
ATOM    383  O   GLY A  25      18.800  47.970 124.900  1.00  0.00           O
ATOM    384  N   THR A  26      20.190  49.070 123.510  1.00  0.00           N
ATOM    385  H   THR A  26      21.060  49.530 123.310  1.00  0.00           H
ATOM    386  CA  THR A  26      19.210  48.910 122.360  1.00  0.00           C
ATOM    387  HA  THR A  26      18.200  48.830 122.750  1.00  0.00           H
ATOM    388  CB  THR A  26      19.380  50.150 121.400  1.00  0.00           C
ATOM    389  HB  THR A  26      20.310  50.010 120.850  1.00  0.00           H
ATOM    390  CG2 THR A  26      18.290  50.240 120.310  1.00  0.00           C
ATOM    391 1HG2 THR A  26      17.340  50.630 120.690  1.00  0.00           H
ATOM    392 2HG2 THR A  26      18.660  50.800 119.450  1.00  0.00           H
ATOM    393 3HG2 THR A  26      18.070  49.230 119.970  1.00  0.00           H
ATOM    394  OG1 THR A  26      19.340  51.360 122.100  1.00  0.00           O
ATOM    395  HG1 THR A  26      18.740  51.150 122.830  1.00  0.00           H
ATOM    396  C   THR A  26      19.390  47.590 121.630  1.00  0.00           C
ATOM    397  O   THR A  26      19.830  47.580 120.490  1.00  0.00           O
ATOM    398  N   ASP A  27      18.900  46.500 122.260  1.00  0.00           N
ATOM    399  H   ASP A  27      18.810  46.540 123.260  1.00  0.00           H
ATOM    400  CA  ASP A  27      18.940  45.160 121.620  1.00  0.00           C
ATOM    401  HA  ASP A  27      19.960  45.100 121.240  1.00  0.00           H
ATOM    402  CB  ASP A  27      18.610  44.140 122.700  1.00  0.00           C
ATOM    403  HB1 ASP A  27      19.220  44.210 123.600  1.00  0.00           H
ATOM    404  HB2 ASP A  27      18.790  43.130 122.330  1.00  0.00           H
ATOM    405  CG  ASP A  27      17.130  44.330 123.120  1.00  0.00           C
ATOM    406  OD1 ASP A  27      16.190  44.100 122.300  1.00  0.00           O
ATOM    407  OD2 ASP A  27      16.790  44.560 124.300  1.00  0.00           O
ATOM    408  C   ASP A  27      18.010  45.100 120.390  1.00  0.00           C
ATOM    409  O   ASP A  27      18.210  44.300 119.500  1.00  0.00           O
ATOM    410  N   THR A  28      17.150  46.060 120.250  1.00  0.00           N
ATOM    411  H   THR A  28      17.030  46.700 121.020  1.00  0.00           H
ATOM    412  CA  THR A  28      16.360  46.350 119.050  1.00  0.00           C
ATOM    413  HA  THR A  28      15.670  45.530 118.900  1.00  0.00           H
ATOM    414  CB  THR A  28      15.580  47.670 119.140  1.00  0.00           C
ATOM    415  HB  THR A  28      16.260  48.500 118.920  1.00  0.00           H
ATOM    416  CG2 THR A  28      14.290  47.700 118.220  1.00  0.00           C
ATOM    417 1HG2 THR A  28      13.820  48.680 118.250  1.00  0.00           H
ATOM    418 2HG2 THR A  28      14.700  47.630 117.210  1.00  0.00           H
ATOM    419 3HG2 THR A  28      13.720  46.780 118.370  1.00  0.00           H
ATOM    420  OG1 THR A  28      15.210  47.880 120.460  1.00  0.00           O
ATOM    421  HG1 THR A  28      14.650  48.660 120.420  1.00  0.00           H
ATOM    422  C   THR A  28      17.290  46.440 117.820  1.00  0.00           C
ATOM    423  O   THR A  28      16.880  46.050 116.750  1.00  0.00           O
ATOM    424  N   GLU A  29      18.570  46.850 117.930  1.00  0.00           N
ATOM    425  H   GLU A  29      18.950  47.060 118.840  1.00  0.00           H
ATOM    426  CA  GLU A  29      19.540  47.040 116.810  1.00  0.00           C
ATOM    427  HA  GLU A  29      19.030  47.360 115.900  1.00  0.00           H
ATOM    428  CB  GLU A  29      20.620  48.060 117.260  1.00  0.00           C
ATOM    429  HB1 GLU A  29      21.380  47.490 117.810  1.00  0.00           H
ATOM    430  HB2 GLU A  29      20.230  48.860 117.890  1.00  0.00           H
ATOM    431  CG  GLU A  29      21.340  48.540 116.010  1.00  0.00           C
ATOM    432  HG1 GLU A  29      20.600  49.100 115.430  1.00  0.00           H
ATOM    433  HG2 GLU A  29      21.580  47.770 115.280  1.00  0.00           H
ATOM    434  CD  GLU A  29      22.630  49.310 116.360  1.00  0.00           C
ATOM    435  OE1 GLU A  29      22.470  50.440 116.920  1.00  0.00           O
ATOM    436  OE2 GLU A  29      23.730  48.850 116.010  1.00  0.00           O
ATOM    437  C   GLU A  29      20.080  45.680 116.540  1.00  0.00           C
ATOM    438  O   GLU A  29      20.400  45.270 115.420  1.00  0.00           O
ATOM    439  N   GLU A  30      20.370  44.890 117.550  1.00  0.00           N
ATOM    440  H   GLU A  30      20.140  45.190 118.490  1.00  0.00           H
ATOM    441  CA  GLU A  30      20.970  43.560 117.390  1.00  0.00           C
ATOM    442  HA  GLU A  30      21.890  43.720 116.820  1.00  0.00           H
ATOM    443  CB  GLU A  30      21.310  43.020 118.780  1.00  0.00           C
ATOM    444  HB1 GLU A  30      21.940  42.150 118.640  1.00  0.00           H
ATOM    445  HB2 GLU A  30      20.350  42.760 119.220  1.00  0.00           H
ATOM    446  CG  GLU A  30      22.110  44.130 119.530  1.00  0.00           C
ATOM    447  HG1 GLU A  30      21.490  44.970 119.840  1.00  0.00           H
ATOM    448  HG2 GLU A  30      22.950  44.450 118.900  1.00  0.00           H
ATOM    449  CD  GLU A  30      22.650  43.590 120.870  1.00  0.00           C
ATOM    450  OE1 GLU A  30      23.780  44.000 121.210  1.00  0.00           O
ATOM    451  OE2 GLU A  30      21.920  42.840 121.630  1.00  0.00           O
ATOM    452  C   GLU A  30      19.950  42.560 116.680  1.00  0.00           C
ATOM    453  O   GLU A  30      20.310  41.610 116.030  1.00  0.00           O
ATOM    454  N   ARG A  31      18.650  42.910 116.940  1.00  0.00           N
ATOM    455  H   ARG A  31      18.460  43.500 117.740  1.00  0.00           H
ATOM    456  CA  ARG A  31      17.530  42.210 116.260  1.00  0.00           C
ATOM    457  HA  ARG A  31      17.820  41.180 116.040  1.00  0.00           H
ATOM    458  CB  ARG A  31      16.360  42.250 117.280  1.00  0.00           C
ATOM    459  HB1 ARG A  31      16.270  43.290 117.590  1.00  0.00           H
ATOM    460  HB2 ARG A  31      16.620  41.630 118.140  1.00  0.00           H
ATOM    461  CG  ARG A  31      15.070  41.670 116.780  1.00  0.00           C
ATOM    462  HG1 ARG A  31      14.800  42.010 115.780  1.00  0.00           H
ATOM    463  HG2 ARG A  31      14.230  41.990 117.400  1.00  0.00           H
ATOM    464  CD  ARG A  31      14.960  40.160 116.790  1.00  0.00           C
ATOM    465  HD1 ARG A  31      15.400  39.760 117.710  1.00  0.00           H
ATOM    466  HD2 ARG A  31      15.620  39.810 116.010  1.00  0.00           H
ATOM    467  NE  ARG A  31      13.490  39.750 116.580  1.00  0.00           N
ATOM    468  HE  ARG A  31      12.780  40.360 116.940  1.00  0.00           H
ATOM    469  CZ  ARG A  31      13.040  38.670 116.000  1.00  0.00           C
ATOM    470  NH1 ARG A  31      13.700  37.860 115.240  1.00  0.00           N
ATOM    471 1HH1 ARG A  31      14.650  38.090 115.010  1.00  0.00           H
ATOM    472 2HH1 ARG A  31      13.220  37.120 114.750  1.00  0.00           H
ATOM    473  NH2 ARG A  31      11.760  38.400 116.220  1.00  0.00           N
ATOM    474 1HH2 ARG A  31      11.190  38.960 116.840  1.00  0.00           H
ATOM    475 2HH2 ARG A  31      11.360  37.660 115.660  1.00  0.00           H
ATOM    476  C   ARG A  31      17.280  42.780 114.880  1.00  0.00           C
ATOM    477  O   ARG A  31      16.870  42.110 113.990  1.00  0.00           O
ATOM    478  N   LEU A  32      17.570  44.050 114.630  1.00  0.00           N
ATOM    479  H   LEU A  32      17.890  44.610 115.420  1.00  0.00           H
ATOM    480  CA  LEU A  32      17.410  44.800 113.350  1.00  0.00           C
ATOM    481  HA  LEU A  32      16.450  44.640 112.870  1.00  0.00           H
ATOM    482  CB  LEU A  32      17.420  46.340 113.580  1.00  0.00           C
ATOM    483  HB1 LEU A  32      18.360  46.590 114.090  1.00  0.00           H
ATOM    484  HB2 LEU A  32      16.620  46.640 114.250  1.00  0.00           H
ATOM    485  CG  LEU A  32      17.300  47.210 112.360  1.00  0.00           C
ATOM    486  HG  LEU A  32      18.290  47.380 111.940  1.00  0.00           H
ATOM    487  CD1 LEU A  32      16.260  46.750 111.360  1.00  0.00           C
ATOM    488 1HD1 LEU A  32      16.490  45.730 111.040  1.00  0.00           H
ATOM    489 2HD1 LEU A  32      15.240  46.850 111.740  1.00  0.00           H
ATOM    490 3HD1 LEU A  32      16.270  47.400 110.480  1.00  0.00           H
ATOM    491  CD2 LEU A  32      16.930  48.640 112.810  1.00  0.00           C
ATOM    492 1HD2 LEU A  32      15.930  48.660 113.240  1.00  0.00           H
ATOM    493 2HD2 LEU A  32      17.760  48.930 113.450  1.00  0.00           H
ATOM    494 3HD2 LEU A  32      17.020  49.300 111.950  1.00  0.00           H
ATOM    495  C   LEU A  32      18.510  44.300 112.330  1.00  0.00           C
ATOM    496  O   LEU A  32      18.290  44.010 111.130  1.00  0.00           O
ATOM    497  N   VAL A  33      19.790  44.150 112.780  1.00  0.00           N
ATOM    498  H   VAL A  33      19.980  44.530 113.700  1.00  0.00           H
ATOM    499  CA  VAL A  33      20.920  43.640 111.930  1.00  0.00           C
ATOM    500  HA  VAL A  33      20.870  44.180 110.990  1.00  0.00           H
ATOM    501  CB  VAL A  33      22.330  43.890 112.470  1.00  0.00           C
ATOM    502  HB  VAL A  33      23.050  43.530 111.730  1.00  0.00           H
ATOM    503  CG1 VAL A  33      22.610  45.450 112.650  1.00  0.00           C
ATOM    504 1HG1 VAL A  33      21.870  45.980 113.250  1.00  0.00           H
ATOM    505 2HG1 VAL A  33      23.600  45.720 113.020  1.00  0.00           H
ATOM    506 3HG1 VAL A  33      22.540  45.950 111.680  1.00  0.00           H
ATOM    507  CG2 VAL A  33      22.590  43.150 113.790  1.00  0.00           C
ATOM    508 1HG2 VAL A  33      21.900  43.480 114.570  1.00  0.00           H
ATOM    509 2HG2 VAL A  33      22.660  42.070 113.670  1.00  0.00           H
ATOM    510 3HG2 VAL A  33      23.570  43.500 114.120  1.00  0.00           H
ATOM    511  C   VAL A  33      20.710  42.160 111.670  1.00  0.00           C
ATOM    512  O   VAL A  33      21.180  41.670 110.630  1.00  0.00           O
ATOM    513  N   GLU A  34      19.940  41.440 112.520  1.00  0.00           N
ATOM    514  H   GLU A  34      19.580  41.890 113.350  1.00  0.00           H
ATOM    515  CA  GLU A  34      19.460  40.120 112.180  1.00  0.00           C
ATOM    516  HA  GLU A  34      20.220  39.520 111.690  1.00  0.00           H
ATOM    517  CB  GLU A  34      19.090  39.490 113.470  1.00  0.00           C
ATOM    518  HB1 GLU A  34      18.450  40.160 114.040  1.00  0.00           H
ATOM    519  HB2 GLU A  34      20.030  39.300 114.000  1.00  0.00           H
ATOM    520  CG  GLU A  34      18.380  38.140 113.360  1.00  0.00           C
ATOM    521  HG1 GLU A  34      19.050  37.340 113.030  1.00  0.00           H
ATOM    522  HG2 GLU A  34      17.520  38.120 112.690  1.00  0.00           H
ATOM    523  CD  GLU A  34      17.860  37.630 114.710  1.00  0.00           C
ATOM    524  OE1 GLU A  34      18.690  37.360 115.650  1.00  0.00           O
ATOM    525  OE2 GLU A  34      16.590  37.530 114.930  1.00  0.00           O
ATOM    526  C   GLU A  34      18.300  40.140 111.210  1.00  0.00           C
ATOM    527  O   GLU A  34      18.270  39.410 110.220  1.00  0.00           O
ATOM    528  N   HIS A  35      17.360  41.140 111.340  1.00  0.00           N
ATOM    529  H   HIS A  35      17.570  41.820 112.050  1.00  0.00           H
ATOM    530  CA  HIS A  35      16.110  41.270 110.570  1.00  0.00           C
ATOM    531  HA  HIS A  35      15.510  40.360 110.580  1.00  0.00           H
ATOM    532  CB  HIS A  35      15.150  42.380 111.060  1.00  0.00           C
ATOM    533  HB1 HIS A  35      15.680  43.300 111.330  1.00  0.00           H
ATOM    534  HB2 HIS A  35      14.670  41.960 111.940  1.00  0.00           H
ATOM    535  CG  HIS A  35      14.070  42.830 110.160  1.00  0.00           C
ATOM    536  ND1 HIS A  35      12.830  42.270 109.890  1.00  0.00           N
ATOM    537  CE1 HIS A  35      12.220  43.080 108.950  1.00  0.00           C
ATOM    538  HE1 HIS A  35      11.180  43.070 108.660  1.00  0.00           H
ATOM    539  NE2 HIS A  35      13.080  44.050 108.600  1.00  0.00           N
ATOM    540  HE2 HIS A  35      12.990  44.720 107.840  1.00  0.00           H
ATOM    541  CD2 HIS A  35      14.290  43.840 109.270  1.00  0.00           C
ATOM    542  HD2 HIS A  35      15.230  44.350 109.150  1.00  0.00           H
ATOM    543  C   HIS A  35      16.500  41.560 109.060  1.00  0.00           C
ATOM    544  O   HIS A  35      15.910  40.950 108.190  1.00  0.00           O
ATOM    545  N   LEU A  36      17.490  42.500 108.860  1.00  0.00           N
ATOM    546  H   LEU A  36      17.990  42.720 109.710  1.00  0.00           H
ATOM    547  CA  LEU A  36      17.960  42.950 107.540  1.00  0.00           C
ATOM    548  HA  LEU A  36      17.150  43.180 106.840  1.00  0.00           H
ATOM    549  CB  LEU A  36      18.820  44.240 107.820  1.00  0.00           C
ATOM    550  HB1 LEU A  36      19.560  44.400 107.030  1.00  0.00           H
ATOM    551  HB2 LEU A  36      19.370  43.970 108.720  1.00  0.00           H
ATOM    552  CG  LEU A  36      17.890  45.530 107.960  1.00  0.00           C
ATOM    553  HG  LEU A  36      17.080  45.450 108.680  1.00  0.00           H
ATOM    554  CD1 LEU A  36      18.700  46.650 108.530  1.00  0.00           C
ATOM    555 1HD1 LEU A  36      19.670  46.830 108.070  1.00  0.00           H
ATOM    556 2HD1 LEU A  36      18.110  47.560 108.380  1.00  0.00           H
ATOM    557 3HD1 LEU A  36      18.880  46.380 109.570  1.00  0.00           H
ATOM    558  CD2 LEU A  36      17.340  45.840 106.600  1.00  0.00           C
ATOM    559 1HD2 LEU A  36      17.050  46.890 106.510  1.00  0.00           H
ATOM    560 2HD2 LEU A  36      18.070  45.620 105.820  1.00  0.00           H
ATOM    561 3HD2 LEU A  36      16.420  45.250 106.550  1.00  0.00           H
ATOM    562  C   LEU A  36      18.750  41.910 106.810  1.00  0.00           C
ATOM    563  O   LEU A  36      18.630  41.870 105.560  1.00  0.00           O
ATOM    564  N   LEU A  37      19.460  41.010 107.530  1.00  0.00           N
ATOM    565  H   LEU A  37      19.320  40.930 108.530  1.00  0.00           H
ATOM    566  CA  LEU A  37      20.320  40.040 106.950  1.00  0.00           C
ATOM    567  HA  LEU A  37      20.590  40.220 105.910  1.00  0.00           H
ATOM    568  CB  LEU A  37      21.660  39.970 107.660  1.00  0.00           C
ATOM    569  HB1 LEU A  37      22.320  39.200 107.270  1.00  0.00           H
ATOM    570  HB2 LEU A  37      21.440  39.640 108.680  1.00  0.00           H
ATOM    571  CG  LEU A  37      22.470  41.290 107.570  1.00  0.00           C
ATOM    572  HG  LEU A  37      21.960  42.180 107.910  1.00  0.00           H
ATOM    573  CD1 LEU A  37      23.780  41.120 108.420  1.00  0.00           C
ATOM    574 1HD1 LEU A  37      24.310  42.070 108.310  1.00  0.00           H
ATOM    575 2HD1 LEU A  37      23.680  40.890 109.480  1.00  0.00           H
ATOM    576 3HD1 LEU A  37      24.400  40.320 108.020  1.00  0.00           H
ATOM    577  CD2 LEU A  37      22.910  41.640 106.160  1.00  0.00           C
ATOM    578 1HD2 LEU A  37      22.020  41.990 105.640  1.00  0.00           H
ATOM    579 2HD2 LEU A  37      23.590  42.490 106.280  1.00  0.00           H
ATOM    580 3HD2 LEU A  37      23.300  40.830 105.540  1.00  0.00           H
ATOM    581  C   LEU A  37      19.690  38.620 106.870  1.00  0.00           C
ATOM    582  O   LEU A  37      20.430  37.690 106.500  1.00  0.00           O
ATOM    583  N   ASP A  38      18.390  38.450 107.110  1.00  0.00           N
ATOM    584  H   ASP A  38      17.890  39.330 107.150  1.00  0.00           H
ATOM    585  CA  ASP A  38      17.700  37.140 107.400  1.00  0.00           C
ATOM    586  HA  ASP A  38      18.300  36.530 108.080  1.00  0.00           H
ATOM    587  CB  ASP A  38      16.310  37.370 108.030  1.00  0.00           C
ATOM    588  HB1 ASP A  38      15.720  37.980 107.340  1.00  0.00           H
ATOM    589  HB2 ASP A  38      16.470  37.760 109.040  1.00  0.00           H
ATOM    590  CG  ASP A  38      15.480  36.090 108.290  1.00  0.00           C
ATOM    591  OD1 ASP A  38      14.970  35.570 107.280  1.00  0.00           O
ATOM    592  OD2 ASP A  38      15.480  35.560 109.430  1.00  0.00           O
ATOM    593  C   ASP A  38      17.470  36.420 106.080  1.00  0.00           C
ATOM    594  O   ASP A  38      17.140  36.950 105.050  1.00  0.00           O
ATOM    595  N   PRO A  39      17.740  35.100 106.080  1.00  0.00           N
ATOM    596  CD  PRO A  39      18.490  34.420 107.100  1.00  0.00           C
ATOM    597  HD1 PRO A  39      17.920  34.400 108.030  1.00  0.00           H
ATOM    598  HD2 PRO A  39      19.460  34.920 107.180  1.00  0.00           H
ATOM    599  CG  PRO A  39      18.780  33.020 106.600  1.00  0.00           C
ATOM    600  HG1 PRO A  39      18.610  32.300 107.410  1.00  0.00           H
ATOM    601  HG2 PRO A  39      19.770  32.890 106.170  1.00  0.00           H
ATOM    602  CB  PRO A  39      17.750  32.850 105.460  1.00  0.00           C
ATOM    603  HB1 PRO A  39      16.850  32.370 105.830  1.00  0.00           H
ATOM    604  HB2 PRO A  39      18.150  32.140 104.720  1.00  0.00           H
ATOM    605  CA  PRO A  39      17.490  34.200 104.880  1.00  0.00           C
ATOM    606  HA  PRO A  39      18.290  34.350 104.160  1.00  0.00           H
ATOM    607  C   PRO A  39      16.170  34.170 104.110  1.00  0.00           C
ATOM    608  O   PRO A  39      16.130  33.610 103.000  1.00  0.00           O
ATOM    609  N   SER A  40      15.100  34.710 104.650  1.00  0.00           N
ATOM    610  H   SER A  40      15.250  35.100 105.560  1.00  0.00           H
ATOM    611  CA  SER A  40      13.880  35.010 103.970  1.00  0.00           C
ATOM    612  HA  SER A  40      13.780  34.330 103.120  1.00  0.00           H
ATOM    613  CB  SER A  40      12.620  35.100 104.810  1.00  0.00           C
ATOM    614  HB1 SER A  40      12.530  34.130 105.310  1.00  0.00           H
ATOM    615  HB2 SER A  40      11.740  35.360 104.230  1.00  0.00           H
ATOM    616  OG  SER A  40      12.780  36.170 105.840  1.00  0.00           O
ATOM    617  HG  SER A  40      13.570  35.960 106.350  1.00  0.00           H
ATOM    618  C   SER A  40      13.900  36.290 103.160  1.00  0.00           C
ATOM    619  O   SER A  40      13.050  36.510 102.310  1.00  0.00           O
ATOM    620  N   ARG A  41      14.890  37.160 103.380  1.00  0.00           N
ATOM    621  H   ARG A  41      15.660  36.930 103.990  1.00  0.00           H
ATOM    622  CA  ARG A  41      14.880  38.560 102.980  1.00  0.00           C
ATOM    623  HA  ARG A  41      14.090  38.730 102.250  1.00  0.00           H
ATOM    624  CB  ARG A  41      15.000  39.560 104.150  1.00  0.00           C
ATOM    625  HB1 ARG A  41      15.890  39.360 104.750  1.00  0.00           H
ATOM    626  HB2 ARG A  41      14.090  39.400 104.730  1.00  0.00           H
ATOM    627  CG  ARG A  41      15.140  41.030 103.740  1.00  0.00           C
ATOM    628  HG1 ARG A  41      14.440  41.210 102.920  1.00  0.00           H
ATOM    629  HG2 ARG A  41      16.130  41.060 103.290  1.00  0.00           H
ATOM    630  CD  ARG A  41      14.920  41.960 104.980  1.00  0.00           C
ATOM    631  HD1 ARG A  41      15.400  42.930 104.850  1.00  0.00           H
ATOM    632  HD2 ARG A  41      15.390  41.470 105.830  1.00  0.00           H
ATOM    633  NE  ARG A  41      13.480  42.230 105.280  1.00  0.00           N
ATOM    634  HE  ARG A  41      13.120  41.750 106.090  1.00  0.00           H
ATOM    635  CZ  ARG A  41      12.640  42.950 104.530  1.00  0.00           C
ATOM    636  NH1 ARG A  41      12.970  43.550 103.440  1.00  0.00           N
ATOM    637 1HH1 ARG A  41      13.880  43.290 103.090  1.00  0.00           H
ATOM    638 2HH1 ARG A  41      12.440  44.350 103.120  1.00  0.00           H
ATOM    639  NH2 ARG A  41      11.390  43.090 104.950  1.00  0.00           N
ATOM    640 1HH2 ARG A  41      11.090  42.510 105.720  1.00  0.00           H
ATOM    641 2HH2 ARG A  41      10.740  43.660 104.430  1.00  0.00           H
ATOM    642  C   ARG A  41      16.020  38.790 101.980  1.00  0.00           C
ATOM    643  O   ARG A  41      15.890  39.300 100.920  1.00  0.00           O
ATOM    644  N   TYR A  42      17.250  38.340 102.390  1.00  0.00           N
ATOM    645  H   TYR A  42      17.340  37.770 103.210  1.00  0.00           H
ATOM    646  CA  TYR A  42      18.530  38.420 101.730  1.00  0.00           C
ATOM    647  HA  TYR A  42      18.300  38.990 100.830  1.00  0.00           H
ATOM    648  CB  TYR A  42      19.410  39.310 102.700  1.00  0.00           C
ATOM    649  HB1 TYR A  42      19.950  38.640 103.380  1.00  0.00           H
ATOM    650  HB2 TYR A  42      18.750  39.790 103.420  1.00  0.00           H
ATOM    651  CG  TYR A  42      20.140  40.400 101.920  1.00  0.00           C
ATOM    652  CD1 TYR A  42      19.360  41.540 101.590  1.00  0.00           C
ATOM    653  HD1 TYR A  42      18.370  41.640 102.020  1.00  0.00           H
ATOM    654  CE1 TYR A  42      20.000  42.620 100.930  1.00  0.00           C
ATOM    655  HE1 TYR A  42      19.420  43.490 100.660  1.00  0.00           H
ATOM    656  CZ  TYR A  42      21.370  42.560 100.530  1.00  0.00           C
ATOM    657  OH  TYR A  42      21.980  43.630  99.990  1.00  0.00           O
ATOM    658  HH  TYR A  42      21.400  44.330  99.680  1.00  0.00           H
ATOM    659  CE2 TYR A  42      22.090  41.310 100.740  1.00  0.00           C
ATOM    660  HE2 TYR A  42      23.070  41.150 100.310  1.00  0.00           H
ATOM    661  CD2 TYR A  42      21.490  40.240 101.410  1.00  0.00           C
ATOM    662  HD2 TYR A  42      22.020  39.320 101.620  1.00  0.00           H
ATOM    663  C   TYR A  42      18.940  37.010 101.370  1.00  0.00           C
ATOM    664  O   TYR A  42      18.610  36.030 102.080  1.00  0.00           O
ATOM    665  N   ASN A  43      19.880  36.830 100.380  1.00  0.00           N
ATOM    666  H   ASN A  43      19.990  37.640  99.790  1.00  0.00           H
ATOM    667  CA  ASN A  43      20.660  35.610 100.070  1.00  0.00           C
ATOM    668  HA  ASN A  43      20.660  35.050 101.000  1.00  0.00           H
ATOM    669  CB  ASN A  43      19.850  34.720  99.040  1.00  0.00           C
ATOM    670  HB1 ASN A  43      18.870  34.500  99.450  1.00  0.00           H
ATOM    671  HB2 ASN A  43      20.460  33.820  98.920  1.00  0.00           H
ATOM    672  CG  ASN A  43      19.740  35.250  97.580  1.00  0.00           C
ATOM    673  OD1 ASN A  43      20.260  36.250  97.230  1.00  0.00           O
ATOM    674  ND2 ASN A  43      19.180  34.510  96.680  1.00  0.00           N
ATOM    675 1HD2 ASN A  43      18.780  33.630  96.990  1.00  0.00           H
ATOM    676 2HD2 ASN A  43      19.060  34.870  95.740  1.00  0.00           H
ATOM    677  C   ASN A  43      22.050  35.890  99.590  1.00  0.00           C
ATOM    678  O   ASN A  43      22.890  34.910  99.450  1.00  0.00           O
ATOM    679  N   LYS A  44      22.310  37.180  99.280  1.00  0.00           N
ATOM    680  H   LYS A  44      21.540  37.830  99.320  1.00  0.00           H
ATOM    681  CA  LYS A  44      23.470  37.890  98.800  1.00  0.00           C
ATOM    682  HA  LYS A  44      23.160  38.910  98.560  1.00  0.00           H
ATOM    683  CB  LYS A  44      24.560  37.940  99.890  1.00  0.00           C
ATOM    684  HB1 LYS A  44      24.990  36.940  99.910  1.00  0.00           H
ATOM    685  HB2 LYS A  44      24.050  37.980 100.850  1.00  0.00           H
ATOM    686  CG  LYS A  44      25.640  39.030  99.850  1.00  0.00           C
ATOM    687  HG1 LYS A  44      25.110  39.940 100.110  1.00  0.00           H
ATOM    688  HG2 LYS A  44      25.930  39.240  98.820  1.00  0.00           H
ATOM    689  CD  LYS A  44      26.730  38.880 100.870  1.00  0.00           C
ATOM    690  HD1 LYS A  44      26.260  38.620 101.820  1.00  0.00           H
ATOM    691  HD2 LYS A  44      27.270  39.820 100.870  1.00  0.00           H
ATOM    692  CE  LYS A  44      27.710  37.720 100.580  1.00  0.00           C
ATOM    693  HE1 LYS A  44      27.970  37.870  99.530  1.00  0.00           H
ATOM    694  HE2 LYS A  44      27.110  36.820 100.580  1.00  0.00           H
ATOM    695  NZ  LYS A  44      28.890  37.620 101.490  1.00  0.00           N
ATOM    696  HZ1 LYS A  44      28.560  37.440 102.420  1.00  0.00           H
ATOM    697  HZ2 LYS A  44      29.480  36.840 101.260  1.00  0.00           H
ATOM    698  HZ3 LYS A  44      29.440  38.460 101.480  1.00  0.00           H
ATOM    699  C   LYS A  44      24.080  37.320  97.490  1.00  0.00           C
ATOM    700  O   LYS A  44      25.290  37.310  97.240  1.00  0.00           O
ATOM    701  N   LEU A  45      23.180  36.840  96.580  1.00  0.00           N
ATOM    702  H   LEU A  45      22.230  36.730  96.890  1.00  0.00           H
ATOM    703  CA  LEU A  45      23.530  36.300  95.310  1.00  0.00           C
ATOM    704  HA  LEU A  45      24.620  36.240  95.240  1.00  0.00           H
ATOM    705  CB  LEU A  45      22.970  34.920  95.180  1.00  0.00           C
ATOM    706  HB1 LEU A  45      23.520  34.420  94.380  1.00  0.00           H
ATOM    707  HB2 LEU A  45      21.910  34.940  94.940  1.00  0.00           H
ATOM    708  CG  LEU A  45      23.230  33.940  96.400  1.00  0.00           C
ATOM    709  HG  LEU A  45      22.700  34.410  97.240  1.00  0.00           H
ATOM    710  CD1 LEU A  45      22.550  32.610  96.160  1.00  0.00           C
ATOM    711 1HD1 LEU A  45      21.560  32.850  95.770  1.00  0.00           H
ATOM    712 2HD1 LEU A  45      23.120  32.060  95.400  1.00  0.00           H
ATOM    713 3HD1 LEU A  45      22.510  32.180  97.160  1.00  0.00           H
ATOM    714  CD2 LEU A  45      24.630  33.710  96.910  1.00  0.00           C
ATOM    715 1HD2 LEU A  45      25.140  34.630  97.200  1.00  0.00           H
ATOM    716 2HD2 LEU A  45      24.590  33.060  97.780  1.00  0.00           H
ATOM    717 3HD2 LEU A  45      25.230  33.300  96.100  1.00  0.00           H
ATOM    718  C   LEU A  45      23.150  37.050  94.020  1.00  0.00           C
ATOM    719  O   LEU A  45      23.550  36.650  92.950  1.00  0.00           O
ATOM    720  N   ILE A  46      22.400  38.130  94.190  1.00  0.00           N
ATOM    721  H   ILE A  46      22.490  38.600  95.080  1.00  0.00           H
ATOM    722  CA  ILE A  46      21.770  38.860  93.140  1.00  0.00           C
ATOM    723  HA  ILE A  46      22.270  38.700  92.180  1.00  0.00           H
ATOM    724  CB  ILE A  46      20.260  38.420  93.070  1.00  0.00           C
ATOM    725  HB  ILE A  46      20.270  37.340  92.880  1.00  0.00           H
ATOM    726  CG2 ILE A  46      19.490  38.680  94.410  1.00  0.00           C
ATOM    727 1HG2 ILE A  46      19.520  39.760  94.550  1.00  0.00           H
ATOM    728 2HG2 ILE A  46      18.430  38.440  94.330  1.00  0.00           H
ATOM    729 3HG2 ILE A  46      19.930  38.100  95.230  1.00  0.00           H
ATOM    730  CG1 ILE A  46      19.460  39.130  91.940  1.00  0.00           C
ATOM    731 1HG1 ILE A  46      19.400  40.190  92.160  1.00  0.00           H
ATOM    732 2HG1 ILE A  46      18.490  38.640  92.020  1.00  0.00           H
ATOM    733  CD  ILE A  46      19.990  38.910  90.510  1.00  0.00           C
ATOM    734  HD1 ILE A  46      20.990  39.270  90.250  1.00  0.00           H
ATOM    735  HD2 ILE A  46      19.900  37.850  90.280  1.00  0.00           H
ATOM    736  HD3 ILE A  46      19.240  39.390  89.890  1.00  0.00           H
ATOM    737  C   ILE A  46      21.860  40.440  93.450  1.00  0.00           C
ATOM    738  O   ILE A  46      21.800  40.870  94.640  1.00  0.00           O
ATOM    739  N   ARG A  47      21.730  41.270  92.390  1.00  0.00           N
ATOM    740  H   ARG A  47      21.830  40.870  91.470  1.00  0.00           H
ATOM    741  CA  ARG A  47      21.590  42.730  92.450  1.00  0.00           C
ATOM    742  HA  ARG A  47      22.240  43.020  93.280  1.00  0.00           H
ATOM    743  CB  ARG A  47      22.180  43.410  91.210  1.00  0.00           C
ATOM    744  HB1 ARG A  47      23.140  42.980  90.910  1.00  0.00           H
ATOM    745  HB2 ARG A  47      22.400  44.470  91.300  1.00  0.00           H
ATOM    746  CG  ARG A  47      21.120  43.260  90.020  1.00  0.00           C
ATOM    747  HG1 ARG A  47      20.110  43.500  90.340  1.00  0.00           H
ATOM    748  HG2 ARG A  47      21.220  42.210  89.760  1.00  0.00           H
ATOM    749  CD  ARG A  47      21.550  44.300  88.920  1.00  0.00           C
ATOM    750  HD1 ARG A  47      22.590  44.240  88.600  1.00  0.00           H
ATOM    751  HD2 ARG A  47      21.410  45.350  89.150  1.00  0.00           H
ATOM    752  NE  ARG A  47      20.680  44.180  87.740  1.00  0.00           N
ATOM    753  HE  ARG A  47      21.000  43.640  86.950  1.00  0.00           H
ATOM    754  CZ  ARG A  47      19.710  45.000  87.450  1.00  0.00           C
ATOM    755  NH1 ARG A  47      19.030  45.660  88.370  1.00  0.00           N
ATOM    756 1HH1 ARG A  47      19.140  45.540  89.370  1.00  0.00           H
ATOM    757 2HH1 ARG A  47      18.210  46.170  88.090  1.00  0.00           H
ATOM    758  NH2 ARG A  47      19.280  45.060  86.240  1.00  0.00           N
ATOM    759 1HH2 ARG A  47      19.610  44.410  85.540  1.00  0.00           H
ATOM    760 2HH2 ARG A  47      18.390  45.450  85.960  1.00  0.00           H
ATOM    761  C   ARG A  47      20.200  43.290  92.800  1.00  0.00           C
ATOM    762  O   ARG A  47      19.250  42.600  92.590  1.00  0.00           O
ATOM    763  N   PRO A  48      20.170  44.530  93.360  1.00  0.00           N
ATOM    764  CD  PRO A  48      21.350  45.320  93.890  1.00  0.00           C
ATOM    765  HD1 PRO A  48      21.940  45.790  93.100  1.00  0.00           H
ATOM    766  HD2 PRO A  48      22.040  44.730  94.490  1.00  0.00           H
ATOM    767  CG  PRO A  48      20.770  46.390  94.780  1.00  0.00           C
ATOM    768  HG1 PRO A  48      21.360  47.310  94.670  1.00  0.00           H
ATOM    769  HG2 PRO A  48      20.920  46.080  95.810  1.00  0.00           H
ATOM    770  CB  PRO A  48      19.320  46.540  94.470  1.00  0.00           C
ATOM    771  HB1 PRO A  48      19.080  47.490  93.990  1.00  0.00           H
ATOM    772  HB2 PRO A  48      18.660  46.450  95.340  1.00  0.00           H
ATOM    773  CA  PRO A  48      18.980  45.280  93.610  1.00  0.00           C
ATOM    774  HA  PRO A  48      18.250  44.630  94.100  1.00  0.00           H
ATOM    775  C   PRO A  48      18.250  45.680  92.290  1.00  0.00           C
ATOM    776  O   PRO A  48      18.800  45.770  91.150  1.00  0.00           O
ATOM    777  N   ALA A  49      16.950  45.730  92.320  1.00  0.00           N
ATOM    778  H   ALA A  49      16.520  45.450  93.190  1.00  0.00           H
ATOM    779  CA  ALA A  49      16.170  46.360  91.220  1.00  0.00           C
ATOM    780  HA  ALA A  49      16.770  47.160  90.780  1.00  0.00           H
ATOM    781  CB  ALA A  49      15.900  45.250  90.180  1.00  0.00           C
ATOM    782  HB1 ALA A  49      15.450  44.470  90.780  1.00  0.00           H
ATOM    783  HB2 ALA A  49      15.220  45.590  89.400  1.00  0.00           H
ATOM    784  HB3 ALA A  49      16.800  44.900  89.670  1.00  0.00           H
ATOM    785  C   ALA A  49      14.800  46.860  91.790  1.00  0.00           C
ATOM    786  O   ALA A  49      14.320  46.180  92.700  1.00  0.00           O
ATOM    787  N   THR A  50      14.220  47.990  91.360  1.00  0.00           N
ATOM    788  H   THR A  50      14.690  48.480  90.600  1.00  0.00           H
ATOM    789  CA  THR A  50      12.980  48.520  91.810  1.00  0.00           C
ATOM    790  HA  THR A  50      12.920  48.450  92.900  1.00  0.00           H
ATOM    791  CB  THR A  50      12.900  50.010  91.390  1.00  0.00           C
ATOM    792  HB  THR A  50      11.950  50.310  91.840  1.00  0.00           H
ATOM    793  CG2 THR A  50      14.130  50.850  91.890  1.00  0.00           C
ATOM    794 1HG2 THR A  50      15.010  50.670  91.280  1.00  0.00           H
ATOM    795 2HG2 THR A  50      13.830  51.900  91.880  1.00  0.00           H
ATOM    796 3HG2 THR A  50      14.320  50.720  92.950  1.00  0.00           H
ATOM    797  OG1 THR A  50      12.810  50.170  89.950  1.00  0.00           O
ATOM    798  HG1 THR A  50      13.750  50.250  89.770  1.00  0.00           H
ATOM    799  C   THR A  50      11.750  47.700  91.360  1.00  0.00           C
ATOM    800  O   THR A  50      10.960  47.330  92.190  1.00  0.00           O
ATOM    801  N   ASN A  51      11.670  47.330  90.100  1.00  0.00           N
ATOM    802  H   ASN A  51      12.360  47.610  89.420  1.00  0.00           H
ATOM    803  CA  ASN A  51      10.630  46.430  89.620  1.00  0.00           C
ATOM    804  HA  ASN A  51      10.390  45.790  90.480  1.00  0.00           H
ATOM    805  CB  ASN A  51       9.390  47.240  89.180  1.00  0.00           C
ATOM    806  HB1 ASN A  51       8.640  46.530  88.840  1.00  0.00           H
ATOM    807  HB2 ASN A  51       9.650  47.980  88.430  1.00  0.00           H
ATOM    808  CG  ASN A  51       8.720  47.800  90.370  1.00  0.00           C
ATOM    809  OD1 ASN A  51       8.990  48.830  90.840  1.00  0.00           O
ATOM    810  ND2 ASN A  51       7.840  47.080  90.910  1.00  0.00           N
ATOM    811 1HD2 ASN A  51       7.760  46.120  90.600  1.00  0.00           H
ATOM    812 2HD2 ASN A  51       7.360  47.420  91.730  1.00  0.00           H
ATOM    813  C   ASN A  51      11.250  45.690  88.410  1.00  0.00           C
ATOM    814  O   ASN A  51      12.010  46.240  87.650  1.00  0.00           O
ATOM    815  N   GLY A  52      10.780  44.420  88.250  1.00  0.00           N
ATOM    816  H   GLY A  52       9.960  44.180  88.780  1.00  0.00           H
ATOM    817  CA  GLY A  52      11.310  43.490  87.190  1.00  0.00           C
ATOM    818  HA1 GLY A  52      10.810  43.800  86.260  1.00  0.00           H
ATOM    819  HA2 GLY A  52      10.940  42.540  87.580  1.00  0.00           H
ATOM    820  C   GLY A  52      12.840  43.540  87.060  1.00  0.00           C
ATOM    821  O   GLY A  52      13.600  43.280  88.050  1.00  0.00           O
ATOM    822  N   SER A  53      13.340  43.840  85.880  1.00  0.00           N
ATOM    823  H   SER A  53      12.630  43.870  85.170  1.00  0.00           H
ATOM    824  CA  SER A  53      14.750  43.760  85.520  1.00  0.00           C
ATOM    825  HA  SER A  53      15.230  43.260  86.370  1.00  0.00           H
ATOM    826  CB  SER A  53      15.000  42.940  84.200  1.00  0.00           C
ATOM    827  HB1 SER A  53      16.070  42.830  84.030  1.00  0.00           H
ATOM    828  HB2 SER A  53      14.470  43.440  83.390  1.00  0.00           H
ATOM    829  OG  SER A  53      14.380  41.680  84.250  1.00  0.00           O
ATOM    830  HG  SER A  53      14.080  41.390  83.390  1.00  0.00           H
ATOM    831  C   SER A  53      15.430  45.110  85.340  1.00  0.00           C
ATOM    832  O   SER A  53      16.570  45.210  84.730  1.00  0.00           O
ATOM    833  N   GLU A  54      14.790  46.220  85.740  1.00  0.00           N
ATOM    834  H   GLU A  54      13.990  46.070  86.340  1.00  0.00           H
ATOM    835  CA  GLU A  54      15.240  47.600  85.620  1.00  0.00           C
ATOM    836  HA  GLU A  54      15.420  47.660  84.550  1.00  0.00           H
ATOM    837  CB  GLU A  54      14.030  48.460  86.100  1.00  0.00           C
ATOM    838  HB1 GLU A  54      14.210  49.520  86.300  1.00  0.00           H
ATOM    839  HB2 GLU A  54      13.780  48.170  87.110  1.00  0.00           H
ATOM    840  CG  GLU A  54      12.700  48.270  85.300  1.00  0.00           C
ATOM    841  HG1 GLU A  54      11.870  48.570  85.940  1.00  0.00           H
ATOM    842  HG2 GLU A  54      12.630  47.220  85.000  1.00  0.00           H
ATOM    843  CD  GLU A  54      12.730  49.240  84.050  1.00  0.00           C
ATOM    844  OE1 GLU A  54      13.040  50.430  84.150  1.00  0.00           O
ATOM    845  OE2 GLU A  54      12.670  48.620  82.930  1.00  0.00           O
ATOM    846  C   GLU A  54      16.570  47.880  86.370  1.00  0.00           C
ATOM    847  O   GLU A  54      16.790  47.540  87.540  1.00  0.00           O
ATOM    848  N   LEU A  55      17.460  48.530  85.680  1.00  0.00           N
ATOM    849  H   LEU A  55      17.130  48.800  84.770  1.00  0.00           H
ATOM    850  CA  LEU A  55      18.800  48.850  86.170  1.00  0.00           C
ATOM    851  HA  LEU A  55      19.090  47.900  86.620  1.00  0.00           H
ATOM    852  CB  LEU A  55      19.740  49.080  84.940  1.00  0.00           C
ATOM    853  HB1 LEU A  55      19.650  48.160  84.360  1.00  0.00           H
ATOM    854  HB2 LEU A  55      20.780  49.190  85.230  1.00  0.00           H
ATOM    855  CG  LEU A  55      19.520  50.330  84.110  1.00  0.00           C
ATOM    856  HG  LEU A  55      18.540  50.220  83.630  1.00  0.00           H
ATOM    857  CD1 LEU A  55      19.820  51.660  84.810  1.00  0.00           C
ATOM    858 1HD1 LEU A  55      19.060  51.850  85.570  1.00  0.00           H
ATOM    859 2HD1 LEU A  55      20.760  51.640  85.350  1.00  0.00           H
ATOM    860 3HD1 LEU A  55      19.750  52.460  84.070  1.00  0.00           H
ATOM    861  CD2 LEU A  55      20.480  50.120  82.910  1.00  0.00           C
ATOM    862 1HD2 LEU A  55      21.470  49.910  83.310  1.00  0.00           H
ATOM    863 2HD2 LEU A  55      20.100  49.330  82.270  1.00  0.00           H
ATOM    864 3HD2 LEU A  55      20.580  51.020  82.300  1.00  0.00           H
ATOM    865  C   LEU A  55      18.750  49.880  87.340  1.00  0.00           C
ATOM    866  O   LEU A  55      17.860  50.740  87.440  1.00  0.00           O
ATOM    867  N   VAL A  56      19.810  49.830  88.100  1.00  0.00           N
ATOM    868  H   VAL A  56      20.530  49.260  87.670  1.00  0.00           H
ATOM    869  CA  VAL A  56      20.130  50.610  89.340  1.00  0.00           C
ATOM    870  HA  VAL A  56      19.280  51.250  89.580  1.00  0.00           H
ATOM    871  CB  VAL A  56      20.360  49.660  90.560  1.00  0.00           C
ATOM    872  HB  VAL A  56      20.530  50.360  91.380  1.00  0.00           H
ATOM    873  CG1 VAL A  56      19.090  48.760  90.780  1.00  0.00           C
ATOM    874 1HG1 VAL A  56      18.160  49.330  90.680  1.00  0.00           H
ATOM    875 2HG1 VAL A  56      19.020  47.940  90.070  1.00  0.00           H
ATOM    876 3HG1 VAL A  56      19.120  48.360  91.790  1.00  0.00           H
ATOM    877  CG2 VAL A  56      21.590  48.730  90.380  1.00  0.00           C
ATOM    878 1HG2 VAL A  56      21.470  48.190  89.440  1.00  0.00           H
ATOM    879 2HG2 VAL A  56      22.570  49.210  90.330  1.00  0.00           H
ATOM    880 3HG2 VAL A  56      21.550  48.020  91.200  1.00  0.00           H
ATOM    881  C   VAL A  56      21.300  51.590  89.160  1.00  0.00           C
ATOM    882  O   VAL A  56      22.290  51.270  88.580  1.00  0.00           O
ATOM    883  N   THR A  57      21.090  52.810  89.740  1.00  0.00           N
ATOM    884  H   THR A  57      20.180  53.000  90.140  1.00  0.00           H
ATOM    885  CA  THR A  57      22.090  53.930  89.540  1.00  0.00           C
ATOM    886  HA  THR A  57      22.790  53.680  88.740  1.00  0.00           H
ATOM    887  CB  THR A  57      21.440  55.230  89.000  1.00  0.00           C
ATOM    888  HB  THR A  57      20.790  55.650  89.780  1.00  0.00           H
ATOM    889  CG2 THR A  57      22.450  56.330  88.610  1.00  0.00           C
ATOM    890 1HG2 THR A  57      23.330  56.520  89.230  1.00  0.00           H
ATOM    891 2HG2 THR A  57      22.840  56.100  87.620  1.00  0.00           H
ATOM    892 3HG2 THR A  57      22.020  57.330  88.530  1.00  0.00           H
ATOM    893  OG1 THR A  57      20.590  55.210  87.880  1.00  0.00           O
ATOM    894  HG1 THR A  57      20.100  56.030  87.990  1.00  0.00           H
ATOM    895  C   THR A  57      22.980  54.090  90.710  1.00  0.00           C
ATOM    896  O   THR A  57      22.450  54.070  91.800  1.00  0.00           O
ATOM    897  N   VAL A  58      24.260  54.310  90.600  1.00  0.00           N
ATOM    898  H   VAL A  58      24.470  54.400  89.610  1.00  0.00           H
ATOM    899  CA  VAL A  58      25.210  54.630  91.770  1.00  0.00           C
ATOM    900  HA  VAL A  58      24.680  54.620  92.730  1.00  0.00           H
ATOM    901  CB  VAL A  58      26.310  53.650  91.940  1.00  0.00           C
ATOM    902  HB  VAL A  58      26.800  53.510  90.970  1.00  0.00           H
ATOM    903  CG1 VAL A  58      27.410  54.040  93.010  1.00  0.00           C
ATOM    904 1HG1 VAL A  58      27.000  53.910  94.010  1.00  0.00           H
ATOM    905 2HG1 VAL A  58      28.340  53.510  92.810  1.00  0.00           H
ATOM    906 3HG1 VAL A  58      27.770  55.060  92.880  1.00  0.00           H
ATOM    907  CG2 VAL A  58      25.790  52.220  92.280  1.00  0.00           C
ATOM    908 1HG2 VAL A  58      26.050  51.480  91.520  1.00  0.00           H
ATOM    909 2HG2 VAL A  58      26.390  51.830  93.100  1.00  0.00           H
ATOM    910 3HG2 VAL A  58      24.720  52.150  92.450  1.00  0.00           H
ATOM    911  C   VAL A  58      25.750  56.030  91.720  1.00  0.00           C
ATOM    912  O   VAL A  58      26.180  56.370  90.630  1.00  0.00           O
ATOM    913  N   GLN A  59      25.620  56.830  92.760  1.00  0.00           N
ATOM    914  H   GLN A  59      25.190  56.510  93.610  1.00  0.00           H
ATOM    915  CA  GLN A  59      26.000  58.230  92.690  1.00  0.00           C
ATOM    916  HA  GLN A  59      25.870  58.640  91.690  1.00  0.00           H
ATOM    917  CB  GLN A  59      24.930  58.990  93.580  1.00  0.00           C
ATOM    918  HB1 GLN A  59      24.940  58.650  94.620  1.00  0.00           H
ATOM    919  HB2 GLN A  59      23.970  59.000  93.070  1.00  0.00           H
ATOM    920  CG  GLN A  59      25.340  60.410  93.650  1.00  0.00           C
ATOM    921  HG1 GLN A  59      25.550  60.930  92.720  1.00  0.00           H
ATOM    922  HG2 GLN A  59      26.180  60.610  94.320  1.00  0.00           H
ATOM    923  CD  GLN A  59      24.180  61.160  94.330  1.00  0.00           C
ATOM    924  OE1 GLN A  59      23.370  61.900  93.750  1.00  0.00           O
ATOM    925  NE2 GLN A  59      24.150  61.130  95.660  1.00  0.00           N
ATOM    926 1HE2 GLN A  59      24.860  60.680  96.210  1.00  0.00           H
ATOM    927 2HE2 GLN A  59      23.350  61.480  96.160  1.00  0.00           H
ATOM    928  C   GLN A  59      27.410  58.210  93.280  1.00  0.00           C
ATOM    929  O   GLN A  59      27.560  57.710  94.410  1.00  0.00           O
ATOM    930  N   LEU A  60      28.340  58.740  92.520  1.00  0.00           N
ATOM    931  H   LEU A  60      27.990  59.160  91.670  1.00  0.00           H
ATOM    932  CA  LEU A  60      29.750  58.890  92.900  1.00  0.00           C
ATOM    933  HA  LEU A  60      29.940  58.320  93.810  1.00  0.00           H
ATOM    934  CB  LEU A  60      30.580  58.270  91.820  1.00  0.00           C
ATOM    935  HB1 LEU A  60      31.600  58.550  92.060  1.00  0.00           H
ATOM    936  HB2 LEU A  60      30.280  58.710  90.870  1.00  0.00           H
ATOM    937  CG  LEU A  60      30.480  56.780  91.670  1.00  0.00           C
ATOM    938  HG  LEU A  60      29.450  56.610  91.380  1.00  0.00           H
ATOM    939  CD1 LEU A  60      31.410  56.220  90.600  1.00  0.00           C
ATOM    940 1HD1 LEU A  60      32.440  56.260  90.940  1.00  0.00           H
ATOM    941 2HD1 LEU A  60      31.040  55.210  90.410  1.00  0.00           H
ATOM    942 3HD1 LEU A  60      31.310  56.760  89.660  1.00  0.00           H
ATOM    943  CD2 LEU A  60      30.750  56.000  92.890  1.00  0.00           C
ATOM    944 1HD2 LEU A  60      31.690  56.290  93.370  1.00  0.00           H
ATOM    945 2HD2 LEU A  60      29.930  56.220  93.570  1.00  0.00           H
ATOM    946 3HD2 LEU A  60      30.730  54.940  92.680  1.00  0.00           H
ATOM    947  C   LEU A  60      30.190  60.360  93.090  1.00  0.00           C
ATOM    948  O   LEU A  60      29.940  61.260  92.260  1.00  0.00           O
ATOM    949  N   MET A  61      30.930  60.570  94.190  1.00  0.00           N
ATOM    950  H   MET A  61      31.020  59.810  94.840  1.00  0.00           H
ATOM    951  CA  MET A  61      31.500  61.820  94.590  1.00  0.00           C
ATOM    952  HA  MET A  61      31.580  62.440  93.700  1.00  0.00           H
ATOM    953  CB  MET A  61      30.540  62.520  95.530  1.00  0.00           C
ATOM    954  HB1 MET A  61      30.370  61.910  96.410  1.00  0.00           H
ATOM    955  HB2 MET A  61      29.630  62.610  94.950  1.00  0.00           H
ATOM    956  CG  MET A  61      31.070  63.890  96.070  1.00  0.00           C
ATOM    957  HG1 MET A  61      32.040  63.690  96.530  1.00  0.00           H
ATOM    958  HG2 MET A  61      30.340  64.140  96.830  1.00  0.00           H
ATOM    959  SD  MET A  61      31.120  65.230  94.810  1.00  0.00           S
ATOM    960  CE  MET A  61      32.000  66.500  95.780  1.00  0.00           C
ATOM    961  HE1 MET A  61      32.290  67.340  95.150  1.00  0.00           H
ATOM    962  HE2 MET A  61      31.380  66.890  96.590  1.00  0.00           H
ATOM    963  HE3 MET A  61      32.920  66.180  96.270  1.00  0.00           H
ATOM    964  C   MET A  61      32.880  61.760  95.300  1.00  0.00           C
ATOM    965  O   MET A  61      33.060  61.090  96.340  1.00  0.00           O
ATOM    966  N   VAL A  62      33.880  62.450  94.740  1.00  0.00           N
ATOM    967  H   VAL A  62      33.820  62.840  93.810  1.00  0.00           H
ATOM    968  CA  VAL A  62      35.280  62.440  95.280  1.00  0.00           C
ATOM    969  HA  VAL A  62      35.540  61.590  95.910  1.00  0.00           H
ATOM    970  CB  VAL A  62      36.370  62.370  94.170  1.00  0.00           C
ATOM    971  HB  VAL A  62      36.040  63.110  93.440  1.00  0.00           H
ATOM    972  CG1 VAL A  62      37.820  62.770  94.500  1.00  0.00           C
ATOM    973 1HG1 VAL A  62      38.170  62.230  95.370  1.00  0.00           H
ATOM    974 2HG1 VAL A  62      38.470  62.620  93.640  1.00  0.00           H
ATOM    975 3HG1 VAL A  62      37.770  63.820  94.800  1.00  0.00           H
ATOM    976  CG2 VAL A  62      36.390  61.010  93.430  1.00  0.00           C
ATOM    977 1HG2 VAL A  62      37.120  61.080  92.630  1.00  0.00           H
ATOM    978 2HG2 VAL A  62      36.620  60.200  94.120  1.00  0.00           H
ATOM    979 3HG2 VAL A  62      35.430  60.800  92.950  1.00  0.00           H
ATOM    980  C   VAL A  62      35.520  63.710  96.160  1.00  0.00           C
ATOM    981  O   VAL A  62      35.050  64.800  95.790  1.00  0.00           O
ATOM    982  N   SER A  63      36.440  63.550  97.110  1.00  0.00           N
ATOM    983  H   SER A  63      36.850  62.630  97.200  1.00  0.00           H
ATOM    984  CA  SER A  63      37.210  64.540  97.820  1.00  0.00           C
ATOM    985  HA  SER A  63      37.070  65.420  97.200  1.00  0.00           H
ATOM    986  CB  SER A  63      36.600  64.780  99.220  1.00  0.00           C
ATOM    987  HB1 SER A  63      36.750  63.910  99.870  1.00  0.00           H
ATOM    988  HB2 SER A  63      35.530  64.960  99.140  1.00  0.00           H
ATOM    989  OG  SER A  63      37.200  65.870  99.830  1.00  0.00           O
ATOM    990  HG  SER A  63      37.400  65.630 100.740  1.00  0.00           H
ATOM    991  C   SER A  63      38.690  64.230  97.990  1.00  0.00           C
ATOM    992  O   SER A  63      39.010  63.070  98.130  1.00  0.00           O
ATOM    993  N   LEU A  64      39.550  65.240  98.020  1.00  0.00           N
ATOM    994  H   LEU A  64      39.170  66.170  98.050  1.00  0.00           H
ATOM    995  CA  LEU A  64      40.950  65.050  98.200  1.00  0.00           C
ATOM    996  HA  LEU A  64      41.150  64.000  98.000  1.00  0.00           H
ATOM    997  CB  LEU A  64      41.690  65.870  97.160  1.00  0.00           C
ATOM    998  HB1 LEU A  64      41.670  66.940  97.350  1.00  0.00           H
ATOM    999  HB2 LEU A  64      41.350  65.630  96.150  1.00  0.00           H
ATOM   1000  CG  LEU A  64      43.210  65.640  97.130  1.00  0.00           C
ATOM   1001  HG  LEU A  64      43.680  65.870  98.090  1.00  0.00           H
ATOM   1002  CD1 LEU A  64      43.550  64.220  96.800  1.00  0.00           C
ATOM   1003 1HD1 LEU A  64      44.620  64.110  96.620  1.00  0.00           H
ATOM   1004 2HD1 LEU A  64      43.150  63.690  97.670  1.00  0.00           H
ATOM   1005 3HD1 LEU A  64      43.060  63.940  95.870  1.00  0.00           H
ATOM   1006  CD2 LEU A  64      43.970  66.640  96.200  1.00  0.00           C
ATOM   1007 1HD2 LEU A  64      43.600  66.570  95.180  1.00  0.00           H
ATOM   1008 2HD2 LEU A  64      43.710  67.660  96.490  1.00  0.00           H
ATOM   1009 3HD2 LEU A  64      45.050  66.500  96.180  1.00  0.00           H
ATOM   1010  C   LEU A  64      41.440  65.380  99.640  1.00  0.00           C
ATOM   1011  O   LEU A  64      41.750  66.550  99.980  1.00  0.00           O
ATOM   1012  N   ALA A  65      41.730  64.290 100.410  1.00  0.00           N
ATOM   1013  H   ALA A  65      41.880  63.440  99.890  1.00  0.00           H
ATOM   1014  CA  ALA A  65      42.220  64.460 101.790  1.00  0.00           C
ATOM   1015  HA  ALA A  65      41.560  65.230 102.190  1.00  0.00           H
ATOM   1016  CB  ALA A  65      42.000  63.130 102.580  1.00  0.00           C
ATOM   1017  HB1 ALA A  65      42.810  62.480 102.240  1.00  0.00           H
ATOM   1018  HB2 ALA A  65      42.050  63.330 103.650  1.00  0.00           H
ATOM   1019  HB3 ALA A  65      41.050  62.750 102.200  1.00  0.00           H
ATOM   1020  C   ALA A  65      43.660  64.890 101.680  1.00  0.00           C
ATOM   1021  O   ALA A  65      44.060  65.810 102.370  1.00  0.00           O
ATOM   1022  N   GLN A  66      44.560  64.290 100.880  1.00  0.00           N
ATOM   1023  H   GLN A  66      44.210  63.420 100.500  1.00  0.00           H
ATOM   1024  CA  GLN A  66      46.030  64.440 100.960  1.00  0.00           C
ATOM   1025  HA  GLN A  66      46.240  65.500 101.130  1.00  0.00           H
ATOM   1026  CB  GLN A  66      46.450  63.740 102.230  1.00  0.00           C
ATOM   1027  HB1 GLN A  66      46.380  62.650 102.160  1.00  0.00           H
ATOM   1028  HB2 GLN A  66      45.700  64.070 102.940  1.00  0.00           H
ATOM   1029  CG  GLN A  66      47.850  64.130 102.760  1.00  0.00           C
ATOM   1030  HG1 GLN A  66      47.770  65.100 103.250  1.00  0.00           H
ATOM   1031  HG2 GLN A  66      48.600  64.240 101.980  1.00  0.00           H
ATOM   1032  CD  GLN A  66      48.410  63.220 103.820  1.00  0.00           C
ATOM   1033  OE1 GLN A  66      47.780  62.260 104.250  1.00  0.00           O
ATOM   1034  NE2 GLN A  66      49.590  63.520 104.310  1.00  0.00           N
ATOM   1035 1HE2 GLN A  66      50.130  64.270 103.900  1.00  0.00           H
ATOM   1036 2HE2 GLN A  66      49.870  62.870 105.030  1.00  0.00           H
ATOM   1037  C   GLN A  66      46.700  63.930  99.670  1.00  0.00           C
ATOM   1038  O   GLN A  66      46.400  62.850  99.210  1.00  0.00           O
ATOM   1039  N   LEU A  67      47.600  64.680  99.110  1.00  0.00           N
ATOM   1040  H   LEU A  67      47.820  65.550  99.570  1.00  0.00           H
ATOM   1041  CA  LEU A  67      48.610  64.220  98.150  1.00  0.00           C
ATOM   1042  HA  LEU A  67      48.270  63.350  97.590  1.00  0.00           H
ATOM   1043  CB  LEU A  67      48.860  65.400  97.180  1.00  0.00           C
ATOM   1044  HB1 LEU A  67      49.070  66.260  97.830  1.00  0.00           H
ATOM   1045  HB2 LEU A  67      47.900  65.750  96.810  1.00  0.00           H
ATOM   1046  CG  LEU A  67      49.930  65.290  96.100  1.00  0.00           C
ATOM   1047  HG  LEU A  67      50.870  65.280  96.660  1.00  0.00           H
ATOM   1048  CD1 LEU A  67      49.890  63.980  95.400  1.00  0.00           C
ATOM   1049 1HD1 LEU A  67      50.730  63.950  94.710  1.00  0.00           H
ATOM   1050 2HD1 LEU A  67      49.970  63.160  96.100  1.00  0.00           H
ATOM   1051 3HD1 LEU A  67      48.920  64.020  94.910  1.00  0.00           H
ATOM   1052  CD2 LEU A  67      49.900  66.630  95.330  1.00  0.00           C
ATOM   1053 1HD2 LEU A  67      48.990  66.660  94.740  1.00  0.00           H
ATOM   1054 2HD2 LEU A  67      49.970  67.420  96.080  1.00  0.00           H
ATOM   1055 3HD2 LEU A  67      50.760  66.540  94.660  1.00  0.00           H
ATOM   1056  C   LEU A  67      49.810  63.830  98.920  1.00  0.00           C
ATOM   1057  O   LEU A  67      50.410  64.670  99.630  1.00  0.00           O
ATOM   1058  N   ILE A  68      50.260  62.570  98.790  1.00  0.00           N
ATOM   1059  H   ILE A  68      49.810  62.040  98.060  1.00  0.00           H
ATOM   1060  CA  ILE A  68      51.380  62.030  99.550  1.00  0.00           C
ATOM   1061  HA  ILE A  68      51.510  62.590 100.480  1.00  0.00           H
ATOM   1062  CB  ILE A  68      51.040  60.560  99.910  1.00  0.00           C
ATOM   1063  HB  ILE A  68      50.840  60.100  98.950  1.00  0.00           H
ATOM   1064  CG2 ILE A  68      52.140  59.870 100.680  1.00  0.00           C
ATOM   1065 1HG2 ILE A  68      51.720  58.860 100.740  1.00  0.00           H
ATOM   1066 2HG2 ILE A  68      53.100  59.880 100.160  1.00  0.00           H
ATOM   1067 3HG2 ILE A  68      52.260  60.370 101.640  1.00  0.00           H
ATOM   1068  CG1 ILE A  68      49.670  60.560 100.720  1.00  0.00           C
ATOM   1069 1HG1 ILE A  68      48.960  60.940  99.990  1.00  0.00           H
ATOM   1070 2HG1 ILE A  68      49.750  61.240 101.570  1.00  0.00           H
ATOM   1071  CD  ILE A  68      49.140  59.160 101.090  1.00  0.00           C
ATOM   1072  HD1 ILE A  68      49.290  58.420 100.310  1.00  0.00           H
ATOM   1073  HD2 ILE A  68      49.800  58.770 101.860  1.00  0.00           H
ATOM   1074  HD3 ILE A  68      48.110  59.190 101.460  1.00  0.00           H
ATOM   1075  C   ILE A  68      52.660  62.180  98.680  1.00  0.00           C
ATOM   1076  O   ILE A  68      53.580  62.870  99.100  1.00  0.00           O
ATOM   1077  N   SER A  69      52.650  61.630  97.480  1.00  0.00           N
ATOM   1078  H   SER A  69      51.750  61.250  97.220  1.00  0.00           H
ATOM   1079  CA  SER A  69      53.860  61.310  96.730  1.00  0.00           C
ATOM   1080  HA  SER A  69      54.740  61.860  97.050  1.00  0.00           H
ATOM   1081  CB  SER A  69      54.230  59.800  96.710  1.00  0.00           C
ATOM   1082  HB1 SER A  69      55.150  59.670  96.140  1.00  0.00           H
ATOM   1083  HB2 SER A  69      53.440  59.190  96.270  1.00  0.00           H
ATOM   1084  OG  SER A  69      54.510  59.340  98.020  1.00  0.00           O
ATOM   1085  HG  SER A  69      54.690  58.400  97.920  1.00  0.00           H
ATOM   1086  C   SER A  69      53.660  61.620  95.230  1.00  0.00           C
ATOM   1087  O   SER A  69      52.670  61.190  94.620  1.00  0.00           O
ATOM   1088  N   VAL A  70      54.650  62.280  94.560  1.00  0.00           N
ATOM   1089  H   VAL A  70      55.510  62.270  95.090  1.00  0.00           H
ATOM   1090  CA  VAL A  70      54.750  62.450  93.090  1.00  0.00           C
ATOM   1091  HA  VAL A  70      53.970  61.870  92.610  1.00  0.00           H
ATOM   1092  CB  VAL A  70      54.530  63.920  92.660  1.00  0.00           C
ATOM   1093  HB  VAL A  70      55.350  64.560  92.990  1.00  0.00           H
ATOM   1094  CG1 VAL A  70      54.670  64.220  91.140  1.00  0.00           C
ATOM   1095 1HG1 VAL A  70      55.660  63.890  90.830  1.00  0.00           H
ATOM   1096 2HG1 VAL A  70      53.900  63.590  90.690  1.00  0.00           H
ATOM   1097 3HG1 VAL A  70      54.480  65.290  91.050  1.00  0.00           H
ATOM   1098  CG2 VAL A  70      53.190  64.520  93.140  1.00  0.00           C
ATOM   1099 1HG2 VAL A  70      53.330  65.600  93.130  1.00  0.00           H
ATOM   1100 2HG2 VAL A  70      52.350  64.200  92.520  1.00  0.00           H
ATOM   1101 3HG2 VAL A  70      53.040  64.210  94.170  1.00  0.00           H
ATOM   1102  C   VAL A  70      56.020  61.890  92.570  1.00  0.00           C
ATOM   1103  O   VAL A  70      57.050  62.260  93.050  1.00  0.00           O
ATOM   1104  N   HIS A  71      55.980  60.980  91.570  1.00  0.00           N
ATOM   1105  H   HIS A  71      55.140  60.730  91.070  1.00  0.00           H
ATOM   1106  CA  HIS A  71      57.100  60.070  91.130  1.00  0.00           C
ATOM   1107  HA  HIS A  71      58.010  60.370  91.650  1.00  0.00           H
ATOM   1108  CB  HIS A  71      56.800  58.600  91.490  1.00  0.00           C
ATOM   1109  HB1 HIS A  71      55.880  58.370  90.950  1.00  0.00           H
ATOM   1110  HB2 HIS A  71      56.610  58.640  92.560  1.00  0.00           H
ATOM   1111  CG  HIS A  71      57.890  57.530  91.290  1.00  0.00           C
ATOM   1112  ND1 HIS A  71      59.190  57.840  90.760  1.00  0.00           N
ATOM   1113  CE1 HIS A  71      59.810  56.620  90.860  1.00  0.00           C
ATOM   1114  HE1 HIS A  71      60.750  56.440  90.360  1.00  0.00           H
ATOM   1115  NE2 HIS A  71      59.030  55.640  91.270  1.00  0.00           N
ATOM   1116  HE2 HIS A  71      59.330  54.680  91.390  1.00  0.00           H
ATOM   1117  CD2 HIS A  71      57.780  56.210  91.580  1.00  0.00           C
ATOM   1118  HD2 HIS A  71      56.880  55.720  91.940  1.00  0.00           H
ATOM   1119  C   HIS A  71      57.310  60.170  89.570  1.00  0.00           C
ATOM   1120  O   HIS A  71      56.870  59.320  88.820  1.00  0.00           O
ATOM   1121  N   GLU A  72      58.020  61.250  89.180  1.00  0.00           N
ATOM   1122  H   GLU A  72      58.460  61.870  89.840  1.00  0.00           H
ATOM   1123  CA  GLU A  72      58.300  61.710  87.800  1.00  0.00           C
ATOM   1124  HA  GLU A  72      57.320  61.760  87.310  1.00  0.00           H
ATOM   1125  CB  GLU A  72      59.000  63.010  87.800  1.00  0.00           C
ATOM   1126  HB1 GLU A  72      59.120  63.310  86.750  1.00  0.00           H
ATOM   1127  HB2 GLU A  72      59.940  63.020  88.360  1.00  0.00           H
ATOM   1128  CG  GLU A  72      58.190  64.170  88.330  1.00  0.00           C
ATOM   1129  HG1 GLU A  72      57.730  63.980  89.310  1.00  0.00           H
ATOM   1130  HG2 GLU A  72      57.390  64.460  87.650  1.00  0.00           H
ATOM   1131  CD  GLU A  72      59.010  65.480  88.510  1.00  0.00           C
ATOM   1132  OE1 GLU A  72      59.030  66.400  87.680  1.00  0.00           O
ATOM   1133  OE2 GLU A  72      59.730  65.560  89.560  1.00  0.00           O
ATOM   1134  C   GLU A  72      59.010  60.740  86.940  1.00  0.00           C
ATOM   1135  O   GLU A  72      58.550  60.570  85.810  1.00  0.00           O
ATOM   1136  N   ARG A  73      59.980  59.980  87.460  1.00  0.00           N
ATOM   1137  H   ARG A  73      60.240  60.160  88.420  1.00  0.00           H
ATOM   1138  CA  ARG A  73      60.660  58.950  86.670  1.00  0.00           C
ATOM   1139  HA  ARG A  73      60.990  59.330  85.710  1.00  0.00           H
ATOM   1140  CB  ARG A  73      61.890  58.490  87.470  1.00  0.00           C
ATOM   1141  HB1 ARG A  73      61.600  58.340  88.510  1.00  0.00           H
ATOM   1142  HB2 ARG A  73      62.670  59.240  87.600  1.00  0.00           H
ATOM   1143  CG  ARG A  73      62.760  57.250  87.030  1.00  0.00           C
ATOM   1144  HG1 ARG A  73      62.080  56.400  87.040  1.00  0.00           H
ATOM   1145  HG2 ARG A  73      63.540  57.000  87.750  1.00  0.00           H
ATOM   1146  CD  ARG A  73      63.510  57.520  85.710  1.00  0.00           C
ATOM   1147  HD1 ARG A  73      64.470  57.000  85.770  1.00  0.00           H
ATOM   1148  HD2 ARG A  73      63.610  58.600  85.610  1.00  0.00           H
ATOM   1149  NE  ARG A  73      62.830  57.040  84.440  1.00  0.00           N
ATOM   1150  HE  ARG A  73      61.820  57.020  84.480  1.00  0.00           H
ATOM   1151  CZ  ARG A  73      63.380  56.640  83.290  1.00  0.00           C
ATOM   1152  NH1 ARG A  73      64.670  56.320  83.160  1.00  0.00           N
ATOM   1153 1HH1 ARG A  73      65.340  56.490  83.900  1.00  0.00           H
ATOM   1154 2HH1 ARG A  73      65.050  56.070  82.270  1.00  0.00           H
ATOM   1155  NH2 ARG A  73      62.570  56.430  82.230  1.00  0.00           N
ATOM   1156 1HH2 ARG A  73      61.590  56.670  82.220  1.00  0.00           H
ATOM   1157 2HH2 ARG A  73      63.020  56.100  81.390  1.00  0.00           H
ATOM   1158  C   ARG A  73      59.820  57.800  86.170  1.00  0.00           C
ATOM   1159  O   ARG A  73      60.130  57.160  85.150  1.00  0.00           O
ATOM   1160  N   GLU A  74      58.730  57.440  86.910  1.00  0.00           N
ATOM   1161  H   GLU A  74      58.530  57.870  87.800  1.00  0.00           H
ATOM   1162  CA  GLU A  74      57.870  56.420  86.500  1.00  0.00           C
ATOM   1163  HA  GLU A  74      58.160  55.830  85.620  1.00  0.00           H
ATOM   1164  CB  GLU A  74      57.680  55.410  87.620  1.00  0.00           C
ATOM   1165  HB1 GLU A  74      56.850  54.730  87.440  1.00  0.00           H
ATOM   1166  HB2 GLU A  74      57.550  55.860  88.610  1.00  0.00           H
ATOM   1167  CG  GLU A  74      58.890  54.520  87.740  1.00  0.00           C
ATOM   1168  HG1 GLU A  74      59.810  55.010  88.060  1.00  0.00           H
ATOM   1169  HG2 GLU A  74      59.100  54.110  86.750  1.00  0.00           H
ATOM   1170  CD  GLU A  74      58.600  53.350  88.680  1.00  0.00           C
ATOM   1171  OE1 GLU A  74      57.630  52.640  88.530  1.00  0.00           O
ATOM   1172  OE2 GLU A  74      59.380  53.220  89.680  1.00  0.00           O
ATOM   1173  C   GLU A  74      56.500  56.910  85.960  1.00  0.00           C
ATOM   1174  O   GLU A  74      55.660  56.150  85.670  1.00  0.00           O
ATOM   1175  N   GLN A  75      56.330  58.280  85.930  1.00  0.00           N
ATOM   1176  H   GLN A  75      57.190  58.740  86.200  1.00  0.00           H
ATOM   1177  CA  GLN A  75      55.120  59.060  85.740  1.00  0.00           C
ATOM   1178  HA  GLN A  75      55.450  60.050  86.060  1.00  0.00           H
ATOM   1179  CB  GLN A  75      54.740  59.180  84.210  1.00  0.00           C
ATOM   1180  HB1 GLN A  75      53.840  59.800  84.180  1.00  0.00           H
ATOM   1181  HB2 GLN A  75      54.440  58.210  83.830  1.00  0.00           H
ATOM   1182  CG  GLN A  75      55.780  59.850  83.390  1.00  0.00           C
ATOM   1183  HG1 GLN A  75      56.140  60.770  83.840  1.00  0.00           H
ATOM   1184  HG2 GLN A  75      55.260  60.160  82.480  1.00  0.00           H
ATOM   1185  CD  GLN A  75      56.900  58.830  83.020  1.00  0.00           C
ATOM   1186  OE1 GLN A  75      56.710  57.910  82.220  1.00  0.00           O
ATOM   1187  NE2 GLN A  75      58.090  58.920  83.510  1.00  0.00           N
ATOM   1188 1HE2 GLN A  75      58.410  59.730  84.020  1.00  0.00           H
ATOM   1189 2HE2 GLN A  75      58.730  58.190  83.240  1.00  0.00           H
ATOM   1190  C   GLN A  75      53.950  58.690  86.620  1.00  0.00           C
ATOM   1191  O   GLN A  75      52.800  58.660  86.220  1.00  0.00           O
ATOM   1192  N   ILE A  76      54.220  58.340  87.930  1.00  0.00           N
ATOM   1193  H   ILE A  76      55.160  58.420  88.280  1.00  0.00           H
ATOM   1194  CA  ILE A  76      53.220  57.890  88.940  1.00  0.00           C
ATOM   1195  HA  ILE A  76      52.230  57.840  88.500  1.00  0.00           H
ATOM   1196  CB  ILE A  76      53.660  56.470  89.460  1.00  0.00           C
ATOM   1197  HB  ILE A  76      54.630  56.520  89.950  1.00  0.00           H
ATOM   1198  CG2 ILE A  76      52.730  55.980  90.530  1.00  0.00           C
ATOM   1199 1HG2 ILE A  76      52.810  54.890  90.610  1.00  0.00           H
ATOM   1200 2HG2 ILE A  76      53.020  56.490  91.440  1.00  0.00           H
ATOM   1201 3HG2 ILE A  76      51.700  56.210  90.270  1.00  0.00           H
ATOM   1202  CG1 ILE A  76      53.870  55.440  88.350  1.00  0.00           C
ATOM   1203 1HG1 ILE A  76      54.300  54.520  88.760  1.00  0.00           H
ATOM   1204 2HG1 ILE A  76      54.680  55.870  87.750  1.00  0.00           H
ATOM   1205  CD  ILE A  76      52.770  55.210  87.260  1.00  0.00           C
ATOM   1206  HD1 ILE A  76      52.590  56.110  86.680  1.00  0.00           H
ATOM   1207  HD2 ILE A  76      52.980  54.360  86.610  1.00  0.00           H
ATOM   1208  HD3 ILE A  76      51.900  54.890  87.840  1.00  0.00           H
ATOM   1209  C   ILE A  76      52.950  58.940  90.050  1.00  0.00           C
ATOM   1210  O   ILE A  76      53.810  59.820  90.350  1.00  0.00           O
ATOM   1211  N   MET A  77      51.770  58.770  90.800  1.00  0.00           N
ATOM   1212  H   MET A  77      51.180  58.020  90.480  1.00  0.00           H
ATOM   1213  CA  MET A  77      51.320  59.570  92.000  1.00  0.00           C
ATOM   1214  HA  MET A  77      52.180  60.080  92.420  1.00  0.00           H
ATOM   1215  CB  MET A  77      50.350  60.630  91.440  1.00  0.00           C
ATOM   1216  HB1 MET A  77      49.550  60.200  90.830  1.00  0.00           H
ATOM   1217  HB2 MET A  77      50.920  61.320  90.820  1.00  0.00           H
ATOM   1218  CG  MET A  77      49.740  61.470  92.520  1.00  0.00           C
ATOM   1219  HG1 MET A  77      50.480  61.810  93.240  1.00  0.00           H
ATOM   1220  HG2 MET A  77      49.160  60.840  93.200  1.00  0.00           H
ATOM   1221  SD  MET A  77      48.750  62.820  92.030  1.00  0.00           S
ATOM   1222  CE  MET A  77      47.090  62.030  91.710  1.00  0.00           C
ATOM   1223  HE1 MET A  77      47.140  61.340  90.870  1.00  0.00           H
ATOM   1224  HE2 MET A  77      46.830  61.460  92.600  1.00  0.00           H
ATOM   1225  HE3 MET A  77      46.310  62.780  91.590  1.00  0.00           H
ATOM   1226  C   MET A  77      50.630  58.650  93.040  1.00  0.00           C
ATOM   1227  O   MET A  77      50.060  57.660  92.640  1.00  0.00           O
ATOM   1228  N   THR A  78      50.650  59.130  94.310  1.00  0.00           N
ATOM   1229  H   THR A  78      51.180  59.960  94.530  1.00  0.00           H
ATOM   1230  CA  THR A  78      49.910  58.450  95.400  1.00  0.00           C
ATOM   1231  HA  THR A  78      49.140  57.760  95.050  1.00  0.00           H
ATOM   1232  CB  THR A  78      50.810  57.670  96.350  1.00  0.00           C
ATOM   1233  HB  THR A  78      51.390  58.420  96.890  1.00  0.00           H
ATOM   1234  CG2 THR A  78      50.040  56.890  97.370  1.00  0.00           C
ATOM   1235 1HG2 THR A  78      50.720  56.340  98.030  1.00  0.00           H
ATOM   1236 2HG2 THR A  78      49.610  57.640  98.030  1.00  0.00           H
ATOM   1237 3HG2 THR A  78      49.310  56.220  96.910  1.00  0.00           H
ATOM   1238  OG1 THR A  78      51.660  56.870  95.640  1.00  0.00           O
ATOM   1239  HG1 THR A  78      52.320  56.560  96.270  1.00  0.00           H
ATOM   1240  C   THR A  78      49.170  59.510  96.270  1.00  0.00           C
ATOM   1241  O   THR A  78      49.820  60.560  96.550  1.00  0.00           O
ATOM   1242  N   THR A  79      47.850  59.290  96.470  1.00  0.00           N
ATOM   1243  H   THR A  79      47.530  58.340  96.340  1.00  0.00           H
ATOM   1244  CA  THR A  79      46.980  60.140  97.240  1.00  0.00           C
ATOM   1245  HA  THR A  79      47.620  60.870  97.730  1.00  0.00           H
ATOM   1246  CB  THR A  79      46.110  60.890  96.290  1.00  0.00           C
ATOM   1247  HB  THR A  79      45.290  61.410  96.790  1.00  0.00           H
ATOM   1248  CG2 THR A  79      46.860  61.980  95.430  1.00  0.00           C
ATOM   1249 1HG2 THR A  79      47.050  62.870  96.030  1.00  0.00           H
ATOM   1250 2HG2 THR A  79      47.780  61.600  94.980  1.00  0.00           H
ATOM   1251 3HG2 THR A  79      46.240  62.290  94.590  1.00  0.00           H
ATOM   1252  OG1 THR A  79      45.460  60.160  95.200  1.00  0.00           O
ATOM   1253  HG1 THR A  79      46.200  59.700  94.800  1.00  0.00           H
ATOM   1254  C   THR A  79      46.090  59.490  98.260  1.00  0.00           C
ATOM   1255  O   THR A  79      45.830  58.330  98.020  1.00  0.00           O
ATOM   1256  N   ASN A  80      45.570  60.250  99.250  1.00  0.00           N
ATOM   1257  H   ASN A  80      45.820  61.220  99.330  1.00  0.00           H
ATOM   1258  CA  ASN A  80      44.540  59.790 100.160  1.00  0.00           C
ATOM   1259  HA  ASN A  80      44.220  58.760 100.000  1.00  0.00           H
ATOM   1260  CB  ASN A  80      44.870  60.120 101.610  1.00  0.00           C
ATOM   1261  HB1 ASN A  80      44.920  61.190 101.800  1.00  0.00           H
ATOM   1262  HB2 ASN A  80      45.840  59.780 101.950  1.00  0.00           H
ATOM   1263  CG  ASN A  80      43.860  59.580 102.560  1.00  0.00           C
ATOM   1264  OD1 ASN A  80      42.670  59.640 102.320  1.00  0.00           O
ATOM   1265  ND2 ASN A  80      44.230  59.040 103.690  1.00  0.00           N
ATOM   1266 1HD2 ASN A  80      45.230  58.870 103.700  1.00  0.00           H
ATOM   1267 2HD2 ASN A  80      43.660  59.070 104.520  1.00  0.00           H
ATOM   1268  C   ASN A  80      43.270  60.560  99.720  1.00  0.00           C
ATOM   1269  O   ASN A  80      43.240  61.760  99.490  1.00  0.00           O
ATOM   1270  N   VAL A  81      42.160  59.830  99.400  1.00  0.00           N
ATOM   1271  H   VAL A  81      42.190  58.870  99.720  1.00  0.00           H
ATOM   1272  CA  VAL A  81      40.970  60.240  98.600  1.00  0.00           C
ATOM   1273  HA  VAL A  81      40.950  61.320  98.450  1.00  0.00           H
ATOM   1274  CB  VAL A  81      41.090  59.600  97.130  1.00  0.00           C
ATOM   1275  HB  VAL A  81      40.960  58.520  97.100  1.00  0.00           H
ATOM   1276  CG1 VAL A  81      39.990  60.260  96.210  1.00  0.00           C
ATOM   1277 1HG1 VAL A  81      39.000  60.200  96.650  1.00  0.00           H
ATOM   1278 2HG1 VAL A  81      40.180  61.330  96.150  1.00  0.00           H
ATOM   1279 3HG1 VAL A  81      39.970  59.910  95.170  1.00  0.00           H
ATOM   1280  CG2 VAL A  81      42.310  59.950  96.280  1.00  0.00           C
ATOM   1281 1HG2 VAL A  81      43.250  59.650  96.740  1.00  0.00           H
ATOM   1282 2HG2 VAL A  81      42.290  59.370  95.360  1.00  0.00           H
ATOM   1283 3HG2 VAL A  81      42.420  61.010  96.030  1.00  0.00           H
ATOM   1284  C   VAL A  81      39.730  59.660  99.250  1.00  0.00           C
ATOM   1285  O   VAL A  81      39.790  58.670  99.990  1.00  0.00           O
ATOM   1286  N   TRP A  82      38.600  60.340  99.190  1.00  0.00           N
ATOM   1287  H   TRP A  82      38.640  61.160  98.600  1.00  0.00           H
ATOM   1288  CA  TRP A  82      37.320  59.980  99.760  1.00  0.00           C
ATOM   1289  HA  TRP A  82      37.300  59.010 100.250  1.00  0.00           H
ATOM   1290  CB  TRP A  82      36.800  61.000 100.810  1.00  0.00           C
ATOM   1291  HB1 TRP A  82      35.790  60.660 101.020  1.00  0.00           H
ATOM   1292  HB2 TRP A  82      36.750  61.970 100.310  1.00  0.00           H
ATOM   1293  CG  TRP A  82      37.540  61.140 102.110  1.00  0.00           C
ATOM   1294  CD1 TRP A  82      38.890  61.110 102.320  1.00  0.00           C
ATOM   1295  HD1 TRP A  82      39.590  60.940 101.510  1.00  0.00           H
ATOM   1296  NE1 TRP A  82      39.120  61.170 103.700  1.00  0.00           N
ATOM   1297  HE1 TRP A  82      40.050  61.330 104.060  1.00  0.00           H
ATOM   1298  CE2 TRP A  82      38.000  61.430 104.390  1.00  0.00           C
ATOM   1299  CZ2 TRP A  82      37.790  61.640 105.730  1.00  0.00           C
ATOM   1300  HZ2 TRP A  82      38.660  61.650 106.380  1.00  0.00           H
ATOM   1301  CH2 TRP A  82      36.510  61.700 106.210  1.00  0.00           C
ATOM   1302  HH2 TRP A  82      36.390  61.830 107.280  1.00  0.00           H
ATOM   1303  CZ3 TRP A  82      35.440  61.520 105.360  1.00  0.00           C
ATOM   1304  HZ3 TRP A  82      34.470  61.590 105.830  1.00  0.00           H
ATOM   1305  CE3 TRP A  82      35.660  61.390 103.930  1.00  0.00           C
ATOM   1306  HE3 TRP A  82      34.820  61.430 103.250  1.00  0.00           H
ATOM   1307  CD2 TRP A  82      36.980  61.320 103.410  1.00  0.00           C
ATOM   1308  C   TRP A  82      36.250  59.830  98.680  1.00  0.00           C
ATOM   1309  O   TRP A  82      35.690  60.790  98.170  1.00  0.00           O
ATOM   1310  N   LEU A  83      35.940  58.610  98.150  1.00  0.00           N
ATOM   1311  H   LEU A  83      36.550  57.870  98.460  1.00  0.00           H
ATOM   1312  CA  LEU A  83      34.980  58.270  97.140  1.00  0.00           C
ATOM   1313  HA  LEU A  83      34.690  59.220  96.690  1.00  0.00           H
ATOM   1314  CB  LEU A  83      35.680  57.590  95.940  1.00  0.00           C
ATOM   1315  HB1 LEU A  83      36.170  56.650  96.220  1.00  0.00           H
ATOM   1316  HB2 LEU A  83      36.470  58.210  95.500  1.00  0.00           H
ATOM   1317  CG  LEU A  83      34.650  57.200  94.790  1.00  0.00           C
ATOM   1318  HG  LEU A  83      33.990  56.380  95.050  1.00  0.00           H
ATOM   1319  CD1 LEU A  83      33.900  58.480  94.310  1.00  0.00           C
ATOM   1320 1HD1 LEU A  83      34.520  59.380  94.370  1.00  0.00           H
ATOM   1321 2HD1 LEU A  83      33.670  58.380  93.250  1.00  0.00           H
ATOM   1322 3HD1 LEU A  83      33.000  58.630  94.900  1.00  0.00           H
ATOM   1323  CD2 LEU A  83      35.400  56.700  93.610  1.00  0.00           C
ATOM   1324 1HD2 LEU A  83      36.240  56.050  93.880  1.00  0.00           H
ATOM   1325 2HD2 LEU A  83      34.690  56.270  92.900  1.00  0.00           H
ATOM   1326 3HD2 LEU A  83      35.880  57.530  93.090  1.00  0.00           H
ATOM   1327  C   LEU A  83      33.800  57.560  97.740  1.00  0.00           C
ATOM   1328  O   LEU A  83      33.850  56.390  98.090  1.00  0.00           O
ATOM   1329  N   THR A  84      32.760  58.340  97.950  1.00  0.00           N
ATOM   1330  H   THR A  84      32.770  59.330  97.720  1.00  0.00           H
ATOM   1331  CA  THR A  84      31.430  57.790  98.300  1.00  0.00           C
ATOM   1332  HA  THR A  84      31.550  57.010  99.060  1.00  0.00           H
ATOM   1333  CB  THR A  84      30.520  58.930  98.910  1.00  0.00           C
ATOM   1334  HB  THR A  84      29.510  58.540  98.940  1.00  0.00           H
ATOM   1335  CG2 THR A  84      30.870  59.410 100.300  1.00  0.00           C
ATOM   1336 1HG2 THR A  84      31.760  60.030 100.260  1.00  0.00           H
ATOM   1337 2HG2 THR A  84      30.050  60.000 100.720  1.00  0.00           H
ATOM   1338 3HG2 THR A  84      31.130  58.550 100.930  1.00  0.00           H
ATOM   1339  OG1 THR A  84      30.370  60.040  98.100  1.00  0.00           O
ATOM   1340  HG1 THR A  84      29.960  59.740  97.280  1.00  0.00           H
ATOM   1341  C   THR A  84      30.800  57.140  97.060  1.00  0.00           C
ATOM   1342  O   THR A  84      31.060  57.640  95.940  1.00  0.00           O
ATOM   1343  N   GLN A  85      29.990  56.120  97.300  1.00  0.00           N
ATOM   1344  H   GLN A  85      29.940  55.930  98.290  1.00  0.00           H
ATOM   1345  CA  GLN A  85      29.240  55.270  96.470  1.00  0.00           C
ATOM   1346  HA  GLN A  85      29.150  55.710  95.480  1.00  0.00           H
ATOM   1347  CB  GLN A  85      29.720  53.860  96.280  1.00  0.00           C
ATOM   1348  HB1 GLN A  85      29.120  53.370  95.520  1.00  0.00           H
ATOM   1349  HB2 GLN A  85      29.610  53.350  97.240  1.00  0.00           H
ATOM   1350  CG  GLN A  85      31.270  53.770  95.860  1.00  0.00           C
ATOM   1351  HG1 GLN A  85      31.790  54.060  96.770  1.00  0.00           H
ATOM   1352  HG2 GLN A  85      31.300  54.540  95.080  1.00  0.00           H
ATOM   1353  CD  GLN A  85      31.660  52.390  95.340  1.00  0.00           C
ATOM   1354  OE1 GLN A  85      30.760  51.610  95.020  1.00  0.00           O
ATOM   1355  NE2 GLN A  85      32.920  52.030  95.360  1.00  0.00           N
ATOM   1356 1HE2 GLN A  85      33.640  52.680  95.650  1.00  0.00           H
ATOM   1357 2HE2 GLN A  85      33.210  51.090  95.150  1.00  0.00           H
ATOM   1358  C   GLN A  85      27.810  55.300  97.210  1.00  0.00           C
ATOM   1359  O   GLN A  85      27.700  54.890  98.370  1.00  0.00           O
ATOM   1360  N   GLU A  86      26.710  55.780  96.540  1.00  0.00           N
ATOM   1361  H   GLU A  86      26.830  56.040  95.570  1.00  0.00           H
ATOM   1362  CA  GLU A  86      25.300  55.860  97.150  1.00  0.00           C
ATOM   1363  HA  GLU A  86      25.290  55.230  98.040  1.00  0.00           H
ATOM   1364  CB  GLU A  86      25.020  57.350  97.400  1.00  0.00           C
ATOM   1365  HB1 GLU A  86      24.050  57.370  97.900  1.00  0.00           H
ATOM   1366  HB2 GLU A  86      24.900  57.810  96.420  1.00  0.00           H
ATOM   1367  CG  GLU A  86      26.060  58.090  98.290  1.00  0.00           C
ATOM   1368  HG1 GLU A  86      27.110  57.950  98.050  1.00  0.00           H
ATOM   1369  HG2 GLU A  86      26.050  57.720  99.310  1.00  0.00           H
ATOM   1370  CD  GLU A  86      25.700  59.590  98.340  1.00  0.00           C
ATOM   1371  OE1 GLU A  86      26.170  60.360  97.440  1.00  0.00           O
ATOM   1372  OE2 GLU A  86      24.950  60.010  99.230  1.00  0.00           O
ATOM   1373  C   GLU A  86      24.170  55.380  96.160  1.00  0.00           C
ATOM   1374  O   GLU A  86      24.190  55.720  94.960  1.00  0.00           O
ATOM   1375  N   TRP A  87      23.290  54.460  96.600  1.00  0.00           N
ATOM   1376  H   TRP A  87      23.170  54.400  97.600  1.00  0.00           H
ATOM   1377  CA  TRP A  87      22.280  53.730  95.780  1.00  0.00           C
ATOM   1378  HA  TRP A  87      21.910  54.360  94.970  1.00  0.00           H
ATOM   1379  CB  TRP A  87      22.910  52.530  95.010  1.00  0.00           C
ATOM   1380  HB1 TRP A  87      23.780  52.990  94.550  1.00  0.00           H
ATOM   1381  HB2 TRP A  87      22.260  52.130  94.230  1.00  0.00           H
ATOM   1382  CG  TRP A  87      23.310  51.380  95.850  1.00  0.00           C
ATOM   1383  CD1 TRP A  87      22.560  50.290  96.110  1.00  0.00           C
ATOM   1384  HD1 TRP A  87      21.520  50.200  95.830  1.00  0.00           H
ATOM   1385  NE1 TRP A  87      23.140  49.510  97.030  1.00  0.00           N
ATOM   1386  HE1 TRP A  87      22.830  48.590  97.300  1.00  0.00           H
ATOM   1387  CE2 TRP A  87      24.450  49.910  97.300  1.00  0.00           C
ATOM   1388  CZ2 TRP A  87      25.500  49.520  98.120  1.00  0.00           C
ATOM   1389  HZ2 TRP A  87      25.250  48.640  98.690  1.00  0.00           H
ATOM   1390  CH2 TRP A  87      26.710  50.310  98.110  1.00  0.00           C
ATOM   1391  HH2 TRP A  87      27.500  50.040  98.790  1.00  0.00           H
ATOM   1392  CZ3 TRP A  87      26.830  51.410  97.250  1.00  0.00           C
ATOM   1393  HZ3 TRP A  87      27.730  52.010  97.270  1.00  0.00           H
ATOM   1394  CE3 TRP A  87      25.700  51.870  96.490  1.00  0.00           C
ATOM   1395  HE3 TRP A  87      25.750  52.790  95.920  1.00  0.00           H
ATOM   1396  CD2 TRP A  87      24.560  51.130  96.510  1.00  0.00           C
ATOM   1397  C   TRP A  87      21.010  53.270  96.590  1.00  0.00           C
ATOM   1398  O   TRP A  87      20.800  53.850  97.680  1.00  0.00           O
ATOM   1399  N   GLU A  88      20.100  52.390  96.090  1.00  0.00           N
ATOM   1400  H   GLU A  88      20.370  51.950  95.220  1.00  0.00           H
ATOM   1401  CA  GLU A  88      18.950  51.950  96.800  1.00  0.00           C
ATOM   1402  HA  GLU A  88      19.040  52.420  97.780  1.00  0.00           H
ATOM   1403  CB  GLU A  88      17.650  52.470  96.180  1.00  0.00           C
ATOM   1404  HB1 GLU A  88      16.850  52.070  96.790  1.00  0.00           H
ATOM   1405  HB2 GLU A  88      17.580  52.180  95.130  1.00  0.00           H
ATOM   1406  CG  GLU A  88      17.430  53.980  96.170  1.00  0.00           C
ATOM   1407  HG1 GLU A  88      18.300  54.260  95.570  1.00  0.00           H
ATOM   1408  HG2 GLU A  88      17.440  54.400  97.170  1.00  0.00           H
ATOM   1409  CD  GLU A  88      16.160  54.520  95.440  1.00  0.00           C
ATOM   1410  OE1 GLU A  88      15.040  54.400  95.990  1.00  0.00           O
ATOM   1411  OE2 GLU A  88      16.300  55.080  94.320  1.00  0.00           O
ATOM   1412  C   GLU A  88      18.820  50.430  96.730  1.00  0.00           C
ATOM   1413  O   GLU A  88      19.160  49.870  95.680  1.00  0.00           O
ATOM   1414  N   ASP A  89      18.200  49.770  97.730  1.00  0.00           N
ATOM   1415  H   ASP A  89      17.950  50.290  98.560  1.00  0.00           H
ATOM   1416  CA  ASP A  89      18.080  48.360  97.810  1.00  0.00           C
ATOM   1417  HA  ASP A  89      17.920  47.890  96.840  1.00  0.00           H
ATOM   1418  CB  ASP A  89      19.300  47.760  98.500  1.00  0.00           C
ATOM   1419  HB1 ASP A  89      19.400  48.290  99.450  1.00  0.00           H
ATOM   1420  HB2 ASP A  89      20.120  48.060  97.850  1.00  0.00           H
ATOM   1421  CG  ASP A  89      19.270  46.230  98.660  1.00  0.00           C
ATOM   1422  OD1 ASP A  89      18.300  45.580  98.320  1.00  0.00           O
ATOM   1423  OD2 ASP A  89      20.370  45.730  99.100  1.00  0.00           O
ATOM   1424  C   ASP A  89      16.800  48.020  98.640  1.00  0.00           C
ATOM   1425  O   ASP A  89      16.810  48.290  99.850  1.00  0.00           O
ATOM   1426  N   TYR A  90      15.700  47.590  98.040  1.00  0.00           N
ATOM   1427  H   TYR A  90      15.780  47.480  97.040  1.00  0.00           H
ATOM   1428  CA  TYR A  90      14.410  47.340  98.750  1.00  0.00           C
ATOM   1429  HA  TYR A  90      14.390  48.140  99.480  1.00  0.00           H
ATOM   1430  CB  TYR A  90      13.200  47.560  97.770  1.00  0.00           C
ATOM   1431  HB1 TYR A  90      12.230  47.270  98.150  1.00  0.00           H
ATOM   1432  HB2 TYR A  90      13.410  46.860  96.960  1.00  0.00           H
ATOM   1433  CG  TYR A  90      13.090  48.980  97.050  1.00  0.00           C
ATOM   1434  CD1 TYR A  90      12.350  49.110  95.850  1.00  0.00           C
ATOM   1435  HD1 TYR A  90      11.720  48.350  95.430  1.00  0.00           H
ATOM   1436  CE1 TYR A  90      12.230  50.400  95.240  1.00  0.00           C
ATOM   1437  HE1 TYR A  90      11.510  50.520  94.440  1.00  0.00           H
ATOM   1438  CZ  TYR A  90      13.000  51.470  95.740  1.00  0.00           C
ATOM   1439  OH  TYR A  90      13.050  52.640  95.070  1.00  0.00           O
ATOM   1440  HH  TYR A  90      13.740  53.240  95.370  1.00  0.00           H
ATOM   1441  CE2 TYR A  90      13.720  51.320  96.930  1.00  0.00           C
ATOM   1442  HE2 TYR A  90      14.320  52.110  97.360  1.00  0.00           H
ATOM   1443  CD2 TYR A  90      13.700  50.090  97.600  1.00  0.00           C
ATOM   1444  HD2 TYR A  90      14.220  50.060  98.550  1.00  0.00           H
ATOM   1445  C   TYR A  90      14.340  46.080  99.590  1.00  0.00           C
ATOM   1446  O   TYR A  90      13.450  45.980 100.490  1.00  0.00           O
ATOM   1447  N   ARG A  91      15.270  45.110  99.340  1.00  0.00           N
ATOM   1448  H   ARG A  91      15.980  45.210  98.630  1.00  0.00           H
ATOM   1449  CA  ARG A  91      15.430  43.990 100.340  1.00  0.00           C
ATOM   1450  HA  ARG A  91      14.430  43.630 100.570  1.00  0.00           H
ATOM   1451  CB  ARG A  91      16.370  42.940  99.750  1.00  0.00           C
ATOM   1452  HB1 ARG A  91      16.620  42.170 100.480  1.00  0.00           H
ATOM   1453  HB2 ARG A  91      17.300  43.430  99.490  1.00  0.00           H
ATOM   1454  CG  ARG A  91      15.730  42.240  98.530  1.00  0.00           C
ATOM   1455  HG1 ARG A  91      15.310  42.990  97.850  1.00  0.00           H
ATOM   1456  HG2 ARG A  91      14.880  41.640  98.820  1.00  0.00           H
ATOM   1457  CD  ARG A  91      16.690  41.360  97.760  1.00  0.00           C
ATOM   1458  HD1 ARG A  91      17.180  40.710  98.490  1.00  0.00           H
ATOM   1459  HD2 ARG A  91      17.480  41.920  97.250  1.00  0.00           H
ATOM   1460  NE  ARG A  91      16.140  40.530  96.770  1.00  0.00           N
ATOM   1461  HE  ARG A  91      16.060  39.520  96.870  1.00  0.00           H
ATOM   1462  CZ  ARG A  91      15.670  40.820  95.580  1.00  0.00           C
ATOM   1463  NH1 ARG A  91      15.810  41.960  95.130  1.00  0.00           N
ATOM   1464 1HH1 ARG A  91      16.280  42.670  95.670  1.00  0.00           H
ATOM   1465 2HH1 ARG A  91      15.530  42.180  94.180  1.00  0.00           H
ATOM   1466  NH2 ARG A  91      15.030  39.950  94.850  1.00  0.00           N
ATOM   1467 1HH2 ARG A  91      15.160  39.000  95.140  1.00  0.00           H
ATOM   1468 2HH2 ARG A  91      14.730  40.220  93.920  1.00  0.00           H
ATOM   1469  C   ARG A  91      15.970  44.540 101.640  1.00  0.00           C
ATOM   1470  O   ARG A  91      15.700  43.960 102.650  1.00  0.00           O
ATOM   1471  N   LEU A  92      16.600  45.720 101.730  1.00  0.00           N
ATOM   1472  H   LEU A  92      16.870  46.110 100.840  1.00  0.00           H
ATOM   1473  CA  LEU A  92      16.980  46.300 103.040  1.00  0.00           C
ATOM   1474  HA  LEU A  92      17.020  45.500 103.780  1.00  0.00           H
ATOM   1475  CB  LEU A  92      18.390  46.940 102.940  1.00  0.00           C
ATOM   1476  HB1 LEU A  92      18.590  47.410 103.900  1.00  0.00           H
ATOM   1477  HB2 LEU A  92      18.310  47.720 102.190  1.00  0.00           H
ATOM   1478  CG  LEU A  92      19.490  45.920 102.630  1.00  0.00           C
ATOM   1479  HG  LEU A  92      19.200  45.290 101.800  1.00  0.00           H
ATOM   1480  CD1 LEU A  92      20.850  46.520 102.270  1.00  0.00           C
ATOM   1481 1HD1 LEU A  92      21.530  45.750 101.900  1.00  0.00           H
ATOM   1482 2HD1 LEU A  92      20.770  47.320 101.540  1.00  0.00           H
ATOM   1483 3HD1 LEU A  92      21.280  46.840 103.210  1.00  0.00           H
ATOM   1484  CD2 LEU A  92      19.740  45.010 103.830  1.00  0.00           C
ATOM   1485 1HD2 LEU A  92      18.900  44.350 104.010  1.00  0.00           H
ATOM   1486 2HD2 LEU A  92      20.680  44.480 103.730  1.00  0.00           H
ATOM   1487 3HD2 LEU A  92      19.830  45.680 104.690  1.00  0.00           H
ATOM   1488  C   LEU A  92      15.860  47.250 103.410  1.00  0.00           C
ATOM   1489  O   LEU A  92      16.010  48.440 103.200  1.00  0.00           O
ATOM   1490  N   THR A  93      14.770  46.740 103.950  1.00  0.00           N
ATOM   1491  H   THR A  93      14.800  45.760 104.210  1.00  0.00           H
ATOM   1492  CA  THR A  93      13.560  47.600 104.270  1.00  0.00           C
ATOM   1493  HA  THR A  93      13.890  48.630 104.350  1.00  0.00           H
ATOM   1494  CB  THR A  93      12.480  47.600 103.210  1.00  0.00           C
ATOM   1495  HB  THR A  93      11.630  48.080 103.700  1.00  0.00           H
ATOM   1496  CG2 THR A  93      12.850  48.530 102.040  1.00  0.00           C
ATOM   1497 1HG2 THR A  93      12.090  48.440 101.270  1.00  0.00           H
ATOM   1498 2HG2 THR A  93      12.660  49.540 102.410  1.00  0.00           H
ATOM   1499 3HG2 THR A  93      13.880  48.400 101.720  1.00  0.00           H
ATOM   1500  OG1 THR A  93      12.260  46.320 102.700  1.00  0.00           O
ATOM   1501  HG1 THR A  93      12.680  46.230 101.840  1.00  0.00           H
ATOM   1502  C   THR A  93      12.930  47.110 105.570  1.00  0.00           C
ATOM   1503  O   THR A  93      13.000  45.930 105.930  1.00  0.00           O
ATOM   1504  N   TRP A  94      12.490  48.060 106.410  1.00  0.00           N
ATOM   1505  H   TRP A  94      12.410  49.010 106.060  1.00  0.00           H
ATOM   1506  CA  TRP A  94      11.750  47.740 107.620  1.00  0.00           C
ATOM   1507  HA  TRP A  94      11.320  46.760 107.400  1.00  0.00           H
ATOM   1508  CB  TRP A  94      12.820  47.560 108.690  1.00  0.00           C
ATOM   1509  HB1 TRP A  94      13.600  46.850 108.400  1.00  0.00           H
ATOM   1510  HB2 TRP A  94      12.290  46.940 109.410  1.00  0.00           H
ATOM   1511  CG  TRP A  94      13.470  48.700 109.420  1.00  0.00           C
ATOM   1512  CD1 TRP A  94      13.010  49.320 110.510  1.00  0.00           C
ATOM   1513  HD1 TRP A  94      12.010  49.100 110.860  1.00  0.00           H
ATOM   1514  NE1 TRP A  94      13.890  50.220 110.960  1.00  0.00           N
ATOM   1515  HE1 TRP A  94      13.610  50.960 111.580  1.00  0.00           H
ATOM   1516  CE2 TRP A  94      14.950  50.390 110.090  1.00  0.00           C
ATOM   1517  CZ2 TRP A  94      16.050  51.250 110.020  1.00  0.00           C
ATOM   1518  HZ2 TRP A  94      16.150  51.970 110.820  1.00  0.00           H
ATOM   1519  CH2 TRP A  94      17.010  51.170 108.990  1.00  0.00           C
ATOM   1520  HH2 TRP A  94      17.840  51.850 108.950  1.00  0.00           H
ATOM   1521  CZ3 TRP A  94      16.820  50.150 108.010  1.00  0.00           C
ATOM   1522  HZ3 TRP A  94      17.440  50.090 107.120  1.00  0.00           H
ATOM   1523  CE3 TRP A  94      15.690  49.320 108.080  1.00  0.00           C
ATOM   1524  HE3 TRP A  94      15.470  48.620 107.290  1.00  0.00           H
ATOM   1525  CD2 TRP A  94      14.740  49.360 109.100  1.00  0.00           C
ATOM   1526  C   TRP A  94      10.600  48.690 108.010  1.00  0.00           C
ATOM   1527  O   TRP A  94      10.320  49.730 107.370  1.00  0.00           O
ATOM   1528  N   LYS A  95       9.800  48.370 109.020  1.00  0.00           N
ATOM   1529  H   LYS A  95      10.000  47.460 109.420  1.00  0.00           H
ATOM   1530  CA  LYS A  95       8.760  49.180 109.670  1.00  0.00           C
ATOM   1531  HA  LYS A  95       8.440  49.900 108.920  1.00  0.00           H
ATOM   1532  CB  LYS A  95       7.640  48.270 110.080  1.00  0.00           C
ATOM   1533  HB1 LYS A  95       8.030  47.520 110.770  1.00  0.00           H
ATOM   1534  HB2 LYS A  95       7.380  47.670 109.200  1.00  0.00           H
ATOM   1535  CG  LYS A  95       6.530  48.930 110.910  1.00  0.00           C
ATOM   1536  HG1 LYS A  95       6.900  49.860 111.330  1.00  0.00           H
ATOM   1537  HG2 LYS A  95       6.270  48.250 111.730  1.00  0.00           H
ATOM   1538  CD  LYS A  95       5.280  49.220 110.070  1.00  0.00           C
ATOM   1539  HD1 LYS A  95       4.900  48.240 109.800  1.00  0.00           H
ATOM   1540  HD2 LYS A  95       5.540  49.820 109.190  1.00  0.00           H
ATOM   1541  CE  LYS A  95       4.190  49.980 110.870  1.00  0.00           C
ATOM   1542  HE1 LYS A  95       4.510  51.020 110.970  1.00  0.00           H
ATOM   1543  HE2 LYS A  95       4.110  49.470 111.830  1.00  0.00           H
ATOM   1544  NZ  LYS A  95       2.940  50.010 110.080  1.00  0.00           N
ATOM   1545  HZ1 LYS A  95       2.530  49.110 109.880  1.00  0.00           H
ATOM   1546  HZ2 LYS A  95       2.250  50.520 110.600  1.00  0.00           H
ATOM   1547  HZ3 LYS A  95       3.020  50.520 109.210  1.00  0.00           H
ATOM   1548  C   LYS A  95       9.400  49.930 110.830  1.00  0.00           C
ATOM   1549  O   LYS A  95       9.730  49.250 111.760  1.00  0.00           O
ATOM   1550  N   PRO A  96       9.600  51.300 110.800  1.00  0.00           N
ATOM   1551  CD  PRO A  96       9.510  52.240 109.680  1.00  0.00           C
ATOM   1552  HD1 PRO A  96       8.500  52.420 109.300  1.00  0.00           H
ATOM   1553  HD2 PRO A  96       9.940  51.750 108.800  1.00  0.00           H
ATOM   1554  CG  PRO A  96      10.310  53.450 110.070  1.00  0.00           C
ATOM   1555  HG1 PRO A  96       9.760  54.320 109.710  1.00  0.00           H
ATOM   1556  HG2 PRO A  96      11.340  53.430 109.740  1.00  0.00           H
ATOM   1557  CB  PRO A  96      10.440  53.410 111.580  1.00  0.00           C
ATOM   1558  HB1 PRO A  96       9.760  54.050 112.140  1.00  0.00           H
ATOM   1559  HB2 PRO A  96      11.440  53.690 111.910  1.00  0.00           H
ATOM   1560  CA  PRO A  96      10.220  51.910 111.930  1.00  0.00           C
ATOM   1561  HA  PRO A  96      11.230  51.510 112.040  1.00  0.00           H
ATOM   1562  C   PRO A  96       9.390  51.750 113.250  1.00  0.00           C
ATOM   1563  O   PRO A  96       9.950  51.550 114.330  1.00  0.00           O
ATOM   1564  N   GLU A  97       8.060  51.690 113.170  1.00  0.00           N
ATOM   1565  H   GLU A  97       7.570  51.810 112.290  1.00  0.00           H
ATOM   1566  CA  GLU A  97       7.180  51.480 114.350  1.00  0.00           C
ATOM   1567  HA  GLU A  97       7.470  52.280 115.040  1.00  0.00           H
ATOM   1568  CB  GLU A  97       5.770  51.740 113.920  1.00  0.00           C
ATOM   1569  HB1 GLU A  97       5.540  50.890 113.280  1.00  0.00           H
ATOM   1570  HB2 GLU A  97       5.860  52.660 113.350  1.00  0.00           H
ATOM   1571  CG  GLU A  97       4.790  51.900 115.010  1.00  0.00           C
ATOM   1572  HG1 GLU A  97       5.160  52.690 115.660  1.00  0.00           H
ATOM   1573  HG2 GLU A  97       4.640  50.990 115.590  1.00  0.00           H
ATOM   1574  CD  GLU A  97       3.380  52.250 114.420  1.00  0.00           C
ATOM   1575  OE1 GLU A  97       2.900  53.380 114.640  1.00  0.00           O
ATOM   1576  OE2 GLU A  97       2.820  51.490 113.610  1.00  0.00           O
ATOM   1577  C   GLU A  97       7.280  50.120 114.980  1.00  0.00           C
ATOM   1578  O   GLU A  97       6.850  50.050 116.100  1.00  0.00           O
ATOM   1579  N   GLU A  98       7.720  49.090 114.290  1.00  0.00           N
ATOM   1580  H   GLU A  98       7.970  49.230 113.320  1.00  0.00           H
ATOM   1581  CA  GLU A  98       8.080  47.780 114.930  1.00  0.00           C
ATOM   1582  HA  GLU A  98       7.380  47.470 115.710  1.00  0.00           H
ATOM   1583  CB  GLU A  98       7.960  46.600 113.850  1.00  0.00           C
ATOM   1584  HB1 GLU A  98       8.610  46.710 112.980  1.00  0.00           H
ATOM   1585  HB2 GLU A  98       6.940  46.660 113.480  1.00  0.00           H
ATOM   1586  CG  GLU A  98       8.080  45.220 114.500  1.00  0.00           C
ATOM   1587  HG1 GLU A  98       7.710  45.210 115.520  1.00  0.00           H
ATOM   1588  HG2 GLU A  98       9.160  45.070 114.500  1.00  0.00           H
ATOM   1589  CD  GLU A  98       7.340  44.150 113.610  1.00  0.00           C
ATOM   1590  OE1 GLU A  98       6.160  44.000 113.890  1.00  0.00           O
ATOM   1591  OE2 GLU A  98       7.920  43.370 112.750  1.00  0.00           O
ATOM   1592  C   GLU A  98       9.480  47.690 115.570  1.00  0.00           C
ATOM   1593  O   GLU A  98       9.660  46.850 116.450  1.00  0.00           O
ATOM   1594  N   PHE A  99      10.330  48.640 115.170  1.00  0.00           N
ATOM   1595  H   PHE A  99      10.000  49.330 114.510  1.00  0.00           H
ATOM   1596  CA  PHE A  99      11.700  48.830 115.760  1.00  0.00           C
ATOM   1597  HA  PHE A  99      11.820  48.120 116.580  1.00  0.00           H
ATOM   1598  CB  PHE A  99      12.750  48.480 114.640  1.00  0.00           C
ATOM   1599  HB1 PHE A  99      13.720  48.630 115.110  1.00  0.00           H
ATOM   1600  HB2 PHE A  99      12.630  49.260 113.880  1.00  0.00           H
ATOM   1601  CG  PHE A  99      12.740  47.130 114.030  1.00  0.00           C
ATOM   1602  CD1 PHE A  99      13.610  46.100 114.480  1.00  0.00           C
ATOM   1603  HD1 PHE A  99      14.270  46.330 115.300  1.00  0.00           H
ATOM   1604  CE1 PHE A  99      13.710  44.820 113.860  1.00  0.00           C
ATOM   1605  HE1 PHE A  99      14.390  44.120 114.320  1.00  0.00           H
ATOM   1606  CZ  PHE A  99      12.810  44.490 112.820  1.00  0.00           C
ATOM   1607  HZ  PHE A  99      12.800  43.470 112.450  1.00  0.00           H
ATOM   1608  CE2 PHE A  99      11.880  45.450 112.370  1.00  0.00           C
ATOM   1609  HE2 PHE A  99      11.200  45.190 111.570  1.00  0.00           H
ATOM   1610  CD2 PHE A  99      11.880  46.690 112.980  1.00  0.00           C
ATOM   1611  HD2 PHE A  99      11.190  47.430 112.580  1.00  0.00           H
ATOM   1612  C   PHE A  99      12.060  50.280 116.350  1.00  0.00           C
ATOM   1613  O   PHE A  99      12.950  50.980 115.880  1.00  0.00           O
ATOM   1614  N   ASP A 100      11.270  50.690 117.360  1.00  0.00           N
ATOM   1615  H   ASP A 100      10.540  50.050 117.640  1.00  0.00           H
ATOM   1616  CA  ASP A 100      11.540  51.860 118.230  1.00  0.00           C
ATOM   1617  HA  ASP A 100      10.720  51.930 118.930  1.00  0.00           H
ATOM   1618  CB  ASP A 100      12.770  51.590 119.130  1.00  0.00           C
ATOM   1619  HB1 ASP A 100      13.080  52.470 119.680  1.00  0.00           H
ATOM   1620  HB2 ASP A 100      13.620  51.350 118.480  1.00  0.00           H
ATOM   1621  CG  ASP A 100      12.690  50.440 120.090  1.00  0.00           C
ATOM   1622  OD1 ASP A 100      11.530  50.040 120.430  1.00  0.00           O
ATOM   1623  OD2 ASP A 100      13.790  50.070 120.600  1.00  0.00           O
ATOM   1624  C   ASP A 100      11.700  53.210 117.470  1.00  0.00           C
ATOM   1625  O   ASP A 100      12.290  54.170 118.020  1.00  0.00           O
ATOM   1626  N   ASN A 101      11.270  53.320 116.260  1.00  0.00           N
ATOM   1627  H   ASN A 101      10.680  52.540 116.020  1.00  0.00           H
ATOM   1628  CA  ASN A 101      11.310  54.490 115.380  1.00  0.00           C
ATOM   1629  HA  ASN A 101      10.720  54.000 114.610  1.00  0.00           H
ATOM   1630  CB  ASN A 101      10.480  55.710 115.950  1.00  0.00           C
ATOM   1631  HB1 ASN A 101      11.070  56.100 116.780  1.00  0.00           H
ATOM   1632  HB2 ASN A 101       9.520  55.320 116.290  1.00  0.00           H
ATOM   1633  CG  ASN A 101      10.200  56.930 115.050  1.00  0.00           C
ATOM   1634  OD1 ASN A 101       9.530  56.750 114.050  1.00  0.00           O
ATOM   1635  ND2 ASN A 101      10.690  58.140 115.280  1.00  0.00           N
ATOM   1636 1HD2 ASN A 101      11.230  58.270 116.130  1.00  0.00           H
ATOM   1637 2HD2 ASN A 101      10.520  58.920 114.660  1.00  0.00           H
ATOM   1638  C   ASN A 101      12.650  54.860 114.800  1.00  0.00           C
ATOM   1639  O   ASN A 101      12.780  55.980 114.320  1.00  0.00           O
ATOM   1640  N   MET A 102      13.560  53.940 114.910  1.00  0.00           N
ATOM   1641  H   MET A 102      13.370  53.130 115.470  1.00  0.00           H
ATOM   1642  CA  MET A 102      14.830  54.080 114.230  1.00  0.00           C
ATOM   1643  HA  MET A 102      15.310  55.040 114.430  1.00  0.00           H
ATOM   1644  CB  MET A 102      15.700  52.940 114.810  1.00  0.00           C
ATOM   1645  HB1 MET A 102      15.190  51.970 114.770  1.00  0.00           H
ATOM   1646  HB2 MET A 102      15.780  53.110 115.890  1.00  0.00           H
ATOM   1647  CG  MET A 102      17.120  52.700 114.240  1.00  0.00           C
ATOM   1648  HG1 MET A 102      17.480  53.700 113.960  1.00  0.00           H
ATOM   1649  HG2 MET A 102      17.020  52.010 113.400  1.00  0.00           H
ATOM   1650  SD  MET A 102      18.290  52.050 115.490  1.00  0.00           S
ATOM   1651  CE  MET A 102      17.450  50.530 115.970  1.00  0.00           C
ATOM   1652  HE1 MET A 102      18.160  49.730 116.170  1.00  0.00           H
ATOM   1653  HE2 MET A 102      16.970  50.710 116.930  1.00  0.00           H
ATOM   1654  HE3 MET A 102      16.730  50.330 115.180  1.00  0.00           H
ATOM   1655  C   MET A 102      14.630  53.820 112.680  1.00  0.00           C
ATOM   1656  O   MET A 102      14.330  52.730 112.220  1.00  0.00           O
ATOM   1657  N   LYS A 103      14.840  54.850 111.810  1.00  0.00           N
ATOM   1658  H   LYS A 103      15.200  55.690 112.230  1.00  0.00           H
ATOM   1659  CA  LYS A 103      14.740  54.790 110.370  1.00  0.00           C
ATOM   1660  HA  LYS A 103      14.070  54.020 110.010  1.00  0.00           H
ATOM   1661  CB  LYS A 103      14.210  56.170 110.020  1.00  0.00           C
ATOM   1662  HB1 LYS A 103      13.960  56.150 108.960  1.00  0.00           H
ATOM   1663  HB2 LYS A 103      14.900  56.970 110.260  1.00  0.00           H
ATOM   1664  CG  LYS A 103      12.830  56.430 110.690  1.00  0.00           C
ATOM   1665  HG1 LYS A 103      12.980  56.580 111.760  1.00  0.00           H
ATOM   1666  HG2 LYS A 103      12.210  55.540 110.570  1.00  0.00           H
ATOM   1667  CD  LYS A 103      12.070  57.660 110.030  1.00  0.00           C
ATOM   1668  HD1 LYS A 103      11.880  57.460 108.980  1.00  0.00           H
ATOM   1669  HD2 LYS A 103      12.680  58.560 110.070  1.00  0.00           H
ATOM   1670  CE  LYS A 103      10.720  57.910 110.730  1.00  0.00           C
ATOM   1671  HE1 LYS A 103      10.920  58.460 111.650  1.00  0.00           H
ATOM   1672  HE2 LYS A 103      10.220  56.940 110.810  1.00  0.00           H
ATOM   1673  NZ  LYS A 103       9.820  58.760 109.930  1.00  0.00           N
ATOM   1674  HZ1 LYS A 103       9.570  58.270 109.080  1.00  0.00           H
ATOM   1675  HZ2 LYS A 103       8.960  59.110 110.330  1.00  0.00           H
ATOM   1676  HZ3 LYS A 103      10.280  59.610 109.650  1.00  0.00           H
ATOM   1677  C   LYS A 103      16.090  54.510 109.700  1.00  0.00           C
ATOM   1678  O   LYS A 103      16.030  54.020 108.600  1.00  0.00           O
ATOM   1679  N   LYS A 104      17.210  54.950 110.330  1.00  0.00           N
ATOM   1680  H   LYS A 104      17.160  55.290 111.280  1.00  0.00           H
ATOM   1681  CA  LYS A 104      18.590  54.580 109.830  1.00  0.00           C
ATOM   1682  HA  LYS A 104      18.390  53.830 109.060  1.00  0.00           H
ATOM   1683  CB  LYS A 104      19.400  55.670 109.270  1.00  0.00           C
ATOM   1684  HB1 LYS A 104      18.810  56.160 108.490  1.00  0.00           H
ATOM   1685  HB2 LYS A 104      20.240  55.270 108.710  1.00  0.00           H
ATOM   1686  CG  LYS A 104      19.930  56.840 110.110  1.00  0.00           C
ATOM   1687  HG1 LYS A 104      20.590  56.530 110.920  1.00  0.00           H
ATOM   1688  HG2 LYS A 104      19.000  57.110 110.600  1.00  0.00           H
ATOM   1689  CD  LYS A 104      20.620  57.900 109.290  1.00  0.00           C
ATOM   1690  HD1 LYS A 104      19.980  58.340 108.520  1.00  0.00           H
ATOM   1691  HD2 LYS A 104      21.470  57.400 108.840  1.00  0.00           H
ATOM   1692  CE  LYS A 104      21.110  58.980 110.280  1.00  0.00           C
ATOM   1693  HE1 LYS A 104      21.750  58.610 111.080  1.00  0.00           H
ATOM   1694  HE2 LYS A 104      20.200  59.400 110.720  1.00  0.00           H
ATOM   1695  NZ  LYS A 104      21.890  59.980 109.490  1.00  0.00           N
ATOM   1696  HZ1 LYS A 104      21.350  60.380 108.730  1.00  0.00           H
ATOM   1697  HZ2 LYS A 104      22.290  60.720 110.050  1.00  0.00           H
ATOM   1698  HZ3 LYS A 104      22.670  59.530 109.010  1.00  0.00           H
ATOM   1699  C   LYS A 104      19.410  53.770 110.870  1.00  0.00           C
ATOM   1700  O   LYS A 104      19.330  54.090 112.090  1.00  0.00           O
ATOM   1701  N   VAL A 105      20.200  52.740 110.410  1.00  0.00           N
ATOM   1702  H   VAL A 105      20.190  52.550 109.420  1.00  0.00           H
ATOM   1703  CA  VAL A 105      21.110  51.910 111.180  1.00  0.00           C
ATOM   1704  HA  VAL A 105      21.270  52.370 112.160  1.00  0.00           H
ATOM   1705  CB  VAL A 105      20.320  50.610 111.480  1.00  0.00           C
ATOM   1706  HB  VAL A 105      19.430  50.940 112.020  1.00  0.00           H
ATOM   1707  CG1 VAL A 105      19.840  49.780 110.210  1.00  0.00           C
ATOM   1708 1HG1 VAL A 105      18.980  49.140 110.400  1.00  0.00           H
ATOM   1709 2HG1 VAL A 105      19.720  50.450 109.360  1.00  0.00           H
ATOM   1710 3HG1 VAL A 105      20.660  49.130 109.910  1.00  0.00           H
ATOM   1711  CG2 VAL A 105      21.010  49.630 112.470  1.00  0.00           C
ATOM   1712 1HG2 VAL A 105      20.320  48.830 112.740  1.00  0.00           H
ATOM   1713 2HG2 VAL A 105      21.910  49.200 112.030  1.00  0.00           H
ATOM   1714 3HG2 VAL A 105      21.280  50.170 113.380  1.00  0.00           H
ATOM   1715  C   VAL A 105      22.370  51.590 110.370  1.00  0.00           C
ATOM   1716  O   VAL A 105      22.340  51.490 109.100  1.00  0.00           O
ATOM   1717  N   ARG A 106      23.510  51.250 110.960  1.00  0.00           N
ATOM   1718  H   ARG A 106      23.500  51.220 111.970  1.00  0.00           H
ATOM   1719  CA  ARG A 106      24.800  50.850 110.180  1.00  0.00           C
ATOM   1720  HA  ARG A 106      24.750  51.290 109.180  1.00  0.00           H
ATOM   1721  CB  ARG A 106      26.070  51.380 110.800  1.00  0.00           C
ATOM   1722  HB1 ARG A 106      26.980  50.910 110.450  1.00  0.00           H
ATOM   1723  HB2 ARG A 106      26.050  51.220 111.870  1.00  0.00           H
ATOM   1724  CG  ARG A 106      26.220  52.880 110.560  1.00  0.00           C
ATOM   1725  HG1 ARG A 106      25.360  53.470 110.860  1.00  0.00           H
ATOM   1726  HG2 ARG A 106      26.440  52.990 109.500  1.00  0.00           H
ATOM   1727  CD  ARG A 106      27.410  53.430 111.360  1.00  0.00           C
ATOM   1728  HD1 ARG A 106      28.230  52.860 110.930  1.00  0.00           H
ATOM   1729  HD2 ARG A 106      27.340  53.200 112.420  1.00  0.00           H
ATOM   1730  NE  ARG A 106      27.720  54.840 111.120  1.00  0.00           N
ATOM   1731  HE  ARG A 106      28.550  55.140 110.630  1.00  0.00           H
ATOM   1732  CZ  ARG A 106      27.120  55.860 111.680  1.00  0.00           C
ATOM   1733  NH1 ARG A 106      26.310  55.760 112.700  1.00  0.00           N
ATOM   1734 1HH1 ARG A 106      25.860  54.870 112.850  1.00  0.00           H
ATOM   1735 2HH1 ARG A 106      25.920  56.500 113.270  1.00  0.00           H
ATOM   1736  NH2 ARG A 106      27.560  56.980 111.320  1.00  0.00           N
ATOM   1737 1HH2 ARG A 106      28.320  57.030 110.670  1.00  0.00           H
ATOM   1738 2HH2 ARG A 106      27.150  57.770 111.790  1.00  0.00           H
ATOM   1739  C   ARG A 106      24.800  49.380 109.940  1.00  0.00           C
ATOM   1740  O   ARG A 106      24.240  48.620 110.690  1.00  0.00           O
ATOM   1741  N   LEU A 107      25.450  48.860 108.870  1.00  0.00           N
ATOM   1742  H   LEU A 107      25.740  49.540 108.170  1.00  0.00           H
ATOM   1743  CA  LEU A 107      25.450  47.460 108.440  1.00  0.00           C
ATOM   1744  HA  LEU A 107      25.310  46.870 109.340  1.00  0.00           H
ATOM   1745  CB  LEU A 107      24.320  47.400 107.410  1.00  0.00           C
ATOM   1746  HB1 LEU A 107      24.660  47.840 106.470  1.00  0.00           H
ATOM   1747  HB2 LEU A 107      23.480  47.990 107.780  1.00  0.00           H
ATOM   1748  CG  LEU A 107      23.720  45.960 107.160  1.00  0.00           C
ATOM   1749  HG  LEU A 107      24.540  45.280 106.920  1.00  0.00           H
ATOM   1750  CD1 LEU A 107      22.980  45.400 108.380  1.00  0.00           C
ATOM   1751 1HD1 LEU A 107      23.730  45.090 109.110  1.00  0.00           H
ATOM   1752 2HD1 LEU A 107      22.410  46.210 108.820  1.00  0.00           H
ATOM   1753 3HD1 LEU A 107      22.230  44.620 108.260  1.00  0.00           H
ATOM   1754  CD2 LEU A 107      22.660  46.030 106.040  1.00  0.00           C
ATOM   1755 1HD2 LEU A 107      23.110  46.470 105.150  1.00  0.00           H
ATOM   1756 2HD2 LEU A 107      22.250  45.030 105.930  1.00  0.00           H
ATOM   1757 3HD2 LEU A 107      21.830  46.680 106.340  1.00  0.00           H
ATOM   1758  C   LEU A 107      26.760  46.940 107.760  1.00  0.00           C
ATOM   1759  O   LEU A 107      27.230  47.650 106.850  1.00  0.00           O
ATOM   1760  N   PRO A 108      27.340  45.800 108.090  1.00  0.00           N
ATOM   1761  CD  PRO A 108      26.800  44.770 109.000  1.00  0.00           C
ATOM   1762  HD1 PRO A 108      25.750  44.620 108.740  1.00  0.00           H
ATOM   1763  HD2 PRO A 108      26.930  45.050 110.050  1.00  0.00           H
ATOM   1764  CG  PRO A 108      27.580  43.450 108.760  1.00  0.00           C
ATOM   1765  HG1 PRO A 108      26.980  42.790 108.130  1.00  0.00           H
ATOM   1766  HG2 PRO A 108      27.830  42.900 109.670  1.00  0.00           H
ATOM   1767  CB  PRO A 108      28.820  43.920 108.030  1.00  0.00           C
ATOM   1768  HB1 PRO A 108      29.090  43.180 107.280  1.00  0.00           H
ATOM   1769  HB2 PRO A 108      29.660  43.950 108.730  1.00  0.00           H
ATOM   1770  CA  PRO A 108      28.560  45.340 107.480  1.00  0.00           C
ATOM   1771  HA  PRO A 108      29.390  45.920 107.900  1.00  0.00           H
ATOM   1772  C   PRO A 108      28.550  45.410 105.930  1.00  0.00           C
ATOM   1773  O   PRO A 108      27.700  44.820 105.260  1.00  0.00           O
ATOM   1774  N   SER A 109      29.540  46.020 105.250  1.00  0.00           N
ATOM   1775  H   SER A 109      30.360  46.250 105.780  1.00  0.00           H
ATOM   1776  CA  SER A 109      29.560  45.980 103.780  1.00  0.00           C
ATOM   1777  HA  SER A 109      28.600  46.320 103.410  1.00  0.00           H
ATOM   1778  CB  SER A 109      30.580  46.980 103.330  1.00  0.00           C
ATOM   1779  HB1 SER A 109      30.170  47.930 103.680  1.00  0.00           H
ATOM   1780  HB2 SER A 109      30.660  46.930 102.240  1.00  0.00           H
ATOM   1781  OG  SER A 109      31.870  46.700 103.850  1.00  0.00           O
ATOM   1782  HG  SER A 109      31.940  47.380 104.520  1.00  0.00           H
ATOM   1783  C   SER A 109      30.020  44.570 103.300  1.00  0.00           C
ATOM   1784  O   SER A 109      29.740  44.150 102.140  1.00  0.00           O
ATOM   1785  N   LYS A 110      30.600  43.760 104.130  1.00  0.00           N
ATOM   1786  H   LYS A 110      31.050  44.070 104.980  1.00  0.00           H
ATOM   1787  CA  LYS A 110      30.720  42.310 103.860  1.00  0.00           C
ATOM   1788  HA  LYS A 110      31.160  42.310 102.860  1.00  0.00           H
ATOM   1789  CB  LYS A 110      31.800  41.760 104.810  1.00  0.00           C
ATOM   1790  HB1 LYS A 110      31.320  41.740 105.790  1.00  0.00           H
ATOM   1791  HB2 LYS A 110      32.610  42.490 104.800  1.00  0.00           H
ATOM   1792  CG  LYS A 110      32.410  40.400 104.540  1.00  0.00           C
ATOM   1793  HG1 LYS A 110      31.630  39.670 104.300  1.00  0.00           H
ATOM   1794  HG2 LYS A 110      32.980  40.170 105.440  1.00  0.00           H
ATOM   1795  CD  LYS A 110      33.400  40.290 103.410  1.00  0.00           C
ATOM   1796  HD1 LYS A 110      34.210  40.880 103.840  1.00  0.00           H
ATOM   1797  HD2 LYS A 110      33.060  40.800 102.510  1.00  0.00           H
ATOM   1798  CE  LYS A 110      33.860  38.820 103.070  1.00  0.00           C
ATOM   1799  HE1 LYS A 110      33.230  38.590 102.210  1.00  0.00           H
ATOM   1800  HE2 LYS A 110      33.480  38.190 103.870  1.00  0.00           H
ATOM   1801  NZ  LYS A 110      35.310  38.620 102.710  1.00  0.00           N
ATOM   1802  HZ1 LYS A 110      35.970  38.680 103.480  1.00  0.00           H
ATOM   1803  HZ2 LYS A 110      35.520  37.720 102.300  1.00  0.00           H
ATOM   1804  HZ3 LYS A 110      35.470  39.270 101.960  1.00  0.00           H
ATOM   1805  C   LYS A 110      29.510  41.410 103.710  1.00  0.00           C
ATOM   1806  O   LYS A 110      29.600  40.360 103.030  1.00  0.00           O
ATOM   1807  N   HIS A 111      28.330  41.790 104.210  1.00  0.00           N
ATOM   1808  H   HIS A 111      28.390  42.660 104.720  1.00  0.00           H
ATOM   1809  CA  HIS A 111      27.100  40.900 104.220  1.00  0.00           C
ATOM   1810  HA  HIS A 111      27.380  39.970 103.730  1.00  0.00           H
ATOM   1811  CB  HIS A 111      26.660  40.680 105.660  1.00  0.00           C
ATOM   1812  HB1 HIS A 111      25.870  39.930 105.650  1.00  0.00           H
ATOM   1813  HB2 HIS A 111      26.170  41.590 106.010  1.00  0.00           H
ATOM   1814  CG  HIS A 111      27.680  40.210 106.570  1.00  0.00           C
ATOM   1815  ND1 HIS A 111      28.840  39.510 106.200  1.00  0.00           N
ATOM   1816  CE1 HIS A 111      29.470  39.080 107.300  1.00  0.00           C
ATOM   1817  HE1 HIS A 111      30.430  38.580 107.320  1.00  0.00           H
ATOM   1818  NE2 HIS A 111      28.710  39.510 108.340  1.00  0.00           N
ATOM   1819  HE2 HIS A 111      29.060  39.370 109.280  1.00  0.00           H
ATOM   1820  CD2 HIS A 111      27.610  40.260 107.900  1.00  0.00           C
ATOM   1821  HD2 HIS A 111      26.800  40.710 108.450  1.00  0.00           H
ATOM   1822  C   HIS A 111      25.960  41.330 103.300  1.00  0.00           C
ATOM   1823  O   HIS A 111      24.780  40.960 103.450  1.00  0.00           O
ATOM   1824  N   ILE A 112      26.320  42.130 102.300  1.00  0.00           N
ATOM   1825  H   ILE A 112      27.280  42.320 102.060  1.00  0.00           H
ATOM   1826  CA  ILE A 112      25.380  42.840 101.420  1.00  0.00           C
ATOM   1827  HA  ILE A 112      24.510  42.200 101.320  1.00  0.00           H
ATOM   1828  CB  ILE A 112      24.920  44.210 101.890  1.00  0.00           C
ATOM   1829  HB  ILE A 112      24.050  44.430 101.270  1.00  0.00           H
ATOM   1830  CG2 ILE A 112      24.490  44.220 103.360  1.00  0.00           C
ATOM   1831 1HG2 ILE A 112      23.860  45.060 103.630  1.00  0.00           H
ATOM   1832 2HG2 ILE A 112      23.900  43.310 103.540  1.00  0.00           H
ATOM   1833 3HG2 ILE A 112      25.380  44.050 103.960  1.00  0.00           H
ATOM   1834  CG1 ILE A 112      26.010  45.290 101.730  1.00  0.00           C
ATOM   1835 1HG1 ILE A 112      26.340  45.220 100.690  1.00  0.00           H
ATOM   1836 2HG1 ILE A 112      26.860  45.030 102.360  1.00  0.00           H
ATOM   1837  CD  ILE A 112      25.530  46.750 101.980  1.00  0.00           C
ATOM   1838  HD1 ILE A 112      25.450  46.980 103.040  1.00  0.00           H
ATOM   1839  HD2 ILE A 112      26.340  47.380 101.620  1.00  0.00           H
ATOM   1840  HD3 ILE A 112      24.570  46.870 101.480  1.00  0.00           H
ATOM   1841  C   ILE A 112      25.960  42.920 100.020  1.00  0.00           C
ATOM   1842  O   ILE A 112      27.200  42.930  99.810  1.00  0.00           O
ATOM   1843  N   TRP A 113      25.060  43.090  99.020  1.00  0.00           N
ATOM   1844  H   TRP A 113      24.080  43.010  99.250  1.00  0.00           H
ATOM   1845  CA  TRP A 113      25.450  43.480  97.690  1.00  0.00           C
ATOM   1846  HA  TRP A 113      26.180  42.770  97.290  1.00  0.00           H
ATOM   1847  CB  TRP A 113      24.320  43.390  96.750  1.00  0.00           C
ATOM   1848  HB1 TRP A 113      23.700  44.240  97.040  1.00  0.00           H
ATOM   1849  HB2 TRP A 113      23.770  42.460  96.830  1.00  0.00           H
ATOM   1850  CG  TRP A 113      24.560  43.640  95.290  1.00  0.00           C
ATOM   1851  CD1 TRP A 113      24.620  42.660  94.420  1.00  0.00           C
ATOM   1852  HD1 TRP A 113      24.550  41.610  94.660  1.00  0.00           H
ATOM   1853  NE1 TRP A 113      25.070  43.170  93.190  1.00  0.00           N
ATOM   1854  HE1 TRP A 113      25.180  42.540  92.410  1.00  0.00           H
ATOM   1855  CE2 TRP A 113      24.900  44.530  93.150  1.00  0.00           C
ATOM   1856  CZ2 TRP A 113      24.920  45.500  92.110  1.00  0.00           C
ATOM   1857  HZ2 TRP A 113      25.130  45.210  91.090  1.00  0.00           H
ATOM   1858  CH2 TRP A 113      24.820  46.820  92.410  1.00  0.00           C
ATOM   1859  HH2 TRP A 113      24.880  47.520  91.580  1.00  0.00           H
ATOM   1860  CZ3 TRP A 113      24.680  47.240  93.750  1.00  0.00           C
ATOM   1861  HZ3 TRP A 113      24.510  48.280  94.010  1.00  0.00           H
ATOM   1862  CE3 TRP A 113      24.570  46.300  94.790  1.00  0.00           C
ATOM   1863  HE3 TRP A 113      24.320  46.610  95.790  1.00  0.00           H
ATOM   1864  CD2 TRP A 113      24.730  44.890  94.540  1.00  0.00           C
ATOM   1865  C   TRP A 113      26.100  44.880  97.640  1.00  0.00           C
ATOM   1866  O   TRP A 113      25.580  45.880  98.170  1.00  0.00           O
ATOM   1867  N   LEU A 114      27.200  45.020  96.920  1.00  0.00           N
ATOM   1868  H   LEU A 114      27.450  44.160  96.460  1.00  0.00           H
ATOM   1869  CA  LEU A 114      27.810  46.230  96.430  1.00  0.00           C
ATOM   1870  HA  LEU A 114      27.270  47.100  96.800  1.00  0.00           H
ATOM   1871  CB  LEU A 114      29.220  46.380  97.050  1.00  0.00           C
ATOM   1872  HB1 LEU A 114      29.710  47.270  96.630  1.00  0.00           H
ATOM   1873  HB2 LEU A 114      29.770  45.480  96.770  1.00  0.00           H
ATOM   1874  CG  LEU A 114      29.290  46.300  98.500  1.00  0.00           C
ATOM   1875  HG  LEU A 114      28.800  45.410  98.870  1.00  0.00           H
ATOM   1876  CD1 LEU A 114      30.710  46.100  99.030  1.00  0.00           C
ATOM   1877 1HD1 LEU A 114      30.750  46.140 100.120  1.00  0.00           H
ATOM   1878 2HD1 LEU A 114      31.150  45.140  98.740  1.00  0.00           H
ATOM   1879 3HD1 LEU A 114      31.330  46.920  98.680  1.00  0.00           H
ATOM   1880  CD2 LEU A 114      28.600  47.560  99.080  1.00  0.00           C
ATOM   1881 1HD2 LEU A 114      29.010  48.400  98.510  1.00  0.00           H
ATOM   1882 2HD2 LEU A 114      27.520  47.500  98.990  1.00  0.00           H
ATOM   1883 3HD2 LEU A 114      28.730  47.600 100.160  1.00  0.00           H
ATOM   1884  C   LEU A 114      27.970  46.280  94.900  1.00  0.00           C
ATOM   1885  O   LEU A 114      28.260  45.210  94.290  1.00  0.00           O
ATOM   1886  N   PRO A 115      27.970  47.470  94.280  1.00  0.00           N
ATOM   1887  CD  PRO A 115      27.750  48.770  94.830  1.00  0.00           C
ATOM   1888  HD1 PRO A 115      28.190  48.910  95.820  1.00  0.00           H
ATOM   1889  HD2 PRO A 115      26.680  48.890  95.030  1.00  0.00           H
ATOM   1890  CG  PRO A 115      28.230  49.750  93.780  1.00  0.00           C
ATOM   1891  HG1 PRO A 115      29.320  49.790  93.780  1.00  0.00           H
ATOM   1892  HG2 PRO A 115      27.810  50.720  94.020  1.00  0.00           H
ATOM   1893  CB  PRO A 115      27.800  49.000  92.530  1.00  0.00           C
ATOM   1894  HB1 PRO A 115      28.430  49.320  91.700  1.00  0.00           H
ATOM   1895  HB2 PRO A 115      26.720  49.130  92.480  1.00  0.00           H
ATOM   1896  CA  PRO A 115      28.200  47.530  92.820  1.00  0.00           C
ATOM   1897  HA  PRO A 115      27.460  46.930  92.290  1.00  0.00           H
ATOM   1898  C   PRO A 115      29.670  47.190  92.250  1.00  0.00           C
ATOM   1899  O   PRO A 115      29.840  47.290  91.070  1.00  0.00           O
ATOM   1900  N   ASP A 116      30.670  46.710  93.060  1.00  0.00           N
ATOM   1901  H   ASP A 116      30.560  46.560  94.050  1.00  0.00           H
ATOM   1902  CA  ASP A 116      32.040  46.290  92.520  1.00  0.00           C
ATOM   1903  HA  ASP A 116      32.810  46.310  93.300  1.00  0.00           H
ATOM   1904  CB  ASP A 116      32.050  44.860  92.060  1.00  0.00           C
ATOM   1905  HB1 ASP A 116      33.080  44.630  91.780  1.00  0.00           H
ATOM   1906  HB2 ASP A 116      31.390  44.800  91.200  1.00  0.00           H
ATOM   1907  CG  ASP A 116      31.610  43.890  93.150  1.00  0.00           C
ATOM   1908  OD1 ASP A 116      31.030  42.820  92.850  1.00  0.00           O
ATOM   1909  OD2 ASP A 116      31.910  44.080  94.340  1.00  0.00           O
ATOM   1910  C   ASP A 116      32.770  47.330  91.590  1.00  0.00           C
ATOM   1911  O   ASP A 116      33.200  47.040  90.510  1.00  0.00           O
ATOM   1912  N   VAL A 117      32.880  48.610  91.970  1.00  0.00           N
ATOM   1913  H   VAL A 117      32.520  48.900  92.870  1.00  0.00           H
ATOM   1914  CA  VAL A 117      33.430  49.720  91.190  1.00  0.00           C
ATOM   1915  HA  VAL A 117      33.180  49.520  90.150  1.00  0.00           H
ATOM   1916  CB  VAL A 117      32.680  51.040  91.610  1.00  0.00           C
ATOM   1917  HB  VAL A 117      32.990  51.380  92.600  1.00  0.00           H
ATOM   1918  CG1 VAL A 117      33.130  52.300  90.820  1.00  0.00           C
ATOM   1919 1HG1 VAL A 117      32.950  52.090  89.770  1.00  0.00           H
ATOM   1920 2HG1 VAL A 117      32.620  53.140  91.270  1.00  0.00           H
ATOM   1921 3HG1 VAL A 117      34.200  52.500  90.970  1.00  0.00           H
ATOM   1922  CG2 VAL A 117      31.140  50.990  91.490  1.00  0.00           C
ATOM   1923 1HG2 VAL A 117      30.760  51.090  90.470  1.00  0.00           H
ATOM   1924 2HG2 VAL A 117      30.740  50.040  91.840  1.00  0.00           H
ATOM   1925 3HG2 VAL A 117      30.740  51.720  92.190  1.00  0.00           H
ATOM   1926  C   VAL A 117      34.900  49.850  91.440  1.00  0.00           C
ATOM   1927  O   VAL A 117      35.300  49.820  92.610  1.00  0.00           O
ATOM   1928  N   VAL A 118      35.790  50.030  90.410  1.00  0.00           N
ATOM   1929  H   VAL A 118      35.360  50.230  89.510  1.00  0.00           H
ATOM   1930  CA  VAL A 118      37.270  50.070  90.480  1.00  0.00           C
ATOM   1931  HA  VAL A 118      37.620  50.030  91.510  1.00  0.00           H
ATOM   1932  CB  VAL A 118      37.880  48.720  89.920  1.00  0.00           C
ATOM   1933  HB  VAL A 118      38.940  48.930  89.890  1.00  0.00           H
ATOM   1934  CG1 VAL A 118      37.710  47.580  90.890  1.00  0.00           C
ATOM   1935 1HG1 VAL A 118      38.060  46.660  90.410  1.00  0.00           H
ATOM   1936 2HG1 VAL A 118      38.230  47.830  91.810  1.00  0.00           H
ATOM   1937 3HG1 VAL A 118      36.640  47.610  91.100  1.00  0.00           H
ATOM   1938  CG2 VAL A 118      37.420  48.310  88.500  1.00  0.00           C
ATOM   1939 1HG2 VAL A 118      36.410  47.920  88.420  1.00  0.00           H
ATOM   1940 2HG2 VAL A 118      37.550  49.210  87.900  1.00  0.00           H
ATOM   1941 3HG2 VAL A 118      38.130  47.640  88.010  1.00  0.00           H
ATOM   1942  C   VAL A 118      37.840  51.270  89.800  1.00  0.00           C
ATOM   1943  O   VAL A 118      37.200  51.890  88.870  1.00  0.00           O
ATOM   1944  N   LEU A 119      39.020  51.750  90.240  1.00  0.00           N
ATOM   1945  H   LEU A 119      39.410  51.180  90.970  1.00  0.00           H
ATOM   1946  CA  LEU A 119      39.950  52.730  89.630  1.00  0.00           C
ATOM   1947  HA  LEU A 119      39.390  53.630  89.360  1.00  0.00           H
ATOM   1948  CB  LEU A 119      41.000  53.130  90.680  1.00  0.00           C
ATOM   1949  HB1 LEU A 119      41.450  52.170  90.900  1.00  0.00           H
ATOM   1950  HB2 LEU A 119      40.430  53.500  91.540  1.00  0.00           H
ATOM   1951  CG  LEU A 119      41.980  54.260  90.170  1.00  0.00           C
ATOM   1952  HG  LEU A 119      42.640  53.740  89.470  1.00  0.00           H
ATOM   1953  CD1 LEU A 119      41.470  55.570  89.510  1.00  0.00           C
ATOM   1954 1HD1 LEU A 119      41.080  55.370  88.510  1.00  0.00           H
ATOM   1955 2HD1 LEU A 119      40.770  56.040  90.200  1.00  0.00           H
ATOM   1956 3HD1 LEU A 119      42.260  56.310  89.380  1.00  0.00           H
ATOM   1957  CD2 LEU A 119      42.800  54.620  91.390  1.00  0.00           C
ATOM   1958 1HD2 LEU A 119      43.560  55.360  91.130  1.00  0.00           H
ATOM   1959 2HD2 LEU A 119      42.150  55.170  92.070  1.00  0.00           H
ATOM   1960 3HD2 LEU A 119      43.310  53.730  91.770  1.00  0.00           H
ATOM   1961  C   LEU A 119      40.510  52.250  88.320  1.00  0.00           C
ATOM   1962  O   LEU A 119      41.220  51.270  88.350  1.00  0.00           O
ATOM   1963  N   TYR A 120      40.350  52.970  87.210  1.00  0.00           N
ATOM   1964  H   TYR A 120      39.720  53.750  87.300  1.00  0.00           H
ATOM   1965  CA  TYR A 120      40.960  52.620  85.930  1.00  0.00           C
ATOM   1966  HA  TYR A 120      40.910  51.540  85.850  1.00  0.00           H
ATOM   1967  CB  TYR A 120      40.140  53.340  84.840  1.00  0.00           C
ATOM   1968  HB1 TYR A 120      40.120  54.390  85.110  1.00  0.00           H
ATOM   1969  HB2 TYR A 120      39.110  52.980  84.920  1.00  0.00           H
ATOM   1970  CG  TYR A 120      40.710  53.300  83.400  1.00  0.00           C
ATOM   1971  CD1 TYR A 120      41.670  54.290  83.140  1.00  0.00           C
ATOM   1972  HD1 TYR A 120      41.910  54.970  83.940  1.00  0.00           H
ATOM   1973  CE1 TYR A 120      42.350  54.170  81.910  1.00  0.00           C
ATOM   1974  HE1 TYR A 120      43.180  54.860  81.780  1.00  0.00           H
ATOM   1975  CZ  TYR A 120      42.020  53.140  80.960  1.00  0.00           C
ATOM   1976  OH  TYR A 120      42.630  53.120  79.720  1.00  0.00           O
ATOM   1977  HH  TYR A 120      42.190  52.560  79.080  1.00  0.00           H
ATOM   1978  CE2 TYR A 120      40.980  52.220  81.250  1.00  0.00           C
ATOM   1979  HE2 TYR A 120      40.700  51.480  80.510  1.00  0.00           H
ATOM   1980  CD2 TYR A 120      40.360  52.270  82.460  1.00  0.00           C
ATOM   1981  HD2 TYR A 120      39.850  51.390  82.840  1.00  0.00           H
ATOM   1982  C   TYR A 120      42.450  53.000  85.820  1.00  0.00           C
ATOM   1983  O   TYR A 120      43.260  52.280  85.280  1.00  0.00           O
ATOM   1984  N   ASN A 121      42.860  54.060  86.460  1.00  0.00           N
ATOM   1985  H   ASN A 121      42.150  54.690  86.810  1.00  0.00           H
ATOM   1986  CA  ASN A 121      44.230  54.590  86.360  1.00  0.00           C
ATOM   1987  HA  ASN A 121      44.610  54.370  85.360  1.00  0.00           H
ATOM   1988  CB  ASN A 121      44.240  56.130  86.420  1.00  0.00           C
ATOM   1989  HB1 ASN A 121      45.240  56.560  86.450  1.00  0.00           H
ATOM   1990  HB2 ASN A 121      43.720  56.580  87.270  1.00  0.00           H
ATOM   1991  CG  ASN A 121      43.530  56.600  85.220  1.00  0.00           C
ATOM   1992  OD1 ASN A 121      42.280  56.810  85.290  1.00  0.00           O
ATOM   1993  ND2 ASN A 121      44.180  56.680  84.040  1.00  0.00           N
ATOM   1994 1HD2 ASN A 121      45.150  56.420  83.910  1.00  0.00           H
ATOM   1995 2HD2 ASN A 121      43.630  57.150  83.340  1.00  0.00           H
ATOM   1996  C   ASN A 121      45.080  53.920  87.460  1.00  0.00           C
ATOM   1997  O   ASN A 121      46.080  54.530  87.850  1.00  0.00           O
ATOM   1998  N   ASN A 122      44.710  52.790  88.100  1.00  0.00           N
ATOM   1999  H   ASN A 122      44.000  52.300  87.580  1.00  0.00           H
ATOM   2000  CA  ASN A 122      45.370  52.160  89.220  1.00  0.00           C
ATOM   2001  HA  ASN A 122      45.320  52.910  90.010  1.00  0.00           H
ATOM   2002  CB  ASN A 122      44.580  50.900  89.670  1.00  0.00           C
ATOM   2003  HB1 ASN A 122      44.650  50.150  88.890  1.00  0.00           H
ATOM   2004  HB2 ASN A 122      43.510  51.030  89.830  1.00  0.00           H
ATOM   2005  CG  ASN A 122      45.260  50.350  90.930  1.00  0.00           C
ATOM   2006  OD1 ASN A 122      46.080  50.920  91.590  1.00  0.00           O
ATOM   2007  ND2 ASN A 122      44.860  49.240  91.400  1.00  0.00           N
ATOM   2008 1HD2 ASN A 122      44.200  48.640  90.930  1.00  0.00           H
ATOM   2009 2HD2 ASN A 122      44.870  49.180  92.410  1.00  0.00           H
ATOM   2010  C   ASN A 122      46.790  51.910  88.860  1.00  0.00           C
ATOM   2011  O   ASN A 122      47.100  51.340  87.760  1.00  0.00           O
ATOM   2012  N   ALA A 123      47.710  52.240  89.780  1.00  0.00           N
ATOM   2013  H   ALA A 123      47.400  52.670  90.650  1.00  0.00           H
ATOM   2014  CA  ALA A 123      49.070  51.810  89.550  1.00  0.00           C
ATOM   2015  HA  ALA A 123      49.020  51.080  88.740  1.00  0.00           H
ATOM   2016  CB  ALA A 123      49.880  53.010  89.090  1.00  0.00           C
ATOM   2017  HB1 ALA A 123      50.900  52.720  88.880  1.00  0.00           H
ATOM   2018  HB2 ALA A 123      49.590  53.340  88.090  1.00  0.00           H
ATOM   2019  HB3 ALA A 123      49.780  53.860  89.770  1.00  0.00           H
ATOM   2020  C   ALA A 123      49.690  51.080  90.740  1.00  0.00           C
ATOM   2021  O   ALA A 123      50.910  50.830  90.830  1.00  0.00           O
ATOM   2022  N   ASP A 124      48.920  50.680  91.740  1.00  0.00           N
ATOM   2023  H   ASP A 124      47.970  51.010  91.780  1.00  0.00           H
ATOM   2024  CA  ASP A 124      49.560  50.100  93.050  1.00  0.00           C
ATOM   2025  HA  ASP A 124      50.550  50.540  93.220  1.00  0.00           H
ATOM   2026  CB  ASP A 124      48.740  50.440  94.300  1.00  0.00           C
ATOM   2027  HB1 ASP A 124      48.090  49.590  94.490  1.00  0.00           H
ATOM   2028  HB2 ASP A 124      48.130  51.310  94.070  1.00  0.00           H
ATOM   2029  CG  ASP A 124      49.610  50.710  95.570  1.00  0.00           C
ATOM   2030  OD1 ASP A 124      49.210  51.510  96.460  1.00  0.00           O
ATOM   2031  OD2 ASP A 124      50.640  50.030  95.790  1.00  0.00           O
ATOM   2032  C   ASP A 124      49.760  48.570  92.970  1.00  0.00           C
ATOM   2033  O   ASP A 124      50.530  47.960  93.740  1.00  0.00           O
ATOM   2034  N   GLY A 125      49.150  48.050  91.910  1.00  0.00           N
ATOM   2035  H   GLY A 125      48.810  48.790  91.310  1.00  0.00           H
ATOM   2036  CA  GLY A 125      49.140  46.630  91.520  1.00  0.00           C
ATOM   2037  HA1 GLY A 125      50.180  46.320  91.480  1.00  0.00           H
ATOM   2038  HA2 GLY A 125      48.650  46.620  90.540  1.00  0.00           H
ATOM   2039  C   GLY A 125      48.350  45.740  92.470  1.00  0.00           C
ATOM   2040  O   GLY A 125      48.260  44.570  92.110  1.00  0.00           O
ATOM   2041  N   MET A 126      47.690  46.280  93.530  1.00  0.00           N
ATOM   2042  H   MET A 126      47.960  47.220  93.790  1.00  0.00           H
ATOM   2043  CA  MET A 126      46.840  45.500  94.450  1.00  0.00           C
ATOM   2044  HA  MET A 126      46.880  44.440  94.180  1.00  0.00           H
ATOM   2045  CB  MET A 126      47.420  45.670  95.840  1.00  0.00           C
ATOM   2046  HB1 MET A 126      47.300  46.660  96.270  1.00  0.00           H
ATOM   2047  HB2 MET A 126      48.480  45.440  95.840  1.00  0.00           H
ATOM   2048  CG  MET A 126      46.730  44.550  96.690  1.00  0.00           C
ATOM   2049  HG1 MET A 126      45.700  44.870  96.820  1.00  0.00           H
ATOM   2050  HG2 MET A 126      47.230  44.510  97.660  1.00  0.00           H
ATOM   2051  SD  MET A 126      46.630  42.900  96.030  1.00  0.00           S
ATOM   2052  CE  MET A 126      48.360  42.280  96.090  1.00  0.00           C
ATOM   2053  HE1 MET A 126      49.010  43.160  96.090  1.00  0.00           H
ATOM   2054  HE2 MET A 126      48.590  41.640  96.930  1.00  0.00           H
ATOM   2055  HE3 MET A 126      48.450  41.800  95.110  1.00  0.00           H
ATOM   2056  C   MET A 126      45.410  45.900  94.370  1.00  0.00           C
ATOM   2057  O   MET A 126      45.190  46.980  94.840  1.00  0.00           O
ATOM   2058  N   TYR A 127      44.480  45.070  93.880  1.00  0.00           N
ATOM   2059  H   TYR A 127      44.770  44.160  93.550  1.00  0.00           H
ATOM   2060  CA  TYR A 127      43.040  45.330  93.840  1.00  0.00           C
ATOM   2061  HA  TYR A 127      42.890  46.390  94.000  1.00  0.00           H
ATOM   2062  CB  TYR A 127      42.400  44.810  92.570  1.00  0.00           C
ATOM   2063  HB1 TYR A 127      41.350  44.510  92.600  1.00  0.00           H
ATOM   2064  HB2 TYR A 127      42.810  43.840  92.270  1.00  0.00           H
ATOM   2065  CG  TYR A 127      42.470  45.880  91.430  1.00  0.00           C
ATOM   2066  CD1 TYR A 127      43.050  45.580  90.170  1.00  0.00           C
ATOM   2067  HD1 TYR A 127      43.530  44.630  90.010  1.00  0.00           H
ATOM   2068  CE1 TYR A 127      42.950  46.580  89.160  1.00  0.00           C
ATOM   2069  HE1 TYR A 127      43.420  46.380  88.210  1.00  0.00           H
ATOM   2070  CZ  TYR A 127      42.250  47.760  89.310  1.00  0.00           C
ATOM   2071  OH  TYR A 127      42.120  48.700  88.330  1.00  0.00           O
ATOM   2072  HH  TYR A 127      41.730  49.540  88.580  1.00  0.00           H
ATOM   2073  CE2 TYR A 127      41.790  48.110  90.630  1.00  0.00           C
ATOM   2074  HE2 TYR A 127      41.270  49.020  90.860  1.00  0.00           H
ATOM   2075  CD2 TYR A 127      41.960  47.190  91.660  1.00  0.00           C
ATOM   2076  HD2 TYR A 127      41.500  47.450  92.600  1.00  0.00           H
ATOM   2077  C   TYR A 127      42.310  44.710  95.020  1.00  0.00           C
ATOM   2078  O   TYR A 127      41.070  44.750  95.180  1.00  0.00           O
ATOM   2079  N   GLU A 128      43.030  44.040  95.950  1.00  0.00           N
ATOM   2080  H   GLU A 128      44.020  43.900  95.860  1.00  0.00           H
ATOM   2081  CA  GLU A 128      42.470  43.340  97.130  1.00  0.00           C
ATOM   2082  HA  GLU A 128      41.600  42.760  96.830  1.00  0.00           H
ATOM   2083  CB  GLU A 128      43.500  42.350  97.680  1.00  0.00           C
ATOM   2084  HB1 GLU A 128      44.300  42.960  98.100  1.00  0.00           H
ATOM   2085  HB2 GLU A 128      43.910  41.660  96.940  1.00  0.00           H
ATOM   2086  CG  GLU A 128      42.930  41.420  98.750  1.00  0.00           C
ATOM   2087  HG1 GLU A 128      42.020  40.990  98.320  1.00  0.00           H
ATOM   2088  HG2 GLU A 128      42.540  41.940  99.630  1.00  0.00           H
ATOM   2089  CD  GLU A 128      43.830  40.370  99.230  1.00  0.00           C
ATOM   2090  OE1 GLU A 128      43.670  39.190  98.830  1.00  0.00           O
ATOM   2091  OE2 GLU A 128      44.780  40.600 100.010  1.00  0.00           O
ATOM   2092  C   GLU A 128      41.950  44.390  98.150  1.00  0.00           C
ATOM   2093  O   GLU A 128      42.650  45.400  98.460  1.00  0.00           O
ATOM   2094  N   VAL A 129      40.830  44.050  98.820  1.00  0.00           N
ATOM   2095  H   VAL A 129      40.260  43.250  98.590  1.00  0.00           H
ATOM   2096  CA  VAL A 129      40.130  44.810  99.880  1.00  0.00           C
ATOM   2097  HA  VAL A 129      40.690  45.670 100.270  1.00  0.00           H
ATOM   2098  CB  VAL A 129      38.830  45.500  99.470  1.00  0.00           C
ATOM   2099  HB  VAL A 129      38.500  46.200 100.240  1.00  0.00           H
ATOM   2100  CG1 VAL A 129      39.020  46.360  98.220  1.00  0.00           C
ATOM   2101 1HG1 VAL A 129      39.810  47.100  98.340  1.00  0.00           H
ATOM   2102 2HG1 VAL A 129      39.250  45.860  97.280  1.00  0.00           H
ATOM   2103 3HG1 VAL A 129      38.140  47.000  98.110  1.00  0.00           H
ATOM   2104  CG2 VAL A 129      37.620  44.630  99.180  1.00  0.00           C
ATOM   2105 1HG2 VAL A 129      37.650  43.640  99.650  1.00  0.00           H
ATOM   2106 2HG2 VAL A 129      36.680  45.140  99.390  1.00  0.00           H
ATOM   2107 3HG2 VAL A 129      37.550  44.430  98.110  1.00  0.00           H
ATOM   2108  C   VAL A 129      40.070  43.930 101.140  1.00  0.00           C
ATOM   2109  O   VAL A 129      39.930  42.720 101.040  1.00  0.00           O
ATOM   2110  N   SER A 130      40.310  44.540 102.270  1.00  0.00           N
ATOM   2111  H   SER A 130      40.510  45.530 102.210  1.00  0.00           H
ATOM   2112  CA  SER A 130      40.520  43.890 103.590  1.00  0.00           C
ATOM   2113  HA  SER A 130      40.290  42.830 103.460  1.00  0.00           H
ATOM   2114  CB  SER A 130      41.990  44.000 103.990  1.00  0.00           C
ATOM   2115  HB1 SER A 130      42.600  43.330 103.380  1.00  0.00           H
ATOM   2116  HB2 SER A 130      42.170  43.560 104.980  1.00  0.00           H
ATOM   2117  OG  SER A 130      42.420  45.350 103.860  1.00  0.00           O
ATOM   2118  HG  SER A 130      43.210  45.380 103.320  1.00  0.00           H
ATOM   2119  C   SER A 130      39.710  44.470 104.810  1.00  0.00           C
ATOM   2120  O   SER A 130      39.310  43.650 105.650  1.00  0.00           O
ATOM   2121  N   PHE A 131      39.440  45.730 104.820  1.00  0.00           N
ATOM   2122  H   PHE A 131      39.770  46.240 104.010  1.00  0.00           H
ATOM   2123  CA  PHE A 131      38.790  46.470 105.970  1.00  0.00           C
ATOM   2124  HA  PHE A 131      39.100  46.110 106.950  1.00  0.00           H
ATOM   2125  CB  PHE A 131      39.010  48.000 105.870  1.00  0.00           C
ATOM   2126  HB1 PHE A 131      38.490  48.310 104.970  1.00  0.00           H
ATOM   2127  HB2 PHE A 131      40.090  48.020 105.730  1.00  0.00           H
ATOM   2128  CG  PHE A 131      38.740  48.880 107.050  1.00  0.00           C
ATOM   2129  CD1 PHE A 131      39.760  48.950 108.040  1.00  0.00           C
ATOM   2130  HD1 PHE A 131      40.610  48.290 108.010  1.00  0.00           H
ATOM   2131  CE1 PHE A 131      39.650  49.870 109.110  1.00  0.00           C
ATOM   2132  HE1 PHE A 131      40.470  49.920 109.810  1.00  0.00           H
ATOM   2133  CZ  PHE A 131      38.450  50.560 109.270  1.00  0.00           C
ATOM   2134  HZ  PHE A 131      38.450  51.190 110.140  1.00  0.00           H
ATOM   2135  CE2 PHE A 131      37.470  50.520 108.280  1.00  0.00           C
ATOM   2136  HE2 PHE A 131      36.590  51.140 108.280  1.00  0.00           H
ATOM   2137  CD2 PHE A 131      37.610  49.640 107.170  1.00  0.00           C
ATOM   2138  HD2 PHE A 131      36.830  49.500 106.440  1.00  0.00           H
ATOM   2139  C   PHE A 131      37.220  46.240 106.030  1.00  0.00           C
ATOM   2140  O   PHE A 131      36.570  46.120 107.080  1.00  0.00           O
ATOM   2141  N   TYR A 132      36.600  46.160 104.820  1.00  0.00           N
ATOM   2142  H   TYR A 132      37.080  46.590 104.040  1.00  0.00           H
ATOM   2143  CA  TYR A 132      35.170  46.050 104.680  1.00  0.00           C
ATOM   2144  HA  TYR A 132      34.930  46.300 103.650  1.00  0.00           H
ATOM   2145  CB  TYR A 132      34.720  44.540 104.770  1.00  0.00           C
ATOM   2146  HB1 TYR A 132      33.630  44.510 104.770  1.00  0.00           H
ATOM   2147  HB2 TYR A 132      34.980  44.120 105.740  1.00  0.00           H
ATOM   2148  CG  TYR A 132      35.290  43.770 103.590  1.00  0.00           C
ATOM   2149  CD1 TYR A 132      34.610  43.780 102.360  1.00  0.00           C
ATOM   2150  HD1 TYR A 132      33.680  44.330 102.330  1.00  0.00           H
ATOM   2151  CE1 TYR A 132      35.040  43.130 101.260  1.00  0.00           C
ATOM   2152  HE1 TYR A 132      34.630  43.240 100.260  1.00  0.00           H
ATOM   2153  CZ  TYR A 132      36.160  42.350 101.390  1.00  0.00           C
ATOM   2154  OH  TYR A 132      36.460  41.510 100.360  1.00  0.00           O
ATOM   2155  HH  TYR A 132      37.230  40.990 100.610  1.00  0.00           H
ATOM   2156  CE2 TYR A 132      36.800  42.110 102.600  1.00  0.00           C
ATOM   2157  HE2 TYR A 132      37.580  41.360 102.590  1.00  0.00           H
ATOM   2158  CD2 TYR A 132      36.420  42.940 103.690  1.00  0.00           C
ATOM   2159  HD2 TYR A 132      37.000  42.990 104.600  1.00  0.00           H
ATOM   2160  C   TYR A 132      34.300  46.980 105.610  1.00  0.00           C
ATOM   2161  O   TYR A 132      33.620  46.510 106.510  1.00  0.00           O
ATOM   2162  N   SER A 133      34.420  48.280 105.410  1.00  0.00           N
ATOM   2163  H   SER A 133      34.850  48.580 104.550  1.00  0.00           H
ATOM   2164  CA  SER A 133      33.860  49.360 106.280  1.00  0.00           C
ATOM   2165  HA  SER A 133      34.300  49.250 107.270  1.00  0.00           H
ATOM   2166  CB  SER A 133      34.090  50.740 105.700  1.00  0.00           C
ATOM   2167  HB1 SER A 133      35.110  51.100 105.870  1.00  0.00           H
ATOM   2168  HB2 SER A 133      33.420  51.440 106.190  1.00  0.00           H
ATOM   2169  OG  SER A 133      33.750  50.690 104.390  1.00  0.00           O
ATOM   2170  HG  SER A 133      33.800  51.580 104.030  1.00  0.00           H
ATOM   2171  C   SER A 133      32.290  49.150 106.440  1.00  0.00           C
ATOM   2172  O   SER A 133      31.660  48.810 105.460  1.00  0.00           O
ATOM   2173  N   ASN A 134      31.750  49.330 107.640  1.00  0.00           N
ATOM   2174  H   ASN A 134      32.280  49.500 108.480  1.00  0.00           H
ATOM   2175  CA  ASN A 134      30.270  49.370 107.770  1.00  0.00           C
ATOM   2176  HA  ASN A 134      29.880  48.380 107.570  1.00  0.00           H
ATOM   2177  CB  ASN A 134      29.750  49.800 109.160  1.00  0.00           C
ATOM   2178  HB1 ASN A 134      28.690  50.040 109.170  1.00  0.00           H
ATOM   2179  HB2 ASN A 134      30.280  50.740 109.350  1.00  0.00           H
ATOM   2180  CG  ASN A 134      30.110  48.820 110.160  1.00  0.00           C
ATOM   2181  OD1 ASN A 134      29.250  47.980 110.510  1.00  0.00           O
ATOM   2182  ND2 ASN A 134      31.230  48.920 110.800  1.00  0.00           N
ATOM   2183 1HD2 ASN A 134      31.890  49.630 110.510  1.00  0.00           H
ATOM   2184 2HD2 ASN A 134      31.480  48.300 111.550  1.00  0.00           H
ATOM   2185  C   ASN A 134      29.630  50.360 106.760  1.00  0.00           C
ATOM   2186  O   ASN A 134      30.210  51.440 106.530  1.00  0.00           O
ATOM   2187  N   ALA A 135      28.390  50.110 106.360  1.00  0.00           N
ATOM   2188  H   ALA A 135      27.860  49.310 106.670  1.00  0.00           H
ATOM   2189  CA  ALA A 135      27.560  50.980 105.470  1.00  0.00           C
ATOM   2190  HA  ALA A 135      28.160  51.800 105.090  1.00  0.00           H
ATOM   2191  CB  ALA A 135      26.980  50.190 104.290  1.00  0.00           C
ATOM   2192  HB1 ALA A 135      26.320  50.810 103.680  1.00  0.00           H
ATOM   2193  HB2 ALA A 135      27.790  49.710 103.750  1.00  0.00           H
ATOM   2194  HB3 ALA A 135      26.310  49.420 104.690  1.00  0.00           H
ATOM   2195  C   ALA A 135      26.410  51.680 106.290  1.00  0.00           C
ATOM   2196  O   ALA A 135      26.050  51.060 107.310  1.00  0.00           O
ATOM   2197  N   VAL A 136      25.760  52.690 105.770  1.00  0.00           N
ATOM   2198  H   VAL A 136      26.010  53.080 104.870  1.00  0.00           H
ATOM   2199  CA  VAL A 136      24.520  53.200 106.450  1.00  0.00           C
ATOM   2200  HA  VAL A 136      24.390  52.800 107.460  1.00  0.00           H
ATOM   2201  CB  VAL A 136      24.540  54.780 106.640  1.00  0.00           C
ATOM   2202  HB  VAL A 136      24.360  55.320 105.710  1.00  0.00           H
ATOM   2203  CG1 VAL A 136      23.410  55.230 107.540  1.00  0.00           C
ATOM   2204 1HG1 VAL A 136      23.430  54.630 108.460  1.00  0.00           H
ATOM   2205 2HG1 VAL A 136      23.490  56.300 107.750  1.00  0.00           H
ATOM   2206 3HG1 VAL A 136      22.430  55.180 107.070  1.00  0.00           H
ATOM   2207  CG2 VAL A 136      25.970  55.210 107.180  1.00  0.00           C
ATOM   2208 1HG2 VAL A 136      26.840  54.830 106.640  1.00  0.00           H
ATOM   2209 2HG2 VAL A 136      25.960  56.290 107.270  1.00  0.00           H
ATOM   2210 3HG2 VAL A 136      26.090  54.840 108.200  1.00  0.00           H
ATOM   2211  C   VAL A 136      23.230  52.860 105.640  1.00  0.00           C
ATOM   2212  O   VAL A 136      23.220  53.350 104.520  1.00  0.00           O
ATOM   2213  N   VAL A 137      22.240  52.160 106.140  1.00  0.00           N
ATOM   2214  H   VAL A 137      22.250  51.920 107.120  1.00  0.00           H
ATOM   2215  CA  VAL A 137      20.940  51.810 105.500  1.00  0.00           C
ATOM   2216  HA  VAL A 137      21.080  52.100 104.460  1.00  0.00           H
ATOM   2217  CB  VAL A 137      20.720  50.270 105.370  1.00  0.00           C
ATOM   2218  HB  VAL A 137      19.960  50.170 104.600  1.00  0.00           H
ATOM   2219  CG1 VAL A 137      21.980  49.630 104.820  1.00  0.00           C
ATOM   2220 1HG1 VAL A 137      22.240  50.240 103.960  1.00  0.00           H
ATOM   2221 2HG1 VAL A 137      22.790  49.630 105.550  1.00  0.00           H
ATOM   2222 3HG1 VAL A 137      21.740  48.620 104.510  1.00  0.00           H
ATOM   2223  CG2 VAL A 137      20.370  49.570 106.710  1.00  0.00           C
ATOM   2224 1HG2 VAL A 137      19.570  50.130 107.190  1.00  0.00           H
ATOM   2225 2HG2 VAL A 137      20.080  48.530 106.530  1.00  0.00           H
ATOM   2226 3HG2 VAL A 137      21.080  49.520 107.540  1.00  0.00           H
ATOM   2227  C   VAL A 137      19.840  52.520 106.170  1.00  0.00           C
ATOM   2228  O   VAL A 137      19.930  53.000 107.310  1.00  0.00           O
ATOM   2229  N   SER A 138      18.700  52.580 105.480  1.00  0.00           N
ATOM   2230  H   SER A 138      18.780  52.070 104.610  1.00  0.00           H
ATOM   2231  CA  SER A 138      17.420  53.140 105.880  1.00  0.00           C
ATOM   2232  HA  SER A 138      17.490  53.340 106.950  1.00  0.00           H
ATOM   2233  CB  SER A 138      17.420  54.480 105.130  1.00  0.00           C
ATOM   2234  HB1 SER A 138      17.800  54.270 104.120  1.00  0.00           H
ATOM   2235  HB2 SER A 138      18.170  55.160 105.530  1.00  0.00           H
ATOM   2236  OG  SER A 138      16.170  55.100 105.150  1.00  0.00           O
ATOM   2237  HG  SER A 138      15.750  54.850 104.320  1.00  0.00           H
ATOM   2238  C   SER A 138      16.190  52.260 105.590  1.00  0.00           C
ATOM   2239  O   SER A 138      16.260  51.320 104.760  1.00  0.00           O
ATOM   2240  N   TYR A 139      15.070  52.480 106.330  1.00  0.00           N
ATOM   2241  H   TYR A 139      15.220  53.230 106.990  1.00  0.00           H
ATOM   2242  CA  TYR A 139      13.770  51.660 106.360  1.00  0.00           C
ATOM   2243  HA  TYR A 139      14.020  50.710 106.830  1.00  0.00           H
ATOM   2244  CB  TYR A 139      12.790  52.360 107.250  1.00  0.00           C
ATOM   2245  HB1 TYR A 139      13.400  52.610 108.120  1.00  0.00           H
ATOM   2246  HB2 TYR A 139      12.030  51.650 107.570  1.00  0.00           H
ATOM   2247  CG  TYR A 139      12.120  53.620 106.740  1.00  0.00           C
ATOM   2248  CD1 TYR A 139      12.700  54.910 106.780  1.00  0.00           C
ATOM   2249  HD1 TYR A 139      13.720  55.060 107.110  1.00  0.00           H
ATOM   2250  CE1 TYR A 139      12.090  56.060 106.290  1.00  0.00           C
ATOM   2251  HE1 TYR A 139      12.650  56.980 106.130  1.00  0.00           H
ATOM   2252  CZ  TYR A 139      10.740  56.030 105.990  1.00  0.00           C
ATOM   2253  OH  TYR A 139      10.140  57.110 105.480  1.00  0.00           O
ATOM   2254  HH  TYR A 139      10.720  57.870 105.360  1.00  0.00           H
ATOM   2255  CE2 TYR A 139      10.060  54.750 106.150  1.00  0.00           C
ATOM   2256  HE2 TYR A 139       9.020  54.750 105.860  1.00  0.00           H
ATOM   2257  CD2 TYR A 139      10.760  53.530 106.490  1.00  0.00           C
ATOM   2258  HD2 TYR A 139      10.300  52.570 106.630  1.00  0.00           H
ATOM   2259  C   TYR A 139      13.090  51.540 105.000  1.00  0.00           C
ATOM   2260  O   TYR A 139      12.230  50.690 104.760  1.00  0.00           O
ATOM   2261  N   ASP A 140      13.510  52.390 104.040  1.00  0.00           N
ATOM   2262  H   ASP A 140      14.220  53.070 104.290  1.00  0.00           H
ATOM   2263  CA  ASP A 140      13.000  52.600 102.690  1.00  0.00           C
ATOM   2264  HA  ASP A 140      12.130  51.990 102.440  1.00  0.00           H
ATOM   2265  CB  ASP A 140      12.660  54.080 102.530  1.00  0.00           C
ATOM   2266  HB1 ASP A 140      11.730  54.250 103.080  1.00  0.00           H
ATOM   2267  HB2 ASP A 140      12.370  54.170 101.480  1.00  0.00           H
ATOM   2268  CG  ASP A 140      13.740  55.170 102.840  1.00  0.00           C
ATOM   2269  OD1 ASP A 140      13.420  56.380 102.880  1.00  0.00           O
ATOM   2270  OD2 ASP A 140      14.880  54.760 102.880  1.00  0.00           O
ATOM   2271  C   ASP A 140      13.950  52.190 101.620  1.00  0.00           C
ATOM   2272  O   ASP A 140      13.860  52.490 100.410  1.00  0.00           O
ATOM   2273  N   GLY A 141      14.980  51.490 102.070  1.00  0.00           N
ATOM   2274  H   GLY A 141      14.970  51.200 103.040  1.00  0.00           H
ATOM   2275  CA  GLY A 141      16.100  50.990 101.270  1.00  0.00           C
ATOM   2276  HA1 GLY A 141      15.760  50.620 100.300  1.00  0.00           H
ATOM   2277  HA2 GLY A 141      16.510  50.110 101.760  1.00  0.00           H
ATOM   2278  C   GLY A 141      17.150  52.000 100.890  1.00  0.00           C
ATOM   2279  O   GLY A 141      17.990  51.750 100.060  1.00  0.00           O
ATOM   2280  N   SER A 142      17.180  53.200 101.430  1.00  0.00           N
ATOM   2281  H   SER A 142      16.520  53.480 102.140  1.00  0.00           H
ATOM   2282  CA  SER A 142      18.180  54.190 101.000  1.00  0.00           C
ATOM   2283  HA  SER A 142      18.210  54.230  99.910  1.00  0.00           H
ATOM   2284  CB  SER A 142      17.810  55.610 101.360  1.00  0.00           C
ATOM   2285  HB1 SER A 142      18.460  56.270 100.780  1.00  0.00           H
ATOM   2286  HB2 SER A 142      17.990  55.910 102.390  1.00  0.00           H
ATOM   2287  OG  SER A 142      16.480  55.940 101.060  1.00  0.00           O
ATOM   2288  HG  SER A 142      16.000  55.550 101.790  1.00  0.00           H
ATOM   2289  C   SER A 142      19.620  53.840 101.530  1.00  0.00           C
ATOM   2290  O   SER A 142      19.800  53.670 102.740  1.00  0.00           O
ATOM   2291  N   ILE A 143      20.580  53.680 100.640  1.00  0.00           N
ATOM   2292  H   ILE A 143      20.230  53.900  99.720  1.00  0.00           H
ATOM   2293  CA  ILE A 143      21.960  53.270 100.850  1.00  0.00           C
ATOM   2294  HA  ILE A 143      21.850  52.940 101.880  1.00  0.00           H
ATOM   2295  CB  ILE A 143      22.390  51.970 100.150  1.00  0.00           C
ATOM   2296  HB  ILE A 143      22.670  52.090  99.100  1.00  0.00           H
ATOM   2297  CG2 ILE A 143      23.580  51.270 100.810  1.00  0.00           C
ATOM   2298 1HG2 ILE A 143      23.650  50.290 100.340  1.00  0.00           H
ATOM   2299 2HG2 ILE A 143      24.460  51.850 100.530  1.00  0.00           H
ATOM   2300 3HG2 ILE A 143      23.510  51.140 101.890  1.00  0.00           H
ATOM   2301  CG1 ILE A 143      21.340  50.870 100.130  1.00  0.00           C
ATOM   2302 1HG1 ILE A 143      21.760  50.120  99.460  1.00  0.00           H
ATOM   2303 2HG1 ILE A 143      20.410  51.210  99.680  1.00  0.00           H
ATOM   2304  CD  ILE A 143      20.960  50.420 101.540  1.00  0.00           C
ATOM   2305  HD1 ILE A 143      20.750  51.230 102.230  1.00  0.00           H
ATOM   2306  HD2 ILE A 143      20.040  49.830 101.480  1.00  0.00           H
ATOM   2307  HD3 ILE A 143      21.790  49.800 101.900  1.00  0.00           H
ATOM   2308  C   ILE A 143      23.070  54.330 100.700  1.00  0.00           C
ATOM   2309  O   ILE A 143      23.220  54.920  99.630  1.00  0.00           O
ATOM   2310  N   PHE A 144      24.010  54.380 101.700  1.00  0.00           N
ATOM   2311  H   PHE A 144      23.840  53.820 102.520  1.00  0.00           H
ATOM   2312  CA  PHE A 144      25.350  55.120 101.650  1.00  0.00           C
ATOM   2313  HA  PHE A 144      25.480  55.500 100.640  1.00  0.00           H
ATOM   2314  CB  PHE A 144      25.160  56.280 102.670  1.00  0.00           C
ATOM   2315  HB1 PHE A 144      24.910  55.850 103.640  1.00  0.00           H
ATOM   2316  HB2 PHE A 144      24.300  56.930 102.550  1.00  0.00           H
ATOM   2317  CG  PHE A 144      26.420  57.130 102.810  1.00  0.00           C
ATOM   2318  CD1 PHE A 144      26.470  58.430 102.240  1.00  0.00           C
ATOM   2319  HD1 PHE A 144      25.560  58.840 101.830  1.00  0.00           H
ATOM   2320  CE1 PHE A 144      27.650  59.150 102.270  1.00  0.00           C
ATOM   2321  HE1 PHE A 144      27.670  60.060 101.700  1.00  0.00           H
ATOM   2322  CZ  PHE A 144      28.790  58.630 102.920  1.00  0.00           C
ATOM   2323  HZ  PHE A 144      29.700  59.200 103.040  1.00  0.00           H
ATOM   2324  CE2 PHE A 144      28.670  57.380 103.600  1.00  0.00           C
ATOM   2325  HE2 PHE A 144      29.540  56.960 104.080  1.00  0.00           H
ATOM   2326  CD2 PHE A 144      27.480  56.660 103.560  1.00  0.00           C
ATOM   2327  HD2 PHE A 144      27.440  55.650 103.940  1.00  0.00           H
ATOM   2328  C   PHE A 144      26.520  54.170 102.010  1.00  0.00           C
ATOM   2329  O   PHE A 144      26.570  53.620 103.120  1.00  0.00           O
ATOM   2330  N   TRP A 145      27.660  54.290 101.210  1.00  0.00           N
ATOM   2331  H   TRP A 145      27.650  54.960 100.450  1.00  0.00           H
ATOM   2332  CA  TRP A 145      28.920  53.660 101.590  1.00  0.00           C
ATOM   2333  HA  TRP A 145      28.890  53.630 102.670  1.00  0.00           H
ATOM   2334  CB  TRP A 145      28.910  52.280 100.930  1.00  0.00           C
ATOM   2335  HB1 TRP A 145      28.900  52.490  99.870  1.00  0.00           H
ATOM   2336  HB2 TRP A 145      27.960  51.910 101.330  1.00  0.00           H
ATOM   2337  CG  TRP A 145      29.990  51.410 101.360  1.00  0.00           C
ATOM   2338  CD1 TRP A 145      30.220  51.030 102.630  1.00  0.00           C
ATOM   2339  HD1 TRP A 145      29.630  51.320 103.490  1.00  0.00           H
ATOM   2340  NE1 TRP A 145      31.290  50.140 102.610  1.00  0.00           N
ATOM   2341  HE1 TRP A 145      31.650  49.680 103.430  1.00  0.00           H
ATOM   2342  CE2 TRP A 145      31.800  49.920 101.360  1.00  0.00           C
ATOM   2343  CZ2 TRP A 145      32.830  49.080 100.820  1.00  0.00           C
ATOM   2344  HZ2 TRP A 145      33.540  48.610 101.480  1.00  0.00           H
ATOM   2345  CH2 TRP A 145      32.990  49.130  99.420  1.00  0.00           C
ATOM   2346  HH2 TRP A 145      33.770  48.620  98.860  1.00  0.00           H
ATOM   2347  CZ3 TRP A 145      32.070  49.850  98.620  1.00  0.00           C
ATOM   2348  HZ3 TRP A 145      32.340  49.910  97.570  1.00  0.00           H
ATOM   2349  CE3 TRP A 145      31.060  50.630  99.120  1.00  0.00           C
ATOM   2350  HE3 TRP A 145      30.380  51.170  98.480  1.00  0.00           H
ATOM   2351  CD2 TRP A 145      30.900  50.670 100.520  1.00  0.00           C
ATOM   2352  C   TRP A 145      30.130  54.540 101.140  1.00  0.00           C
ATOM   2353  O   TRP A 145      30.110  55.240 100.120  1.00  0.00           O
ATOM   2354  N   LEU A 146      31.180  54.470 101.980  1.00  0.00           N
ATOM   2355  H   LEU A 146      31.050  53.790 102.720  1.00  0.00           H
ATOM   2356  CA  LEU A 146      32.490  55.130 101.910  1.00  0.00           C
ATOM   2357  HA  LEU A 146      32.810  55.230 100.870  1.00  0.00           H
ATOM   2358  CB  LEU A 146      32.480  56.530 102.620  1.00  0.00           C
ATOM   2359  HB1 LEU A 146      32.270  56.390 103.680  1.00  0.00           H
ATOM   2360  HB2 LEU A 146      31.570  57.040 102.330  1.00  0.00           H
ATOM   2361  CG  LEU A 146      33.690  57.420 102.620  1.00  0.00           C
ATOM   2362  HG  LEU A 146      34.510  57.070 103.260  1.00  0.00           H
ATOM   2363  CD1 LEU A 146      34.280  57.630 101.250  1.00  0.00           C
ATOM   2364 1HD1 LEU A 146      34.700  56.750 100.750  1.00  0.00           H
ATOM   2365 2HD1 LEU A 146      33.440  58.020 100.670  1.00  0.00           H
ATOM   2366 3HD1 LEU A 146      35.070  58.360 101.380  1.00  0.00           H
ATOM   2367  CD2 LEU A 146      33.200  58.730 103.220  1.00  0.00           C
ATOM   2368 1HD2 LEU A 146      33.040  58.660 104.300  1.00  0.00           H
ATOM   2369 2HD2 LEU A 146      33.830  59.540 102.850  1.00  0.00           H
ATOM   2370 3HD2 LEU A 146      32.270  59.030 102.750  1.00  0.00           H
ATOM   2371  C   LEU A 146      33.630  54.260 102.460  1.00  0.00           C
ATOM   2372  O   LEU A 146      33.890  54.300 103.660  1.00  0.00           O
ATOM   2373  N   PRO A 147      34.310  53.520 101.560  1.00  0.00           N
ATOM   2374  CD  PRO A 147      34.140  53.380 100.110  1.00  0.00           C
ATOM   2375  HD1 PRO A 147      34.310  54.330  99.590  1.00  0.00           H
ATOM   2376  HD2 PRO A 147      33.230  52.950  99.710  1.00  0.00           H
ATOM   2377  CG  PRO A 147      35.280  52.450  99.630  1.00  0.00           C
ATOM   2378  HG1 PRO A 147      36.120  52.890  99.110  1.00  0.00           H
ATOM   2379  HG2 PRO A 147      34.870  51.690  98.960  1.00  0.00           H
ATOM   2380  CB  PRO A 147      35.790  51.730 100.850  1.00  0.00           C
ATOM   2381  HB1 PRO A 147      36.820  51.390 100.840  1.00  0.00           H
ATOM   2382  HB2 PRO A 147      35.290  50.770 101.010  1.00  0.00           H
ATOM   2383  CA  PRO A 147      35.520  52.790 101.990  1.00  0.00           C
ATOM   2384  HA  PRO A 147      35.220  52.290 102.900  1.00  0.00           H
ATOM   2385  C   PRO A 147      36.750  53.740 102.260  1.00  0.00           C
ATOM   2386  O   PRO A 147      36.930  54.680 101.530  1.00  0.00           O
ATOM   2387  N   PRO A 148      37.620  53.460 103.250  1.00  0.00           N
ATOM   2388  CD  PRO A 148      37.540  52.340 104.270  1.00  0.00           C
ATOM   2389  HD1 PRO A 148      37.390  51.390 103.770  1.00  0.00           H
ATOM   2390  HD2 PRO A 148      36.720  52.430 104.990  1.00  0.00           H
ATOM   2391  CG  PRO A 148      38.930  52.340 104.860  1.00  0.00           C
ATOM   2392  HG1 PRO A 148      39.670  51.710 104.360  1.00  0.00           H
ATOM   2393  HG2 PRO A 148      38.820  52.140 105.930  1.00  0.00           H
ATOM   2394  CB  PRO A 148      39.400  53.760 104.700  1.00  0.00           C
ATOM   2395  HB1 PRO A 148      40.490  53.850 104.760  1.00  0.00           H
ATOM   2396  HB2 PRO A 148      38.970  54.330 105.530  1.00  0.00           H
ATOM   2397  CA  PRO A 148      38.850  54.210 103.310  1.00  0.00           C
ATOM   2398  HA  PRO A 148      38.630  55.270 103.390  1.00  0.00           H
ATOM   2399  C   PRO A 148      39.850  53.890 102.210  1.00  0.00           C
ATOM   2400  O   PRO A 148      39.950  52.730 101.760  1.00  0.00           O
ATOM   2401  N   ALA A 149      40.630  54.870 101.730  1.00  0.00           N
ATOM   2402  H   ALA A 149      40.540  55.800 102.130  1.00  0.00           H
ATOM   2403  CA  ALA A 149      41.600  54.770 100.630  1.00  0.00           C
ATOM   2404  HA  ALA A 149      41.960  53.750 100.770  1.00  0.00           H
ATOM   2405  CB  ALA A 149      40.840  54.790  99.330  1.00  0.00           C
ATOM   2406  HB1 ALA A 149      40.130  53.980  99.160  1.00  0.00           H
ATOM   2407  HB2 ALA A 149      40.280  55.730  99.400  1.00  0.00           H
ATOM   2408  HB3 ALA A 149      41.580  54.830  98.530  1.00  0.00           H
ATOM   2409  C   ALA A 149      42.840  55.630 100.630  1.00  0.00           C
ATOM   2410  O   ALA A 149      42.770  56.860 100.700  1.00  0.00           O
ATOM   2411  N   ILE A 150      43.970  54.940 100.580  1.00  0.00           N
ATOM   2412  H   ILE A 150      43.900  53.930 100.640  1.00  0.00           H
ATOM   2413  CA  ILE A 150      45.110  55.470  99.900  1.00  0.00           C
ATOM   2414  HA  ILE A 150      44.960  56.510  99.630  1.00  0.00           H
ATOM   2415  CB  ILE A 150      46.370  55.550 100.740  1.00  0.00           C
ATOM   2416  HB  ILE A 150      46.560  54.490 100.940  1.00  0.00           H
ATOM   2417  CG2 ILE A 150      47.540  56.160  99.980  1.00  0.00           C
ATOM   2418 1HG2 ILE A 150      48.410  56.200 100.640  1.00  0.00           H
ATOM   2419 2HG2 ILE A 150      47.770  55.550  99.100  1.00  0.00           H
ATOM   2420 3HG2 ILE A 150      47.270  57.150  99.620  1.00  0.00           H
ATOM   2421  CG1 ILE A 150      46.040  56.370 102.010  1.00  0.00           C
ATOM   2422 1HG1 ILE A 150      45.250  55.850 102.540  1.00  0.00           H
ATOM   2423 2HG1 ILE A 150      45.780  57.400 101.770  1.00  0.00           H
ATOM   2424  CD  ILE A 150      47.220  56.420 102.960  1.00  0.00           C
ATOM   2425  HD1 ILE A 150      48.060  56.960 102.540  1.00  0.00           H
ATOM   2426  HD2 ILE A 150      46.880  56.710 103.960  1.00  0.00           H
ATOM   2427  HD3 ILE A 150      47.520  55.380 103.100  1.00  0.00           H
ATOM   2428  C   ILE A 150      45.190  54.770  98.450  1.00  0.00           C
ATOM   2429  O   ILE A 150      45.130  53.480  98.390  1.00  0.00           O
ATOM   2430  N   TYR A 151      45.270  55.550  97.350  1.00  0.00           N
ATOM   2431  H   TYR A 151      45.500  56.520  97.510  1.00  0.00           H
ATOM   2432  CA  TYR A 151      45.370  55.090  95.990  1.00  0.00           C
ATOM   2433  HA  TYR A 151      45.440  54.010  95.990  1.00  0.00           H
ATOM   2434  CB  TYR A 151      44.200  55.640  95.150  1.00  0.00           C
ATOM   2435  HB1 TYR A 151      44.440  55.440  94.110  1.00  0.00           H
ATOM   2436  HB2 TYR A 151      44.170  56.720  95.320  1.00  0.00           H
ATOM   2437  CG  TYR A 151      42.820  55.040  95.350  1.00  0.00           C
ATOM   2438  CD1 TYR A 151      42.670  53.680  95.360  1.00  0.00           C
ATOM   2439  HD1 TYR A 151      43.550  53.060  95.330  1.00  0.00           H
ATOM   2440  CE1 TYR A 151      41.410  53.070  95.530  1.00  0.00           C
ATOM   2441  HE1 TYR A 151      41.360  51.990  95.490  1.00  0.00           H
ATOM   2442  CZ  TYR A 151      40.250  53.870  95.760  1.00  0.00           C
ATOM   2443  OH  TYR A 151      39.060  53.290  95.960  1.00  0.00           O
ATOM   2444  HH  TYR A 151      39.240  52.370  96.170  1.00  0.00           H
ATOM   2445  CE2 TYR A 151      40.460  55.290  95.760  1.00  0.00           C
ATOM   2446  HE2 TYR A 151      39.630  55.970  95.910  1.00  0.00           H
ATOM   2447  CD2 TYR A 151      41.740  55.880  95.690  1.00  0.00           C
ATOM   2448  HD2 TYR A 151      41.820  56.960  95.730  1.00  0.00           H
ATOM   2449  C   TYR A 151      46.660  55.610  95.400  1.00  0.00           C
ATOM   2450  O   TYR A 151      46.980  56.790  95.400  1.00  0.00           O
ATOM   2451  N   LYS A 152      47.310  54.690  94.630  1.00  0.00           N
ATOM   2452  H   LYS A 152      46.910  53.790  94.410  1.00  0.00           H
ATOM   2453  CA  LYS A 152      48.460  54.980  93.820  1.00  0.00           C
ATOM   2454  HA  LYS A 152      48.820  55.990  94.040  1.00  0.00           H
ATOM   2455  CB  LYS A 152      49.650  54.130  94.200  1.00  0.00           C
ATOM   2456  HB1 LYS A 152      49.440  53.110  93.870  1.00  0.00           H
ATOM   2457  HB2 LYS A 152      49.780  54.260  95.270  1.00  0.00           H
ATOM   2458  CG  LYS A 152      50.900  54.520  93.390  1.00  0.00           C
ATOM   2459  HG1 LYS A 152      51.180  55.550  93.610  1.00  0.00           H
ATOM   2460  HG2 LYS A 152      50.690  54.410  92.320  1.00  0.00           H
ATOM   2461  CD  LYS A 152      52.090  53.600  93.790  1.00  0.00           C
ATOM   2462  HD1 LYS A 152      52.910  54.060  93.230  1.00  0.00           H
ATOM   2463  HD2 LYS A 152      51.950  52.580  93.440  1.00  0.00           H
ATOM   2464  CE  LYS A 152      52.390  53.570  95.320  1.00  0.00           C
ATOM   2465  HE1 LYS A 152      51.550  53.140  95.870  1.00  0.00           H
ATOM   2466  HE2 LYS A 152      52.610  54.530  95.790  1.00  0.00           H
ATOM   2467  NZ  LYS A 152      53.510  52.620  95.570  1.00  0.00           N
ATOM   2468  HZ1 LYS A 152      53.740  52.540  96.550  1.00  0.00           H
ATOM   2469  HZ2 LYS A 152      53.170  51.740  95.210  1.00  0.00           H
ATOM   2470  HZ3 LYS A 152      54.300  52.980  95.060  1.00  0.00           H
ATOM   2471  C   LYS A 152      48.050  54.910  92.370  1.00  0.00           C
ATOM   2472  O   LYS A 152      47.380  53.940  92.010  1.00  0.00           O
ATOM   2473  N   SER A 153      48.420  55.790  91.460  1.00  0.00           N
ATOM   2474  H   SER A 153      49.040  56.530  91.730  1.00  0.00           H
ATOM   2475  CA  SER A 153      47.810  55.810  90.100  1.00  0.00           C
ATOM   2476  HA  SER A 153      47.770  54.790  89.720  1.00  0.00           H
ATOM   2477  CB  SER A 153      46.370  56.320  90.210  1.00  0.00           C
ATOM   2478  HB1 SER A 153      45.700  55.670  90.780  1.00  0.00           H
ATOM   2479  HB2 SER A 153      45.920  56.450  89.220  1.00  0.00           H
ATOM   2480  OG  SER A 153      46.390  57.660  90.840  1.00  0.00           O
ATOM   2481  HG  SER A 153      46.190  58.260  90.110  1.00  0.00           H
ATOM   2482  C   SER A 153      48.660  56.580  89.130  1.00  0.00           C
ATOM   2483  O   SER A 153      49.520  57.270  89.590  1.00  0.00           O
ATOM   2484  N   ALA A 154      48.450  56.470  87.880  1.00  0.00           N
ATOM   2485  H   ALA A 154      47.740  55.830  87.530  1.00  0.00           H
ATOM   2486  CA  ALA A 154      49.330  56.850  86.760  1.00  0.00           C
ATOM   2487  HA  ALA A 154      50.330  56.930  87.190  1.00  0.00           H
ATOM   2488  CB  ALA A 154      49.360  55.800  85.700  1.00  0.00           C
ATOM   2489  HB1 ALA A 154      49.570  54.820  86.120  1.00  0.00           H
ATOM   2490  HB2 ALA A 154      48.400  55.630  85.220  1.00  0.00           H
ATOM   2491  HB3 ALA A 154      50.100  56.030  84.920  1.00  0.00           H
ATOM   2492  C   ALA A 154      48.950  58.210  86.240  1.00  0.00           C
ATOM   2493  O   ALA A 154      47.800  58.570  86.230  1.00  0.00           O
ATOM   2494  N   CYS A 155      49.930  59.000  85.740  1.00  0.00           N
ATOM   2495  H   CYS A 155      50.910  58.740  85.690  1.00  0.00           H
ATOM   2496  CA  CYS A 155      49.750  60.420  85.330  1.00  0.00           C
ATOM   2497  HA  CYS A 155      48.680  60.610  85.360  1.00  0.00           H
ATOM   2498  CB  CYS A 155      50.520  61.200  86.350  1.00  0.00           C
ATOM   2499  HB1 CYS A 155      50.530  62.220  85.980  1.00  0.00           H
ATOM   2500  HB2 CYS A 155      51.550  60.850  86.450  1.00  0.00           H
ATOM   2501  SG  CYS A 155      50.040  61.240  88.100  1.00  0.00           S
ATOM   2502  C   CYS A 155      50.330  60.700  83.870  1.00  0.00           C
ATOM   2503  O   CYS A 155      51.280  60.010  83.390  1.00  0.00           O
ATOM   2504  N   LYS A 156      49.910  61.820  83.320  1.00  0.00           N
ATOM   2505  H   LYS A 156      49.200  62.370  83.770  1.00  0.00           H
ATOM   2506  CA  LYS A 156      50.520  62.360  82.110  1.00  0.00           C
ATOM   2507  HA  LYS A 156      51.200  61.640  81.650  1.00  0.00           H
ATOM   2508  CB  LYS A 156      49.320  62.710  81.180  1.00  0.00           C
ATOM   2509  HB1 LYS A 156      48.660  63.410  81.690  1.00  0.00           H
ATOM   2510  HB2 LYS A 156      48.850  61.770  80.890  1.00  0.00           H
ATOM   2511  CG  LYS A 156      49.730  63.370  79.900  1.00  0.00           C
ATOM   2512  HG1 LYS A 156      50.550  62.900  79.360  1.00  0.00           H
ATOM   2513  HG2 LYS A 156      50.000  64.400  80.130  1.00  0.00           H
ATOM   2514  CD  LYS A 156      48.500  63.530  78.920  1.00  0.00           C
ATOM   2515  HD1 LYS A 156      47.760  64.150  79.430  1.00  0.00           H
ATOM   2516  HD2 LYS A 156      48.040  62.600  78.610  1.00  0.00           H
ATOM   2517  CE  LYS A 156      48.930  64.390  77.680  1.00  0.00           C
ATOM   2518  HE1 LYS A 156      49.320  65.380  77.920  1.00  0.00           H
ATOM   2519  HE2 LYS A 156      48.040  64.420  77.040  1.00  0.00           H
ATOM   2520  NZ  LYS A 156      50.070  63.770  77.030  1.00  0.00           N
ATOM   2521  HZ1 LYS A 156      50.020  62.780  76.820  1.00  0.00           H
ATOM   2522  HZ2 LYS A 156      50.270  64.240  76.160  1.00  0.00           H
ATOM   2523  HZ3 LYS A 156      50.870  63.870  77.640  1.00  0.00           H
ATOM   2524  C   LYS A 156      51.510  63.420  82.440  1.00  0.00           C
ATOM   2525  O   LYS A 156      51.350  64.600  82.090  1.00  0.00           O
ATOM   2526  N   ILE A 157      52.510  62.980  83.140  1.00  0.00           N
ATOM   2527  H   ILE A 157      52.490  62.040  83.510  1.00  0.00           H
ATOM   2528  CA  ILE A 157      53.650  63.840  83.540  1.00  0.00           C
ATOM   2529  HA  ILE A 157      53.320  64.860  83.720  1.00  0.00           H
ATOM   2530  CB  ILE A 157      54.260  63.320  84.820  1.00  0.00           C
ATOM   2531  HB  ILE A 157      54.130  62.240  84.760  1.00  0.00           H
ATOM   2532  CG2 ILE A 157      55.820  63.650  85.000  1.00  0.00           C
ATOM   2533 1HG2 ILE A 157      56.250  62.960  85.730  1.00  0.00           H
ATOM   2534 2HG2 ILE A 157      56.410  63.370  84.130  1.00  0.00           H
ATOM   2535 3HG2 ILE A 157      56.080  64.640  85.380  1.00  0.00           H
ATOM   2536  CG1 ILE A 157      53.520  63.770  86.100  1.00  0.00           C
ATOM   2537 1HG1 ILE A 157      52.450  63.770  85.920  1.00  0.00           H
ATOM   2538 2HG1 ILE A 157      53.800  64.790  86.360  1.00  0.00           H
ATOM   2539  CD  ILE A 157      53.860  62.970  87.370  1.00  0.00           C
ATOM   2540  HD1 ILE A 157      53.720  61.910  87.180  1.00  0.00           H
ATOM   2541  HD2 ILE A 157      54.870  63.210  87.740  1.00  0.00           H
ATOM   2542  HD3 ILE A 157      53.190  63.160  88.210  1.00  0.00           H
ATOM   2543  C   ILE A 157      54.650  63.730  82.350  1.00  0.00           C
ATOM   2544  O   ILE A 157      54.870  62.630  81.870  1.00  0.00           O
ATOM   2545  N   GLU A 158      55.110  64.900  81.830  1.00  0.00           N
ATOM   2546  H   GLU A 158      54.650  65.720  82.180  1.00  0.00           H
ATOM   2547  CA  GLU A 158      55.920  64.930  80.580  1.00  0.00           C
ATOM   2548  HA  GLU A 158      56.560  64.050  80.600  1.00  0.00           H
ATOM   2549  CB  GLU A 158      54.920  64.730  79.390  1.00  0.00           C
ATOM   2550  HB1 GLU A 158      54.430  63.770  79.560  1.00  0.00           H
ATOM   2551  HB2 GLU A 158      55.440  64.630  78.430  1.00  0.00           H
ATOM   2552  CG  GLU A 158      54.000  65.900  79.250  1.00  0.00           C
ATOM   2553  HG1 GLU A 158      54.500  66.770  78.840  1.00  0.00           H
ATOM   2554  HG2 GLU A 158      53.510  66.170  80.190  1.00  0.00           H
ATOM   2555  CD  GLU A 158      52.930  65.620  78.260  1.00  0.00           C
ATOM   2556  OE1 GLU A 158      52.530  64.450  77.960  1.00  0.00           O
ATOM   2557  OE2 GLU A 158      52.280  66.580  77.760  1.00  0.00           O
ATOM   2558  C   GLU A 158      56.720  66.180  80.450  1.00  0.00           C
ATOM   2559  O   GLU A 158      56.420  67.230  81.040  1.00  0.00           O
ATOM   2560  N   VAL A 159      57.880  66.080  79.770  1.00  0.00           N
ATOM   2561  H   VAL A 159      58.050  65.190  79.320  1.00  0.00           H
ATOM   2562  CA  VAL A 159      58.780  67.180  79.410  1.00  0.00           C
ATOM   2563  HA  VAL A 159      58.940  67.770  80.320  1.00  0.00           H
ATOM   2564  CB  VAL A 159      60.130  66.600  78.890  1.00  0.00           C
ATOM   2565  HB  VAL A 159      59.920  65.910  78.070  1.00  0.00           H
ATOM   2566  CG1 VAL A 159      61.020  67.700  78.270  1.00  0.00           C
ATOM   2567 1HG1 VAL A 159      60.440  68.230  77.510  1.00  0.00           H
ATOM   2568 2HG1 VAL A 159      61.300  68.430  79.030  1.00  0.00           H
ATOM   2569 3HG1 VAL A 159      62.000  67.410  77.910  1.00  0.00           H
ATOM   2570  CG2 VAL A 159      60.880  65.910  80.040  1.00  0.00           C
ATOM   2571 1HG2 VAL A 159      61.890  65.740  79.690  1.00  0.00           H
ATOM   2572 2HG2 VAL A 159      61.000  66.510  80.950  1.00  0.00           H
ATOM   2573 3HG2 VAL A 159      60.390  64.970  80.300  1.00  0.00           H
ATOM   2574  C   VAL A 159      58.100  68.120  78.350  1.00  0.00           C
ATOM   2575  O   VAL A 159      57.520  67.610  77.380  1.00  0.00           O
ATOM   2576  N   LYS A 160      58.210  69.440  78.500  1.00  0.00           N
ATOM   2577  H   LYS A 160      58.700  69.710  79.350  1.00  0.00           H
ATOM   2578  CA  LYS A 160      57.610  70.470  77.680  1.00  0.00           C
ATOM   2579  HA  LYS A 160      57.310  69.980  76.760  1.00  0.00           H
ATOM   2580  CB  LYS A 160      56.350  70.990  78.440  1.00  0.00           C
ATOM   2581  HB1 LYS A 160      55.920  71.820  77.870  1.00  0.00           H
ATOM   2582  HB2 LYS A 160      56.760  71.290  79.410  1.00  0.00           H
ATOM   2583  CG  LYS A 160      55.320  69.950  78.890  1.00  0.00           C
ATOM   2584  HG1 LYS A 160      55.810  69.100  79.370  1.00  0.00           H
ATOM   2585  HG2 LYS A 160      54.790  69.520  78.030  1.00  0.00           H
ATOM   2586  CD  LYS A 160      54.390  70.570  80.000  1.00  0.00           C
ATOM   2587  HD1 LYS A 160      53.850  71.360  79.480  1.00  0.00           H
ATOM   2588  HD2 LYS A 160      54.940  70.900  80.880  1.00  0.00           H
ATOM   2589  CE  LYS A 160      53.420  69.420  80.410  1.00  0.00           C
ATOM   2590  HE1 LYS A 160      53.990  68.540  80.710  1.00  0.00           H
ATOM   2591  HE2 LYS A 160      53.070  69.060  79.450  1.00  0.00           H
ATOM   2592  NZ  LYS A 160      52.330  69.740  81.330  1.00  0.00           N
ATOM   2593  HZ1 LYS A 160      52.710  69.970  82.240  1.00  0.00           H
ATOM   2594  HZ2 LYS A 160      51.900  70.580  80.970  1.00  0.00           H
ATOM   2595  HZ3 LYS A 160      51.680  68.980  81.410  1.00  0.00           H
ATOM   2596  C   LYS A 160      58.620  71.600  77.270  1.00  0.00           C
ATOM   2597  O   LYS A 160      59.790  71.430  77.620  1.00  0.00           O
ATOM   2598  N   HIS A 161      58.310  72.640  76.470  1.00  0.00           N
ATOM   2599  H   HIS A 161      57.380  72.770  76.090  1.00  0.00           H
ATOM   2600  CA  HIS A 161      59.280  73.730  76.210  1.00  0.00           C
ATOM   2601  HA  HIS A 161      60.290  73.350  76.020  1.00  0.00           H
ATOM   2602  CB  HIS A 161      58.840  74.570  74.990  1.00  0.00           C
ATOM   2603  HB1 HIS A 161      59.440  75.480  74.930  1.00  0.00           H
ATOM   2604  HB2 HIS A 161      57.780  74.790  75.110  1.00  0.00           H
ATOM   2605  CG  HIS A 161      59.080  73.870  73.670  1.00  0.00           C
ATOM   2606  ND1 HIS A 161      60.000  72.830  73.470  1.00  0.00           N
ATOM   2607  CE1 HIS A 161      59.900  72.440  72.200  1.00  0.00           C
ATOM   2608  HE1 HIS A 161      60.630  71.890  71.620  1.00  0.00           H
ATOM   2609  NE2 HIS A 161      58.890  73.080  71.600  1.00  0.00           N
ATOM   2610  HE2 HIS A 161      58.640  73.090  70.620  1.00  0.00           H
ATOM   2611  CD2 HIS A 161      58.350  73.980  72.510  1.00  0.00           C
ATOM   2612  HD2 HIS A 161      57.580  74.690  72.260  1.00  0.00           H
ATOM   2613  C   HIS A 161      59.440  74.590  77.560  1.00  0.00           C
ATOM   2614  O   HIS A 161      58.560  74.700  78.360  1.00  0.00           O
ATOM   2615  N   PHE A 162      60.630  75.260  77.820  1.00  0.00           N
ATOM   2616  H   PHE A 162      61.390  75.120  77.180  1.00  0.00           H
ATOM   2617  CA  PHE A 162      61.000  75.740  79.180  1.00  0.00           C
ATOM   2618  HA  PHE A 162      60.580  75.050  79.900  1.00  0.00           H
ATOM   2619  CB  PHE A 162      62.560  75.720  79.280  1.00  0.00           C
ATOM   2620  HB1 PHE A 162      62.920  76.400  78.510  1.00  0.00           H
ATOM   2621  HB2 PHE A 162      62.850  74.680  79.070  1.00  0.00           H
ATOM   2622  CG  PHE A 162      63.250  76.110  80.580  1.00  0.00           C
ATOM   2623  CD1 PHE A 162      63.600  77.390  80.900  1.00  0.00           C
ATOM   2624  HD1 PHE A 162      63.500  78.210  80.210  1.00  0.00           H
ATOM   2625  CE1 PHE A 162      64.270  77.710  82.130  1.00  0.00           C
ATOM   2626  HE1 PHE A 162      64.730  78.640  82.420  1.00  0.00           H
ATOM   2627  CZ  PHE A 162      64.400  76.620  83.000  1.00  0.00           C
ATOM   2628  HZ  PHE A 162      64.880  76.900  83.920  1.00  0.00           H
ATOM   2629  CE2 PHE A 162      64.000  75.340  82.740  1.00  0.00           C
ATOM   2630  HE2 PHE A 162      64.070  74.610  83.530  1.00  0.00           H
ATOM   2631  CD2 PHE A 162      63.480  75.100  81.480  1.00  0.00           C
ATOM   2632  HD2 PHE A 162      63.190  74.090  81.230  1.00  0.00           H
ATOM   2633  C   PHE A 162      60.540  77.190  79.460  1.00  0.00           C
ATOM   2634  O   PHE A 162      60.450  77.990  78.520  1.00  0.00           O
ATOM   2635  N   PRO A 163      60.350  77.550  80.790  1.00  0.00           N
ATOM   2636  CD  PRO A 163      60.170  78.950  81.260  1.00  0.00           C
ATOM   2637  HD1 PRO A 163      59.550  79.470  80.530  1.00  0.00           H
ATOM   2638  HD2 PRO A 163      61.160  79.400  81.380  1.00  0.00           H
ATOM   2639  CG  PRO A 163      59.450  78.850  82.530  1.00  0.00           C
ATOM   2640  HG1 PRO A 163      58.420  78.640  82.270  1.00  0.00           H
ATOM   2641  HG2 PRO A 163      59.580  79.800  83.070  1.00  0.00           H
ATOM   2642  CB  PRO A 163      60.180  77.650  83.150  1.00  0.00           C
ATOM   2643  HB1 PRO A 163      59.610  77.310  84.010  1.00  0.00           H
ATOM   2644  HB2 PRO A 163      61.170  77.980  83.450  1.00  0.00           H
ATOM   2645  CA  PRO A 163      60.160  76.680  81.980  1.00  0.00           C
ATOM   2646  HA  PRO A 163      60.960  75.990  82.210  1.00  0.00           H
ATOM   2647  C   PRO A 163      58.880  75.820  82.050  1.00  0.00           C
ATOM   2648  O   PRO A 163      57.880  76.230  81.450  1.00  0.00           O
ATOM   2649  N   PHE A 164      58.850  74.690  82.850  1.00  0.00           N
ATOM   2650  H   PHE A 164      59.700  74.520  83.370  1.00  0.00           H
ATOM   2651  CA  PHE A 164      57.750  73.850  83.140  1.00  0.00           C
ATOM   2652  HA  PHE A 164      56.820  74.400  82.950  1.00  0.00           H
ATOM   2653  CB  PHE A 164      57.490  72.740  82.080  1.00  0.00           C
ATOM   2654  HB1 PHE A 164      57.440  73.170  81.080  1.00  0.00           H
ATOM   2655  HB2 PHE A 164      56.510  72.340  82.300  1.00  0.00           H
ATOM   2656  CG  PHE A 164      58.500  71.610  81.980  1.00  0.00           C
ATOM   2657  CD1 PHE A 164      58.350  70.480  82.830  1.00  0.00           C
ATOM   2658  HD1 PHE A 164      57.410  70.300  83.330  1.00  0.00           H
ATOM   2659  CE1 PHE A 164      59.380  69.490  82.850  1.00  0.00           C
ATOM   2660  HE1 PHE A 164      59.280  68.650  83.520  1.00  0.00           H
ATOM   2661  CZ  PHE A 164      60.440  69.630  81.990  1.00  0.00           C
ATOM   2662  HZ  PHE A 164      61.160  68.830  81.950  1.00  0.00           H
ATOM   2663  CE2 PHE A 164      60.540  70.730  81.090  1.00  0.00           C
ATOM   2664  HE2 PHE A 164      61.340  70.680  80.360  1.00  0.00           H
ATOM   2665  CD2 PHE A 164      59.610  71.740  81.100  1.00  0.00           C
ATOM   2666  HD2 PHE A 164      59.660  72.580  80.420  1.00  0.00           H
ATOM   2667  C   PHE A 164      57.760  73.310  84.580  1.00  0.00           C
ATOM   2668  O   PHE A 164      58.710  72.750  85.110  1.00  0.00           O
ATOM   2669  N   ASP A 165      56.600  73.410  85.250  1.00  0.00           N
ATOM   2670  H   ASP A 165      55.890  73.900  84.730  1.00  0.00           H
ATOM   2671  CA  ASP A 165      56.290  73.210  86.690  1.00  0.00           C
ATOM   2672  HA  ASP A 165      56.940  72.430  87.080  1.00  0.00           H
ATOM   2673  CB  ASP A 165      56.530  74.390  87.630  1.00  0.00           C
ATOM   2674  HB1 ASP A 165      57.590  74.420  87.860  1.00  0.00           H
ATOM   2675  HB2 ASP A 165      56.010  74.080  88.540  1.00  0.00           H
ATOM   2676  CG  ASP A 165      56.040  75.740  87.140  1.00  0.00           C
ATOM   2677  OD1 ASP A 165      55.460  75.850  86.060  1.00  0.00           O
ATOM   2678  OD2 ASP A 165      56.170  76.750  87.850  1.00  0.00           O
ATOM   2679  C   ASP A 165      54.900  72.510  86.890  1.00  0.00           C
ATOM   2680  O   ASP A 165      54.700  72.110  87.980  1.00  0.00           O
ATOM   2681  N   GLN A 166      54.120  72.380  85.850  1.00  0.00           N
ATOM   2682  H   GLN A 166      54.490  72.850  85.040  1.00  0.00           H
ATOM   2683  CA  GLN A 166      52.690  71.920  85.880  1.00  0.00           C
ATOM   2684  HA  GLN A 166      52.360  71.710  86.900  1.00  0.00           H
ATOM   2685  CB  GLN A 166      51.830  73.120  85.470  1.00  0.00           C
ATOM   2686  HB1 GLN A 166      52.020  73.330  84.420  1.00  0.00           H
ATOM   2687  HB2 GLN A 166      52.060  74.010  86.050  1.00  0.00           H
ATOM   2688  CG  GLN A 166      50.300  72.950  85.570  1.00  0.00           C
ATOM   2689  HG1 GLN A 166      50.100  72.770  86.620  1.00  0.00           H
ATOM   2690  HG2 GLN A 166      49.930  72.160  84.910  1.00  0.00           H
ATOM   2691  CD  GLN A 166      49.640  74.240  85.210  1.00  0.00           C
ATOM   2692  OE1 GLN A 166      49.230  75.000  86.010  1.00  0.00           O
ATOM   2693  NE2 GLN A 166      49.620  74.570  83.930  1.00  0.00           N
ATOM   2694 1HE2 GLN A 166      50.010  73.940  83.250  1.00  0.00           H
ATOM   2695 2HE2 GLN A 166      49.390  75.530  83.710  1.00  0.00           H
ATOM   2696  C   GLN A 166      52.460  70.600  85.170  1.00  0.00           C
ATOM   2697  O   GLN A 166      52.830  70.520  84.020  1.00  0.00           O
ATOM   2698  N   GLN A 167      51.780  69.670  85.850  1.00  0.00           N
ATOM   2699  H   GLN A 167      51.380  69.970  86.720  1.00  0.00           H
ATOM   2700  CA  GLN A 167      51.450  68.320  85.340  1.00  0.00           C
ATOM   2701  HA  GLN A 167      51.610  68.320  84.260  1.00  0.00           H
ATOM   2702  CB  GLN A 167      52.360  67.320  85.990  1.00  0.00           C
ATOM   2703  HB1 GLN A 167      52.200  66.380  85.470  1.00  0.00           H
ATOM   2704  HB2 GLN A 167      52.170  67.250  87.060  1.00  0.00           H
ATOM   2705  CG  GLN A 167      53.850  67.610  85.770  1.00  0.00           C
ATOM   2706  HG1 GLN A 167      54.420  66.990  86.460  1.00  0.00           H
ATOM   2707  HG2 GLN A 167      54.050  68.640  86.050  1.00  0.00           H
ATOM   2708  CD  GLN A 167      54.350  67.450  84.360  1.00  0.00           C
ATOM   2709  OE1 GLN A 167      53.660  67.240  83.360  1.00  0.00           O
ATOM   2710  NE2 GLN A 167      55.620  67.550  84.160  1.00  0.00           N
ATOM   2711 1HE2 GLN A 167      56.250  67.630  84.950  1.00  0.00           H
ATOM   2712 2HE2 GLN A 167      56.040  67.660  83.250  1.00  0.00           H
ATOM   2713  C   GLN A 167      49.940  67.890  85.460  1.00  0.00           C
ATOM   2714  O   GLN A 167      49.190  68.570  86.160  1.00  0.00           O
ATOM   2715  N   ASN A 168      49.550  66.750  84.890  1.00  0.00           N
ATOM   2716  H   ASN A 168      50.220  66.220  84.340  1.00  0.00           H
ATOM   2717  CA  ASN A 168      48.150  66.160  84.880  1.00  0.00           C
ATOM   2718  HA  ASN A 168      47.560  66.740  85.590  1.00  0.00           H
ATOM   2719  CB  ASN A 168      47.480  66.310  83.560  1.00  0.00           C
ATOM   2720  HB1 ASN A 168      48.190  65.970  82.800  1.00  0.00           H
ATOM   2721  HB2 ASN A 168      47.320  67.360  83.320  1.00  0.00           H
ATOM   2722  CG  ASN A 168      46.120  65.620  83.450  1.00  0.00           C
ATOM   2723  OD1 ASN A 168      46.040  64.710  82.700  1.00  0.00           O
ATOM   2724  ND2 ASN A 168      45.110  66.060  84.200  1.00  0.00           N
ATOM   2725 1HD2 ASN A 168      45.180  66.580  85.060  1.00  0.00           H
ATOM   2726 2HD2 ASN A 168      44.220  65.650  83.970  1.00  0.00           H
ATOM   2727  C   ASN A 168      48.110  64.700  85.490  1.00  0.00           C
ATOM   2728  O   ASN A 168      49.000  63.930  85.100  1.00  0.00           O
ATOM   2729  N   CYS A 169      47.010  64.310  86.110  1.00  0.00           N
ATOM   2730  H   CYS A 169      46.460  65.060  86.490  1.00  0.00           H
ATOM   2731  CA  CYS A 169      46.800  62.920  86.480  1.00  0.00           C
ATOM   2732  HA  CYS A 169      47.380  62.180  85.920  1.00  0.00           H
ATOM   2733  CB  CYS A 169      47.270  62.670  87.930  1.00  0.00           C
ATOM   2734  HB1 CYS A 169      47.320  61.630  88.230  1.00  0.00           H
ATOM   2735  HB2 CYS A 169      46.620  63.220  88.610  1.00  0.00           H
ATOM   2736  SG  CYS A 169      49.040  63.020  88.280  1.00  0.00           S
ATOM   2737  C   CYS A 169      45.330  62.550  86.500  1.00  0.00           C
ATOM   2738  O   CYS A 169      44.620  63.030  87.420  1.00  0.00           O
ATOM   2739  N   THR A 170      44.860  61.630  85.590  1.00  0.00           N
ATOM   2740  H   THR A 170      45.540  61.240  84.950  1.00  0.00           H
ATOM   2741  CA  THR A 170      43.470  61.150  85.500  1.00  0.00           C
ATOM   2742  HA  THR A 170      42.970  62.090  85.760  1.00  0.00           H
ATOM   2743  CB  THR A 170      43.110  60.700  84.020  1.00  0.00           C
ATOM   2744  HB  THR A 170      43.610  59.760  83.790  1.00  0.00           H
ATOM   2745  CG2 THR A 170      41.580  60.520  83.760  1.00  0.00           C
ATOM   2746 1HG2 THR A 170      41.520  60.320  82.690  1.00  0.00           H
ATOM   2747 2HG2 THR A 170      41.140  59.650  84.260  1.00  0.00           H
ATOM   2748 3HG2 THR A 170      41.040  61.420  84.030  1.00  0.00           H
ATOM   2749  OG1 THR A 170      43.560  61.620  82.990  1.00  0.00           O
ATOM   2750  HG1 THR A 170      43.470  62.530  83.290  1.00  0.00           H
ATOM   2751  C   THR A 170      43.160  60.130  86.560  1.00  0.00           C
ATOM   2752  O   THR A 170      44.000  59.290  86.870  1.00  0.00           O
ATOM   2753  N   MET A 171      41.890  60.130  86.920  1.00  0.00           N
ATOM   2754  H   MET A 171      41.320  60.880  86.570  1.00  0.00           H
ATOM   2755  CA  MET A 171      41.210  59.170  87.770  1.00  0.00           C
ATOM   2756  HA  MET A 171      41.800  58.250  87.820  1.00  0.00           H
ATOM   2757  CB  MET A 171      41.080  59.730  89.180  1.00  0.00           C
ATOM   2758  HB1 MET A 171      40.340  59.030  89.570  1.00  0.00           H
ATOM   2759  HB2 MET A 171      40.730  60.760  89.230  1.00  0.00           H
ATOM   2760  CG  MET A 171      42.330  59.510  90.070  1.00  0.00           C
ATOM   2761  HG1 MET A 171      42.930  60.400  89.870  1.00  0.00           H
ATOM   2762  HG2 MET A 171      42.980  58.700  89.740  1.00  0.00           H
ATOM   2763  SD  MET A 171      42.120  59.500  91.760  1.00  0.00           S
ATOM   2764  CE  MET A 171      43.790  59.090  92.280  1.00  0.00           C
ATOM   2765  HE1 MET A 171      44.430  59.970  92.220  1.00  0.00           H
ATOM   2766  HE2 MET A 171      43.770  58.900  93.360  1.00  0.00           H
ATOM   2767  HE3 MET A 171      44.250  58.230  91.790  1.00  0.00           H
ATOM   2768  C   MET A 171      39.860  58.850  87.190  1.00  0.00           C
ATOM   2769  O   MET A 171      38.920  59.630  87.400  1.00  0.00           O
ATOM   2770  N   LYS A 172      39.740  57.890  86.250  1.00  0.00           N
ATOM   2771  H   LYS A 172      40.600  57.390  86.070  1.00  0.00           H
ATOM   2772  CA  LYS A 172      38.460  57.320  85.730  1.00  0.00           C
ATOM   2773  HA  LYS A 172      37.700  58.050  85.990  1.00  0.00           H
ATOM   2774  CB  LYS A 172      38.500  57.080  84.200  1.00  0.00           C
ATOM   2775  HB1 LYS A 172      39.480  56.700  83.900  1.00  0.00           H
ATOM   2776  HB2 LYS A 172      38.340  57.990  83.620  1.00  0.00           H
ATOM   2777  CG  LYS A 172      37.410  56.040  83.780  1.00  0.00           C
ATOM   2778  HG1 LYS A 172      36.390  56.390  83.920  1.00  0.00           H
ATOM   2779  HG2 LYS A 172      37.560  55.120  84.360  1.00  0.00           H
ATOM   2780  CD  LYS A 172      37.520  55.650  82.330  1.00  0.00           C
ATOM   2781  HD1 LYS A 172      36.750  54.890  82.180  1.00  0.00           H
ATOM   2782  HD2 LYS A 172      38.510  55.290  82.030  1.00  0.00           H
ATOM   2783  CE  LYS A 172      37.060  56.780  81.410  1.00  0.00           C
ATOM   2784  HE1 LYS A 172      37.730  57.620  81.570  1.00  0.00           H
ATOM   2785  HE2 LYS A 172      36.060  57.090  81.710  1.00  0.00           H
ATOM   2786  NZ  LYS A 172      37.090  56.450  79.910  1.00  0.00           N
ATOM   2787  HZ1 LYS A 172      36.580  55.590  79.820  1.00  0.00           H
ATOM   2788  HZ2 LYS A 172      36.650  57.200  79.380  1.00  0.00           H
ATOM   2789  HZ3 LYS A 172      38.070  56.320  79.700  1.00  0.00           H
ATOM   2790  C   LYS A 172      38.110  56.130  86.640  1.00  0.00           C
ATOM   2791  O   LYS A 172      39.020  55.380  87.020  1.00  0.00           O
ATOM   2792  N   PHE A 173      36.830  55.910  86.860  1.00  0.00           N
ATOM   2793  H   PHE A 173      36.190  56.590  86.480  1.00  0.00           H
ATOM   2794  CA  PHE A 173      36.240  54.850  87.660  1.00  0.00           C
ATOM   2795  HA  PHE A 173      37.020  54.120  87.880  1.00  0.00           H
ATOM   2796  CB  PHE A 173      35.700  55.470  88.960  1.00  0.00           C
ATOM   2797  HB1 PHE A 173      35.240  54.650  89.510  1.00  0.00           H
ATOM   2798  HB2 PHE A 173      34.860  56.150  88.810  1.00  0.00           H
ATOM   2799  CG  PHE A 173      36.660  56.210  89.920  1.00  0.00           C
ATOM   2800  CD1 PHE A 173      36.650  57.610  89.960  1.00  0.00           C
ATOM   2801  HD1 PHE A 173      36.010  58.170  89.300  1.00  0.00           H
ATOM   2802  CE1 PHE A 173      37.540  58.330  90.800  1.00  0.00           C
ATOM   2803  HE1 PHE A 173      37.570  59.410  90.750  1.00  0.00           H
ATOM   2804  CZ  PHE A 173      38.320  57.570  91.750  1.00  0.00           C
ATOM   2805  HZ  PHE A 173      38.960  58.070  92.470  1.00  0.00           H
ATOM   2806  CE2 PHE A 173      38.350  56.170  91.710  1.00  0.00           C
ATOM   2807  HE2 PHE A 173      39.030  55.660  92.370  1.00  0.00           H
ATOM   2808  CD2 PHE A 173      37.420  55.500  90.870  1.00  0.00           C
ATOM   2809  HD2 PHE A 173      37.540  54.430  90.840  1.00  0.00           H
ATOM   2810  C   PHE A 173      35.070  54.220  86.910  1.00  0.00           C
ATOM   2811  O   PHE A 173      34.290  54.890  86.300  1.00  0.00           O
ATOM   2812  N   ARG A 174      34.910  52.890  87.170  1.00  0.00           N
ATOM   2813  H   ARG A 174      35.650  52.440  87.690  1.00  0.00           H
ATOM   2814  CA  ARG A 174      33.780  52.060  86.580  1.00  0.00           C
ATOM   2815  HA  ARG A 174      32.870  52.670  86.620  1.00  0.00           H
ATOM   2816  CB  ARG A 174      33.920  51.800  85.090  1.00  0.00           C
ATOM   2817  HB1 ARG A 174      34.300  52.690  84.580  1.00  0.00           H
ATOM   2818  HB2 ARG A 174      32.930  51.560  84.700  1.00  0.00           H
ATOM   2819  CG  ARG A 174      34.880  50.620  84.700  1.00  0.00           C
ATOM   2820  HG1 ARG A 174      34.610  49.780  85.350  1.00  0.00           H
ATOM   2821  HG2 ARG A 174      35.890  50.990  84.850  1.00  0.00           H
ATOM   2822  CD  ARG A 174      34.900  50.180  83.210  1.00  0.00           C
ATOM   2823  HD1 ARG A 174      33.890  49.970  82.870  1.00  0.00           H
ATOM   2824  HD2 ARG A 174      35.380  49.200  83.210  1.00  0.00           H
ATOM   2825  NE  ARG A 174      35.520  51.180  82.360  1.00  0.00           N
ATOM   2826  HE  ARG A 174      34.920  51.960  82.170  1.00  0.00           H
ATOM   2827  CZ  ARG A 174      36.480  50.940  81.450  1.00  0.00           C
ATOM   2828  NH1 ARG A 174      37.070  49.830  81.330  1.00  0.00           N
ATOM   2829 1HH1 ARG A 174      36.750  49.020  81.840  1.00  0.00           H
ATOM   2830 2HH1 ARG A 174      37.810  49.800  80.650  1.00  0.00           H
ATOM   2831  NH2 ARG A 174      36.850  51.830  80.580  1.00  0.00           N
ATOM   2832 1HH2 ARG A 174      36.390  52.730  80.580  1.00  0.00           H
ATOM   2833 2HH2 ARG A 174      37.480  51.630  79.810  1.00  0.00           H
ATOM   2834  C   ARG A 174      33.420  50.800  87.410  1.00  0.00           C
ATOM   2835  O   ARG A 174      34.430  50.260  87.910  1.00  0.00           O
ATOM   2836  N   SER A 175      32.150  50.450  87.530  1.00  0.00           N
ATOM   2837  H   SER A 175      31.420  51.040  87.140  1.00  0.00           H
ATOM   2838  CA  SER A 175      31.870  49.010  87.640  1.00  0.00           C
ATOM   2839  HA  SER A 175      32.580  48.520  88.290  1.00  0.00           H
ATOM   2840  CB  SER A 175      30.480  48.710  88.280  1.00  0.00           C
ATOM   2841  HB1 SER A 175      29.750  49.180  87.620  1.00  0.00           H
ATOM   2842  HB2 SER A 175      30.350  49.070  89.300  1.00  0.00           H
ATOM   2843  OG  SER A 175      30.320  47.290  88.340  1.00  0.00           O
ATOM   2844  HG  SER A 175      29.820  47.130  89.130  1.00  0.00           H
ATOM   2845  C   SER A 175      31.930  48.460  86.250  1.00  0.00           C
ATOM   2846  O   SER A 175      31.930  49.190  85.250  1.00  0.00           O
ATOM   2847  N   TRP A 176      31.990  47.140  86.090  1.00  0.00           N
ATOM   2848  H   TRP A 176      32.100  46.660  86.970  1.00  0.00           H
ATOM   2849  CA  TRP A 176      32.170  46.480  84.800  1.00  0.00           C
ATOM   2850  HA  TRP A 176      31.670  46.990  83.980  1.00  0.00           H
ATOM   2851  CB  TRP A 176      33.700  46.480  84.400  1.00  0.00           C
ATOM   2852  HB1 TRP A 176      34.120  47.390  84.830  1.00  0.00           H
ATOM   2853  HB2 TRP A 176      33.780  46.610  83.320  1.00  0.00           H
ATOM   2854  CG  TRP A 176      34.540  45.300  84.830  1.00  0.00           C
ATOM   2855  CD1 TRP A 176      34.860  44.220  84.130  1.00  0.00           C
ATOM   2856  HD1 TRP A 176      34.540  44.050  83.110  1.00  0.00           H
ATOM   2857  NE1 TRP A 176      35.520  43.290  84.890  1.00  0.00           N
ATOM   2858  HE1 TRP A 176      35.890  42.390  84.620  1.00  0.00           H
ATOM   2859  CE2 TRP A 176      35.660  43.730  86.160  1.00  0.00           C
ATOM   2860  CZ2 TRP A 176      36.170  43.100  87.310  1.00  0.00           C
ATOM   2861  HZ2 TRP A 176      36.430  42.050  87.380  1.00  0.00           H
ATOM   2862  CH2 TRP A 176      36.150  43.820  88.510  1.00  0.00           C
ATOM   2863  HH2 TRP A 176      36.480  43.340  89.420  1.00  0.00           H
ATOM   2864  CZ3 TRP A 176      35.530  45.110  88.600  1.00  0.00           C
ATOM   2865  HZ3 TRP A 176      35.450  45.690  89.510  1.00  0.00           H
ATOM   2866  CE3 TRP A 176      35.010  45.660  87.440  1.00  0.00           C
ATOM   2867  HE3 TRP A 176      34.390  46.540  87.540  1.00  0.00           H
ATOM   2868  CD2 TRP A 176      35.060  45.030  86.170  1.00  0.00           C
ATOM   2869  C   TRP A 176      31.650  45.030  84.710  1.00  0.00           C
ATOM   2870  O   TRP A 176      31.100  44.560  83.710  1.00  0.00           O
ATOM   2871  N   THR A 177      31.750  44.270  85.850  1.00  0.00           N
ATOM   2872  H   THR A 177      32.270  44.520  86.680  1.00  0.00           H
ATOM   2873  CA  THR A 177      31.060  42.950  85.870  1.00  0.00           C
ATOM   2874  HA  THR A 177      31.390  42.360  85.020  1.00  0.00           H
ATOM   2875  CB  THR A 177      31.400  42.180  87.140  1.00  0.00           C
ATOM   2876  HB  THR A 177      31.050  41.160  86.970  1.00  0.00           H
ATOM   2877  CG2 THR A 177      32.850  42.200  87.400  1.00  0.00           C
ATOM   2878 1HG2 THR A 177      33.240  41.440  88.080  1.00  0.00           H
ATOM   2879 2HG2 THR A 177      33.290  41.780  86.490  1.00  0.00           H
ATOM   2880 3HG2 THR A 177      33.080  43.180  87.800  1.00  0.00           H
ATOM   2881  OG1 THR A 177      30.700  42.700  88.190  1.00  0.00           O
ATOM   2882  HG1 THR A 177      31.130  43.530  88.410  1.00  0.00           H
ATOM   2883  C   THR A 177      29.520  43.200  85.740  1.00  0.00           C
ATOM   2884  O   THR A 177      28.740  42.310  85.420  1.00  0.00           O
ATOM   2885  N   TYR A 178      29.000  44.440  86.030  1.00  0.00           N
ATOM   2886  H   TYR A 178      29.610  45.160  86.370  1.00  0.00           H
ATOM   2887  CA  TYR A 178      27.730  44.900  85.510  1.00  0.00           C
ATOM   2888  HA  TYR A 178      27.260  44.050  85.000  1.00  0.00           H
ATOM   2889  CB  TYR A 178      26.860  45.360  86.740  1.00  0.00           C
ATOM   2890  HB1 TYR A 178      25.930  45.720  86.310  1.00  0.00           H
ATOM   2891  HB2 TYR A 178      27.240  46.230  87.260  1.00  0.00           H
ATOM   2892  CG  TYR A 178      26.560  44.280  87.750  1.00  0.00           C
ATOM   2893  CD1 TYR A 178      27.260  44.310  88.970  1.00  0.00           C
ATOM   2894  HD1 TYR A 178      28.020  45.060  89.150  1.00  0.00           H
ATOM   2895  CE1 TYR A 178      26.970  43.360  89.930  1.00  0.00           C
ATOM   2896  HE1 TYR A 178      27.380  43.390  90.930  1.00  0.00           H
ATOM   2897  CZ  TYR A 178      25.940  42.400  89.700  1.00  0.00           C
ATOM   2898  OH  TYR A 178      25.600  41.590  90.730  1.00  0.00           O
ATOM   2899  HH  TYR A 178      24.850  41.060  90.440  1.00  0.00           H
ATOM   2900  CE2 TYR A 178      25.240  42.400  88.460  1.00  0.00           C
ATOM   2901  HE2 TYR A 178      24.450  41.670  88.330  1.00  0.00           H
ATOM   2902  CD2 TYR A 178      25.550  43.340  87.530  1.00  0.00           C
ATOM   2903  HD2 TYR A 178      24.980  43.350  86.610  1.00  0.00           H
ATOM   2904  C   TYR A 178      28.030  45.940  84.450  1.00  0.00           C
ATOM   2905  O   TYR A 178      28.790  46.850  84.590  1.00  0.00           O
ATOM   2906  N   ASP A 179      27.480  45.730  83.260  1.00  0.00           N
ATOM   2907  H   ASP A 179      26.880  44.920  83.150  1.00  0.00           H
ATOM   2908  CA  ASP A 179      27.470  46.640  82.080  1.00  0.00           C
ATOM   2909  HA  ASP A 179      28.410  47.200  82.080  1.00  0.00           H
ATOM   2910  CB  ASP A 179      27.370  45.850  80.730  1.00  0.00           C
ATOM   2911  HB1 ASP A 179      28.290  45.280  80.620  1.00  0.00           H
ATOM   2912  HB2 ASP A 179      27.400  46.510  79.870  1.00  0.00           H
ATOM   2913  CG  ASP A 179      26.170  45.030  80.560  1.00  0.00           C
ATOM   2914  OD1 ASP A 179      26.250  43.780  80.730  1.00  0.00           O
ATOM   2915  OD2 ASP A 179      25.120  45.590  80.070  1.00  0.00           O
ATOM   2916  C   ASP A 179      26.200  47.520  82.180  1.00  0.00           C
ATOM   2917  O   ASP A 179      25.300  47.440  83.010  1.00  0.00           O
ATOM   2918  N   ARG A 180      26.100  48.400  81.120  1.00  0.00           N
ATOM   2919  H   ARG A 180      26.810  48.370  80.390  1.00  0.00           H
ATOM   2920  CA  ARG A 180      25.160  49.560  81.120  1.00  0.00           C
ATOM   2921  HA  ARG A 180      25.220  50.020  82.100  1.00  0.00           H
ATOM   2922  CB  ARG A 180      25.710  50.640  80.170  1.00  0.00           C
ATOM   2923  HB1 ARG A 180      26.720  50.910  80.490  1.00  0.00           H
ATOM   2924  HB2 ARG A 180      25.070  51.520  80.260  1.00  0.00           H
ATOM   2925  CG  ARG A 180      25.810  50.270  78.630  1.00  0.00           C
ATOM   2926  HG1 ARG A 180      24.810  49.910  78.400  1.00  0.00           H
ATOM   2927  HG2 ARG A 180      26.530  49.470  78.470  1.00  0.00           H
ATOM   2928  CD  ARG A 180      26.240  51.560  77.860  1.00  0.00           C
ATOM   2929  HD1 ARG A 180      26.500  51.320  76.830  1.00  0.00           H
ATOM   2930  HD2 ARG A 180      27.110  52.050  78.290  1.00  0.00           H
ATOM   2931  NE  ARG A 180      25.200  52.590  77.850  1.00  0.00           N
ATOM   2932  HE  ARG A 180      25.350  53.380  78.460  1.00  0.00           H
ATOM   2933  CZ  ARG A 180      24.040  52.570  77.230  1.00  0.00           C
ATOM   2934  NH1 ARG A 180      23.680  51.640  76.430  1.00  0.00           N
ATOM   2935 1HH1 ARG A 180      24.210  50.820  76.200  1.00  0.00           H
ATOM   2936 2HH1 ARG A 180      22.690  51.580  76.200  1.00  0.00           H
ATOM   2937  NH2 ARG A 180      23.250  53.550  77.200  1.00  0.00           N
ATOM   2938 1HH2 ARG A 180      23.420  54.440  77.640  1.00  0.00           H
ATOM   2939 2HH2 ARG A 180      22.540  53.520  76.490  1.00  0.00           H
ATOM   2940  C   ARG A 180      23.700  49.200  80.860  1.00  0.00           C
ATOM   2941  O   ARG A 180      22.920  50.100  80.860  1.00  0.00           O
ATOM   2942  N   THR A 181      23.390  47.930  80.590  1.00  0.00           N
ATOM   2943  H   THR A 181      24.120  47.250  80.430  1.00  0.00           H
ATOM   2944  CA  THR A 181      21.990  47.420  80.740  1.00  0.00           C
ATOM   2945  HA  THR A 181      21.260  48.180  80.470  1.00  0.00           H
ATOM   2946  CB  THR A 181      21.740  46.310  79.660  1.00  0.00           C
ATOM   2947  HB  THR A 181      20.680  46.030  79.640  1.00  0.00           H
ATOM   2948  CG2 THR A 181      22.090  46.740  78.240  1.00  0.00           C
ATOM   2949 1HG2 THR A 181      22.370  45.880  77.630  1.00  0.00           H
ATOM   2950 2HG2 THR A 181      21.170  47.110  77.800  1.00  0.00           H
ATOM   2951 3HG2 THR A 181      22.890  47.470  78.170  1.00  0.00           H
ATOM   2952  OG1 THR A 181      22.500  45.180  79.880  1.00  0.00           O
ATOM   2953  HG1 THR A 181      23.450  45.360  79.820  1.00  0.00           H
ATOM   2954  C   THR A 181      21.590  46.880  82.160  1.00  0.00           C
ATOM   2955  O   THR A 181      20.400  46.660  82.330  1.00  0.00           O
ATOM   2956  N   GLU A 182      22.550  46.630  83.050  1.00  0.00           N
ATOM   2957  H   GLU A 182      23.500  46.760  82.730  1.00  0.00           H
ATOM   2958  CA  GLU A 182      22.340  46.330  84.480  1.00  0.00           C
ATOM   2959  HA  GLU A 182      21.280  46.120  84.570  1.00  0.00           H
ATOM   2960  CB  GLU A 182      23.190  45.090  84.790  1.00  0.00           C
ATOM   2961  HB1 GLU A 182      23.160  44.900  85.870  1.00  0.00           H
ATOM   2962  HB2 GLU A 182      24.240  45.240  84.560  1.00  0.00           H
ATOM   2963  CG  GLU A 182      22.850  43.760  84.110  1.00  0.00           C
ATOM   2964  HG1 GLU A 182      23.700  43.090  84.230  1.00  0.00           H
ATOM   2965  HG2 GLU A 182      22.800  43.960  83.030  1.00  0.00           H
ATOM   2966  CD  GLU A 182      21.480  43.130  84.600  1.00  0.00           C
ATOM   2967  OE1 GLU A 182      20.400  43.470  84.020  1.00  0.00           O
ATOM   2968  OE2 GLU A 182      21.380  42.490  85.700  1.00  0.00           O
ATOM   2969  C   GLU A 182      22.700  47.430  85.550  1.00  0.00           C
ATOM   2970  O   GLU A 182      22.250  47.340  86.710  1.00  0.00           O
ATOM   2971  N   ILE A 183      23.600  48.310  85.160  1.00  0.00           N
ATOM   2972  H   ILE A 183      24.010  48.290  84.240  1.00  0.00           H
ATOM   2973  CA  ILE A 183      23.960  49.430  86.000  1.00  0.00           C
ATOM   2974  HA  ILE A 183      23.210  49.510  86.790  1.00  0.00           H
ATOM   2975  CB  ILE A 183      25.240  49.030  86.740  1.00  0.00           C
ATOM   2976  HB  ILE A 183      25.240  47.950  86.900  1.00  0.00           H
ATOM   2977  CG2 ILE A 183      26.490  49.320  85.950  1.00  0.00           C
ATOM   2978 1HG2 ILE A 183      26.680  50.400  85.890  1.00  0.00           H
ATOM   2979 2HG2 ILE A 183      27.420  48.900  86.340  1.00  0.00           H
ATOM   2980 3HG2 ILE A 183      26.470  48.950  84.930  1.00  0.00           H
ATOM   2981  CG1 ILE A 183      25.430  49.620  88.160  1.00  0.00           C
ATOM   2982 1HG1 ILE A 183      24.510  49.490  88.720  1.00  0.00           H
ATOM   2983 2HG1 ILE A 183      25.600  50.700  88.110  1.00  0.00           H
ATOM   2984  CD  ILE A 183      26.460  48.940  89.050  1.00  0.00           C
ATOM   2985  HD1 ILE A 183      26.040  47.990  89.360  1.00  0.00           H
ATOM   2986  HD2 ILE A 183      27.340  48.630  88.490  1.00  0.00           H
ATOM   2987  HD3 ILE A 183      26.720  49.560  89.910  1.00  0.00           H
ATOM   2988  C   ILE A 183      24.180  50.790  85.340  1.00  0.00           C
ATOM   2989  O   ILE A 183      24.500  50.890  84.190  1.00  0.00           O
ATOM   2990  N   ASP A 184      24.110  51.890  86.100  1.00  0.00           N
ATOM   2991  H   ASP A 184      23.800  51.740  87.050  1.00  0.00           H
ATOM   2992  CA  ASP A 184      24.400  53.270  85.700  1.00  0.00           C
ATOM   2993  HA  ASP A 184      24.960  53.300  84.770  1.00  0.00           H
ATOM   2994  CB  ASP A 184      23.110  54.020  85.380  1.00  0.00           C
ATOM   2995  HB1 ASP A 184      22.610  54.180  86.340  1.00  0.00           H
ATOM   2996  HB2 ASP A 184      22.540  53.300  84.810  1.00  0.00           H
ATOM   2997  CG  ASP A 184      23.210  55.310  84.600  1.00  0.00           C
ATOM   2998  OD1 ASP A 184      22.210  55.970  84.350  1.00  0.00           O
ATOM   2999  OD2 ASP A 184      24.350  55.640  84.170  1.00  0.00           O
ATOM   3000  C   ASP A 184      25.150  54.020  86.750  1.00  0.00           C
ATOM   3001  O   ASP A 184      25.070  53.750  87.940  1.00  0.00           O
ATOM   3002  N   LEU A 185      25.910  54.980  86.320  1.00  0.00           N
ATOM   3003  H   LEU A 185      25.930  55.270  85.360  1.00  0.00           H
ATOM   3004  CA  LEU A 185      26.440  56.020  87.220  1.00  0.00           C
ATOM   3005  HA  LEU A 185      26.160  55.730  88.230  1.00  0.00           H
ATOM   3006  CB  LEU A 185      27.940  56.110  87.130  1.00  0.00           C
ATOM   3007  HB1 LEU A 185      28.320  56.880  87.810  1.00  0.00           H
ATOM   3008  HB2 LEU A 185      28.160  56.410  86.110  1.00  0.00           H
ATOM   3009  CG  LEU A 185      28.740  54.810  87.390  1.00  0.00           C
ATOM   3010  HG  LEU A 185      28.480  53.990  86.720  1.00  0.00           H
ATOM   3011  CD1 LEU A 185      30.270  55.120  87.200  1.00  0.00           C
ATOM   3012 1HD1 LEU A 185      30.710  54.170  87.500  1.00  0.00           H
ATOM   3013 2HD1 LEU A 185      30.510  55.390  86.180  1.00  0.00           H
ATOM   3014 3HD1 LEU A 185      30.610  55.980  87.780  1.00  0.00           H
ATOM   3015  CD2 LEU A 185      28.590  54.250  88.880  1.00  0.00           C
ATOM   3016 1HD2 LEU A 185      28.920  53.210  88.940  1.00  0.00           H
ATOM   3017 2HD2 LEU A 185      29.050  54.950  89.580  1.00  0.00           H
ATOM   3018 3HD2 LEU A 185      27.560  54.320  89.230  1.00  0.00           H
ATOM   3019  C   LEU A 185      25.800  57.380  87.030  1.00  0.00           C
ATOM   3020  O   LEU A 185      25.550  57.900  85.950  1.00  0.00           O
ATOM   3021  N   VAL A 186      25.800  58.190  88.090  1.00  0.00           N
ATOM   3022  H   VAL A 186      26.070  57.740  88.950  1.00  0.00           H
ATOM   3023  CA  VAL A 186      25.420  59.640  88.000  1.00  0.00           C
ATOM   3024  HA  VAL A 186      25.690  59.940  86.980  1.00  0.00           H
ATOM   3025  CB  VAL A 186      23.900  59.880  88.260  1.00  0.00           C
ATOM   3026  HB  VAL A 186      23.450  59.160  87.570  1.00  0.00           H
ATOM   3027  CG1 VAL A 186      23.590  59.520  89.670  1.00  0.00           C
ATOM   3028 1HG1 VAL A 186      23.870  60.320  90.350  1.00  0.00           H
ATOM   3029 2HG1 VAL A 186      22.510  59.380  89.690  1.00  0.00           H
ATOM   3030 3HG1 VAL A 186      24.100  58.630  90.020  1.00  0.00           H
ATOM   3031  CG2 VAL A 186      23.500  61.310  87.980  1.00  0.00           C
ATOM   3032 1HG2 VAL A 186      23.710  61.600  86.950  1.00  0.00           H
ATOM   3033 2HG2 VAL A 186      22.450  61.390  88.280  1.00  0.00           H
ATOM   3034 3HG2 VAL A 186      24.000  62.000  88.660  1.00  0.00           H
ATOM   3035  C   VAL A 186      26.300  60.500  88.810  1.00  0.00           C
ATOM   3036  O   VAL A 186      26.490  60.190  89.990  1.00  0.00           O
ATOM   3037  N   LEU A 187      26.800  61.620  88.290  1.00  0.00           N
ATOM   3038  H   LEU A 187      26.720  61.740  87.290  1.00  0.00           H
ATOM   3039  CA  LEU A 187      27.700  62.590  88.970  1.00  0.00           C
ATOM   3040  HA  LEU A 187      28.440  62.090  89.590  1.00  0.00           H
ATOM   3041  CB  LEU A 187      28.460  63.390  87.860  1.00  0.00           C
ATOM   3042  HB1 LEU A 187      27.830  63.990  87.200  1.00  0.00           H
ATOM   3043  HB2 LEU A 187      28.870  62.650  87.170  1.00  0.00           H
ATOM   3044  CG  LEU A 187      29.580  64.280  88.370  1.00  0.00           C
ATOM   3045  HG  LEU A 187      29.150  64.960  89.110  1.00  0.00           H
ATOM   3046  CD1 LEU A 187      30.800  63.490  88.860  1.00  0.00           C
ATOM   3047 1HD1 LEU A 187      30.510  62.780  89.640  1.00  0.00           H
ATOM   3048 2HD1 LEU A 187      31.300  62.880  88.100  1.00  0.00           H
ATOM   3049 3HD1 LEU A 187      31.620  64.140  89.190  1.00  0.00           H
ATOM   3050  CD2 LEU A 187      30.140  65.080  87.200  1.00  0.00           C
ATOM   3051 1HD2 LEU A 187      30.870  65.840  87.480  1.00  0.00           H
ATOM   3052 2HD2 LEU A 187      30.580  64.420  86.450  1.00  0.00           H
ATOM   3053 3HD2 LEU A 187      29.310  65.620  86.730  1.00  0.00           H
ATOM   3054  C   LEU A 187      26.770  63.520  89.830  1.00  0.00           C
ATOM   3055  O   LEU A 187      25.640  63.770  89.500  1.00  0.00           O
ATOM   3056  N   LYS A 188      27.260  63.870  91.010  1.00  0.00           N
ATOM   3057  H   LYS A 188      28.230  63.640  91.210  1.00  0.00           H
ATOM   3058  CA  LYS A 188      26.530  64.670  92.080  1.00  0.00           C
ATOM   3059  HA  LYS A 188      25.460  64.680  91.850  1.00  0.00           H
ATOM   3060  CB  LYS A 188      26.850  64.010  93.450  1.00  0.00           C
ATOM   3061  HB1 LYS A 188      27.930  63.870  93.550  1.00  0.00           H
ATOM   3062  HB2 LYS A 188      26.550  62.960  93.450  1.00  0.00           H
ATOM   3063  CG  LYS A 188      26.130  64.610  94.690  1.00  0.00           C
ATOM   3064  HG1 LYS A 188      25.050  64.650  94.520  1.00  0.00           H
ATOM   3065  HG2 LYS A 188      26.450  65.650  94.720  1.00  0.00           H
ATOM   3066  CD  LYS A 188      26.590  63.790  95.900  1.00  0.00           C
ATOM   3067  HD1 LYS A 188      27.650  64.040  95.950  1.00  0.00           H
ATOM   3068  HD2 LYS A 188      26.460  62.730  95.690  1.00  0.00           H
ATOM   3069  CE  LYS A 188      25.880  64.080  97.160  1.00  0.00           C
ATOM   3070  HE1 LYS A 188      24.810  64.060  96.930  1.00  0.00           H
ATOM   3071  HE2 LYS A 188      26.090  65.060  97.580  1.00  0.00           H
ATOM   3072  NZ  LYS A 188      26.290  63.020  98.130  1.00  0.00           N
ATOM   3073  HZ1 LYS A 188      25.890  63.140  99.050  1.00  0.00           H
ATOM   3074  HZ2 LYS A 188      25.880  62.180  97.750  1.00  0.00           H
ATOM   3075  HZ3 LYS A 188      27.270  62.820  98.270  1.00  0.00           H
ATOM   3076  C   LYS A 188      27.050  66.150  91.980  1.00  0.00           C
ATOM   3077  O   LYS A 188      26.250  67.020  92.130  1.00  0.00           O
ATOM   3078  N   SER A 189      28.280  66.420  91.550  1.00  0.00           N
ATOM   3079  H   SER A 189      28.840  65.610  91.370  1.00  0.00           H
ATOM   3080  CA  SER A 189      28.830  67.750  91.240  1.00  0.00           C
ATOM   3081  HA  SER A 189      28.050  68.450  90.960  1.00  0.00           H
ATOM   3082  CB  SER A 189      29.440  68.390  92.490  1.00  0.00           C
ATOM   3083  HB1 SER A 189      30.360  67.910  92.850  1.00  0.00           H
ATOM   3084  HB2 SER A 189      28.700  68.400  93.280  1.00  0.00           H
ATOM   3085  OG  SER A 189      29.720  69.750  92.250  1.00  0.00           O
ATOM   3086  HG  SER A 189      30.250  70.100  92.970  1.00  0.00           H
ATOM   3087  C   SER A 189      29.920  67.700  90.160  1.00  0.00           C
ATOM   3088  O   SER A 189      30.700  66.780  90.120  1.00  0.00           O
ATOM   3089  N   GLU A 190      29.990  68.800  89.410  1.00  0.00           N
ATOM   3090  H   GLU A 190      29.320  69.510  89.670  1.00  0.00           H
ATOM   3091  CA  GLU A 190      30.900  69.150  88.290  1.00  0.00           C
ATOM   3092  HA  GLU A 190      30.800  68.300  87.620  1.00  0.00           H
ATOM   3093  CB  GLU A 190      30.440  70.390  87.640  1.00  0.00           C
ATOM   3094  HB1 GLU A 190      29.400  70.290  87.340  1.00  0.00           H
ATOM   3095  HB2 GLU A 190      31.050  70.530  86.750  1.00  0.00           H
ATOM   3096  CG  GLU A 190      30.630  71.610  88.580  1.00  0.00           C
ATOM   3097  HG1 GLU A 190      31.690  71.890  88.590  1.00  0.00           H
ATOM   3098  HG2 GLU A 190      30.250  71.480  89.590  1.00  0.00           H
ATOM   3099  CD  GLU A 190      29.830  72.730  87.950  1.00  0.00           C
ATOM   3100  OE1 GLU A 190      28.650  72.880  88.320  1.00  0.00           O
ATOM   3101  OE2 GLU A 190      30.440  73.470  87.070  1.00  0.00           O
ATOM   3102  C   GLU A 190      32.360  69.350  88.710  1.00  0.00           C
ATOM   3103  O   GLU A 190      33.270  69.480  87.910  1.00  0.00           O
ATOM   3104  N   VAL A 191      32.630  69.250  89.950  1.00  0.00           N
ATOM   3105  H   VAL A 191      31.810  69.110  90.530  1.00  0.00           H
ATOM   3106  CA  VAL A 191      33.930  69.400  90.620  1.00  0.00           C
ATOM   3107  HA  VAL A 191      34.730  69.050  89.960  1.00  0.00           H
ATOM   3108  CB  VAL A 191      34.320  70.840  91.120  1.00  0.00           C
ATOM   3109  HB  VAL A 191      35.170  70.740  91.800  1.00  0.00           H
ATOM   3110  CG1 VAL A 191      34.850  71.590  90.000  1.00  0.00           C
ATOM   3111 1HG1 VAL A 191      35.070  72.620  90.260  1.00  0.00           H
ATOM   3112 2HG1 VAL A 191      35.670  70.980  89.610  1.00  0.00           H
ATOM   3113 3HG1 VAL A 191      34.100  71.760  89.220  1.00  0.00           H
ATOM   3114  CG2 VAL A 191      33.140  71.600  91.770  1.00  0.00           C
ATOM   3115 1HG2 VAL A 191      32.590  72.160  91.020  1.00  0.00           H
ATOM   3116 2HG2 VAL A 191      32.480  71.010  92.410  1.00  0.00           H
ATOM   3117 3HG2 VAL A 191      33.580  72.340  92.450  1.00  0.00           H
ATOM   3118  C   VAL A 191      34.030  68.460  91.880  1.00  0.00           C
ATOM   3119  O   VAL A 191      33.020  68.170  92.520  1.00  0.00           O
ATOM   3120  N   ALA A 192      35.210  68.030  92.290  1.00  0.00           N
ATOM   3121  H   ALA A 192      35.950  68.420  91.730  1.00  0.00           H
ATOM   3122  CA  ALA A 192      35.450  67.380  93.570  1.00  0.00           C
ATOM   3123  HA  ALA A 192      34.570  66.820  93.850  1.00  0.00           H
ATOM   3124  CB  ALA A 192      36.570  66.350  93.360  1.00  0.00           C
ATOM   3125  HB1 ALA A 192      36.320  65.630  92.580  1.00  0.00           H
ATOM   3126  HB2 ALA A 192      37.380  67.010  93.050  1.00  0.00           H
ATOM   3127  HB3 ALA A 192      36.900  65.840  94.260  1.00  0.00           H
ATOM   3128  C   ALA A 192      35.790  68.380  94.720  1.00  0.00           C
ATOM   3129  O   ALA A 192      35.850  69.560  94.390  1.00  0.00           O
ATOM   3130  N   SER A 193      35.980  67.910  95.950  1.00  0.00           N
ATOM   3131  H   SER A 193      35.830  66.920  96.080  1.00  0.00           H
ATOM   3132  CA  SER A 193      36.110  68.760  97.160  1.00  0.00           C
ATOM   3133  HA  SER A 193      35.820  69.780  96.920  1.00  0.00           H
ATOM   3134  CB  SER A 193      35.220  68.090  98.250  1.00  0.00           C
ATOM   3135  HB1 SER A 193      35.290  68.640  99.190  1.00  0.00           H
ATOM   3136  HB2 SER A 193      35.500  67.040  98.310  1.00  0.00           H
ATOM   3137  OG  SER A 193      33.860  68.170  97.860  1.00  0.00           O
ATOM   3138  HG  SER A 193      33.470  67.360  98.170  1.00  0.00           H
ATOM   3139  C   SER A 193      37.500  68.880  97.740  1.00  0.00           C
ATOM   3140  O   SER A 193      38.130  67.840  97.830  1.00  0.00           O
ATOM   3141  N   LEU A 194      37.960  70.110  98.120  1.00  0.00           N
ATOM   3142  H   LEU A 194      37.310  70.850  97.900  1.00  0.00           H
ATOM   3143  CA  LEU A 194      39.360  70.450  98.370  1.00  0.00           C
ATOM   3144  HA  LEU A 194      39.960  69.540  98.440  1.00  0.00           H
ATOM   3145  CB  LEU A 194      39.970  71.370  97.200  1.00  0.00           C
ATOM   3146  HB1 LEU A 194      41.040  71.540  97.330  1.00  0.00           H
ATOM   3147  HB2 LEU A 194      39.440  72.310  97.090  1.00  0.00           H
ATOM   3148  CG  LEU A 194      39.770  70.810  95.840  1.00  0.00           C
ATOM   3149  HG  LEU A 194      38.750  70.430  95.750  1.00  0.00           H
ATOM   3150  CD1 LEU A 194      39.740  71.920  94.800  1.00  0.00           C
ATOM   3151 1HD1 LEU A 194      40.730  72.330  94.600  1.00  0.00           H
ATOM   3152 2HD1 LEU A 194      39.260  71.520  93.900  1.00  0.00           H
ATOM   3153 3HD1 LEU A 194      39.080  72.750  95.060  1.00  0.00           H
ATOM   3154  CD2 LEU A 194      40.810  69.740  95.460  1.00  0.00           C
ATOM   3155 1HD2 LEU A 194      41.760  70.210  95.220  1.00  0.00           H
ATOM   3156 2HD2 LEU A 194      40.850  69.020  96.280  1.00  0.00           H
ATOM   3157 3HD2 LEU A 194      40.360  69.320  94.570  1.00  0.00           H
ATOM   3158  C   LEU A 194      39.490  71.220  99.720  1.00  0.00           C
ATOM   3159  O   LEU A 194      40.370  72.100  99.780  1.00  0.00           O
ATOM   3160  N   ASP A 195      38.550  71.160 100.700  1.00  0.00           N
ATOM   3161  H   ASP A 195      37.760  70.560 100.500  1.00  0.00           H
ATOM   3162  CA  ASP A 195      38.490  71.830 102.000  1.00  0.00           C
ATOM   3163  HA  ASP A 195      38.920  72.830 101.900  1.00  0.00           H
ATOM   3164  CB  ASP A 195      37.100  71.960 102.470  1.00  0.00           C
ATOM   3165  HB1 ASP A 195      37.160  72.590 103.350  1.00  0.00           H
ATOM   3166  HB2 ASP A 195      36.780  70.990 102.840  1.00  0.00           H
ATOM   3167  CG  ASP A 195      36.080  72.540 101.480  1.00  0.00           C
ATOM   3168  OD1 ASP A 195      36.420  73.210 100.500  1.00  0.00           O
ATOM   3169  OD2 ASP A 195      34.880  72.300 101.750  1.00  0.00           O
ATOM   3170  C   ASP A 195      39.370  71.140 103.040  1.00  0.00           C
ATOM   3171  O   ASP A 195      39.950  71.770 103.940  1.00  0.00           O
ATOM   3172  N   ASP A 196      39.550  69.810 102.960  1.00  0.00           N
ATOM   3173  H   ASP A 196      39.180  69.290 102.180  1.00  0.00           H
ATOM   3174  CA  ASP A 196      40.360  68.990 104.000  1.00  0.00           C
ATOM   3175  HA  ASP A 196      40.470  69.520 104.950  1.00  0.00           H
ATOM   3176  CB  ASP A 196      39.630  67.680 104.410  1.00  0.00           C
ATOM   3177  HB1 ASP A 196      40.110  67.260 105.300  1.00  0.00           H
ATOM   3178  HB2 ASP A 196      39.860  66.980 103.600  1.00  0.00           H
ATOM   3179  CG  ASP A 196      38.210  67.890 104.610  1.00  0.00           C
ATOM   3180  OD1 ASP A 196      37.760  68.730 105.370  1.00  0.00           O
ATOM   3181  OD2 ASP A 196      37.350  67.300 103.880  1.00  0.00           O
ATOM   3182  C   ASP A 196      41.770  68.730 103.500  1.00  0.00           C
ATOM   3183  O   ASP A 196      42.510  67.910 104.030  1.00  0.00           O
ATOM   3184  N   PHE A 197      42.220  69.400 102.400  1.00  0.00           N
ATOM   3185  H   PHE A 197      41.600  70.130 102.060  1.00  0.00           H
ATOM   3186  CA  PHE A 197      43.400  69.040 101.670  1.00  0.00           C
ATOM   3187  HA  PHE A 197      43.390  67.960 101.560  1.00  0.00           H
ATOM   3188  CB  PHE A 197      43.310  69.570 100.230  1.00  0.00           C
ATOM   3189  HB1 PHE A 197      42.830  70.540 100.260  1.00  0.00           H
ATOM   3190  HB2 PHE A 197      42.540  68.970  99.730  1.00  0.00           H
ATOM   3191  CG  PHE A 197      44.530  69.490  99.320  1.00  0.00           C
ATOM   3192  CD1 PHE A 197      45.160  68.300  99.080  1.00  0.00           C
ATOM   3193  HD1 PHE A 197      44.710  67.440  99.560  1.00  0.00           H
ATOM   3194  CE1 PHE A 197      46.170  68.180  98.160  1.00  0.00           C
ATOM   3195  HE1 PHE A 197      46.680  67.250  97.960  1.00  0.00           H
ATOM   3196  CZ  PHE A 197      46.770  69.320  97.650  1.00  0.00           C
ATOM   3197  HZ  PHE A 197      47.620  69.280  96.980  1.00  0.00           H
ATOM   3198  CE2 PHE A 197      46.190  70.570  97.860  1.00  0.00           C
ATOM   3199  HE2 PHE A 197      46.650  71.470  97.500  1.00  0.00           H
ATOM   3200  CD2 PHE A 197      45.120  70.670  98.770  1.00  0.00           C
ATOM   3201  HD2 PHE A 197      44.650  71.630  98.940  1.00  0.00           H
ATOM   3202  C   PHE A 197      44.680  69.390 102.390  1.00  0.00           C
ATOM   3203  O   PHE A 197      44.800  70.610 102.830  1.00  0.00           O
ATOM   3204  N   THR A 198      45.680  68.540 102.370  1.00  0.00           N
ATOM   3205  H   THR A 198      45.570  67.650 101.900  1.00  0.00           H
ATOM   3206  CA  THR A 198      47.110  68.910 102.600  1.00  0.00           C
ATOM   3207  HA  THR A 198      47.160  70.000 102.650  1.00  0.00           H
ATOM   3208  CB  THR A 198      47.520  68.480 104.050  1.00  0.00           C
ATOM   3209  HB  THR A 198      47.890  67.460 104.080  1.00  0.00           H
ATOM   3210  CG2 THR A 198      48.640  69.360 104.480  1.00  0.00           C
ATOM   3211 1HG2 THR A 198      48.380  70.420 104.480  1.00  0.00           H
ATOM   3212 2HG2 THR A 198      48.910  68.880 105.420  1.00  0.00           H
ATOM   3213 3HG2 THR A 198      49.540  69.090 103.930  1.00  0.00           H
ATOM   3214  OG1 THR A 198      46.500  68.660 105.010  1.00  0.00           O
ATOM   3215  HG1 THR A 198      45.690  68.270 104.670  1.00  0.00           H
ATOM   3216  C   THR A 198      48.060  68.380 101.480  1.00  0.00           C
ATOM   3217  O   THR A 198      48.080  67.160 101.190  1.00  0.00           O
ATOM   3218  N   PRO A 199      48.930  69.290 100.920  1.00  0.00           N
ATOM   3219  CD  PRO A 199      48.880  70.700 100.890  1.00  0.00           C
ATOM   3220  HD1 PRO A 199      48.700  71.100 101.880  1.00  0.00           H
ATOM   3221  HD2 PRO A 199      48.030  71.010 100.290  1.00  0.00           H
ATOM   3222  CG  PRO A 199      50.280  71.070 100.330  1.00  0.00           C
ATOM   3223  HG1 PRO A 199      50.950  70.970 101.180  1.00  0.00           H
ATOM   3224  HG2 PRO A 199      50.260  72.060  99.870  1.00  0.00           H
ATOM   3225  CB  PRO A 199      50.600  70.000  99.270  1.00  0.00           C
ATOM   3226  HB1 PRO A 199      51.670  70.000  99.110  1.00  0.00           H
ATOM   3227  HB2 PRO A 199      50.020  70.290  98.390  1.00  0.00           H
ATOM   3228  CA  PRO A 199      50.110  68.780 100.200  1.00  0.00           C
ATOM   3229  HA  PRO A 199      49.910  67.950  99.540  1.00  0.00           H
ATOM   3230  C   PRO A 199      51.190  68.220 101.270  1.00  0.00           C
ATOM   3231  O   PRO A 199      51.340  68.650 102.440  1.00  0.00           O
ATOM   3232  N   SER A 200      52.050  67.320 100.770  1.00  0.00           N
ATOM   3233  H   SER A 200      51.910  66.920  99.850  1.00  0.00           H
ATOM   3234  CA  SER A 200      53.100  66.650 101.620  1.00  0.00           C
ATOM   3235  HA  SER A 200      53.050  67.080 102.610  1.00  0.00           H
ATOM   3236  CB  SER A 200      52.770  65.140 101.610  1.00  0.00           C
ATOM   3237  HB1 SER A 200      53.460  64.700 102.320  1.00  0.00           H
ATOM   3238  HB2 SER A 200      52.920  64.740 100.610  1.00  0.00           H
ATOM   3239  OG  SER A 200      51.480  64.770 102.060  1.00  0.00           O
ATOM   3240  HG  SER A 200      50.860  64.860 101.320  1.00  0.00           H
ATOM   3241  C   SER A 200      54.480  66.850 100.990  1.00  0.00           C
ATOM   3242  O   SER A 200      55.390  66.010 101.280  1.00  0.00           O
ATOM   3243  N   GLY A 201      54.690  67.940 100.240  1.00  0.00           N
ATOM   3244  H   GLY A 201      53.910  68.580 100.130  1.00  0.00           H
ATOM   3245  CA  GLY A 201      55.930  68.220  99.540  1.00  0.00           C
ATOM   3246  HA1 GLY A 201      56.130  67.350  98.920  1.00  0.00           H
ATOM   3247  HA2 GLY A 201      56.700  68.310 100.300  1.00  0.00           H
ATOM   3248  C   GLY A 201      55.910  69.440  98.630  1.00  0.00           C
ATOM   3249  O   GLY A 201      55.280  70.450  98.880  1.00  0.00           O
ATOM   3250  N   GLU A 202      56.710  69.300  97.550  1.00  0.00           N
ATOM   3251  H   GLU A 202      57.310  68.500  97.470  1.00  0.00           H
ATOM   3252  CA  GLU A 202      56.900  70.420  96.600  1.00  0.00           C
ATOM   3253  HA  GLU A 202      56.760  71.340  97.160  1.00  0.00           H
ATOM   3254  CB  GLU A 202      58.260  70.370  95.790  1.00  0.00           C
ATOM   3255  HB1 GLU A 202      59.160  70.290  96.400  1.00  0.00           H
ATOM   3256  HB2 GLU A 202      58.300  71.340  95.290  1.00  0.00           H
ATOM   3257  CG  GLU A 202      58.250  69.070  94.940  1.00  0.00           C
ATOM   3258  HG1 GLU A 202      57.470  69.140  94.180  1.00  0.00           H
ATOM   3259  HG2 GLU A 202      58.030  68.180  95.540  1.00  0.00           H
ATOM   3260  CD  GLU A 202      59.530  68.790  94.180  1.00  0.00           C
ATOM   3261  OE1 GLU A 202      59.450  68.020  93.180  1.00  0.00           O
ATOM   3262  OE2 GLU A 202      60.600  69.440  94.460  1.00  0.00           O
ATOM   3263  C   GLU A 202      55.700  70.620  95.630  1.00  0.00           C
ATOM   3264  O   GLU A 202      55.700  71.580  94.900  1.00  0.00           O
ATOM   3265  N   TRP A 203      54.580  69.900  95.710  1.00  0.00           N
ATOM   3266  H   TRP A 203      54.540  69.170  96.400  1.00  0.00           H
ATOM   3267  CA  TRP A 203      53.530  69.810  94.650  1.00  0.00           C
ATOM   3268  HA  TRP A 203      53.700  70.540  93.850  1.00  0.00           H
ATOM   3269  CB  TRP A 203      53.390  68.440  93.890  1.00  0.00           C
ATOM   3270  HB1 TRP A 203      52.570  68.520  93.170  1.00  0.00           H
ATOM   3271  HB2 TRP A 203      53.170  67.670  94.630  1.00  0.00           H
ATOM   3272  CG  TRP A 203      54.620  68.120  93.050  1.00  0.00           C
ATOM   3273  CD1 TRP A 203      55.660  67.380  93.420  1.00  0.00           C
ATOM   3274  HD1 TRP A 203      55.810  66.870  94.360  1.00  0.00           H
ATOM   3275  NE1 TRP A 203      56.490  67.270  92.380  1.00  0.00           N
ATOM   3276  HE1 TRP A 203      57.340  66.730  92.410  1.00  0.00           H
ATOM   3277  CE2 TRP A 203      56.030  67.800  91.210  1.00  0.00           C
ATOM   3278  CZ2 TRP A 203      56.440  67.910  89.900  1.00  0.00           C
ATOM   3279  HZ2 TRP A 203      57.310  67.350  89.610  1.00  0.00           H
ATOM   3280  CH2 TRP A 203      55.710  68.550  88.970  1.00  0.00           C
ATOM   3281  HH2 TRP A 203      56.170  68.650  87.990  1.00  0.00           H
ATOM   3282  CZ3 TRP A 203      54.480  69.100  89.330  1.00  0.00           C
ATOM   3283  HZ3 TRP A 203      53.910  69.550  88.530  1.00  0.00           H
ATOM   3284  CE3 TRP A 203      54.100  69.150  90.730  1.00  0.00           C
ATOM   3285  HE3 TRP A 203      53.100  69.480  90.970  1.00  0.00           H
ATOM   3286  CD2 TRP A 203      54.880  68.490  91.650  1.00  0.00           C
ATOM   3287  C   TRP A 203      52.140  70.170  95.210  1.00  0.00           C
ATOM   3288  O   TRP A 203      51.580  69.570  96.150  1.00  0.00           O
ATOM   3289  N   ASP A 204      51.470  71.070  94.540  1.00  0.00           N
ATOM   3290  H   ASP A 204      51.960  71.350  93.710  1.00  0.00           H
ATOM   3291  CA  ASP A 204      50.130  71.610  94.810  1.00  0.00           C
ATOM   3292  HA  ASP A 204      49.810  71.230  95.780  1.00  0.00           H
ATOM   3293  CB  ASP A 204      50.460  73.100  95.030  1.00  0.00           C
ATOM   3294  HB1 ASP A 204      50.660  73.560  94.060  1.00  0.00           H
ATOM   3295  HB2 ASP A 204      51.280  73.170  95.740  1.00  0.00           H
ATOM   3296  CG  ASP A 204      49.350  73.870  95.760  1.00  0.00           C
ATOM   3297  OD1 ASP A 204      48.460  73.260  96.330  1.00  0.00           O
ATOM   3298  OD2 ASP A 204      49.400  75.090  95.770  1.00  0.00           O
ATOM   3299  C   ASP A 204      49.110  71.310  93.730  1.00  0.00           C
ATOM   3300  O   ASP A 204      49.480  70.770  92.660  1.00  0.00           O
ATOM   3301  N   ILE A 205      47.860  71.650  94.010  1.00  0.00           N
ATOM   3302  H   ILE A 205      47.630  72.190  94.830  1.00  0.00           H
ATOM   3303  CA  ILE A 205      46.770  71.350  93.130  1.00  0.00           C
ATOM   3304  HA  ILE A 205      47.170  70.740  92.320  1.00  0.00           H
ATOM   3305  CB  ILE A 205      45.650  70.380  93.760  1.00  0.00           C
ATOM   3306  HB  ILE A 205      46.140  69.520  94.210  1.00  0.00           H
ATOM   3307  CG2 ILE A 205      44.830  71.200  94.700  1.00  0.00           C
ATOM   3308 1HG2 ILE A 205      44.100  71.870  94.240  1.00  0.00           H
ATOM   3309 2HG2 ILE A 205      44.220  70.510  95.290  1.00  0.00           H
ATOM   3310 3HG2 ILE A 205      45.360  71.830  95.410  1.00  0.00           H
ATOM   3311  CG1 ILE A 205      44.760  69.840  92.650  1.00  0.00           C
ATOM   3312 1HG1 ILE A 205      45.450  69.520  91.870  1.00  0.00           H
ATOM   3313 2HG1 ILE A 205      44.150  70.670  92.280  1.00  0.00           H
ATOM   3314  CD  ILE A 205      43.830  68.650  93.030  1.00  0.00           C
ATOM   3315  HD1 ILE A 205      43.200  68.400  92.180  1.00  0.00           H
ATOM   3316  HD2 ILE A 205      44.380  67.730  93.180  1.00  0.00           H
ATOM   3317  HD3 ILE A 205      43.150  68.770  93.870  1.00  0.00           H
ATOM   3318  C   ILE A 205      46.110  72.590  92.550  1.00  0.00           C
ATOM   3319  O   ILE A 205      46.120  73.620  93.240  1.00  0.00           O
ATOM   3320  N   VAL A 206      45.630  72.520  91.250  1.00  0.00           N
ATOM   3321  H   VAL A 206      45.680  71.650  90.730  1.00  0.00           H
ATOM   3322  CA  VAL A 206      45.090  73.660  90.480  1.00  0.00           C
ATOM   3323  HA  VAL A 206      45.190  74.550  91.090  1.00  0.00           H
ATOM   3324  CB  VAL A 206      45.930  73.810  89.160  1.00  0.00           C
ATOM   3325  HB  VAL A 206      45.740  72.950  88.520  1.00  0.00           H
ATOM   3326  CG1 VAL A 206      45.570  75.080  88.400  1.00  0.00           C
ATOM   3327 1HG1 VAL A 206      45.710  75.930  89.060  1.00  0.00           H
ATOM   3328 2HG1 VAL A 206      46.240  75.060  87.550  1.00  0.00           H
ATOM   3329 3HG1 VAL A 206      44.540  75.110  88.040  1.00  0.00           H
ATOM   3330  CG2 VAL A 206      47.440  73.890  89.500  1.00  0.00           C
ATOM   3331 1HG2 VAL A 206      47.790  72.900  89.780  1.00  0.00           H
ATOM   3332 2HG2 VAL A 206      48.070  74.330  88.730  1.00  0.00           H
ATOM   3333 3HG2 VAL A 206      47.540  74.580  90.330  1.00  0.00           H
ATOM   3334  C   VAL A 206      43.590  73.420  90.210  1.00  0.00           C
ATOM   3335  O   VAL A 206      42.780  74.340  90.510  1.00  0.00           O
ATOM   3336  N   ALA A 207      43.180  72.270  89.640  1.00  0.00           N
ATOM   3337  H   ALA A 207      43.790  71.580  89.230  1.00  0.00           H
ATOM   3338  CA  ALA A 207      41.790  71.910  89.470  1.00  0.00           C
ATOM   3339  HA  ALA A 207      41.140  72.390  90.200  1.00  0.00           H
ATOM   3340  CB  ALA A 207      41.260  72.390  88.110  1.00  0.00           C
ATOM   3341  HB1 ALA A 207      41.430  73.470  88.060  1.00  0.00           H
ATOM   3342  HB2 ALA A 207      41.740  71.870  87.280  1.00  0.00           H
ATOM   3343  HB3 ALA A 207      40.190  72.240  88.030  1.00  0.00           H
ATOM   3344  C   ALA A 207      41.520  70.440  89.630  1.00  0.00           C
ATOM   3345  O   ALA A 207      42.440  69.660  89.350  1.00  0.00           O
ATOM   3346  N   LEU A 208      40.260  70.080  89.880  1.00  0.00           N
ATOM   3347  H   LEU A 208      39.670  70.850  90.170  1.00  0.00           H
ATOM   3348  CA  LEU A 208      39.760  68.740  89.910  1.00  0.00           C
ATOM   3349  HA  LEU A 208      40.350  68.140  89.210  1.00  0.00           H
ATOM   3350  CB  LEU A 208      40.040  68.190  91.330  1.00  0.00           C
ATOM   3351  HB1 LEU A 208      39.370  68.720  91.990  1.00  0.00           H
ATOM   3352  HB2 LEU A 208      41.050  68.460  91.640  1.00  0.00           H
ATOM   3353  CG  LEU A 208      39.750  66.680  91.510  1.00  0.00           C
ATOM   3354  HG  LEU A 208      38.680  66.550  91.370  1.00  0.00           H
ATOM   3355  CD1 LEU A 208      40.580  65.860  90.510  1.00  0.00           C
ATOM   3356 1HD1 LEU A 208      40.280  66.050  89.480  1.00  0.00           H
ATOM   3357 2HD1 LEU A 208      41.600  66.190  90.690  1.00  0.00           H
ATOM   3358 3HD1 LEU A 208      40.570  64.790  90.710  1.00  0.00           H
ATOM   3359  CD2 LEU A 208      40.250  66.350  92.930  1.00  0.00           C
ATOM   3360 1HD2 LEU A 208      39.890  67.040  93.700  1.00  0.00           H
ATOM   3361 2HD2 LEU A 208      39.920  65.330  93.120  1.00  0.00           H
ATOM   3362 3HD2 LEU A 208      41.340  66.340  92.930  1.00  0.00           H
ATOM   3363  C   LEU A 208      38.300  68.730  89.370  1.00  0.00           C
ATOM   3364  O   LEU A 208      37.390  68.410  90.100  1.00  0.00           O
ATOM   3365  N   PRO A 209      38.130  69.030  88.000  1.00  0.00           N
ATOM   3366  CD  PRO A 209      39.110  69.390  87.050  1.00  0.00           C
ATOM   3367  HD1 PRO A 209      40.090  68.920  87.170  1.00  0.00           H
ATOM   3368  HD2 PRO A 209      39.310  70.450  87.210  1.00  0.00           H
ATOM   3369  CG  PRO A 209      38.550  69.220  85.610  1.00  0.00           C
ATOM   3370  HG1 PRO A 209      38.850  68.240  85.250  1.00  0.00           H
ATOM   3371  HG2 PRO A 209      38.870  70.100  85.050  1.00  0.00           H
ATOM   3372  CB  PRO A 209      37.050  69.260  85.920  1.00  0.00           C
ATOM   3373  HB1 PRO A 209      36.440  68.630  85.260  1.00  0.00           H
ATOM   3374  HB2 PRO A 209      36.600  70.250  85.890  1.00  0.00           H
ATOM   3375  CA  PRO A 209      36.900  68.740  87.320  1.00  0.00           C
ATOM   3376  HA  PRO A 209      36.050  69.220  87.800  1.00  0.00           H
ATOM   3377  C   PRO A 209      36.440  67.250  87.390  1.00  0.00           C
ATOM   3378  O   PRO A 209      37.160  66.270  87.270  1.00  0.00           O
ATOM   3379  N   GLY A 210      35.110  67.080  87.630  1.00  0.00           N
ATOM   3380  H   GLY A 210      34.580  67.940  87.570  1.00  0.00           H
ATOM   3381  CA  GLY A 210      34.390  65.820  87.640  1.00  0.00           C
ATOM   3382  HA1 GLY A 210      33.770  65.730  88.540  1.00  0.00           H
ATOM   3383  HA2 GLY A 210      35.100  64.990  87.650  1.00  0.00           H
ATOM   3384  C   GLY A 210      33.340  65.710  86.490  1.00  0.00           C
ATOM   3385  O   GLY A 210      32.570  66.680  86.090  1.00  0.00           O
ATOM   3386  N   ARG A 211      33.270  64.490  85.870  1.00  0.00           N
ATOM   3387  H   ARG A 211      34.020  63.820  85.960  1.00  0.00           H
ATOM   3388  CA  ARG A 211      32.530  64.290  84.580  1.00  0.00           C
ATOM   3389  HA  ARG A 211      31.720  65.010  84.510  1.00  0.00           H
ATOM   3390  CB  ARG A 211      33.460  64.630  83.320  1.00  0.00           C
ATOM   3391  HB1 ARG A 211      34.480  64.300  83.550  1.00  0.00           H
ATOM   3392  HB2 ARG A 211      33.560  65.720  83.310  1.00  0.00           H
ATOM   3393  CG  ARG A 211      32.970  64.210  81.950  1.00  0.00           C
ATOM   3394  HG1 ARG A 211      31.960  64.560  81.760  1.00  0.00           H
ATOM   3395  HG2 ARG A 211      32.990  63.120  81.870  1.00  0.00           H
ATOM   3396  CD  ARG A 211      33.890  64.880  80.920  1.00  0.00           C
ATOM   3397  HD1 ARG A 211      34.900  65.030  81.310  1.00  0.00           H
ATOM   3398  HD2 ARG A 211      33.430  65.860  80.810  1.00  0.00           H
ATOM   3399  NE  ARG A 211      33.870  64.220  79.560  1.00  0.00           N
ATOM   3400  HE  ARG A 211      33.000  63.910  79.140  1.00  0.00           H
ATOM   3401  CZ  ARG A 211      35.010  64.180  78.860  1.00  0.00           C
ATOM   3402  NH1 ARG A 211      36.190  64.620  79.210  1.00  0.00           N
ATOM   3403 1HH1 ARG A 211      36.370  65.040  80.110  1.00  0.00           H
ATOM   3404 2HH1 ARG A 211      36.930  64.690  78.520  1.00  0.00           H
ATOM   3405  NH2 ARG A 211      35.040  63.600  77.680  1.00  0.00           N
ATOM   3406 1HH2 ARG A 211      34.170  63.190  77.390  1.00  0.00           H
ATOM   3407 2HH2 ARG A 211      35.940  63.280  77.360  1.00  0.00           H
ATOM   3408  C   ARG A 211      31.900  62.840  84.590  1.00  0.00           C
ATOM   3409  O   ARG A 211      32.670  61.930  84.770  1.00  0.00           O
ATOM   3410  N   ARG A 212      30.650  62.680  84.150  1.00  0.00           N
ATOM   3411  H   ARG A 212      30.060  63.470  83.930  1.00  0.00           H
ATOM   3412  CA  ARG A 212      30.070  61.450  83.600  1.00  0.00           C
ATOM   3413  HA  ARG A 212      30.330  60.590  84.210  1.00  0.00           H
ATOM   3414  CB  ARG A 212      28.500  61.580  83.630  1.00  0.00           C
ATOM   3415  HB1 ARG A 212      28.230  62.290  82.850  1.00  0.00           H
ATOM   3416  HB2 ARG A 212      28.240  61.960  84.610  1.00  0.00           H
ATOM   3417  CG  ARG A 212      27.640  60.350  83.280  1.00  0.00           C
ATOM   3418  HG1 ARG A 212      27.960  59.550  83.950  1.00  0.00           H
ATOM   3419  HG2 ARG A 212      27.900  60.120  82.240  1.00  0.00           H
ATOM   3420  CD  ARG A 212      26.140  60.380  83.420  1.00  0.00           C
ATOM   3421  HD1 ARG A 212      25.580  61.040  82.760  1.00  0.00           H
ATOM   3422  HD2 ARG A 212      26.080  60.850  84.400  1.00  0.00           H
ATOM   3423  NE  ARG A 212      25.540  59.010  83.330  1.00  0.00           N
ATOM   3424  HE  ARG A 212      25.520  58.440  84.170  1.00  0.00           H
ATOM   3425  CZ  ARG A 212      25.010  58.540  82.220  1.00  0.00           C
ATOM   3426  NH1 ARG A 212      24.860  59.270  81.180  1.00  0.00           N
ATOM   3427 1HH1 ARG A 212      25.240  60.200  81.200  1.00  0.00           H
ATOM   3428 2HH1 ARG A 212      24.380  58.910  80.360  1.00  0.00           H
ATOM   3429  NH2 ARG A 212      24.570  57.340  82.020  1.00  0.00           N
ATOM   3430 1HH2 ARG A 212      24.610  56.660  82.760  1.00  0.00           H
ATOM   3431 2HH2 ARG A 212      24.230  57.060  81.110  1.00  0.00           H
ATOM   3432  C   ARG A 212      30.500  61.100  82.180  1.00  0.00           C
ATOM   3433  O   ARG A 212      30.470  61.930  81.270  1.00  0.00           O
ATOM   3434  N   ASN A 213      30.780  59.800  81.970  1.00  0.00           N
ATOM   3435  H   ASN A 213      30.700  59.160  82.760  1.00  0.00           H
ATOM   3436  CA  ASN A 213      31.280  59.250  80.670  1.00  0.00           C
ATOM   3437  HA  ASN A 213      31.300  60.000  79.880  1.00  0.00           H
ATOM   3438  CB  ASN A 213      32.800  59.010  80.840  1.00  0.00           C
ATOM   3439  HB1 ASN A 213      32.920  58.170  81.530  1.00  0.00           H
ATOM   3440  HB2 ASN A 213      33.230  59.910  81.290  1.00  0.00           H
ATOM   3441  CG  ASN A 213      33.550  58.710  79.500  1.00  0.00           C
ATOM   3442  OD1 ASN A 213      33.770  59.630  78.760  1.00  0.00           O
ATOM   3443  ND2 ASN A 213      33.840  57.490  79.220  1.00  0.00           N
ATOM   3444 1HD2 ASN A 213      33.650  56.700  79.810  1.00  0.00           H
ATOM   3445 2HD2 ASN A 213      34.290  57.270  78.340  1.00  0.00           H
ATOM   3446  C   ASN A 213      30.410  58.080  80.150  1.00  0.00           C
ATOM   3447  O   ASN A 213      30.650  57.000  80.600  1.00  0.00           O
ATOM   3448  N   GLU A 214      29.490  58.350  79.270  1.00  0.00           N
ATOM   3449  H   GLU A 214      29.340  59.300  78.950  1.00  0.00           H
ATOM   3450  CA  GLU A 214      28.710  57.330  78.600  1.00  0.00           C
ATOM   3451  HA  GLU A 214      29.040  56.340  78.940  1.00  0.00           H
ATOM   3452  CB  GLU A 214      27.280  57.420  79.050  1.00  0.00           C
ATOM   3453  HB1 GLU A 214      26.970  58.470  78.970  1.00  0.00           H
ATOM   3454  HB2 GLU A 214      27.240  57.160  80.100  1.00  0.00           H
ATOM   3455  CG  GLU A 214      26.330  56.500  78.300  1.00  0.00           C
ATOM   3456  HG1 GLU A 214      26.700  55.480  78.320  1.00  0.00           H
ATOM   3457  HG2 GLU A 214      26.330  56.890  77.280  1.00  0.00           H
ATOM   3458  CD  GLU A 214      24.880  56.370  78.820  1.00  0.00           C
ATOM   3459  OE1 GLU A 214      24.270  57.400  79.150  1.00  0.00           O
ATOM   3460  OE2 GLU A 214      24.360  55.260  78.990  1.00  0.00           O
ATOM   3461  C   GLU A 214      28.770  57.460  77.020  1.00  0.00           C
ATOM   3462  O   GLU A 214      28.610  58.490  76.490  1.00  0.00           O
ATOM   3463  N   ASN A 215      28.970  56.300  76.410  1.00  0.00           N
ATOM   3464  H   ASN A 215      29.070  55.530  77.060  1.00  0.00           H
ATOM   3465  CA  ASN A 215      29.070  56.070  74.970  1.00  0.00           C
ATOM   3466  HA  ASN A 215      28.680  56.940  74.440  1.00  0.00           H
ATOM   3467  CB  ASN A 215      30.530  55.700  74.700  1.00  0.00           C
ATOM   3468  HB1 ASN A 215      30.530  55.340  73.670  1.00  0.00           H
ATOM   3469  HB2 ASN A 215      30.780  54.830  75.300  1.00  0.00           H
ATOM   3470  CG  ASN A 215      31.520  56.860  74.930  1.00  0.00           C
ATOM   3471  OD1 ASN A 215      31.940  57.480  74.010  1.00  0.00           O
ATOM   3472  ND2 ASN A 215      32.080  57.090  76.070  1.00  0.00           N
ATOM   3473 1HD2 ASN A 215      31.680  56.700  76.910  1.00  0.00           H
ATOM   3474 2HD2 ASN A 215      32.810  57.790  76.120  1.00  0.00           H
ATOM   3475  C   ASN A 215      28.180  54.860  74.610  1.00  0.00           C
ATOM   3476  O   ASN A 215      28.660  53.770  74.730  1.00  0.00           O
ATOM   3477  N   PRO A 216      27.020  54.990  73.980  1.00  0.00           N
ATOM   3478  CD  PRO A 216      26.320  56.230  73.880  1.00  0.00           C
ATOM   3479  HD1 PRO A 216      26.500  56.700  72.910  1.00  0.00           H
ATOM   3480  HD2 PRO A 216      26.570  56.910  74.700  1.00  0.00           H
ATOM   3481  CG  PRO A 216      24.860  55.790  74.000  1.00  0.00           C
ATOM   3482  HG1 PRO A 216      24.210  56.470  73.450  1.00  0.00           H
ATOM   3483  HG2 PRO A 216      24.570  55.790  75.050  1.00  0.00           H
ATOM   3484  CB  PRO A 216      24.720  54.420  73.350  1.00  0.00           C
ATOM   3485  HB1 PRO A 216      24.560  54.500  72.280  1.00  0.00           H
ATOM   3486  HB2 PRO A 216      23.840  54.010  73.840  1.00  0.00           H
ATOM   3487  CA  PRO A 216      26.070  53.850  73.770  1.00  0.00           C
ATOM   3488  HA  PRO A 216      25.870  53.420  74.750  1.00  0.00           H
ATOM   3489  C   PRO A 216      26.590  52.760  72.860  1.00  0.00           C
ATOM   3490  O   PRO A 216      26.040  51.650  72.810  1.00  0.00           O
ATOM   3491  N   ASP A 217      27.590  53.070  72.080  1.00  0.00           N
ATOM   3492  H   ASP A 217      27.880  54.040  72.000  1.00  0.00           H
ATOM   3493  CA  ASP A 217      28.130  52.180  71.040  1.00  0.00           C
ATOM   3494  HA  ASP A 217      27.680  51.210  71.240  1.00  0.00           H
ATOM   3495  CB  ASP A 217      27.570  52.720  69.700  1.00  0.00           C
ATOM   3496  HB1 ASP A 217      28.020  53.710  69.620  1.00  0.00           H
ATOM   3497  HB2 ASP A 217      26.480  52.730  69.810  1.00  0.00           H
ATOM   3498  CG  ASP A 217      28.150  51.810  68.560  1.00  0.00           C
ATOM   3499  OD1 ASP A 217      27.410  51.010  67.960  1.00  0.00           O
ATOM   3500  OD2 ASP A 217      29.350  51.940  68.080  1.00  0.00           O
ATOM   3501  C   ASP A 217      29.680  52.160  71.080  1.00  0.00           C
ATOM   3502  O   ASP A 217      30.120  51.120  70.640  1.00  0.00           O
ATOM   3503  N   ASP A 218      30.420  53.090  71.660  1.00  0.00           N
ATOM   3504  H   ASP A 218      29.890  53.900  71.960  1.00  0.00           H
ATOM   3505  CA  ASP A 218      31.870  53.120  71.840  1.00  0.00           C
ATOM   3506  HA  ASP A 218      32.340  52.480  71.100  1.00  0.00           H
ATOM   3507  CB  ASP A 218      32.540  54.510  71.480  1.00  0.00           C
ATOM   3508  HB1 ASP A 218      33.590  54.310  71.280  1.00  0.00           H
ATOM   3509  HB2 ASP A 218      32.410  55.180  72.340  1.00  0.00           H
ATOM   3510  CG  ASP A 218      31.830  55.060  70.250  1.00  0.00           C
ATOM   3511  OD1 ASP A 218      32.260  54.830  69.100  1.00  0.00           O
ATOM   3512  OD2 ASP A 218      30.830  55.790  70.470  1.00  0.00           O
ATOM   3513  C   ASP A 218      32.380  52.510  73.190  1.00  0.00           C
ATOM   3514  O   ASP A 218      33.580  52.280  73.270  1.00  0.00           O
ATOM   3515  N   SER A 219      31.510  52.250  74.200  1.00  0.00           N
ATOM   3516  H   SER A 219      30.530  52.490  74.120  1.00  0.00           H
ATOM   3517  CA  SER A 219      31.880  51.280  75.300  1.00  0.00           C
ATOM   3518  HA  SER A 219      32.640  50.550  75.010  1.00  0.00           H
ATOM   3519  CB  SER A 219      32.510  52.070  76.520  1.00  0.00           C
ATOM   3520  HB1 SER A 219      31.730  52.580  77.070  1.00  0.00           H
ATOM   3521  HB2 SER A 219      33.180  52.860  76.170  1.00  0.00           H
ATOM   3522  OG  SER A 219      33.210  51.120  77.320  1.00  0.00           O
ATOM   3523  HG  SER A 219      33.390  51.680  78.080  1.00  0.00           H
ATOM   3524  C   SER A 219      30.700  50.560  75.860  1.00  0.00           C
ATOM   3525  O   SER A 219      29.620  51.150  75.930  1.00  0.00           O
ATOM   3526  N   THR A 220      30.950  49.340  76.380  1.00  0.00           N
ATOM   3527  H   THR A 220      31.830  48.880  76.180  1.00  0.00           H
ATOM   3528  CA  THR A 220      29.980  48.490  77.200  1.00  0.00           C
ATOM   3529  HA  THR A 220      29.040  48.500  76.640  1.00  0.00           H
ATOM   3530  CB  THR A 220      30.580  47.060  77.330  1.00  0.00           C
ATOM   3531  HB  THR A 220      31.090  47.060  78.290  1.00  0.00           H
ATOM   3532  CG2 THR A 220      29.580  45.890  77.440  1.00  0.00           C
ATOM   3533 1HG2 THR A 220      29.210  45.860  78.470  1.00  0.00           H
ATOM   3534 2HG2 THR A 220      28.760  46.010  76.720  1.00  0.00           H
ATOM   3535 3HG2 THR A 220      30.060  44.980  77.090  1.00  0.00           H
ATOM   3536  OG1 THR A 220      31.520  46.680  76.310  1.00  0.00           O
ATOM   3537  HG1 THR A 220      31.930  45.920  76.730  1.00  0.00           H
ATOM   3538  C   THR A 220      29.670  48.980  78.580  1.00  0.00           C
ATOM   3539  O   THR A 220      28.780  48.470  79.210  1.00  0.00           O
ATOM   3540  N   TYR A 221      30.280  50.110  79.080  1.00  0.00           N
ATOM   3541  H   TYR A 221      30.990  50.510  78.490  1.00  0.00           H
ATOM   3542  CA  TYR A 221      30.210  50.640  80.460  1.00  0.00           C
ATOM   3543  HA  TYR A 221      29.330  50.190  80.920  1.00  0.00           H
ATOM   3544  CB  TYR A 221      31.440  50.270  81.270  1.00  0.00           C
ATOM   3545  HB1 TYR A 221      31.260  50.170  82.340  1.00  0.00           H
ATOM   3546  HB2 TYR A 221      32.170  51.080  81.310  1.00  0.00           H
ATOM   3547  CG  TYR A 221      32.190  49.020  80.890  1.00  0.00           C
ATOM   3548  CD1 TYR A 221      33.310  49.110  80.030  1.00  0.00           C
ATOM   3549  HD1 TYR A 221      33.540  50.090  79.650  1.00  0.00           H
ATOM   3550  CE1 TYR A 221      34.080  47.960  79.790  1.00  0.00           C
ATOM   3551  HE1 TYR A 221      34.990  47.940  79.220  1.00  0.00           H
ATOM   3552  CZ  TYR A 221      33.600  46.720  80.340  1.00  0.00           C
ATOM   3553  OH  TYR A 221      34.270  45.610  80.010  1.00  0.00           O
ATOM   3554  HH  TYR A 221      35.070  45.830  79.530  1.00  0.00           H
ATOM   3555  CE2 TYR A 221      32.360  46.570  81.000  1.00  0.00           C
ATOM   3556  HE2 TYR A 221      32.080  45.610  81.400  1.00  0.00           H
ATOM   3557  CD2 TYR A 221      31.710  47.750  81.370  1.00  0.00           C
ATOM   3558  HD2 TYR A 221      30.890  47.510  82.030  1.00  0.00           H
ATOM   3559  C   TYR A 221      30.000  52.070  80.440  1.00  0.00           C
ATOM   3560  O   TYR A 221      30.570  52.770  79.620  1.00  0.00           O
ATOM   3561  N   VAL A 222      29.200  52.530  81.320  1.00  0.00           N
ATOM   3562  H   VAL A 222      28.640  51.880  81.840  1.00  0.00           H
ATOM   3563  CA  VAL A 222      29.250  53.900  81.930  1.00  0.00           C
ATOM   3564  HA  VAL A 222      29.500  54.570  81.110  1.00  0.00           H
ATOM   3565  CB  VAL A 222      27.940  54.480  82.510  1.00  0.00           C
ATOM   3566  HB  VAL A 222      27.510  53.780  83.230  1.00  0.00           H
ATOM   3567  CG1 VAL A 222      28.020  55.910  83.050  1.00  0.00           C
ATOM   3568 1HG1 VAL A 222      27.080  56.150  83.550  1.00  0.00           H
ATOM   3569 2HG1 VAL A 222      28.740  55.930  83.870  1.00  0.00           H
ATOM   3570 3HG1 VAL A 222      28.250  56.620  82.260  1.00  0.00           H
ATOM   3571  CG2 VAL A 222      26.960  54.420  81.260  1.00  0.00           C
ATOM   3572 1HG2 VAL A 222      27.400  54.990  80.440  1.00  0.00           H
ATOM   3573 2HG2 VAL A 222      26.600  53.460  80.880  1.00  0.00           H
ATOM   3574 3HG2 VAL A 222      26.030  54.890  81.590  1.00  0.00           H
ATOM   3575  C   VAL A 222      30.390  54.090  82.970  1.00  0.00           C
ATOM   3576  O   VAL A 222      30.580  53.260  83.810  1.00  0.00           O
ATOM   3577  N   ASP A 223      31.100  55.230  82.850  1.00  0.00           N
ATOM   3578  H   ASP A 223      30.970  55.820  82.040  1.00  0.00           H
ATOM   3579  CA  ASP A 223      32.160  55.620  83.780  1.00  0.00           C
ATOM   3580  HA  ASP A 223      32.160  54.940  84.640  1.00  0.00           H
ATOM   3581  CB  ASP A 223      33.470  55.500  83.040  1.00  0.00           C
ATOM   3582  HB1 ASP A 223      34.180  55.060  83.740  1.00  0.00           H
ATOM   3583  HB2 ASP A 223      33.790  56.510  82.770  1.00  0.00           H
ATOM   3584  CG  ASP A 223      33.520  54.770  81.740  1.00  0.00           C
ATOM   3585  OD1 ASP A 223      34.310  53.820  81.710  1.00  0.00           O
ATOM   3586  OD2 ASP A 223      32.950  55.240  80.710  1.00  0.00           O
ATOM   3587  C   ASP A 223      31.880  57.000  84.400  1.00  0.00           C
ATOM   3588  O   ASP A 223      31.040  57.760  83.880  1.00  0.00           O
ATOM   3589  N   ILE A 224      32.620  57.330  85.480  1.00  0.00           N
ATOM   3590  H   ILE A 224      33.160  56.580  85.890  1.00  0.00           H
ATOM   3591  CA  ILE A 224      32.940  58.690  85.980  1.00  0.00           C
ATOM   3592  HA  ILE A 224      32.510  59.430  85.310  1.00  0.00           H
ATOM   3593  CB  ILE A 224      32.250  58.980  87.360  1.00  0.00           C
ATOM   3594  HB  ILE A 224      32.380  58.050  87.900  1.00  0.00           H
ATOM   3595  CG2 ILE A 224      32.910  60.100  88.240  1.00  0.00           C
ATOM   3596 1HG2 ILE A 224      32.920  61.080  87.750  1.00  0.00           H
ATOM   3597 2HG2 ILE A 224      32.400  60.150  89.200  1.00  0.00           H
ATOM   3598 3HG2 ILE A 224      33.920  59.870  88.570  1.00  0.00           H
ATOM   3599  CG1 ILE A 224      30.720  59.210  87.030  1.00  0.00           C
ATOM   3600 1HG1 ILE A 224      30.390  58.540  86.230  1.00  0.00           H
ATOM   3601 2HG1 ILE A 224      30.700  60.190  86.550  1.00  0.00           H
ATOM   3602  CD  ILE A 224      29.670  59.290  88.170  1.00  0.00           C
ATOM   3603  HD1 ILE A 224      28.710  59.610  87.760  1.00  0.00           H
ATOM   3604  HD2 ILE A 224      29.430  58.360  88.690  1.00  0.00           H
ATOM   3605  HD3 ILE A 224      29.990  60.010  88.930  1.00  0.00           H
ATOM   3606  C   ILE A 224      34.450  59.040  85.980  1.00  0.00           C
ATOM   3607  O   ILE A 224      35.300  58.220  86.430  1.00  0.00           O
ATOM   3608  N   THR A 225      34.800  60.250  85.420  1.00  0.00           N
ATOM   3609  H   THR A 225      34.070  60.850  85.040  1.00  0.00           H
ATOM   3610  CA  THR A 225      36.220  60.600  85.270  1.00  0.00           C
ATOM   3611  HA  THR A 225      36.850  59.850  85.740  1.00  0.00           H
ATOM   3612  CB  THR A 225      36.680  60.770  83.840  1.00  0.00           C
ATOM   3613  HB  THR A 225      36.270  61.730  83.510  1.00  0.00           H
ATOM   3614  CG2 THR A 225      38.180  60.970  83.770  1.00  0.00           C
ATOM   3615 1HG2 THR A 225      38.500  61.910  84.230  1.00  0.00           H
ATOM   3616 2HG2 THR A 225      38.630  60.090  84.210  1.00  0.00           H
ATOM   3617 3HG2 THR A 225      38.650  60.890  82.780  1.00  0.00           H
ATOM   3618  OG1 THR A 225      36.270  59.550  83.150  1.00  0.00           O
ATOM   3619  HG1 THR A 225      36.570  59.690  82.240  1.00  0.00           H
ATOM   3620  C   THR A 225      36.480  61.900  86.030  1.00  0.00           C
ATOM   3621  O   THR A 225      35.910  62.980  85.800  1.00  0.00           O
ATOM   3622  N   TYR A 226      37.400  61.800  87.000  1.00  0.00           N
ATOM   3623  H   TYR A 226      37.870  60.920  87.210  1.00  0.00           H
ATOM   3624  CA  TYR A 226      38.030  62.950  87.660  1.00  0.00           C
ATOM   3625  HA  TYR A 226      37.500  63.890  87.490  1.00  0.00           H
ATOM   3626  CB  TYR A 226      37.950  62.660  89.190  1.00  0.00           C
ATOM   3627  HB1 TYR A 226      38.610  63.360  89.710  1.00  0.00           H
ATOM   3628  HB2 TYR A 226      38.420  61.700  89.420  1.00  0.00           H
ATOM   3629  CG  TYR A 226      36.500  62.710  89.720  1.00  0.00           C
ATOM   3630  CD1 TYR A 226      36.030  63.910  90.280  1.00  0.00           C
ATOM   3631  HD1 TYR A 226      36.650  64.760  90.020  1.00  0.00           H
ATOM   3632  CE1 TYR A 226      34.800  64.050  90.890  1.00  0.00           C
ATOM   3633  HE1 TYR A 226      34.490  65.050  91.170  1.00  0.00           H
ATOM   3634  CZ  TYR A 226      34.040  62.900  90.990  1.00  0.00           C
ATOM   3635  OH  TYR A 226      32.790  62.990  91.520  1.00  0.00           O
ATOM   3636  HH  TYR A 226      32.650  63.940  91.600  1.00  0.00           H
ATOM   3637  CE2 TYR A 226      34.450  61.670  90.490  1.00  0.00           C
ATOM   3638  HE2 TYR A 226      33.730  60.880  90.600  1.00  0.00           H
ATOM   3639  CD2 TYR A 226      35.700  61.580  89.880  1.00  0.00           C
ATOM   3640  HD2 TYR A 226      36.020  60.700  89.350  1.00  0.00           H
ATOM   3641  C   TYR A 226      39.490  63.180  87.170  1.00  0.00           C
ATOM   3642  O   TYR A 226      40.190  62.260  86.670  1.00  0.00           O
ATOM   3643  N   ASP A 227      39.950  64.410  87.060  1.00  0.00           N
ATOM   3644  H   ASP A 227      39.370  65.180  87.370  1.00  0.00           H
ATOM   3645  CA  ASP A 227      41.230  64.730  86.360  1.00  0.00           C
ATOM   3646  HA  ASP A 227      41.840  63.820  86.310  1.00  0.00           H
ATOM   3647  CB  ASP A 227      40.790  65.000  84.920  1.00  0.00           C
ATOM   3648  HB1 ASP A 227      40.300  65.960  84.780  1.00  0.00           H
ATOM   3649  HB2 ASP A 227      40.120  64.200  84.590  1.00  0.00           H
ATOM   3650  CG  ASP A 227      41.970  64.960  84.010  1.00  0.00           C
ATOM   3651  OD1 ASP A 227      42.450  63.820  83.770  1.00  0.00           O
ATOM   3652  OD2 ASP A 227      42.350  65.970  83.370  1.00  0.00           O
ATOM   3653  C   ASP A 227      41.980  65.830  86.970  1.00  0.00           C
ATOM   3654  O   ASP A 227      41.490  66.960  86.970  1.00  0.00           O
ATOM   3655  N   PHE A 228      43.160  65.610  87.530  1.00  0.00           N
ATOM   3656  H   PHE A 228      43.520  64.660  87.500  1.00  0.00           H
ATOM   3657  CA  PHE A 228      43.880  66.500  88.480  1.00  0.00           C
ATOM   3658  HA  PHE A 228      43.150  67.010  89.110  1.00  0.00           H
ATOM   3659  CB  PHE A 228      44.880  65.730  89.430  1.00  0.00           C
ATOM   3660  HB1 PHE A 228      45.580  66.490  89.770  1.00  0.00           H
ATOM   3661  HB2 PHE A 228      45.360  65.010  88.770  1.00  0.00           H
ATOM   3662  CG  PHE A 228      44.280  65.050  90.650  1.00  0.00           C
ATOM   3663  CD1 PHE A 228      44.820  65.150  91.920  1.00  0.00           C
ATOM   3664  HD1 PHE A 228      45.560  65.900  92.180  1.00  0.00           H
ATOM   3665  CE1 PHE A 228      44.450  64.200  92.970  1.00  0.00           C
ATOM   3666  HE1 PHE A 228      44.950  64.260  93.930  1.00  0.00           H
ATOM   3667  CZ  PHE A 228      43.530  63.210  92.690  1.00  0.00           C
ATOM   3668  HZ  PHE A 228      43.250  62.450  93.410  1.00  0.00           H
ATOM   3669  CE2 PHE A 228      42.920  63.090  91.400  1.00  0.00           C
ATOM   3670  HE2 PHE A 228      42.220  62.320  91.130  1.00  0.00           H
ATOM   3671  CD2 PHE A 228      43.380  63.980  90.370  1.00  0.00           C
ATOM   3672  HD2 PHE A 228      43.120  63.730  89.360  1.00  0.00           H
ATOM   3673  C   PHE A 228      44.790  67.430  87.670  1.00  0.00           C
ATOM   3674  O   PHE A 228      45.470  66.800  86.850  1.00  0.00           O
ATOM   3675  N   ILE A 229      44.860  68.740  87.910  1.00  0.00           N
ATOM   3676  H   ILE A 229      44.200  69.140  88.560  1.00  0.00           H
ATOM   3677  CA  ILE A 229      46.040  69.470  87.510  1.00  0.00           C
ATOM   3678  HA  ILE A 229      46.710  68.860  86.900  1.00  0.00           H
ATOM   3679  CB  ILE A 229      45.660  70.710  86.630  1.00  0.00           C
ATOM   3680  HB  ILE A 229      45.010  71.370  87.210  1.00  0.00           H
ATOM   3681  CG2 ILE A 229      46.870  71.580  86.260  1.00  0.00           C
ATOM   3682 1HG2 ILE A 229      46.510  72.310  85.520  1.00  0.00           H
ATOM   3683 2HG2 ILE A 229      47.340  72.080  87.110  1.00  0.00           H
ATOM   3684 3HG2 ILE A 229      47.650  71.000  85.760  1.00  0.00           H
ATOM   3685  CG1 ILE A 229      44.830  70.360  85.420  1.00  0.00           C
ATOM   3686 1HG1 ILE A 229      44.800  71.280  84.830  1.00  0.00           H
ATOM   3687 2HG1 ILE A 229      43.840  70.000  85.690  1.00  0.00           H
ATOM   3688  CD  ILE A 229      45.560  69.280  84.610  1.00  0.00           C
ATOM   3689  HD1 ILE A 229      45.820  68.420  85.230  1.00  0.00           H
ATOM   3690  HD2 ILE A 229      45.000  68.940  83.740  1.00  0.00           H
ATOM   3691  HD3 ILE A 229      46.520  69.710  84.340  1.00  0.00           H
ATOM   3692  C   ILE A 229      46.920  69.860  88.690  1.00  0.00           C
ATOM   3693  O   ILE A 229      46.370  70.420  89.690  1.00  0.00           O
ATOM   3694  N   ILE A 230      48.260  69.690  88.700  1.00  0.00           N
ATOM   3695  H   ILE A 230      48.660  69.130  87.960  1.00  0.00           H
ATOM   3696  CA  ILE A 230      49.160  69.950  89.830  1.00  0.00           C
ATOM   3697  HA  ILE A 230      48.560  70.510  90.540  1.00  0.00           H
ATOM   3698  CB  ILE A 230      49.620  68.590  90.420  1.00  0.00           C
ATOM   3699  HB  ILE A 230      50.380  68.710  91.190  1.00  0.00           H
ATOM   3700  CG2 ILE A 230      48.430  67.960  91.060  1.00  0.00           C
ATOM   3701 1HG2 ILE A 230      48.760  67.130  91.680  1.00  0.00           H
ATOM   3702 2HG2 ILE A 230      47.900  68.590  91.770  1.00  0.00           H
ATOM   3703 3HG2 ILE A 230      47.720  67.510  90.360  1.00  0.00           H
ATOM   3704  CG1 ILE A 230      50.240  67.610  89.350  1.00  0.00           C
ATOM   3705 1HG1 ILE A 230      50.950  68.140  88.720  1.00  0.00           H
ATOM   3706 2HG1 ILE A 230      49.510  67.120  88.710  1.00  0.00           H
ATOM   3707  CD  ILE A 230      51.160  66.530  90.030  1.00  0.00           C
ATOM   3708  HD1 ILE A 230      52.020  66.960  90.550  1.00  0.00           H
ATOM   3709  HD2 ILE A 230      50.740  65.820  90.740  1.00  0.00           H
ATOM   3710  HD3 ILE A 230      51.590  65.890  89.270  1.00  0.00           H
ATOM   3711  C   ILE A 230      50.380  70.790  89.430  1.00  0.00           C
ATOM   3712  O   ILE A 230      50.910  70.660  88.280  1.00  0.00           O
ATOM   3713  N   ARG A 231      50.980  71.600  90.310  1.00  0.00           N
ATOM   3714  H   ARG A 231      50.540  71.600  91.210  1.00  0.00           H
ATOM   3715  CA  ARG A 231      52.150  72.510  90.080  1.00  0.00           C
ATOM   3716  HA  ARG A 231      52.600  72.210  89.130  1.00  0.00           H
ATOM   3717  CB  ARG A 231      51.610  73.960  89.940  1.00  0.00           C
ATOM   3718  HB1 ARG A 231      51.070  74.300  90.830  1.00  0.00           H
ATOM   3719  HB2 ARG A 231      50.880  74.050  89.140  1.00  0.00           H
ATOM   3720  CG  ARG A 231      52.670  75.060  89.640  1.00  0.00           C
ATOM   3721  HG1 ARG A 231      53.110  74.980  88.650  1.00  0.00           H
ATOM   3722  HG2 ARG A 231      53.470  75.160  90.380  1.00  0.00           H
ATOM   3723  CD  ARG A 231      52.000  76.460  89.710  1.00  0.00           C
ATOM   3724  HD1 ARG A 231      52.720  77.270  89.850  1.00  0.00           H
ATOM   3725  HD2 ARG A 231      51.330  76.360  90.570  1.00  0.00           H
ATOM   3726  NE  ARG A 231      51.100  76.700  88.550  1.00  0.00           N
ATOM   3727  HE  ARG A 231      51.470  76.490  87.640  1.00  0.00           H
ATOM   3728  CZ  ARG A 231      49.850  77.220  88.510  1.00  0.00           C
ATOM   3729  NH1 ARG A 231      49.150  77.490  89.520  1.00  0.00           N
ATOM   3730 1HH1 ARG A 231      49.540  77.340  90.440  1.00  0.00           H
ATOM   3731 2HH1 ARG A 231      48.220  77.850  89.390  1.00  0.00           H
ATOM   3732  NH2 ARG A 231      49.400  77.350  87.300  1.00  0.00           N
ATOM   3733 1HH2 ARG A 231      49.670  76.760  86.520  1.00  0.00           H
ATOM   3734 2HH2 ARG A 231      48.430  77.600  87.230  1.00  0.00           H
ATOM   3735  C   ARG A 231      53.260  72.440  91.130  1.00  0.00           C
ATOM   3736  O   ARG A 231      53.030  72.290  92.310  1.00  0.00           O
ATOM   3737  N   ARG A 232      54.550  72.440  90.730  1.00  0.00           N
ATOM   3738  H   ARG A 232      54.780  72.400  89.750  1.00  0.00           H
ATOM   3739  CA  ARG A 232      55.750  72.420  91.670  1.00  0.00           C
ATOM   3740  HA  ARG A 232      55.450  71.690  92.420  1.00  0.00           H
ATOM   3741  CB  ARG A 232      56.990  71.830  90.980  1.00  0.00           C
ATOM   3742  HB1 ARG A 232      57.350  72.580  90.280  1.00  0.00           H
ATOM   3743  HB2 ARG A 232      56.660  70.950  90.420  1.00  0.00           H
ATOM   3744  CG  ARG A 232      58.160  71.380  91.900  1.00  0.00           C
ATOM   3745  HG1 ARG A 232      57.800  70.430  92.280  1.00  0.00           H
ATOM   3746  HG2 ARG A 232      58.260  72.060  92.750  1.00  0.00           H
ATOM   3747  CD  ARG A 232      59.590  71.150  91.380  1.00  0.00           C
ATOM   3748  HD1 ARG A 232      60.140  70.550  92.100  1.00  0.00           H
ATOM   3749  HD2 ARG A 232      60.190  72.060  91.400  1.00  0.00           H
ATOM   3750  NE  ARG A 232      59.590  70.580  90.070  1.00  0.00           N
ATOM   3751  HE  ARG A 232      59.480  71.270  89.350  1.00  0.00           H
ATOM   3752  CZ  ARG A 232      59.680  69.360  89.680  1.00  0.00           C
ATOM   3753  NH1 ARG A 232      59.570  68.320  90.500  1.00  0.00           N
ATOM   3754 1HH1 ARG A 232      59.450  68.400  91.500  1.00  0.00           H
ATOM   3755 2HH1 ARG A 232      59.860  67.400  90.190  1.00  0.00           H
ATOM   3756  NH2 ARG A 232      59.720  69.120  88.430  1.00  0.00           N
ATOM   3757 1HH2 ARG A 232      59.630  69.810  87.690  1.00  0.00           H
ATOM   3758 2HH2 ARG A 232      59.530  68.150  88.240  1.00  0.00           H
ATOM   3759  C   ARG A 232      56.090  73.810  92.190  1.00  0.00           C
ATOM   3760  O   ARG A 232      56.400  74.680  91.430  1.00  0.00           O
ATOM   3761  N   LYS A 233      56.080  73.930  93.520  1.00  0.00           N
ATOM   3762  H   LYS A 233      56.010  73.050  94.020  1.00  0.00           H
ATOM   3763  CA  LYS A 233      56.360  75.130  94.380  1.00  0.00           C
ATOM   3764  HA  LYS A 233      55.790  75.910  93.870  1.00  0.00           H
ATOM   3765  CB  LYS A 233      55.950  74.820  95.870  1.00  0.00           C
ATOM   3766  HB1 LYS A 233      56.140  75.780  96.360  1.00  0.00           H
ATOM   3767  HB2 LYS A 233      56.600  74.030  96.240  1.00  0.00           H
ATOM   3768  CG  LYS A 233      54.540  74.310  96.170  1.00  0.00           C
ATOM   3769  HG1 LYS A 233      54.350  73.500  95.470  1.00  0.00           H
ATOM   3770  HG2 LYS A 233      53.840  75.130  96.020  1.00  0.00           H
ATOM   3771  CD  LYS A 233      54.410  73.930  97.630  1.00  0.00           C
ATOM   3772  HD1 LYS A 233      55.050  73.070  97.810  1.00  0.00           H
ATOM   3773  HD2 LYS A 233      53.360  73.700  97.850  1.00  0.00           H
ATOM   3774  CE  LYS A 233      54.880  75.090  98.480  1.00  0.00           C
ATOM   3775  HE1 LYS A 233      54.170  75.910  98.490  1.00  0.00           H
ATOM   3776  HE2 LYS A 233      55.820  75.530  98.140  1.00  0.00           H
ATOM   3777  NZ  LYS A 233      55.010  74.590  99.920  1.00  0.00           N
ATOM   3778  HZ1 LYS A 233      55.790  73.950  99.980  1.00  0.00           H
ATOM   3779  HZ2 LYS A 233      55.200  75.340 100.570  1.00  0.00           H
ATOM   3780  HZ3 LYS A 233      54.150  74.130 100.200  1.00  0.00           H
ATOM   3781  C   LYS A 233      57.930  75.480  94.310  1.00  0.00           C
ATOM   3782  O   LYS A 233      58.740  74.560  94.200  1.00  0.00           O
ATOM   3783  N   PRO A 234      58.290  76.760  94.420  1.00  0.00           N
ATOM   3784  CD  PRO A 234      57.330  77.860  94.510  1.00  0.00           C
ATOM   3785  HD1 PRO A 234      56.560  77.750  95.270  1.00  0.00           H
ATOM   3786  HD2 PRO A 234      56.810  77.950  93.560  1.00  0.00           H
ATOM   3787  CG  PRO A 234      58.220  79.130  94.850  1.00  0.00           C
ATOM   3788  HG1 PRO A 234      58.340  79.380  95.910  1.00  0.00           H
ATOM   3789  HG2 PRO A 234      57.750  79.950  94.310  1.00  0.00           H
ATOM   3790  CB  PRO A 234      59.580  78.780  94.190  1.00  0.00           C
ATOM   3791  HB1 PRO A 234      60.420  79.300  94.650  1.00  0.00           H
ATOM   3792  HB2 PRO A 234      59.470  79.060  93.140  1.00  0.00           H
ATOM   3793  CA  PRO A 234      59.670  77.280  94.380  1.00  0.00           C
ATOM   3794  HA  PRO A 234      60.240  76.830  93.560  1.00  0.00           H
ATOM   3795  C   PRO A 234      60.490  76.880  95.640  1.00  0.00           C
ATOM   3796  OC1 PRO A 234      59.860  76.710  96.760  1.00  0.00           O
ATOM   3797  OC2 PRO A 234      61.740  76.840  95.590  1.00  0.00           O
ATOM   3798  N   MET B   1       5.860  27.560  98.070  1.00  0.00           N
ATOM   3799  H1  MET B   1       6.050  27.610  97.080  1.00  0.00           H
ATOM   3800  H2  MET B   1       6.720  27.460  98.590  1.00  0.00           H
ATOM   3801  H3  MET B   1       5.310  26.720  98.200  1.00  0.00           H
ATOM   3802  CA  MET B   1       5.080  28.770  98.480  1.00  0.00           C
ATOM   3803  HA  MET B   1       4.250  28.860  97.770  1.00  0.00           H
ATOM   3804  CB  MET B   1       4.580  28.750  99.910  1.00  0.00           C
ATOM   3805  HB1 MET B   1       5.490  28.750 100.500  1.00  0.00           H
ATOM   3806  HB2 MET B   1       3.960  27.870 100.090  1.00  0.00           H
ATOM   3807  CG  MET B   1       3.700  29.970 100.340  1.00  0.00           C
ATOM   3808  HG1 MET B   1       3.150  30.180  99.430  1.00  0.00           H
ATOM   3809  HG2 MET B   1       4.350  30.820 100.570  1.00  0.00           H
ATOM   3810  SD  MET B   1       2.560  29.700 101.720  1.00  0.00           S
ATOM   3811  CE  MET B   1       3.740  29.260 103.060  1.00  0.00           C
ATOM   3812  HE1 MET B   1       3.310  29.470 104.030  1.00  0.00           H
ATOM   3813  HE2 MET B   1       4.030  28.210 102.940  1.00  0.00           H
ATOM   3814  HE3 MET B   1       4.670  29.810 102.900  1.00  0.00           H
ATOM   3815  C   MET B   1       5.960  29.930  98.260  1.00  0.00           C
ATOM   3816  O   MET B   1       6.940  30.180  99.010  1.00  0.00           O
ATOM   3817  N   ALA B   2       5.640  30.780  97.280  1.00  0.00           N
ATOM   3818  H   ALA B   2       4.820  30.680  96.690  1.00  0.00           H
ATOM   3819  CA  ALA B   2       6.480  31.880  96.820  1.00  0.00           C
ATOM   3820  HA  ALA B   2       7.510  31.550  96.890  1.00  0.00           H
ATOM   3821  CB  ALA B   2       6.310  32.110  95.320  1.00  0.00           C
ATOM   3822  HB1 ALA B   2       5.290  32.310  95.000  1.00  0.00           H
ATOM   3823  HB2 ALA B   2       6.910  32.940  94.950  1.00  0.00           H
ATOM   3824  HB3 ALA B   2       6.620  31.210  94.790  1.00  0.00           H
ATOM   3825  C   ALA B   2       6.270  33.190  97.720  1.00  0.00           C
ATOM   3826  O   ALA B   2       5.450  33.260  98.610  1.00  0.00           O
ATOM   3827  N   ARG B   3       7.090  34.210  97.360  1.00  0.00           N
ATOM   3828  H   ARG B   3       7.600  34.000  96.510  1.00  0.00           H
ATOM   3829  CA  ARG B   3       7.270  35.550  97.910  1.00  0.00           C
ATOM   3830  HA  ARG B   3       8.210  35.950  97.540  1.00  0.00           H
ATOM   3831  CB  ARG B   3       6.070  36.430  97.530  1.00  0.00           C
ATOM   3832  HB1 ARG B   3       5.150  36.000  97.920  1.00  0.00           H
ATOM   3833  HB2 ARG B   3       5.970  36.490  96.450  1.00  0.00           H
ATOM   3834  CG  ARG B   3       6.180  37.850  98.060  1.00  0.00           C
ATOM   3835  HG1 ARG B   3       7.000  38.440  97.660  1.00  0.00           H
ATOM   3836  HG2 ARG B   3       6.150  37.820  99.150  1.00  0.00           H
ATOM   3837  CD  ARG B   3       4.970  38.590  97.540  1.00  0.00           C
ATOM   3838  HD1 ARG B   3       4.840  39.530  98.080  1.00  0.00           H
ATOM   3839  HD2 ARG B   3       4.090  37.980  97.710  1.00  0.00           H
ATOM   3840  NE  ARG B   3       5.120  38.860  96.120  1.00  0.00           N
ATOM   3841  HE  ARG B   3       5.980  38.650  95.650  1.00  0.00           H
ATOM   3842  CZ  ARG B   3       4.100  39.050  95.280  1.00  0.00           C
ATOM   3843  NH1 ARG B   3       4.300  38.950  94.040  1.00  0.00           N
ATOM   3844 1HH1 ARG B   3       5.190  38.810  93.590  1.00  0.00           H
ATOM   3845 2HH1 ARG B   3       3.510  39.130  93.440  1.00  0.00           H
ATOM   3846  NH2 ARG B   3       2.930  39.350  95.710  1.00  0.00           N
ATOM   3847 1HH2 ARG B   3       2.930  39.690  96.650  1.00  0.00           H
ATOM   3848 2HH2 ARG B   3       2.080  39.300  95.170  1.00  0.00           H
ATOM   3849  C   ARG B   3       7.600  35.470  99.470  1.00  0.00           C
ATOM   3850  O   ARG B   3       6.790  35.790 100.350  1.00  0.00           O
ATOM   3851  N   ARG B   4       8.750  34.880  99.750  1.00  0.00           N
ATOM   3852  H   ARG B   4       9.360  34.600  98.990  1.00  0.00           H
ATOM   3853  CA  ARG B   4       9.120  34.230 101.060  1.00  0.00           C
ATOM   3854  HA  ARG B   4       8.290  33.560 101.300  1.00  0.00           H
ATOM   3855  CB  ARG B   4      10.280  33.250 100.890  1.00  0.00           C
ATOM   3856  HB1 ARG B   4      10.150  32.500 100.100  1.00  0.00           H
ATOM   3857  HB2 ARG B   4      10.360  32.700 101.830  1.00  0.00           H
ATOM   3858  CG  ARG B   4      11.630  33.970 100.810  1.00  0.00           C
ATOM   3859  HG1 ARG B   4      11.840  34.540 101.710  1.00  0.00           H
ATOM   3860  HG2 ARG B   4      11.680  34.500  99.860  1.00  0.00           H
ATOM   3861  CD  ARG B   4      12.670  32.850 100.610  1.00  0.00           C
ATOM   3862  HD1 ARG B   4      12.440  32.210  99.760  1.00  0.00           H
ATOM   3863  HD2 ARG B   4      12.700  32.220 101.500  1.00  0.00           H
ATOM   3864  NE  ARG B   4      14.070  33.330 100.540  1.00  0.00           N
ATOM   3865  HE  ARG B   4      14.390  34.140 101.050  1.00  0.00           H
ATOM   3866  CZ  ARG B   4      15.120  32.770  99.950  1.00  0.00           C
ATOM   3867  NH1 ARG B   4      16.190  33.430  99.840  1.00  0.00           N
ATOM   3868 1HH1 ARG B   4      16.190  34.420 100.020  1.00  0.00           H
ATOM   3869 2HH1 ARG B   4      16.980  32.990  99.380  1.00  0.00           H
ATOM   3870  NH2 ARG B   4      15.090  31.580  99.380  1.00  0.00           N
ATOM   3871 1HH2 ARG B   4      14.350  30.940  99.620  1.00  0.00           H
ATOM   3872 2HH2 ARG B   4      15.890  31.260  98.850  1.00  0.00           H
ATOM   3873  C   ARG B   4       9.300  35.140 102.270  1.00  0.00           C
ATOM   3874  O   ARG B   4       9.210  34.670 103.380  1.00  0.00           O
ATOM   3875  N   CYS B   5       9.530  36.460 102.070  1.00  0.00           N
ATOM   3876  H   CYS B   5       9.510  36.790 101.110  1.00  0.00           H
ATOM   3877  CA  CYS B   5       9.620  37.570 103.070  1.00  0.00           C
ATOM   3878  HA  CYS B   5      10.240  37.310 103.930  1.00  0.00           H
ATOM   3879  CB  CYS B   5      10.260  38.700 102.390  1.00  0.00           C
ATOM   3880  HB1 CYS B   5       9.650  39.120 101.590  1.00  0.00           H
ATOM   3881  HB2 CYS B   5      11.170  38.270 101.970  1.00  0.00           H
ATOM   3882  SG  CYS B   5      10.900  39.970 103.540  1.00  0.00           S
ATOM   3883  HG  CYS B   5       9.630  40.150 103.930  1.00  0.00           H
ATOM   3884  C   CYS B   5       8.290  37.980 103.700  1.00  0.00           C
ATOM   3885  O   CYS B   5       8.270  38.910 104.560  1.00  0.00           O
ATOM   3886  N   GLY B   6       7.180  37.300 103.450  1.00  0.00           N
ATOM   3887  H   GLY B   6       7.190  36.660 102.670  1.00  0.00           H
ATOM   3888  CA  GLY B   6       5.850  37.660 104.050  1.00  0.00           C
ATOM   3889  HA1 GLY B   6       5.880  37.530 105.130  1.00  0.00           H
ATOM   3890  HA2 GLY B   6       5.060  36.990 103.710  1.00  0.00           H
ATOM   3891  C   GLY B   6       5.390  39.090 103.670  1.00  0.00           C
ATOM   3892  O   GLY B   6       5.860  39.600 102.700  1.00  0.00           O
ATOM   3893  N   PRO B   7       4.580  39.810 104.570  1.00  0.00           N
ATOM   3894  CD  PRO B   7       3.750  39.200 105.560  1.00  0.00           C
ATOM   3895  HD1 PRO B   7       4.290  39.110 106.510  1.00  0.00           H
ATOM   3896  HD2 PRO B   7       3.510  38.170 105.300  1.00  0.00           H
ATOM   3897  CG  PRO B   7       2.520  40.110 105.760  1.00  0.00           C
ATOM   3898  HG1 PRO B   7       2.150  40.090 106.790  1.00  0.00           H
ATOM   3899  HG2 PRO B   7       1.710  39.840 105.080  1.00  0.00           H
ATOM   3900  CB  PRO B   7       2.990  41.500 105.260  1.00  0.00           C
ATOM   3901  HB1 PRO B   7       3.430  42.080 106.080  1.00  0.00           H
ATOM   3902  HB2 PRO B   7       2.180  42.090 104.850  1.00  0.00           H
ATOM   3903  CA  PRO B   7       4.050  41.200 104.200  1.00  0.00           C
ATOM   3904  HA  PRO B   7       3.500  41.090 103.260  1.00  0.00           H
ATOM   3905  C   PRO B   7       5.120  42.210 104.090  1.00  0.00           C
ATOM   3906  O   PRO B   7       5.870  42.340 105.070  1.00  0.00           O
ATOM   3907  N   VAL B   8       5.080  43.050 103.090  1.00  0.00           N
ATOM   3908  H   VAL B   8       4.370  42.900 102.380  1.00  0.00           H
ATOM   3909  CA  VAL B   8       5.870  44.310 102.970  1.00  0.00           C
ATOM   3910  HA  VAL B   8       6.170  44.630 103.960  1.00  0.00           H
ATOM   3911  CB  VAL B   8       7.220  44.240 102.170  1.00  0.00           C
ATOM   3912  HB  VAL B   8       7.740  45.120 102.520  1.00  0.00           H
ATOM   3913  CG1 VAL B   8       8.180  43.110 102.500  1.00  0.00           C
ATOM   3914 1HG1 VAL B   8       9.070  43.150 101.880  1.00  0.00           H
ATOM   3915 2HG1 VAL B   8       8.550  43.170 103.520  1.00  0.00           H
ATOM   3916 3HG1 VAL B   8       7.700  42.160 102.260  1.00  0.00           H
ATOM   3917  CG2 VAL B   8       7.000  44.470 100.610  1.00  0.00           C
ATOM   3918 1HG2 VAL B   8       7.960  44.460 100.080  1.00  0.00           H
ATOM   3919 2HG2 VAL B   8       6.240  43.750 100.310  1.00  0.00           H
ATOM   3920 3HG2 VAL B   8       6.500  45.420 100.440  1.00  0.00           H
ATOM   3921  C   VAL B   8       4.960  45.450 102.400  1.00  0.00           C
ATOM   3922  O   VAL B   8       3.930  45.190 101.850  1.00  0.00           O
ATOM   3923  N   ALA B   9       5.310  46.730 102.640  1.00  0.00           N
ATOM   3924  H   ALA B   9       6.110  46.860 103.250  1.00  0.00           H
ATOM   3925  CA  ALA B   9       4.670  48.010 102.200  1.00  0.00           C
ATOM   3926  HA  ALA B   9       4.170  47.770 101.260  1.00  0.00           H
ATOM   3927  CB  ALA B   9       3.670  48.400 103.300  1.00  0.00           C
ATOM   3928  HB1 ALA B   9       4.200  48.650 104.220  1.00  0.00           H
ATOM   3929  HB2 ALA B   9       3.190  49.370 103.150  1.00  0.00           H
ATOM   3930  HB3 ALA B   9       2.950  47.600 103.470  1.00  0.00           H
ATOM   3931  C   ALA B   9       5.720  49.030 101.940  1.00  0.00           C
ATOM   3932  O   ALA B   9       6.720  49.300 102.680  1.00  0.00           O
ATOM   3933  N   LEU B  10       5.620  49.600 100.730  1.00  0.00           N
ATOM   3934  H   LEU B  10       4.790  49.490 100.160  1.00  0.00           H
ATOM   3935  CA  LEU B  10       6.550  50.570 100.230  1.00  0.00           C
ATOM   3936  HA  LEU B  10       7.290  50.940 100.930  1.00  0.00           H
ATOM   3937  CB  LEU B  10       7.410  49.930  99.090  1.00  0.00           C
ATOM   3938  HB1 LEU B  10       8.320  50.510  98.950  1.00  0.00           H
ATOM   3939  HB2 LEU B  10       6.790  49.840  98.200  1.00  0.00           H
ATOM   3940  CG  LEU B  10       7.970  48.610  99.560  1.00  0.00           C
ATOM   3941  HG  LEU B  10       7.230  48.040 100.120  1.00  0.00           H
ATOM   3942  CD1 LEU B  10       8.450  47.770  98.320  1.00  0.00           C
ATOM   3943 1HD1 LEU B  10       9.280  48.200  97.750  1.00  0.00           H
ATOM   3944 2HD1 LEU B  10       8.730  46.750  98.570  1.00  0.00           H
ATOM   3945 3HD1 LEU B  10       7.590  47.670  97.660  1.00  0.00           H
ATOM   3946  CD2 LEU B  10       9.280  48.750 100.290  1.00  0.00           C
ATOM   3947 1HD2 LEU B  10       9.200  49.480 101.100  1.00  0.00           H
ATOM   3948 2HD2 LEU B  10       9.760  47.880 100.750  1.00  0.00           H
ATOM   3949 3HD2 LEU B  10      10.030  49.140  99.610  1.00  0.00           H
ATOM   3950  C   LEU B  10       5.780  51.750  99.700  1.00  0.00           C
ATOM   3951  O   LEU B  10       4.560  51.650  99.460  1.00  0.00           O
ATOM   3952  N   LEU B  11       6.400  52.920  99.450  1.00  0.00           N
ATOM   3953  H   LEU B  11       7.400  53.020  99.590  1.00  0.00           H
ATOM   3954  CA  LEU B  11       5.840  54.270  98.960  1.00  0.00           C
ATOM   3955  HA  LEU B  11       4.930  53.990  98.430  1.00  0.00           H
ATOM   3956  CB  LEU B  11       5.420  55.170 100.140  1.00  0.00           C
ATOM   3957  HB1 LEU B  11       6.310  55.220 100.770  1.00  0.00           H
ATOM   3958  HB2 LEU B  11       4.650  54.680 100.730  1.00  0.00           H
ATOM   3959  CG  LEU B  11       4.960  56.630  99.790  1.00  0.00           C
ATOM   3960  HG  LEU B  11       5.740  57.160  99.240  1.00  0.00           H
ATOM   3961  CD1 LEU B  11       3.690  56.660  98.910  1.00  0.00           C
ATOM   3962 1HD1 LEU B  11       2.950  55.950  99.280  1.00  0.00           H
ATOM   3963 2HD1 LEU B  11       3.280  57.670  98.900  1.00  0.00           H
ATOM   3964 3HD1 LEU B  11       4.020  56.410  97.900  1.00  0.00           H
ATOM   3965  CD2 LEU B  11       4.690  57.460 101.100  1.00  0.00           C
ATOM   3966 1HD2 LEU B  11       3.690  57.180 101.420  1.00  0.00           H
ATOM   3967 2HD2 LEU B  11       5.380  57.160 101.890  1.00  0.00           H
ATOM   3968 3HD2 LEU B  11       4.740  58.520 100.870  1.00  0.00           H
ATOM   3969  C   LEU B  11       6.810  54.960  97.950  1.00  0.00           C
ATOM   3970  O   LEU B  11       7.940  55.350  98.380  1.00  0.00           O
ATOM   3971  N   LEU B  12       6.430  55.180  96.700  1.00  0.00           N
ATOM   3972  H   LEU B  12       5.480  54.970  96.420  1.00  0.00           H
ATOM   3973  CA  LEU B  12       7.390  55.550  95.650  1.00  0.00           C
ATOM   3974  HA  LEU B  12       8.380  55.840  96.010  1.00  0.00           H
ATOM   3975  CB  LEU B  12       7.800  54.430  94.630  1.00  0.00           C
ATOM   3976  HB1 LEU B  12       8.490  54.880  93.920  1.00  0.00           H
ATOM   3977  HB2 LEU B  12       6.840  54.210  94.160  1.00  0.00           H
ATOM   3978  CG  LEU B  12       8.290  53.100  95.270  1.00  0.00           C
ATOM   3979  HG  LEU B  12       8.850  53.370  96.160  1.00  0.00           H
ATOM   3980  CD1 LEU B  12       7.060  52.180  95.470  1.00  0.00           C
ATOM   3981 1HD1 LEU B  12       7.320  51.210  95.900  1.00  0.00           H
ATOM   3982 2HD1 LEU B  12       6.370  52.640  96.180  1.00  0.00           H
ATOM   3983 3HD1 LEU B  12       6.630  51.940  94.500  1.00  0.00           H
ATOM   3984  CD2 LEU B  12       9.310  52.480  94.340  1.00  0.00           C
ATOM   3985 1HD2 LEU B  12       8.810  52.280  93.390  1.00  0.00           H
ATOM   3986 2HD2 LEU B  12      10.020  53.280  94.150  1.00  0.00           H
ATOM   3987 3HD2 LEU B  12       9.700  51.580  94.810  1.00  0.00           H
ATOM   3988  C   LEU B  12       6.960  56.820  94.920  1.00  0.00           C
ATOM   3989  O   LEU B  12       5.720  56.940  94.690  1.00  0.00           O
ATOM   3990  N   GLY B  13       7.900  57.650  94.440  1.00  0.00           N
ATOM   3991  H   GLY B  13       8.880  57.550  94.680  1.00  0.00           H
ATOM   3992  CA  GLY B  13       7.630  58.780  93.570  1.00  0.00           C
ATOM   3993  HA1 GLY B  13       6.750  58.620  92.950  1.00  0.00           H
ATOM   3994  HA2 GLY B  13       8.530  58.860  92.960  1.00  0.00           H
ATOM   3995  C   GLY B  13       7.410  60.150  94.140  1.00  0.00           C
ATOM   3996  O   GLY B  13       7.610  60.290  95.380  1.00  0.00           O
ATOM   3997  N   PHE B  14       6.910  61.120  93.360  1.00  0.00           N
ATOM   3998  H   PHE B  14       6.790  60.900  92.380  1.00  0.00           H
ATOM   3999  CA  PHE B  14       6.730  62.570  93.790  1.00  0.00           C
ATOM   4000  HA  PHE B  14       6.770  62.670  94.870  1.00  0.00           H
ATOM   4001  CB  PHE B  14       7.770  63.470  93.130  1.00  0.00           C
ATOM   4002  HB1 PHE B  14       7.670  64.520  93.400  1.00  0.00           H
ATOM   4003  HB2 PHE B  14       7.540  63.490  92.070  1.00  0.00           H
ATOM   4004  CG  PHE B  14       9.240  63.090  93.400  1.00  0.00           C
ATOM   4005  CD1 PHE B  14       9.860  63.470  94.580  1.00  0.00           C
ATOM   4006  HD1 PHE B  14       9.340  64.220  95.160  1.00  0.00           H
ATOM   4007  CE1 PHE B  14      11.230  63.080  94.790  1.00  0.00           C
ATOM   4008  HE1 PHE B  14      11.790  63.480  95.630  1.00  0.00           H
ATOM   4009  CZ  PHE B  14      11.920  62.320  93.800  1.00  0.00           C
ATOM   4010  HZ  PHE B  14      13.000  62.270  93.910  1.00  0.00           H
ATOM   4011  CE2 PHE B  14      11.190  61.810  92.690  1.00  0.00           C
ATOM   4012  HE2 PHE B  14      11.730  61.220  91.970  1.00  0.00           H
ATOM   4013  CD2 PHE B  14       9.940  62.370  92.390  1.00  0.00           C
ATOM   4014  HD2 PHE B  14       9.420  62.100  91.490  1.00  0.00           H
ATOM   4015  C   PHE B  14       5.370  63.150  93.450  1.00  0.00           C
ATOM   4016  O   PHE B  14       4.510  62.540  92.800  1.00  0.00           O
ATOM   4017  N   GLY B  15       5.030  64.340  93.960  1.00  0.00           N
ATOM   4018  H   GLY B  15       5.720  64.770  94.560  1.00  0.00           H
ATOM   4019  CA  GLY B  15       3.810  65.010  93.520  1.00  0.00           C
ATOM   4020  HA1 GLY B  15       3.850  65.150  92.440  1.00  0.00           H
ATOM   4021  HA2 GLY B  15       3.740  65.990  93.990  1.00  0.00           H
ATOM   4022  C   GLY B  15       2.520  64.230  93.900  1.00  0.00           C
ATOM   4023  O   GLY B  15       2.440  63.490  94.870  1.00  0.00           O
ATOM   4024  N   LEU B  16       1.580  64.260  92.930  1.00  0.00           N
ATOM   4025  H   LEU B  16       1.700  64.900  92.160  1.00  0.00           H
ATOM   4026  CA  LEU B  16       0.440  63.470  93.070  1.00  0.00           C
ATOM   4027  HA  LEU B  16       0.050  63.520  94.090  1.00  0.00           H
ATOM   4028  CB  LEU B  16      -0.680  63.920  92.170  1.00  0.00           C
ATOM   4029  HB1 LEU B  16      -1.580  63.330  92.300  1.00  0.00           H
ATOM   4030  HB2 LEU B  16      -0.420  63.860  91.120  1.00  0.00           H
ATOM   4031  CG  LEU B  16      -1.140  65.410  92.290  1.00  0.00           C
ATOM   4032  HG  LEU B  16      -0.270  66.060  92.160  1.00  0.00           H
ATOM   4033  CD1 LEU B  16      -2.310  65.700  91.300  1.00  0.00           C
ATOM   4034 1HD1 LEU B  16      -3.290  65.400  91.660  1.00  0.00           H
ATOM   4035 2HD1 LEU B  16      -2.350  66.770  91.090  1.00  0.00           H
ATOM   4036 3HD1 LEU B  16      -2.150  65.400  90.260  1.00  0.00           H
ATOM   4037  CD2 LEU B  16      -1.740  65.490  93.690  1.00  0.00           C
ATOM   4038 1HD2 LEU B  16      -0.960  65.680  94.430  1.00  0.00           H
ATOM   4039 2HD2 LEU B  16      -2.370  66.380  93.700  1.00  0.00           H
ATOM   4040 3HD2 LEU B  16      -2.530  64.750  93.820  1.00  0.00           H
ATOM   4041  C   LEU B  16       0.680  61.940  92.850  1.00  0.00           C
ATOM   4042  O   LEU B  16      -0.140  61.200  93.290  1.00  0.00           O
ATOM   4043  N   LEU B  17       1.860  61.620  92.240  1.00  0.00           N
ATOM   4044  H   LEU B  17       2.500  62.380  92.040  1.00  0.00           H
ATOM   4045  CA  LEU B  17       2.250  60.230  91.840  1.00  0.00           C
ATOM   4046  HA  LEU B  17       1.320  59.670  91.730  1.00  0.00           H
ATOM   4047  CB  LEU B  17       2.840  60.260  90.430  1.00  0.00           C
ATOM   4048  HB1 LEU B  17       3.040  59.210  90.210  1.00  0.00           H
ATOM   4049  HB2 LEU B  17       3.780  60.830  90.420  1.00  0.00           H
ATOM   4050  CG  LEU B  17       1.920  60.690  89.310  1.00  0.00           C
ATOM   4051  HG  LEU B  17       1.500  61.680  89.470  1.00  0.00           H
ATOM   4052  CD1 LEU B  17       2.590  60.610  87.880  1.00  0.00           C
ATOM   4053 1HD1 LEU B  17       3.510  61.160  88.070  1.00  0.00           H
ATOM   4054 2HD1 LEU B  17       2.890  59.620  87.520  1.00  0.00           H
ATOM   4055 3HD1 LEU B  17       2.060  61.170  87.100  1.00  0.00           H
ATOM   4056  CD2 LEU B  17       0.690  59.700  89.240  1.00  0.00           C
ATOM   4057 1HD2 LEU B  17      -0.080  59.850  89.990  1.00  0.00           H
ATOM   4058 2HD2 LEU B  17       0.200  59.750  88.270  1.00  0.00           H
ATOM   4059 3HD2 LEU B  17       1.060  58.670  89.210  1.00  0.00           H
ATOM   4060  C   LEU B  17       3.040  59.480  92.910  1.00  0.00           C
ATOM   4061  O   LEU B  17       3.260  58.290  92.690  1.00  0.00           O
ATOM   4062  N   ARG B  18       3.320  60.040  94.040  1.00  0.00           N
ATOM   4063  H   ARG B  18       3.060  61.020  94.050  1.00  0.00           H
ATOM   4064  CA  ARG B  18       3.780  59.400  95.310  1.00  0.00           C
ATOM   4065  HA  ARG B  18       4.640  58.750  95.130  1.00  0.00           H
ATOM   4066  CB  ARG B  18       4.160  60.430  96.390  1.00  0.00           C
ATOM   4067  HB1 ARG B  18       3.270  60.840  96.860  1.00  0.00           H
ATOM   4068  HB2 ARG B  18       4.560  61.310  95.900  1.00  0.00           H
ATOM   4069  CG  ARG B  18       5.160  59.890  97.420  1.00  0.00           C
ATOM   4070  HG1 ARG B  18       5.870  59.300  96.860  1.00  0.00           H
ATOM   4071  HG2 ARG B  18       4.590  59.150  97.980  1.00  0.00           H
ATOM   4072  CD  ARG B  18       5.940  60.920  98.260  1.00  0.00           C
ATOM   4073  HD1 ARG B  18       5.100  61.430  98.730  1.00  0.00           H
ATOM   4074  HD2 ARG B  18       6.390  61.580  97.520  1.00  0.00           H
ATOM   4075  NE  ARG B  18       6.740  60.380  99.350  1.00  0.00           N
ATOM   4076  HE  ARG B  18       6.440  60.590 100.290  1.00  0.00           H
ATOM   4077  CZ  ARG B  18       7.710  59.470  99.140  1.00  0.00           C
ATOM   4078  NH1 ARG B  18       8.290  59.020 100.260  1.00  0.00           N
ATOM   4079 1HH1 ARG B  18       7.940  59.260 101.170  1.00  0.00           H
ATOM   4080 2HH1 ARG B  18       9.020  58.330 100.150  1.00  0.00           H
ATOM   4081  NH2 ARG B  18       8.180  59.170  98.000  1.00  0.00           N
ATOM   4082 1HH2 ARG B  18       7.940  59.680  97.170  1.00  0.00           H
ATOM   4083 2HH2 ARG B  18       8.930  58.500  97.890  1.00  0.00           H
ATOM   4084  C   ARG B  18       2.810  58.390  95.870  1.00  0.00           C
ATOM   4085  O   ARG B  18       1.790  58.780  96.410  1.00  0.00           O
ATOM   4086  N   LEU B  19       2.930  57.090  95.500  1.00  0.00           N
ATOM   4087  H   LEU B  19       3.760  56.880  94.960  1.00  0.00           H
ATOM   4088  CA  LEU B  19       1.950  55.980  95.660  1.00  0.00           C
ATOM   4089  HA  LEU B  19       1.400  56.250  96.550  1.00  0.00           H
ATOM   4090  CB  LEU B  19       1.080  55.750  94.380  1.00  0.00           C
ATOM   4091  HB1 LEU B  19       0.550  54.810  94.550  1.00  0.00           H
ATOM   4092  HB2 LEU B  19       1.780  55.550  93.570  1.00  0.00           H
ATOM   4093  CG  LEU B  19       0.190  56.910  93.960  1.00  0.00           C
ATOM   4094  HG  LEU B  19       0.770  57.820  93.810  1.00  0.00           H
ATOM   4095  CD1 LEU B  19      -0.500  56.530  92.680  1.00  0.00           C
ATOM   4096 1HD1 LEU B  19       0.260  56.480  91.900  1.00  0.00           H
ATOM   4097 2HD1 LEU B  19      -1.060  55.600  92.790  1.00  0.00           H
ATOM   4098 3HD1 LEU B  19      -1.130  57.360  92.370  1.00  0.00           H
ATOM   4099  CD2 LEU B  19      -0.960  57.040  94.980  1.00  0.00           C
ATOM   4100 1HD2 LEU B  19      -1.560  56.130  94.900  1.00  0.00           H
ATOM   4101 2HD2 LEU B  19      -0.620  57.050  96.020  1.00  0.00           H
ATOM   4102 3HD2 LEU B  19      -1.590  57.900  94.730  1.00  0.00           H
ATOM   4103  C   LEU B  19       2.540  54.660  96.110  1.00  0.00           C
ATOM   4104  O   LEU B  19       3.700  54.450  95.890  1.00  0.00           O
ATOM   4105  N   CYS B  20       1.750  53.800  96.760  1.00  0.00           N
ATOM   4106  H   CYS B  20       0.760  53.950  96.850  1.00  0.00           H
ATOM   4107  CA  CYS B  20       2.310  52.640  97.380  1.00  0.00           C
ATOM   4108  HA  CYS B  20       3.140  52.940  98.020  1.00  0.00           H
ATOM   4109  CB  CYS B  20       1.370  52.290  98.550  1.00  0.00           C
ATOM   4110  HB1 CYS B  20       1.480  51.260  98.900  1.00  0.00           H
ATOM   4111  HB2 CYS B  20       0.410  52.240  98.040  1.00  0.00           H
ATOM   4112  SG  CYS B  20       1.170  53.590  99.780  1.00  0.00           S
ATOM   4113  HG  CYS B  20       0.350  52.940 100.610  1.00  0.00           H
ATOM   4114  C   CYS B  20       2.580  51.410  96.420  1.00  0.00           C
ATOM   4115  O   CYS B  20       1.840  51.320  95.470  1.00  0.00           O
ATOM   4116  N   SER B  21       3.470  50.490  96.860  1.00  0.00           N
ATOM   4117  H   SER B  21       3.810  50.650  97.790  1.00  0.00           H
ATOM   4118  CA  SER B  21       3.680  49.140  96.290  1.00  0.00           C
ATOM   4119  HA  SER B  21       2.780  48.870  95.730  1.00  0.00           H
ATOM   4120  CB  SER B  21       4.800  49.290  95.230  1.00  0.00           C
ATOM   4121  HB1 SER B  21       5.770  49.580  95.620  1.00  0.00           H
ATOM   4122  HB2 SER B  21       4.500  50.030  94.480  1.00  0.00           H
ATOM   4123  OG  SER B  21       5.100  48.030  94.610  1.00  0.00           O
ATOM   4124  HG  SER B  21       5.940  48.100  94.150  1.00  0.00           H
ATOM   4125  C   SER B  21       3.900  48.130  97.320  1.00  0.00           C
ATOM   4126  O   SER B  21       4.070  48.430  98.560  1.00  0.00           O
ATOM   4127  N   GLY B  22       3.830  46.850  96.900  1.00  0.00           N
ATOM   4128  H   GLY B  22       3.680  46.780  95.910  1.00  0.00           H
ATOM   4129  CA  GLY B  22       4.100  45.690  97.700  1.00  0.00           C
ATOM   4130  HA1 GLY B  22       3.170  45.150  97.890  1.00  0.00           H
ATOM   4131  HA2 GLY B  22       4.550  46.040  98.630  1.00  0.00           H
ATOM   4132  C   GLY B  22       5.030  44.580  97.180  1.00  0.00           C
ATOM   4133  O   GLY B  22       5.070  43.540  97.850  1.00  0.00           O
ATOM   4134  N   VAL B  23       5.830  44.860  96.100  1.00  0.00           N
ATOM   4135  H   VAL B  23       5.770  45.800  95.720  1.00  0.00           H
ATOM   4136  CA  VAL B  23       6.990  43.960  95.610  1.00  0.00           C
ATOM   4137  HA  VAL B  23       7.250  43.290  96.420  1.00  0.00           H
ATOM   4138  CB  VAL B  23       6.540  43.160  94.330  1.00  0.00           C
ATOM   4139  HB  VAL B  23       7.460  42.730  93.920  1.00  0.00           H
ATOM   4140  CG1 VAL B  23       5.590  42.060  94.820  1.00  0.00           C
ATOM   4141 1HG1 VAL B  23       5.580  41.320  94.010  1.00  0.00           H
ATOM   4142 2HG1 VAL B  23       5.930  41.630  95.760  1.00  0.00           H
ATOM   4143 3HG1 VAL B  23       4.690  42.630  95.020  1.00  0.00           H
ATOM   4144  CG2 VAL B  23       5.960  44.090  93.270  1.00  0.00           C
ATOM   4145 1HG2 VAL B  23       4.930  44.400  93.450  1.00  0.00           H
ATOM   4146 2HG2 VAL B  23       6.640  44.930  93.130  1.00  0.00           H
ATOM   4147 3HG2 VAL B  23       5.880  43.490  92.370  1.00  0.00           H
ATOM   4148  C   VAL B  23       8.180  44.830  95.200  1.00  0.00           C
ATOM   4149  O   VAL B  23       8.090  46.050  95.170  1.00  0.00           O
ATOM   4150  N   TRP B  24       9.290  44.190  94.880  1.00  0.00           N
ATOM   4151  H   TRP B  24       9.220  43.180  94.870  1.00  0.00           H
ATOM   4152  CA  TRP B  24      10.630  44.660  94.410  1.00  0.00           C
ATOM   4153  HA  TRP B  24      10.550  45.720  94.180  1.00  0.00           H
ATOM   4154  CB  TRP B  24      11.570  44.500  95.630  1.00  0.00           C
ATOM   4155  HB1 TRP B  24      11.130  45.110  96.420  1.00  0.00           H
ATOM   4156  HB2 TRP B  24      12.590  44.790  95.370  1.00  0.00           H
ATOM   4157  CG  TRP B  24      11.740  43.150  96.310  1.00  0.00           C
ATOM   4158  CD1 TRP B  24      12.030  41.980  95.710  1.00  0.00           C
ATOM   4159  HD1 TRP B  24      12.130  41.790  94.660  1.00  0.00           H
ATOM   4160  NE1 TRP B  24      12.300  41.010  96.660  1.00  0.00           N
ATOM   4161  HE1 TRP B  24      12.820  40.170  96.470  1.00  0.00           H
ATOM   4162  CE2 TRP B  24      12.050  41.480  97.910  1.00  0.00           C
ATOM   4163  CZ2 TRP B  24      12.110  40.850  99.180  1.00  0.00           C
ATOM   4164  HZ2 TRP B  24      12.300  39.790  99.290  1.00  0.00           H
ATOM   4165  CH2 TRP B  24      11.950  41.600 100.330  1.00  0.00           C
ATOM   4166  HH2 TRP B  24      12.030  41.200 101.330  1.00  0.00           H
ATOM   4167  CZ3 TRP B  24      11.720  42.970 100.230  1.00  0.00           C
ATOM   4168  HZ3 TRP B  24      11.620  43.490 101.180  1.00  0.00           H
ATOM   4169  CE3 TRP B  24      11.650  43.630  98.970  1.00  0.00           C
ATOM   4170  HE3 TRP B  24      11.500  44.700  98.930  1.00  0.00           H
ATOM   4171  CD2 TRP B  24      11.780  42.870  97.770  1.00  0.00           C
ATOM   4172  C   TRP B  24      11.010  43.920  93.110  1.00  0.00           C
ATOM   4173  O   TRP B  24      10.490  42.840  92.820  1.00  0.00           O
ATOM   4174  N   GLY B  25      11.970  44.460  92.340  1.00  0.00           N
ATOM   4175  H   GLY B  25      12.430  45.270  92.740  1.00  0.00           H
ATOM   4176  CA  GLY B  25      12.560  43.800  91.130  1.00  0.00           C
ATOM   4177  HA1 GLY B  25      13.140  44.460  90.480  1.00  0.00           H
ATOM   4178  HA2 GLY B  25      11.700  43.470  90.550  1.00  0.00           H
ATOM   4179  C   GLY B  25      13.420  42.570  91.470  1.00  0.00           C
ATOM   4180  O   GLY B  25      13.430  42.120  92.620  1.00  0.00           O
ATOM   4181  N   THR B  26      14.130  41.910  90.560  1.00  0.00           N
ATOM   4182  H   THR B  26      14.110  42.300  89.620  1.00  0.00           H
ATOM   4183  CA  THR B  26      14.980  40.690  90.610  1.00  0.00           C
ATOM   4184  HA  THR B  26      15.090  40.250  89.610  1.00  0.00           H
ATOM   4185  CB  THR B  26      16.430  41.030  91.030  1.00  0.00           C
ATOM   4186  HB  THR B  26      16.870  40.050  91.180  1.00  0.00           H
ATOM   4187  CG2 THR B  26      17.190  41.640  89.850  1.00  0.00           C
ATOM   4188 1HG2 THR B  26      16.680  42.500  89.420  1.00  0.00           H
ATOM   4189 2HG2 THR B  26      18.190  41.970  90.140  1.00  0.00           H
ATOM   4190 3HG2 THR B  26      17.310  40.980  88.980  1.00  0.00           H
ATOM   4191  OG1 THR B  26      16.550  41.850  92.150  1.00  0.00           O
ATOM   4192  HG1 THR B  26      17.410  42.260  92.100  1.00  0.00           H
ATOM   4193  C   THR B  26      14.320  39.540  91.410  1.00  0.00           C
ATOM   4194  O   THR B  26      15.030  38.960  92.230  1.00  0.00           O
ATOM   4195  N   ASP B  27      13.030  39.360  91.250  1.00  0.00           N
ATOM   4196  H   ASP B  27      12.510  40.100  90.800  1.00  0.00           H
ATOM   4197  CA  ASP B  27      12.240  38.350  91.940  1.00  0.00           C
ATOM   4198  HA  ASP B  27      12.700  38.240  92.930  1.00  0.00           H
ATOM   4199  CB  ASP B  27      10.730  38.700  92.300  1.00  0.00           C
ATOM   4200  HB1 ASP B  27      10.230  38.880  91.360  1.00  0.00           H
ATOM   4201  HB2 ASP B  27      10.640  39.710  92.710  1.00  0.00           H
ATOM   4202  CG  ASP B  27       9.980  37.610  93.010  1.00  0.00           C
ATOM   4203  OD1 ASP B  27      10.280  37.370  94.230  1.00  0.00           O
ATOM   4204  OD2 ASP B  27       9.090  36.960  92.400  1.00  0.00           O
ATOM   4205  C   ASP B  27      12.350  37.000  91.370  1.00  0.00           C
ATOM   4206  O   ASP B  27      12.730  36.120  92.140  1.00  0.00           O
ATOM   4207  N   THR B  28      11.990  36.730  90.100  1.00  0.00           N
ATOM   4208  H   THR B  28      11.880  37.510  89.460  1.00  0.00           H
ATOM   4209  CA  THR B  28      12.310  35.380  89.530  1.00  0.00           C
ATOM   4210  HA  THR B  28      12.010  34.640  90.270  1.00  0.00           H
ATOM   4211  CB  THR B  28      11.550  35.280  88.210  1.00  0.00           C
ATOM   4212  HB  THR B  28      11.750  36.140  87.580  1.00  0.00           H
ATOM   4213  CG2 THR B  28      11.960  34.040  87.410  1.00  0.00           C
ATOM   4214 1HG2 THR B  28      13.030  33.980  87.220  1.00  0.00           H
ATOM   4215 2HG2 THR B  28      11.700  33.190  88.040  1.00  0.00           H
ATOM   4216 3HG2 THR B  28      11.440  34.070  86.450  1.00  0.00           H
ATOM   4217  OG1 THR B  28      10.200  35.180  88.480  1.00  0.00           O
ATOM   4218  HG1 THR B  28       9.730  35.490  87.710  1.00  0.00           H
ATOM   4219  C   THR B  28      13.770  35.090  89.360  1.00  0.00           C
ATOM   4220  O   THR B  28      14.240  33.960  89.580  1.00  0.00           O
ATOM   4221  N   GLU B  29      14.560  36.160  89.020  1.00  0.00           N
ATOM   4222  H   GLU B  29      14.140  37.050  88.820  1.00  0.00           H
ATOM   4223  CA  GLU B  29      15.990  36.110  88.840  1.00  0.00           C
ATOM   4224  HA  GLU B  29      16.140  35.340  88.090  1.00  0.00           H
ATOM   4225  CB  GLU B  29      16.540  37.470  88.320  1.00  0.00           C
ATOM   4226  HB1 GLU B  29      16.630  38.250  89.070  1.00  0.00           H
ATOM   4227  HB2 GLU B  29      15.780  37.730  87.580  1.00  0.00           H
ATOM   4228  CG  GLU B  29      17.860  37.380  87.560  1.00  0.00           C
ATOM   4229  HG1 GLU B  29      17.870  36.620  86.780  1.00  0.00           H
ATOM   4230  HG2 GLU B  29      18.620  37.140  88.310  1.00  0.00           H
ATOM   4231  CD  GLU B  29      18.270  38.710  86.900  1.00  0.00           C
ATOM   4232  OE1 GLU B  29      19.470  38.960  86.740  1.00  0.00           O
ATOM   4233  OE2 GLU B  29      17.360  39.600  86.680  1.00  0.00           O
ATOM   4234  C   GLU B  29      16.690  35.660  90.160  1.00  0.00           C
ATOM   4235  O   GLU B  29      17.590  34.800  90.100  1.00  0.00           O
ATOM   4236  N   GLU B  30      16.170  36.110  91.380  1.00  0.00           N
ATOM   4237  H   GLU B  30      15.400  36.760  91.450  1.00  0.00           H
ATOM   4238  CA  GLU B  30      16.700  35.570  92.600  1.00  0.00           C
ATOM   4239  HA  GLU B  30      17.760  35.790  92.720  1.00  0.00           H
ATOM   4240  CB  GLU B  30      16.140  36.270  93.810  1.00  0.00           C
ATOM   4241  HB1 GLU B  30      15.090  36.000  93.920  1.00  0.00           H
ATOM   4242  HB2 GLU B  30      16.270  37.340  93.650  1.00  0.00           H
ATOM   4243  CG  GLU B  30      16.850  35.980  95.150  1.00  0.00           C
ATOM   4244  HG1 GLU B  30      17.870  36.340  95.170  1.00  0.00           H
ATOM   4245  HG2 GLU B  30      16.970  34.900  95.220  1.00  0.00           H
ATOM   4246  CD  GLU B  30      16.030  36.560  96.330  1.00  0.00           C
ATOM   4247  OE1 GLU B  30      15.370  35.770  97.040  1.00  0.00           O
ATOM   4248  OE2 GLU B  30      16.040  37.790  96.530  1.00  0.00           O
ATOM   4249  C   GLU B  30      16.420  34.040  92.710  1.00  0.00           C
ATOM   4250  O   GLU B  30      17.340  33.300  93.230  1.00  0.00           O
ATOM   4251  N   ARG B  31      15.260  33.490  92.270  1.00  0.00           N
ATOM   4252  H   ARG B  31      14.620  34.100  91.780  1.00  0.00           H
ATOM   4253  CA  ARG B  31      14.980  32.040  92.330  1.00  0.00           C
ATOM   4254  HA  ARG B  31      15.280  31.690  93.320  1.00  0.00           H
ATOM   4255  CB  ARG B  31      13.450  31.880  92.120  1.00  0.00           C
ATOM   4256  HB1 ARG B  31      13.160  30.840  92.030  1.00  0.00           H
ATOM   4257  HB2 ARG B  31      13.300  32.280  91.120  1.00  0.00           H
ATOM   4258  CG  ARG B  31      12.450  32.730  93.000  1.00  0.00           C
ATOM   4259  HG1 ARG B  31      11.430  32.690  92.610  1.00  0.00           H
ATOM   4260  HG2 ARG B  31      12.720  33.780  93.030  1.00  0.00           H
ATOM   4261  CD  ARG B  31      12.420  32.130  94.410  1.00  0.00           C
ATOM   4262  HD1 ARG B  31      12.680  31.090  94.200  1.00  0.00           H
ATOM   4263  HD2 ARG B  31      11.430  32.230  94.840  1.00  0.00           H
ATOM   4264  NE  ARG B  31      13.420  32.810  95.380  1.00  0.00           N
ATOM   4265  HE  ARG B  31      13.400  33.820  95.430  1.00  0.00           H
ATOM   4266  CZ  ARG B  31      14.480  32.250  96.010  1.00  0.00           C
ATOM   4267  NH1 ARG B  31      14.670  30.960  95.990  1.00  0.00           N
ATOM   4268 1HH1 ARG B  31      13.990  30.280  95.680  1.00  0.00           H
ATOM   4269 2HH1 ARG B  31      15.460  30.700  96.570  1.00  0.00           H
ATOM   4270  NH2 ARG B  31      15.350  32.970  96.650  1.00  0.00           N
ATOM   4271 1HH2 ARG B  31      15.090  33.940  96.740  1.00  0.00           H
ATOM   4272 2HH2 ARG B  31      16.070  32.640  97.270  1.00  0.00           H
ATOM   4273  C   ARG B  31      15.820  31.250  91.290  1.00  0.00           C
ATOM   4274  O   ARG B  31      16.090  30.110  91.650  1.00  0.00           O
ATOM   4275  N   LEU B  32      16.410  31.810  90.230  1.00  0.00           N
ATOM   4276  H   LEU B  32      16.260  32.800  90.060  1.00  0.00           H
ATOM   4277  CA  LEU B  32      17.350  31.220  89.330  1.00  0.00           C
ATOM   4278  HA  LEU B  32      17.030  30.220  89.020  1.00  0.00           H
ATOM   4279  CB  LEU B  32      17.420  32.080  88.060  1.00  0.00           C
ATOM   4280  HB1 LEU B  32      17.880  33.030  88.340  1.00  0.00           H
ATOM   4281  HB2 LEU B  32      16.460  32.300  87.590  1.00  0.00           H
ATOM   4282  CG  LEU B  32      18.250  31.580  86.870  1.00  0.00           C
ATOM   4283  HG  LEU B  32      19.290  31.730  87.190  1.00  0.00           H
ATOM   4284  CD1 LEU B  32      18.090  30.110  86.460  1.00  0.00           C
ATOM   4285 1HD1 LEU B  32      18.740  29.880  85.620  1.00  0.00           H
ATOM   4286 2HD1 LEU B  32      18.250  29.520  87.360  1.00  0.00           H
ATOM   4287 3HD1 LEU B  32      17.050  29.940  86.170  1.00  0.00           H
ATOM   4288  CD2 LEU B  32      18.070  32.560  85.670  1.00  0.00           C
ATOM   4289 1HD2 LEU B  32      17.130  32.330  85.180  1.00  0.00           H
ATOM   4290 2HD2 LEU B  32      17.910  33.610  85.920  1.00  0.00           H
ATOM   4291 3HD2 LEU B  32      18.910  32.540  84.980  1.00  0.00           H
ATOM   4292  C   LEU B  32      18.740  31.150  89.890  1.00  0.00           C
ATOM   4293  O   LEU B  32      19.380  30.030  89.870  1.00  0.00           O
ATOM   4294  N   VAL B  33      19.280  32.240  90.430  1.00  0.00           N
ATOM   4295  H   VAL B  33      18.700  33.070  90.500  1.00  0.00           H
ATOM   4296  CA  VAL B  33      20.660  32.240  90.900  1.00  0.00           C
ATOM   4297  HA  VAL B  33      21.280  31.680  90.200  1.00  0.00           H
ATOM   4298  CB  VAL B  33      21.160  33.680  90.900  1.00  0.00           C
ATOM   4299  HB  VAL B  33      22.230  33.580  91.070  1.00  0.00           H
ATOM   4300  CG1 VAL B  33      21.070  34.350  89.520  1.00  0.00           C
ATOM   4301 1HG1 VAL B  33      21.340  35.390  89.670  1.00  0.00           H
ATOM   4302 2HG1 VAL B  33      21.620  33.880  88.710  1.00  0.00           H
ATOM   4303 3HG1 VAL B  33      20.020  34.390  89.200  1.00  0.00           H
ATOM   4304  CG2 VAL B  33      20.640  34.610  91.980  1.00  0.00           C
ATOM   4305 1HG2 VAL B  33      20.780  34.300  93.010  1.00  0.00           H
ATOM   4306 2HG2 VAL B  33      21.050  35.610  91.870  1.00  0.00           H
ATOM   4307 3HG2 VAL B  33      19.550  34.650  91.930  1.00  0.00           H
ATOM   4308  C   VAL B  33      20.820  31.470  92.140  1.00  0.00           C
ATOM   4309  O   VAL B  33      21.870  30.890  92.390  1.00  0.00           O
ATOM   4310  N   GLU B  34      19.810  31.310  93.000  1.00  0.00           N
ATOM   4311  H   GLU B  34      19.010  31.870  92.760  1.00  0.00           H
ATOM   4312  CA  GLU B  34      19.760  30.390  94.110  1.00  0.00           C
ATOM   4313  HA  GLU B  34      20.760  30.380  94.530  1.00  0.00           H
ATOM   4314  CB  GLU B  34      18.970  31.100  95.250  1.00  0.00           C
ATOM   4315  HB1 GLU B  34      17.930  31.040  94.910  1.00  0.00           H
ATOM   4316  HB2 GLU B  34      19.260  32.140  95.340  1.00  0.00           H
ATOM   4317  CG  GLU B  34      19.030  30.520  96.700  1.00  0.00           C
ATOM   4318  HG1 GLU B  34      20.000  30.730  97.150  1.00  0.00           H
ATOM   4319  HG2 GLU B  34      18.940  29.430  96.650  1.00  0.00           H
ATOM   4320  CD  GLU B  34      17.870  31.030  97.550  1.00  0.00           C
ATOM   4321  OE1 GLU B  34      18.040  32.120  98.190  1.00  0.00           O
ATOM   4322  OE2 GLU B  34      16.780  30.370  97.650  1.00  0.00           O
ATOM   4323  C   GLU B  34      19.300  28.950  93.780  1.00  0.00           C
ATOM   4324  O   GLU B  34      19.600  28.060  94.590  1.00  0.00           O
ATOM   4325  N   HIS B  35      18.680  28.710  92.650  1.00  0.00           N
ATOM   4326  H   HIS B  35      18.360  29.540  92.170  1.00  0.00           H
ATOM   4327  CA  HIS B  35      18.520  27.380  92.100  1.00  0.00           C
ATOM   4328  HA  HIS B  35      18.190  26.660  92.850  1.00  0.00           H
ATOM   4329  CB  HIS B  35      17.370  27.330  91.010  1.00  0.00           C
ATOM   4330  HB1 HIS B  35      17.440  28.290  90.490  1.00  0.00           H
ATOM   4331  HB2 HIS B  35      16.370  27.290  91.440  1.00  0.00           H
ATOM   4332  CG  HIS B  35      17.450  26.220  90.040  1.00  0.00           C
ATOM   4333  ND1 HIS B  35      16.990  24.880  90.160  1.00  0.00           N
ATOM   4334  CE1 HIS B  35      17.360  24.270  89.050  1.00  0.00           C
ATOM   4335  HE1 HIS B  35      17.140  23.230  88.900  1.00  0.00           H
ATOM   4336  NE2 HIS B  35      17.890  25.120  88.150  1.00  0.00           N
ATOM   4337  HE2 HIS B  35      18.180  24.850  87.220  1.00  0.00           H
ATOM   4338  CD2 HIS B  35      18.000  26.360  88.720  1.00  0.00           C
ATOM   4339  HD2 HIS B  35      18.370  27.290  88.320  1.00  0.00           H
ATOM   4340  C   HIS B  35      19.860  26.810  91.520  1.00  0.00           C
ATOM   4341  O   HIS B  35      20.160  25.680  91.770  1.00  0.00           O
ATOM   4342  N   LEU B  36      20.670  27.660  90.860  1.00  0.00           N
ATOM   4343  H   LEU B  36      20.260  28.550  90.610  1.00  0.00           H
ATOM   4344  CA  LEU B  36      21.970  27.390  90.280  1.00  0.00           C
ATOM   4345  HA  LEU B  36      21.830  26.440  89.760  1.00  0.00           H
ATOM   4346  CB  LEU B  36      22.340  28.540  89.350  1.00  0.00           C
ATOM   4347  HB1 LEU B  36      23.390  28.450  89.060  1.00  0.00           H
ATOM   4348  HB2 LEU B  36      22.160  29.480  89.870  1.00  0.00           H
ATOM   4349  CG  LEU B  36      21.440  28.380  88.110  1.00  0.00           C
ATOM   4350  HG  LEU B  36      20.380  28.190  88.330  1.00  0.00           H
ATOM   4351  CD1 LEU B  36      21.620  29.750  87.320  1.00  0.00           C
ATOM   4352 1HD1 LEU B  36      21.650  30.640  87.940  1.00  0.00           H
ATOM   4353 2HD1 LEU B  36      22.610  29.620  86.870  1.00  0.00           H
ATOM   4354 3HD1 LEU B  36      20.860  29.780  86.540  1.00  0.00           H
ATOM   4355  CD2 LEU B  36      21.760  27.360  87.020  1.00  0.00           C
ATOM   4356 1HD2 LEU B  36      21.090  26.540  87.250  1.00  0.00           H
ATOM   4357 2HD2 LEU B  36      21.600  27.670  85.990  1.00  0.00           H
ATOM   4358 3HD2 LEU B  36      22.760  26.960  87.200  1.00  0.00           H
ATOM   4359  C   LEU B  36      23.090  27.120  91.270  1.00  0.00           C
ATOM   4360  O   LEU B  36      23.830  26.140  91.060  1.00  0.00           O
ATOM   4361  N   LEU B  37      23.200  27.870  92.370  1.00  0.00           N
ATOM   4362  H   LEU B  37      22.550  28.620  92.530  1.00  0.00           H
ATOM   4363  CA  LEU B  37      24.170  27.670  93.470  1.00  0.00           C
ATOM   4364  HA  LEU B  37      25.070  27.180  93.110  1.00  0.00           H
ATOM   4365  CB  LEU B  37      24.550  29.130  93.890  1.00  0.00           C
ATOM   4366  HB1 LEU B  37      25.160  29.030  94.790  1.00  0.00           H
ATOM   4367  HB2 LEU B  37      23.600  29.610  94.120  1.00  0.00           H
ATOM   4368  CG  LEU B  37      25.300  29.980  92.830  1.00  0.00           C
ATOM   4369  HG  LEU B  37      24.650  30.080  91.960  1.00  0.00           H
ATOM   4370  CD1 LEU B  37      25.460  31.390  93.400  1.00  0.00           C
ATOM   4371 1HD1 LEU B  37      25.820  31.310  94.430  1.00  0.00           H
ATOM   4372 2HD1 LEU B  37      26.240  31.880  92.810  1.00  0.00           H
ATOM   4373 3HD1 LEU B  37      24.530  31.940  93.400  1.00  0.00           H
ATOM   4374  CD2 LEU B  37      26.640  29.320  92.420  1.00  0.00           C
ATOM   4375 1HD2 LEU B  37      27.140  29.140  93.370  1.00  0.00           H
ATOM   4376 2HD2 LEU B  37      26.590  28.350  91.920  1.00  0.00           H
ATOM   4377 3HD2 LEU B  37      27.200  30.040  91.820  1.00  0.00           H
ATOM   4378  C   LEU B  37      23.790  26.730  94.600  1.00  0.00           C
ATOM   4379  O   LEU B  37      24.360  26.740  95.630  1.00  0.00           O
ATOM   4380  N   ASP B  38      22.790  25.890  94.290  1.00  0.00           N
ATOM   4381  H   ASP B  38      22.160  25.970  93.510  1.00  0.00           H
ATOM   4382  CA  ASP B  38      22.590  24.730  95.170  1.00  0.00           C
ATOM   4383  HA  ASP B  38      22.300  25.160  96.130  1.00  0.00           H
ATOM   4384  CB  ASP B  38      21.320  23.870  94.640  1.00  0.00           C
ATOM   4385  HB1 ASP B  38      21.550  23.510  93.640  1.00  0.00           H
ATOM   4386  HB2 ASP B  38      20.440  24.500  94.580  1.00  0.00           H
ATOM   4387  CG  ASP B  38      20.930  22.680  95.520  1.00  0.00           C
ATOM   4388  OD1 ASP B  38      19.760  22.180  95.340  1.00  0.00           O
ATOM   4389  OD2 ASP B  38      21.730  22.260  96.380  1.00  0.00           O
ATOM   4390  C   ASP B  38      23.810  23.800  95.250  1.00  0.00           C
ATOM   4391  O   ASP B  38      24.170  23.140  94.230  1.00  0.00           O
ATOM   4392  N   PRO B  39      24.410  23.620  96.450  1.00  0.00           N
ATOM   4393  CD  PRO B  39      24.010  24.210  97.700  1.00  0.00           C
ATOM   4394  HD1 PRO B  39      22.990  24.110  98.080  1.00  0.00           H
ATOM   4395  HD2 PRO B  39      24.230  25.280  97.640  1.00  0.00           H
ATOM   4396  CG  PRO B  39      24.880  23.600  98.770  1.00  0.00           C
ATOM   4397  HG1 PRO B  39      24.480  22.690  99.210  1.00  0.00           H
ATOM   4398  HG2 PRO B  39      25.130  24.330  99.540  1.00  0.00           H
ATOM   4399  CB  PRO B  39      26.120  23.250  97.930  1.00  0.00           C
ATOM   4400  HB1 PRO B  39      26.690  22.420  98.350  1.00  0.00           H
ATOM   4401  HB2 PRO B  39      26.780  24.120  97.910  1.00  0.00           H
ATOM   4402  CA  PRO B  39      25.600  22.820  96.590  1.00  0.00           C
ATOM   4403  HA  PRO B  39      26.200  23.160  95.750  1.00  0.00           H
ATOM   4404  C   PRO B  39      25.400  21.350  96.440  1.00  0.00           C
ATOM   4405  O   PRO B  39      26.300  20.610  96.150  1.00  0.00           O
ATOM   4406  N   SER B  40      24.170  20.800  96.530  1.00  0.00           N
ATOM   4407  H   SER B  40      23.450  21.460  96.770  1.00  0.00           H
ATOM   4408  CA  SER B  40      23.850  19.390  96.410  1.00  0.00           C
ATOM   4409  HA  SER B  40      24.510  18.810  97.050  1.00  0.00           H
ATOM   4410  CB  SER B  40      22.360  19.140  96.900  1.00  0.00           C
ATOM   4411  HB1 SER B  40      22.220  19.480  97.930  1.00  0.00           H
ATOM   4412  HB2 SER B  40      22.240  18.070  96.720  1.00  0.00           H
ATOM   4413  OG  SER B  40      21.450  19.800  96.110  1.00  0.00           O
ATOM   4414  HG  SER B  40      21.570  20.750  96.180  1.00  0.00           H
ATOM   4415  C   SER B  40      23.980  18.920  94.880  1.00  0.00           C
ATOM   4416  O   SER B  40      24.200  17.770  94.540  1.00  0.00           O
ATOM   4417  N   ARG B  41      23.930  19.890  93.940  1.00  0.00           N
ATOM   4418  H   ARG B  41      23.770  20.860  94.210  1.00  0.00           H
ATOM   4419  CA  ARG B  41      23.880  19.750  92.430  1.00  0.00           C
ATOM   4420  HA  ARG B  41      23.900  18.700  92.160  1.00  0.00           H
ATOM   4421  CB  ARG B  41      22.490  20.320  91.930  1.00  0.00           C
ATOM   4422  HB1 ARG B  41      22.550  20.490  90.850  1.00  0.00           H
ATOM   4423  HB2 ARG B  41      22.300  21.250  92.450  1.00  0.00           H
ATOM   4424  CG  ARG B  41      21.320  19.330  92.270  1.00  0.00           C
ATOM   4425  HG1 ARG B  41      21.280  18.980  93.300  1.00  0.00           H
ATOM   4426  HG2 ARG B  41      21.290  18.420  91.680  1.00  0.00           H
ATOM   4427  CD  ARG B  41      19.990  19.950  91.780  1.00  0.00           C
ATOM   4428  HD1 ARG B  41      19.320  19.100  91.670  1.00  0.00           H
ATOM   4429  HD2 ARG B  41      20.050  20.320  90.750  1.00  0.00           H
ATOM   4430  NE  ARG B  41      19.330  20.980  92.700  1.00  0.00           N
ATOM   4431  HE  ARG B  41      19.770  21.100  93.600  1.00  0.00           H
ATOM   4432  CZ  ARG B  41      18.410  21.870  92.400  1.00  0.00           C
ATOM   4433  NH1 ARG B  41      17.620  21.670  91.340  1.00  0.00           N
ATOM   4434 1HH1 ARG B  41      17.990  21.180  90.540  1.00  0.00           H
ATOM   4435 2HH1 ARG B  41      16.780  22.190  91.130  1.00  0.00           H
ATOM   4436  NH2 ARG B  41      18.070  22.750  93.300  1.00  0.00           N
ATOM   4437 1HH2 ARG B  41      18.540  22.890  94.180  1.00  0.00           H
ATOM   4438 2HH2 ARG B  41      17.320  23.370  93.020  1.00  0.00           H
ATOM   4439  C   ARG B  41      25.060  20.370  91.710  1.00  0.00           C
ATOM   4440  O   ARG B  41      25.440  19.740  90.730  1.00  0.00           O
ATOM   4441  N   TYR B  42      25.660  21.500  92.190  1.00  0.00           N
ATOM   4442  H   TYR B  42      25.350  22.050  92.970  1.00  0.00           H
ATOM   4443  CA  TYR B  42      26.900  22.000  91.570  1.00  0.00           C
ATOM   4444  HA  TYR B  42      27.060  21.430  90.650  1.00  0.00           H
ATOM   4445  CB  TYR B  42      26.610  23.370  91.060  1.00  0.00           C
ATOM   4446  HB1 TYR B  42      26.120  24.090  91.720  1.00  0.00           H
ATOM   4447  HB2 TYR B  42      25.970  23.380  90.180  1.00  0.00           H
ATOM   4448  CG  TYR B  42      27.840  24.100  90.570  1.00  0.00           C
ATOM   4449  CD1 TYR B  42      28.630  24.900  91.360  1.00  0.00           C
ATOM   4450  HD1 TYR B  42      28.250  25.040  92.360  1.00  0.00           H
ATOM   4451  CE1 TYR B  42      29.720  25.630  90.840  1.00  0.00           C
ATOM   4452  HE1 TYR B  42      30.190  26.340  91.510  1.00  0.00           H
ATOM   4453  CZ  TYR B  42      30.090  25.400  89.510  1.00  0.00           C
ATOM   4454  OH  TYR B  42      31.130  26.080  88.920  1.00  0.00           O
ATOM   4455  HH  TYR B  42      31.360  25.710  88.070  1.00  0.00           H
ATOM   4456  CE2 TYR B  42      29.320  24.610  88.690  1.00  0.00           C
ATOM   4457  HE2 TYR B  42      29.540  24.580  87.640  1.00  0.00           H
ATOM   4458  CD2 TYR B  42      28.260  23.840  89.220  1.00  0.00           C
ATOM   4459  HD2 TYR B  42      27.710  23.280  88.480  1.00  0.00           H
ATOM   4460  C   TYR B  42      28.100  21.950  92.510  1.00  0.00           C
ATOM   4461  O   TYR B  42      27.980  21.870  93.700  1.00  0.00           O
ATOM   4462  N   ASN B  43      29.340  21.760  91.920  1.00  0.00           N
ATOM   4463  H   ASN B  43      29.360  21.990  90.930  1.00  0.00           H
ATOM   4464  CA  ASN B  43      30.630  21.750  92.650  1.00  0.00           C
ATOM   4465  HA  ASN B  43      30.340  22.060  93.650  1.00  0.00           H
ATOM   4466  CB  ASN B  43      31.070  20.270  92.760  1.00  0.00           C
ATOM   4467  HB1 ASN B  43      31.220  19.960  91.730  1.00  0.00           H
ATOM   4468  HB2 ASN B  43      30.220  19.680  93.130  1.00  0.00           H
ATOM   4469  CG  ASN B  43      32.310  19.980  93.620  1.00  0.00           C
ATOM   4470  OD1 ASN B  43      33.370  20.610  93.500  1.00  0.00           O
ATOM   4471  ND2 ASN B  43      32.160  19.170  94.660  1.00  0.00           N
ATOM   4472 1HD2 ASN B  43      31.280  18.740  94.910  1.00  0.00           H
ATOM   4473 2HD2 ASN B  43      33.010  19.030  95.190  1.00  0.00           H
ATOM   4474  C   ASN B  43      31.720  22.710  92.080  1.00  0.00           C
ATOM   4475  O   ASN B  43      31.960  22.770  90.850  1.00  0.00           O
ATOM   4476  N   LYS B  44      32.450  23.490  92.880  1.00  0.00           N
ATOM   4477  H   LYS B  44      32.370  23.430  93.880  1.00  0.00           H
ATOM   4478  CA  LYS B  44      33.430  24.440  92.300  1.00  0.00           C
ATOM   4479  HA  LYS B  44      33.040  24.750  91.330  1.00  0.00           H
ATOM   4480  CB  LYS B  44      33.450  25.840  92.990  1.00  0.00           C
ATOM   4481  HB1 LYS B  44      32.420  26.180  92.910  1.00  0.00           H
ATOM   4482  HB2 LYS B  44      34.250  26.390  92.490  1.00  0.00           H
ATOM   4483  CG  LYS B  44      33.680  25.870  94.520  1.00  0.00           C
ATOM   4484  HG1 LYS B  44      34.640  25.500  94.900  1.00  0.00           H
ATOM   4485  HG2 LYS B  44      33.000  25.180  95.020  1.00  0.00           H
ATOM   4486  CD  LYS B  44      33.480  27.370  94.950  1.00  0.00           C
ATOM   4487  HD1 LYS B  44      32.410  27.610  94.970  1.00  0.00           H
ATOM   4488  HD2 LYS B  44      34.100  27.990  94.300  1.00  0.00           H
ATOM   4489  CE  LYS B  44      33.950  27.570  96.340  1.00  0.00           C
ATOM   4490  HE1 LYS B  44      35.020  27.340  96.280  1.00  0.00           H
ATOM   4491  HE2 LYS B  44      33.550  26.890  97.090  1.00  0.00           H
ATOM   4492  NZ  LYS B  44      33.850  28.980  96.740  1.00  0.00           N
ATOM   4493  HZ1 LYS B  44      34.530  29.460  96.170  1.00  0.00           H
ATOM   4494  HZ2 LYS B  44      32.930  29.350  96.570  1.00  0.00           H
ATOM   4495  HZ3 LYS B  44      34.010  29.170  97.720  1.00  0.00           H
ATOM   4496  C   LYS B  44      34.830  23.860  92.050  1.00  0.00           C
ATOM   4497  O   LYS B  44      35.740  24.570  91.560  1.00  0.00           O
ATOM   4498  N   LEU B  45      35.150  22.620  92.500  1.00  0.00           N
ATOM   4499  H   LEU B  45      34.370  22.090  92.850  1.00  0.00           H
ATOM   4500  CA  LEU B  45      36.450  21.880  92.650  1.00  0.00           C
ATOM   4501  HA  LEU B  45      37.260  22.500  92.270  1.00  0.00           H
ATOM   4502  CB  LEU B  45      36.680  21.590  94.130  1.00  0.00           C
ATOM   4503  HB1 LEU B  45      37.570  20.950  94.160  1.00  0.00           H
ATOM   4504  HB2 LEU B  45      35.870  20.920  94.390  1.00  0.00           H
ATOM   4505  CG  LEU B  45      36.840  22.860  94.970  1.00  0.00           C
ATOM   4506  HG  LEU B  45      35.890  23.390  94.940  1.00  0.00           H
ATOM   4507  CD1 LEU B  45      37.300  22.480  96.410  1.00  0.00           C
ATOM   4508 1HD1 LEU B  45      36.450  22.060  96.960  1.00  0.00           H
ATOM   4509 2HD1 LEU B  45      38.070  21.720  96.480  1.00  0.00           H
ATOM   4510 3HD1 LEU B  45      37.760  23.350  96.870  1.00  0.00           H
ATOM   4511  CD2 LEU B  45      38.020  23.770  94.450  1.00  0.00           C
ATOM   4512 1HD2 LEU B  45      38.940  23.200  94.290  1.00  0.00           H
ATOM   4513 2HD2 LEU B  45      37.710  24.290  93.550  1.00  0.00           H
ATOM   4514 3HD2 LEU B  45      38.170  24.650  95.070  1.00  0.00           H
ATOM   4515  C   LEU B  45      36.540  20.600  91.740  1.00  0.00           C
ATOM   4516  O   LEU B  45      37.470  19.790  91.880  1.00  0.00           O
ATOM   4517  N   ILE B  46      35.700  20.460  90.740  1.00  0.00           N
ATOM   4518  H   ILE B  46      34.950  21.120  90.600  1.00  0.00           H
ATOM   4519  CA  ILE B  46      35.980  19.810  89.450  1.00  0.00           C
ATOM   4520  HA  ILE B  46      37.060  19.700  89.450  1.00  0.00           H
ATOM   4521  CB  ILE B  46      35.370  18.410  89.340  1.00  0.00           C
ATOM   4522  HB  ILE B  46      35.710  17.980  88.400  1.00  0.00           H
ATOM   4523  CG2 ILE B  46      36.000  17.460  90.350  1.00  0.00           C
ATOM   4524 1HG2 ILE B  46      35.610  17.710  91.330  1.00  0.00           H
ATOM   4525 2HG2 ILE B  46      35.650  16.460  90.100  1.00  0.00           H
ATOM   4526 3HG2 ILE B  46      37.080  17.490  90.190  1.00  0.00           H
ATOM   4527  CG1 ILE B  46      33.790  18.430  89.330  1.00  0.00           C
ATOM   4528 1HG1 ILE B  46      33.500  18.990  88.450  1.00  0.00           H
ATOM   4529 2HG1 ILE B  46      33.410  18.840  90.270  1.00  0.00           H
ATOM   4530  CD  ILE B  46      33.260  17.000  89.070  1.00  0.00           C
ATOM   4531  HD1 ILE B  46      32.170  17.090  89.060  1.00  0.00           H
ATOM   4532  HD2 ILE B  46      33.630  16.660  88.100  1.00  0.00           H
ATOM   4533  HD3 ILE B  46      33.570  16.320  89.860  1.00  0.00           H
ATOM   4534  C   ILE B  46      35.800  20.720  88.310  1.00  0.00           C
ATOM   4535  O   ILE B  46      34.830  21.520  88.270  1.00  0.00           O
ATOM   4536  N   ARG B  47      36.580  20.620  87.190  1.00  0.00           N
ATOM   4537  H   ARG B  47      37.370  20.000  87.220  1.00  0.00           H
ATOM   4538  CA  ARG B  47      36.450  21.390  85.940  1.00  0.00           C
ATOM   4539  HA  ARG B  47      36.360  22.410  86.310  1.00  0.00           H
ATOM   4540  CB  ARG B  47      37.800  21.290  85.160  1.00  0.00           C
ATOM   4541  HB1 ARG B  47      38.640  21.560  85.810  1.00  0.00           H
ATOM   4542  HB2 ARG B  47      37.880  21.990  84.330  1.00  0.00           H
ATOM   4543  CG  ARG B  47      38.030  19.940  84.560  1.00  0.00           C
ATOM   4544  HG1 ARG B  47      37.070  19.450  84.370  1.00  0.00           H
ATOM   4545  HG2 ARG B  47      38.480  19.350  85.350  1.00  0.00           H
ATOM   4546  CD  ARG B  47      38.820  20.070  83.270  1.00  0.00           C
ATOM   4547  HD1 ARG B  47      39.780  20.520  83.500  1.00  0.00           H
ATOM   4548  HD2 ARG B  47      38.310  20.630  82.480  1.00  0.00           H
ATOM   4549  NE  ARG B  47      39.160  18.780  82.700  1.00  0.00           N
ATOM   4550  HE  ARG B  47      39.820  18.200  83.200  1.00  0.00           H
ATOM   4551  CZ  ARG B  47      38.710  18.190  81.580  1.00  0.00           C
ATOM   4552  NH1 ARG B  47      37.740  18.690  80.880  1.00  0.00           N
ATOM   4553 1HH1 ARG B  47      37.280  19.540  81.180  1.00  0.00           H
ATOM   4554 2HH1 ARG B  47      37.340  18.180  80.110  1.00  0.00           H
ATOM   4555  NH2 ARG B  47      39.150  17.030  81.310  1.00  0.00           N
ATOM   4556 1HH2 ARG B  47      39.850  16.640  81.920  1.00  0.00           H
ATOM   4557 2HH2 ARG B  47      38.670  16.310  80.790  1.00  0.00           H
ATOM   4558  C   ARG B  47      35.160  21.070  85.120  1.00  0.00           C
ATOM   4559  O   ARG B  47      34.670  19.920  85.200  1.00  0.00           O
ATOM   4560  N   PRO B  48      34.760  22.050  84.280  1.00  0.00           N
ATOM   4561  CD  PRO B  48      35.100  23.460  84.400  1.00  0.00           C
ATOM   4562  HD1 PRO B  48      36.120  23.660  84.090  1.00  0.00           H
ATOM   4563  HD2 PRO B  48      34.980  23.910  85.390  1.00  0.00           H
ATOM   4564  CG  PRO B  48      34.330  24.220  83.300  1.00  0.00           C
ATOM   4565  HG1 PRO B  48      34.910  25.070  82.950  1.00  0.00           H
ATOM   4566  HG2 PRO B  48      33.330  24.500  83.620  1.00  0.00           H
ATOM   4567  CB  PRO B  48      34.130  23.190  82.270  1.00  0.00           C
ATOM   4568  HB1 PRO B  48      34.910  23.170  81.510  1.00  0.00           H
ATOM   4569  HB2 PRO B  48      33.210  23.440  81.730  1.00  0.00           H
ATOM   4570  CA  PRO B  48      34.040  21.880  83.070  1.00  0.00           C
ATOM   4571  HA  PRO B  48      32.970  21.750  83.250  1.00  0.00           H
ATOM   4572  C   PRO B  48      34.640  20.750  82.220  1.00  0.00           C
ATOM   4573  O   PRO B  48      35.850  20.730  82.030  1.00  0.00           O
ATOM   4574  N   ALA B  49      33.790  19.850  81.740  1.00  0.00           N
ATOM   4575  H   ALA B  49      32.850  20.030  82.070  1.00  0.00           H
ATOM   4576  CA  ALA B  49      34.170  18.760  80.850  1.00  0.00           C
ATOM   4577  HA  ALA B  49      34.960  19.080  80.170  1.00  0.00           H
ATOM   4578  CB  ALA B  49      34.600  17.570  81.690  1.00  0.00           C
ATOM   4579  HB1 ALA B  49      35.000  16.900  80.920  1.00  0.00           H
ATOM   4580  HB2 ALA B  49      35.490  17.870  82.250  1.00  0.00           H
ATOM   4581  HB3 ALA B  49      33.840  17.080  82.290  1.00  0.00           H
ATOM   4582  C   ALA B  49      33.030  18.420  79.880  1.00  0.00           C
ATOM   4583  O   ALA B  49      32.000  17.940  80.330  1.00  0.00           O
ATOM   4584  N   THR B  50      33.280  18.550  78.540  1.00  0.00           N
ATOM   4585  H   THR B  50      34.190  18.910  78.270  1.00  0.00           H
ATOM   4586  CA  THR B  50      32.370  18.120  77.400  1.00  0.00           C
ATOM   4587  HA  THR B  50      31.490  18.750  77.520  1.00  0.00           H
ATOM   4588  CB  THR B  50      32.950  18.500  75.950  1.00  0.00           C
ATOM   4589  HB  THR B  50      33.670  17.730  75.650  1.00  0.00           H
ATOM   4590  CG2 THR B  50      31.830  18.630  74.840  1.00  0.00           C
ATOM   4591 1HG2 THR B  50      32.240  18.890  73.860  1.00  0.00           H
ATOM   4592 2HG2 THR B  50      31.340  17.660  74.780  1.00  0.00           H
ATOM   4593 3HG2 THR B  50      31.130  19.420  75.110  1.00  0.00           H
ATOM   4594  OG1 THR B  50      33.510  19.780  76.070  1.00  0.00           O
ATOM   4595  HG1 THR B  50      34.410  19.760  76.390  1.00  0.00           H
ATOM   4596  C   THR B  50      31.930  16.690  77.480  1.00  0.00           C
ATOM   4597  O   THR B  50      32.740  15.920  77.960  1.00  0.00           O
ATOM   4598  N   ASN B  51      30.680  16.350  77.220  1.00  0.00           N
ATOM   4599  H   ASN B  51      30.120  17.150  76.960  1.00  0.00           H
ATOM   4600  CA  ASN B  51      30.040  15.050  77.580  1.00  0.00           C
ATOM   4601  HA  ASN B  51      28.950  15.110  77.560  1.00  0.00           H
ATOM   4602  CB  ASN B  51      30.570  14.000  76.580  1.00  0.00           C
ATOM   4603  HB1 ASN B  51      30.110  13.010  76.620  1.00  0.00           H
ATOM   4604  HB2 ASN B  51      31.610  13.810  76.810  1.00  0.00           H
ATOM   4605  CG  ASN B  51      30.490  14.410  75.140  1.00  0.00           C
ATOM   4606  OD1 ASN B  51      29.590  15.120  74.680  1.00  0.00           O
ATOM   4607  ND2 ASN B  51      31.460  14.070  74.310  1.00  0.00           N
ATOM   4608 1HD2 ASN B  51      32.250  13.500  74.590  1.00  0.00           H
ATOM   4609 2HD2 ASN B  51      31.450  14.490  73.400  1.00  0.00           H
ATOM   4610  C   ASN B  51      30.180  14.560  79.070  1.00  0.00           C
ATOM   4611  O   ASN B  51      29.950  13.410  79.320  1.00  0.00           O
ATOM   4612  N   GLY B  52      30.500  15.480  80.040  1.00  0.00           N
ATOM   4613  H   GLY B  52      30.800  16.410  79.800  1.00  0.00           H
ATOM   4614  CA  GLY B  52      30.870  15.110  81.480  1.00  0.00           C
ATOM   4615  HA1 GLY B  52      30.030  14.600  81.940  1.00  0.00           H
ATOM   4616  HA2 GLY B  52      30.850  16.000  82.110  1.00  0.00           H
ATOM   4617  C   GLY B  52      32.250  14.460  81.610  1.00  0.00           C
ATOM   4618  O   GLY B  52      32.680  14.140  82.740  1.00  0.00           O
ATOM   4619  N   SER B  53      32.950  14.190  80.510  1.00  0.00           N
ATOM   4620  H   SER B  53      32.640  14.490  79.590  1.00  0.00           H
ATOM   4621  CA  SER B  53      34.230  13.350  80.480  1.00  0.00           C
ATOM   4622  HA  SER B  53      34.630  13.350  81.500  1.00  0.00           H
ATOM   4623  CB  SER B  53      33.920  11.940  80.050  1.00  0.00           C
ATOM   4624  HB1 SER B  53      34.910  11.480  79.970  1.00  0.00           H
ATOM   4625  HB2 SER B  53      33.340  12.080  79.130  1.00  0.00           H
ATOM   4626  OG  SER B  53      33.240  11.290  81.050  1.00  0.00           O
ATOM   4627  HG  SER B  53      32.930  10.460  80.680  1.00  0.00           H
ATOM   4628  C   SER B  53      35.480  13.880  79.710  1.00  0.00           C
ATOM   4629  O   SER B  53      36.590  13.330  79.830  1.00  0.00           O
ATOM   4630  N   GLU B  54      35.340  14.850  78.830  1.00  0.00           N
ATOM   4631  H   GLU B  54      34.430  15.290  78.810  1.00  0.00           H
ATOM   4632  CA  GLU B  54      36.330  15.170  77.690  1.00  0.00           C
ATOM   4633  HA  GLU B  54      37.200  14.530  77.760  1.00  0.00           H
ATOM   4634  CB  GLU B  54      35.760  14.840  76.330  1.00  0.00           C
ATOM   4635  HB1 GLU B  54      36.510  15.150  75.620  1.00  0.00           H
ATOM   4636  HB2 GLU B  54      34.810  15.340  76.140  1.00  0.00           H
ATOM   4637  CG  GLU B  54      35.420  13.330  76.160  1.00  0.00           C
ATOM   4638  HG1 GLU B  54      34.690  13.020  76.900  1.00  0.00           H
ATOM   4639  HG2 GLU B  54      36.340  12.770  76.300  1.00  0.00           H
ATOM   4640  CD  GLU B  54      34.940  13.090  74.750  1.00  0.00           C
ATOM   4641  OE1 GLU B  54      33.800  12.630  74.640  1.00  0.00           O
ATOM   4642  OE2 GLU B  54      35.740  13.220  73.840  1.00  0.00           O
ATOM   4643  C   GLU B  54      36.980  16.620  77.770  1.00  0.00           C
ATOM   4644  O   GLU B  54      36.460  17.390  78.570  1.00  0.00           O
ATOM   4645  N   LEU B  55      37.990  16.940  76.950  1.00  0.00           N
ATOM   4646  H   LEU B  55      38.290  16.220  76.310  1.00  0.00           H
ATOM   4647  CA  LEU B  55      38.560  18.270  76.780  1.00  0.00           C
ATOM   4648  HA  LEU B  55      39.280  18.460  77.580  1.00  0.00           H
ATOM   4649  CB  LEU B  55      39.420  18.260  75.480  1.00  0.00           C
ATOM   4650  HB1 LEU B  55      38.720  18.240  74.640  1.00  0.00           H
ATOM   4651  HB2 LEU B  55      40.080  17.390  75.540  1.00  0.00           H
ATOM   4652  CG  LEU B  55      40.390  19.500  75.320  1.00  0.00           C
ATOM   4653  HG  LEU B  55      39.830  20.430  75.200  1.00  0.00           H
ATOM   4654  CD1 LEU B  55      41.320  19.510  76.600  1.00  0.00           C
ATOM   4655 1HD1 LEU B  55      42.170  20.170  76.470  1.00  0.00           H
ATOM   4656 2HD1 LEU B  55      40.720  19.930  77.410  1.00  0.00           H
ATOM   4657 3HD1 LEU B  55      41.640  18.500  76.810  1.00  0.00           H
ATOM   4658  CD2 LEU B  55      41.200  19.280  74.060  1.00  0.00           C
ATOM   4659 1HD2 LEU B  55      41.490  18.230  73.990  1.00  0.00           H
ATOM   4660 2HD2 LEU B  55      40.750  19.670  73.150  1.00  0.00           H
ATOM   4661 3HD2 LEU B  55      42.130  19.850  74.050  1.00  0.00           H
ATOM   4662  C   LEU B  55      37.540  19.420  76.710  1.00  0.00           C
ATOM   4663  O   LEU B  55      36.530  19.400  75.980  1.00  0.00           O
ATOM   4664  N   VAL B  56      37.890  20.570  77.290  1.00  0.00           N
ATOM   4665  H   VAL B  56      38.750  20.570  77.810  1.00  0.00           H
ATOM   4666  CA  VAL B  56      37.320  21.840  76.980  1.00  0.00           C
ATOM   4667  HA  VAL B  56      36.660  21.920  76.120  1.00  0.00           H
ATOM   4668  CB  VAL B  56      36.680  22.430  78.230  1.00  0.00           C
ATOM   4669  HB  VAL B  56      37.330  22.220  79.070  1.00  0.00           H
ATOM   4670  CG1 VAL B  56      36.400  23.990  78.240  1.00  0.00           C
ATOM   4671 1HG1 VAL B  56      36.020  24.230  79.240  1.00  0.00           H
ATOM   4672 2HG1 VAL B  56      37.330  24.540  78.120  1.00  0.00           H
ATOM   4673 3HG1 VAL B  56      35.850  24.310  77.360  1.00  0.00           H
ATOM   4674  CG2 VAL B  56      35.340  21.720  78.430  1.00  0.00           C
ATOM   4675 1HG2 VAL B  56      35.460  20.660  78.230  1.00  0.00           H
ATOM   4676 2HG2 VAL B  56      34.940  21.870  79.430  1.00  0.00           H
ATOM   4677 3HG2 VAL B  56      34.680  22.070  77.640  1.00  0.00           H
ATOM   4678  C   VAL B  56      38.470  22.760  76.520  1.00  0.00           C
ATOM   4679  O   VAL B  56      39.530  22.840  77.130  1.00  0.00           O
ATOM   4680  N   THR B  57      38.140  23.530  75.530  1.00  0.00           N
ATOM   4681  H   THR B  57      37.260  23.370  75.050  1.00  0.00           H
ATOM   4682  CA  THR B  57      38.910  24.720  75.140  1.00  0.00           C
ATOM   4683  HA  THR B  57      39.910  24.720  75.580  1.00  0.00           H
ATOM   4684  CB  THR B  57      39.060  24.810  73.590  1.00  0.00           C
ATOM   4685  HB  THR B  57      38.160  25.320  73.250  1.00  0.00           H
ATOM   4686  CG2 THR B  57      40.260  25.770  73.270  1.00  0.00           C
ATOM   4687 1HG2 THR B  57      41.090  25.070  73.270  1.00  0.00           H
ATOM   4688 2HG2 THR B  57      40.090  26.230  72.290  1.00  0.00           H
ATOM   4689 3HG2 THR B  57      40.380  26.570  74.000  1.00  0.00           H
ATOM   4690  OG1 THR B  57      39.240  23.570  72.920  1.00  0.00           O
ATOM   4691  HG1 THR B  57      38.510  23.000  73.170  1.00  0.00           H
ATOM   4692  C   THR B  57      38.360  26.000  75.740  1.00  0.00           C
ATOM   4693  O   THR B  57      37.170  26.300  75.510  1.00  0.00           O
ATOM   4694  N   VAL B  58      39.170  26.810  76.390  1.00  0.00           N
ATOM   4695  H   VAL B  58      40.120  26.470  76.460  1.00  0.00           H
ATOM   4696  CA  VAL B  58      38.820  28.220  76.740  1.00  0.00           C
ATOM   4697  HA  VAL B  58      37.730  28.250  76.800  1.00  0.00           H
ATOM   4698  CB  VAL B  58      39.240  28.540  78.180  1.00  0.00           C
ATOM   4699  HB  VAL B  58      40.310  28.410  78.090  1.00  0.00           H
ATOM   4700  CG1 VAL B  58      39.050  29.910  78.720  1.00  0.00           C
ATOM   4701 1HG1 VAL B  58      39.510  30.640  78.050  1.00  0.00           H
ATOM   4702 2HG1 VAL B  58      37.970  30.070  78.760  1.00  0.00           H
ATOM   4703 3HG1 VAL B  58      39.500  30.030  79.710  1.00  0.00           H
ATOM   4704  CG2 VAL B  58      38.730  27.490  79.230  1.00  0.00           C
ATOM   4705 1HG2 VAL B  58      37.690  27.220  79.110  1.00  0.00           H
ATOM   4706 2HG2 VAL B  58      39.430  26.650  79.180  1.00  0.00           H
ATOM   4707 3HG2 VAL B  58      38.670  27.870  80.240  1.00  0.00           H
ATOM   4708  C   VAL B  58      39.370  29.170  75.670  1.00  0.00           C
ATOM   4709  O   VAL B  58      40.330  28.920  74.970  1.00  0.00           O
ATOM   4710  N   GLN B  59      38.800  30.320  75.520  1.00  0.00           N
ATOM   4711  H   GLN B  59      38.080  30.450  76.220  1.00  0.00           H
ATOM   4712  CA  GLN B  59      39.250  31.430  74.660  1.00  0.00           C
ATOM   4713  HA  GLN B  59      40.050  31.110  74.000  1.00  0.00           H
ATOM   4714  CB  GLN B  59      38.010  31.730  73.760  1.00  0.00           C
ATOM   4715  HB1 GLN B  59      37.240  32.220  74.360  1.00  0.00           H
ATOM   4716  HB2 GLN B  59      37.540  30.860  73.320  1.00  0.00           H
ATOM   4717  CG  GLN B  59      38.360  32.670  72.670  1.00  0.00           C
ATOM   4718  HG1 GLN B  59      39.100  32.170  72.050  1.00  0.00           H
ATOM   4719  HG2 GLN B  59      38.790  33.560  73.110  1.00  0.00           H
ATOM   4720  CD  GLN B  59      37.120  33.020  71.870  1.00  0.00           C
ATOM   4721  OE1 GLN B  59      36.880  32.560  70.770  1.00  0.00           O
ATOM   4722  NE2 GLN B  59      36.220  33.830  72.440  1.00  0.00           N
ATOM   4723 1HE2 GLN B  59      36.400  34.510  73.170  1.00  0.00           H
ATOM   4724 2HE2 GLN B  59      35.400  33.940  71.860  1.00  0.00           H
ATOM   4725  C   GLN B  59      39.690  32.620  75.490  1.00  0.00           C
ATOM   4726  O   GLN B  59      39.150  32.750  76.590  1.00  0.00           O
ATOM   4727  N   LEU B  60      40.720  33.330  75.020  1.00  0.00           N
ATOM   4728  H   LEU B  60      41.110  32.990  74.160  1.00  0.00           H
ATOM   4729  CA  LEU B  60      41.230  34.540  75.650  1.00  0.00           C
ATOM   4730  HA  LEU B  60      40.730  34.700  76.600  1.00  0.00           H
ATOM   4731  CB  LEU B  60      42.710  34.350  76.050  1.00  0.00           C
ATOM   4732  HB1 LEU B  60      43.250  34.090  75.140  1.00  0.00           H
ATOM   4733  HB2 LEU B  60      42.750  33.500  76.730  1.00  0.00           H
ATOM   4734  CG  LEU B  60      43.370  35.540  76.770  1.00  0.00           C
ATOM   4735  HG  LEU B  60      43.360  36.430  76.140  1.00  0.00           H
ATOM   4736  CD1 LEU B  60      42.830  35.830  78.180  1.00  0.00           C
ATOM   4737 1HD1 LEU B  60      41.830  36.270  78.150  1.00  0.00           H
ATOM   4738 2HD1 LEU B  60      42.870  34.910  78.750  1.00  0.00           H
ATOM   4739 3HD1 LEU B  60      43.460  36.610  78.590  1.00  0.00           H
ATOM   4740  CD2 LEU B  60      44.860  35.240  77.020  1.00  0.00           C
ATOM   4741 1HD2 LEU B  60      45.470  35.140  76.120  1.00  0.00           H
ATOM   4742 2HD2 LEU B  60      45.280  36.040  77.630  1.00  0.00           H
ATOM   4743 3HD2 LEU B  60      44.920  34.270  77.510  1.00  0.00           H
ATOM   4744  C   LEU B  60      41.090  35.760  74.630  1.00  0.00           C
ATOM   4745  O   LEU B  60      41.460  35.650  73.420  1.00  0.00           O
ATOM   4746  N   MET B  61      40.650  36.920  75.040  1.00  0.00           N
ATOM   4747  H   MET B  61      40.160  36.970  75.920  1.00  0.00           H
ATOM   4748  CA  MET B  61      41.020  38.270  74.430  1.00  0.00           C
ATOM   4749  HA  MET B  61      41.780  38.080  73.680  1.00  0.00           H
ATOM   4750  CB  MET B  61      39.740  38.860  73.710  1.00  0.00           C
ATOM   4751  HB1 MET B  61      38.910  38.910  74.430  1.00  0.00           H
ATOM   4752  HB2 MET B  61      39.440  38.190  72.910  1.00  0.00           H
ATOM   4753  CG  MET B  61      40.070  40.170  72.940  1.00  0.00           C
ATOM   4754  HG1 MET B  61      40.180  41.030  73.600  1.00  0.00           H
ATOM   4755  HG2 MET B  61      39.130  40.220  72.380  1.00  0.00           H
ATOM   4756  SD  MET B  61      41.360  39.950  71.620  1.00  0.00           S
ATOM   4757  CE  MET B  61      41.010  41.400  70.600  1.00  0.00           C
ATOM   4758  HE1 MET B  61      39.930  41.400  70.460  1.00  0.00           H
ATOM   4759  HE2 MET B  61      41.440  42.290  71.050  1.00  0.00           H
ATOM   4760  HE3 MET B  61      41.350  41.290  69.580  1.00  0.00           H
ATOM   4761  C   MET B  61      41.500  39.220  75.470  1.00  0.00           C
ATOM   4762  O   MET B  61      40.660  39.680  76.250  1.00  0.00           O
ATOM   4763  N   VAL B  62      42.750  39.470  75.410  1.00  0.00           N
ATOM   4764  H   VAL B  62      43.280  38.900  74.760  1.00  0.00           H
ATOM   4765  CA  VAL B  62      43.330  40.500  76.300  1.00  0.00           C
ATOM   4766  HA  VAL B  62      43.010  40.270  77.320  1.00  0.00           H
ATOM   4767  CB  VAL B  62      44.930  40.440  76.410  1.00  0.00           C
ATOM   4768  HB  VAL B  62      45.240  40.410  75.360  1.00  0.00           H
ATOM   4769  CG1 VAL B  62      45.720  41.440  77.150  1.00  0.00           C
ATOM   4770 1HG1 VAL B  62      46.740  41.060  77.140  1.00  0.00           H
ATOM   4771 2HG1 VAL B  62      45.740  42.420  76.670  1.00  0.00           H
ATOM   4772 3HG1 VAL B  62      45.410  41.460  78.190  1.00  0.00           H
ATOM   4773  CG2 VAL B  62      45.280  39.110  77.010  1.00  0.00           C
ATOM   4774 1HG2 VAL B  62      44.800  39.080  77.990  1.00  0.00           H
ATOM   4775 2HG2 VAL B  62      44.870  38.350  76.340  1.00  0.00           H
ATOM   4776 3HG2 VAL B  62      46.350  38.890  76.990  1.00  0.00           H
ATOM   4777  C   VAL B  62      42.900  41.930  75.820  1.00  0.00           C
ATOM   4778  O   VAL B  62      42.860  42.200  74.650  1.00  0.00           O
ATOM   4779  N   SER B  63      42.780  42.960  76.690  1.00  0.00           N
ATOM   4780  H   SER B  63      42.680  42.810  77.680  1.00  0.00           H
ATOM   4781  CA  SER B  63      42.700  44.410  76.450  1.00  0.00           C
ATOM   4782  HA  SER B  63      42.730  44.610  75.370  1.00  0.00           H
ATOM   4783  CB  SER B  63      41.440  45.020  76.930  1.00  0.00           C
ATOM   4784  HB1 SER B  63      41.540  46.100  76.980  1.00  0.00           H
ATOM   4785  HB2 SER B  63      41.220  44.600  77.910  1.00  0.00           H
ATOM   4786  OG  SER B  63      40.320  44.750  76.040  1.00  0.00           O
ATOM   4787  HG  SER B  63      40.090  43.820  76.150  1.00  0.00           H
ATOM   4788  C   SER B  63      43.830  45.090  77.180  1.00  0.00           C
ATOM   4789  O   SER B  63      44.000  44.970  78.390  1.00  0.00           O
ATOM   4790  N   LEU B  64      44.690  45.900  76.470  1.00  0.00           N
ATOM   4791  H   LEU B  64      44.390  46.220  75.560  1.00  0.00           H
ATOM   4792  CA  LEU B  64      45.750  46.760  77.140  1.00  0.00           C
ATOM   4793  HA  LEU B  64      45.910  46.240  78.080  1.00  0.00           H
ATOM   4794  CB  LEU B  64      47.070  46.770  76.350  1.00  0.00           C
ATOM   4795  HB1 LEU B  64      46.880  47.280  75.410  1.00  0.00           H
ATOM   4796  HB2 LEU B  64      47.430  45.760  76.140  1.00  0.00           H
ATOM   4797  CG  LEU B  64      48.200  47.590  76.990  1.00  0.00           C
ATOM   4798  HG  LEU B  64      47.870  48.610  77.190  1.00  0.00           H
ATOM   4799  CD1 LEU B  64      48.780  46.900  78.230  1.00  0.00           C
ATOM   4800 1HD1 LEU B  64      48.130  46.820  79.100  1.00  0.00           H
ATOM   4801 2HD1 LEU B  64      49.140  45.890  78.000  1.00  0.00           H
ATOM   4802 3HD1 LEU B  64      49.610  47.510  78.560  1.00  0.00           H
ATOM   4803  CD2 LEU B  64      49.280  47.860  75.950  1.00  0.00           C
ATOM   4804 1HD2 LEU B  64      49.760  46.960  75.550  1.00  0.00           H
ATOM   4805 2HD2 LEU B  64      49.020  48.660  75.260  1.00  0.00           H
ATOM   4806 3HD2 LEU B  64      50.110  48.230  76.560  1.00  0.00           H
ATOM   4807  C   LEU B  64      45.140  48.090  77.470  1.00  0.00           C
ATOM   4808  O   LEU B  64      44.900  48.930  76.560  1.00  0.00           O
ATOM   4809  N   ALA B  65      45.040  48.390  78.770  1.00  0.00           N
ATOM   4810  H   ALA B  65      45.360  47.770  79.500  1.00  0.00           H
ATOM   4811  CA  ALA B  65      44.330  49.600  79.210  1.00  0.00           C
ATOM   4812  HA  ALA B  65      43.640  49.960  78.440  1.00  0.00           H
ATOM   4813  CB  ALA B  65      43.410  49.300  80.360  1.00  0.00           C
ATOM   4814  HB1 ALA B  65      43.060  50.220  80.830  1.00  0.00           H
ATOM   4815  HB2 ALA B  65      42.600  48.600  80.130  1.00  0.00           H
ATOM   4816  HB3 ALA B  65      44.030  48.880  81.140  1.00  0.00           H
ATOM   4817  C   ALA B  65      45.330  50.710  79.500  1.00  0.00           C
ATOM   4818  O   ALA B  65      45.220  51.830  78.960  1.00  0.00           O
ATOM   4819  N   GLN B  66      46.550  50.440  80.130  1.00  0.00           N
ATOM   4820  H   GLN B  66      46.680  49.520  80.520  1.00  0.00           H
ATOM   4821  CA  GLN B  66      47.660  51.330  80.320  1.00  0.00           C
ATOM   4822  HA  GLN B  66      47.550  52.120  79.570  1.00  0.00           H
ATOM   4823  CB  GLN B  66      47.690  52.060  81.710  1.00  0.00           C
ATOM   4824  HB1 GLN B  66      48.270  52.980  81.650  1.00  0.00           H
ATOM   4825  HB2 GLN B  66      48.220  51.420  82.400  1.00  0.00           H
ATOM   4826  CG  GLN B  66      46.330  52.550  82.290  1.00  0.00           C
ATOM   4827  HG1 GLN B  66      45.540  51.820  82.500  1.00  0.00           H
ATOM   4828  HG2 GLN B  66      45.890  53.190  81.520  1.00  0.00           H
ATOM   4829  CD  GLN B  66      46.570  53.420  83.520  1.00  0.00           C
ATOM   4830  OE1 GLN B  66      46.480  54.670  83.540  1.00  0.00           O
ATOM   4831  NE2 GLN B  66      47.060  52.740  84.550  1.00  0.00           N
ATOM   4832 1HE2 GLN B  66      47.340  51.770  84.510  1.00  0.00           H
ATOM   4833 2HE2 GLN B  66      47.350  53.270  85.360  1.00  0.00           H
ATOM   4834  C   GLN B  66      49.030  50.640  80.190  1.00  0.00           C
ATOM   4835  O   GLN B  66      49.290  49.540  80.690  1.00  0.00           O
ATOM   4836  N   LEU B  67      50.010  51.500  79.760  1.00  0.00           N
ATOM   4837  H   LEU B  67      49.760  52.450  79.540  1.00  0.00           H
ATOM   4838  CA  LEU B  67      51.430  51.260  79.730  1.00  0.00           C
ATOM   4839  HA  LEU B  67      51.630  50.300  80.190  1.00  0.00           H
ATOM   4840  CB  LEU B  67      51.890  51.130  78.210  1.00  0.00           C
ATOM   4841  HB1 LEU B  67      51.380  51.880  77.590  1.00  0.00           H
ATOM   4842  HB2 LEU B  67      51.460  50.170  77.910  1.00  0.00           H
ATOM   4843  CG  LEU B  67      53.390  51.170  78.020  1.00  0.00           C
ATOM   4844  HG  LEU B  67      53.800  52.090  78.440  1.00  0.00           H
ATOM   4845  CD1 LEU B  67      54.130  49.990  78.710  1.00  0.00           C
ATOM   4846 1HD1 LEU B  67      55.200  50.020  78.500  1.00  0.00           H
ATOM   4847 2HD1 LEU B  67      53.990  50.060  79.780  1.00  0.00           H
ATOM   4848 3HD1 LEU B  67      53.870  49.040  78.250  1.00  0.00           H
ATOM   4849  CD2 LEU B  67      53.750  51.280  76.520  1.00  0.00           C
ATOM   4850 1HD2 LEU B  67      53.460  52.240  76.090  1.00  0.00           H
ATOM   4851 2HD2 LEU B  67      54.810  51.060  76.440  1.00  0.00           H
ATOM   4852 3HD2 LEU B  67      53.250  50.490  75.960  1.00  0.00           H
ATOM   4853  C   LEU B  67      52.260  52.300  80.560  1.00  0.00           C
ATOM   4854  O   LEU B  67      52.510  53.430  80.070  1.00  0.00           O
ATOM   4855  N   ILE B  68      52.660  51.900  81.730  1.00  0.00           N
ATOM   4856  H   ILE B  68      52.820  50.910  81.840  1.00  0.00           H
ATOM   4857  CA  ILE B  68      53.040  52.760  82.840  1.00  0.00           C
ATOM   4858  HA  ILE B  68      53.200  53.780  82.500  1.00  0.00           H
ATOM   4859  CB  ILE B  68      51.910  52.830  83.950  1.00  0.00           C
ATOM   4860  HB  ILE B  68      52.200  53.580  84.690  1.00  0.00           H
ATOM   4861  CG2 ILE B  68      50.600  53.430  83.330  1.00  0.00           C
ATOM   4862 1HG2 ILE B  68      50.820  54.490  83.200  1.00  0.00           H
ATOM   4863 2HG2 ILE B  68      50.310  53.100  82.330  1.00  0.00           H
ATOM   4864 3HG2 ILE B  68      49.740  53.430  84.000  1.00  0.00           H
ATOM   4865  CG1 ILE B  68      51.670  51.480  84.700  1.00  0.00           C
ATOM   4866 1HG1 ILE B  68      52.630  50.990  84.890  1.00  0.00           H
ATOM   4867 2HG1 ILE B  68      51.280  50.780  83.960  1.00  0.00           H
ATOM   4868  CD  ILE B  68      50.860  51.420  85.930  1.00  0.00           C
ATOM   4869  HD1 ILE B  68      51.390  52.020  86.660  1.00  0.00           H
ATOM   4870  HD2 ILE B  68      49.870  51.860  85.780  1.00  0.00           H
ATOM   4871  HD3 ILE B  68      50.790  50.370  86.220  1.00  0.00           H
ATOM   4872  C   ILE B  68      54.390  52.260  83.430  1.00  0.00           C
ATOM   4873  O   ILE B  68      54.950  51.200  82.940  1.00  0.00           O
ATOM   4874  N   SER B  69      54.980  53.040  84.410  1.00  0.00           N
ATOM   4875  H   SER B  69      54.470  53.850  84.740  1.00  0.00           H
ATOM   4876  CA  SER B  69      56.310  52.710  85.070  1.00  0.00           C
ATOM   4877  HA  SER B  69      56.700  53.640  85.500  1.00  0.00           H
ATOM   4878  CB  SER B  69      56.060  51.670  86.190  1.00  0.00           C
ATOM   4879  HB1 SER B  69      57.000  51.270  86.580  1.00  0.00           H
ATOM   4880  HB2 SER B  69      55.510  50.970  85.560  1.00  0.00           H
ATOM   4881  OG  SER B  69      55.280  52.290  87.160  1.00  0.00           O
ATOM   4882  HG  SER B  69      55.960  52.670  87.720  1.00  0.00           H
ATOM   4883  C   SER B  69      57.440  52.250  84.050  1.00  0.00           C
ATOM   4884  O   SER B  69      58.240  51.380  84.380  1.00  0.00           O
ATOM   4885  N   VAL B  70      57.540  52.820  82.860  1.00  0.00           N
ATOM   4886  H   VAL B  70      56.920  53.600  82.710  1.00  0.00           H
ATOM   4887  CA  VAL B  70      58.640  52.510  81.910  1.00  0.00           C
ATOM   4888  HA  VAL B  70      58.740  51.420  81.960  1.00  0.00           H
ATOM   4889  CB  VAL B  70      58.200  52.770  80.510  1.00  0.00           C
ATOM   4890  HB  VAL B  70      58.000  53.840  80.410  1.00  0.00           H
ATOM   4891  CG1 VAL B  70      59.100  52.280  79.410  1.00  0.00           C
ATOM   4892 1HG1 VAL B  70      58.650  52.520  78.450  1.00  0.00           H
ATOM   4893 2HG1 VAL B  70      60.020  52.860  79.450  1.00  0.00           H
ATOM   4894 3HG1 VAL B  70      59.310  51.230  79.620  1.00  0.00           H
ATOM   4895  CG2 VAL B  70      56.900  52.040  80.160  1.00  0.00           C
ATOM   4896 1HG2 VAL B  70      56.090  52.160  80.870  1.00  0.00           H
ATOM   4897 2HG2 VAL B  70      56.440  52.310  79.210  1.00  0.00           H
ATOM   4898 3HG2 VAL B  70      57.090  50.980  80.340  1.00  0.00           H
ATOM   4899  C   VAL B  70      60.040  53.020  82.240  1.00  0.00           C
ATOM   4900  O   VAL B  70      60.400  54.240  82.410  1.00  0.00           O
ATOM   4901  N   HIS B  71      61.010  52.070  82.300  1.00  0.00           N
ATOM   4902  H   HIS B  71      60.760  51.090  82.220  1.00  0.00           H
ATOM   4903  CA  HIS B  71      62.440  52.370  82.520  1.00  0.00           C
ATOM   4904  HA  HIS B  71      62.680  53.430  82.510  1.00  0.00           H
ATOM   4905  CB  HIS B  71      62.920  51.910  83.900  1.00  0.00           C
ATOM   4906  HB1 HIS B  71      63.010  50.820  83.950  1.00  0.00           H
ATOM   4907  HB2 HIS B  71      62.120  52.240  84.550  1.00  0.00           H
ATOM   4908  CG  HIS B  71      64.190  52.570  84.340  1.00  0.00           C
ATOM   4909  ND1 HIS B  71      65.320  52.820  83.560  1.00  0.00           N
ATOM   4910  CE1 HIS B  71      66.060  53.620  84.310  1.00  0.00           C
ATOM   4911  HE1 HIS B  71      67.070  53.930  84.130  1.00  0.00           H
ATOM   4912  NE2 HIS B  71      65.610  53.670  85.620  1.00  0.00           N
ATOM   4913  HE2 HIS B  71      66.050  54.030  86.450  1.00  0.00           H
ATOM   4914  CD2 HIS B  71      64.380  53.140  85.580  1.00  0.00           C
ATOM   4915  HD2 HIS B  71      63.720  53.050  86.430  1.00  0.00           H
ATOM   4916  C   HIS B  71      63.320  51.750  81.420  1.00  0.00           C
ATOM   4917  O   HIS B  71      63.450  50.590  81.230  1.00  0.00           O
ATOM   4918  N   GLU B  72      64.000  52.600  80.670  1.00  0.00           N
ATOM   4919  H   GLU B  72      63.630  53.540  80.700  1.00  0.00           H
ATOM   4920  CA  GLU B  72      64.820  52.200  79.540  1.00  0.00           C
ATOM   4921  HA  GLU B  72      64.320  51.340  79.100  1.00  0.00           H
ATOM   4922  CB  GLU B  72      64.860  53.240  78.380  1.00  0.00           C
ATOM   4923  HB1 GLU B  72      63.840  53.420  78.030  1.00  0.00           H
ATOM   4924  HB2 GLU B  72      65.370  52.840  77.510  1.00  0.00           H
ATOM   4925  CG  GLU B  72      65.590  54.580  78.650  1.00  0.00           C
ATOM   4926  HG1 GLU B  72      65.270  55.210  77.820  1.00  0.00           H
ATOM   4927  HG2 GLU B  72      66.650  54.380  78.760  1.00  0.00           H
ATOM   4928  CD  GLU B  72      65.160  55.290  79.900  1.00  0.00           C
ATOM   4929  OE1 GLU B  72      65.990  55.820  80.670  1.00  0.00           O
ATOM   4930  OE2 GLU B  72      63.900  55.360  80.090  1.00  0.00           O
ATOM   4931  C   GLU B  72      66.230  51.650  79.830  1.00  0.00           C
ATOM   4932  O   GLU B  72      66.840  50.870  79.080  1.00  0.00           O
ATOM   4933  N   ARG B  73      66.790  52.120  80.950  1.00  0.00           N
ATOM   4934  H   ARG B  73      66.220  52.760  81.490  1.00  0.00           H
ATOM   4935  CA  ARG B  73      68.220  51.880  81.410  1.00  0.00           C
ATOM   4936  HA  ARG B  73      68.730  51.500  80.520  1.00  0.00           H
ATOM   4937  CB  ARG B  73      68.820  53.150  81.900  1.00  0.00           C
ATOM   4938  HB1 ARG B  73      68.500  53.250  82.940  1.00  0.00           H
ATOM   4939  HB2 ARG B  73      68.450  54.020  81.350  1.00  0.00           H
ATOM   4940  CG  ARG B  73      70.340  53.250  81.820  1.00  0.00           C
ATOM   4941  HG1 ARG B  73      70.760  52.560  82.550  1.00  0.00           H
ATOM   4942  HG2 ARG B  73      70.660  54.250  82.110  1.00  0.00           H
ATOM   4943  CD  ARG B  73      71.080  52.900  80.530  1.00  0.00           C
ATOM   4944  HD1 ARG B  73      71.190  51.820  80.420  1.00  0.00           H
ATOM   4945  HD2 ARG B  73      72.070  53.330  80.710  1.00  0.00           H
ATOM   4946  NE  ARG B  73      70.420  53.610  79.430  1.00  0.00           N
ATOM   4947  HE  ARG B  73      70.250  54.590  79.570  1.00  0.00           H
ATOM   4948  CZ  ARG B  73      70.000  53.170  78.310  1.00  0.00           C
ATOM   4949  NH1 ARG B  73      70.160  51.990  77.850  1.00  0.00           N
ATOM   4950 1HH1 ARG B  73      70.600  51.240  78.370  1.00  0.00           H
ATOM   4951 2HH1 ARG B  73      69.830  51.800  76.920  1.00  0.00           H
ATOM   4952  NH2 ARG B  73      69.410  53.880  77.400  1.00  0.00           N
ATOM   4953 1HH2 ARG B  73      69.180  54.830  77.620  1.00  0.00           H
ATOM   4954 2HH2 ARG B  73      69.530  53.580  76.440  1.00  0.00           H
ATOM   4955  C   ARG B  73      68.310  50.800  82.590  1.00  0.00           C
ATOM   4956  O   ARG B  73      69.270  50.000  82.610  1.00  0.00           O
ATOM   4957  N   GLU B  74      67.200  50.550  83.300  1.00  0.00           N
ATOM   4958  H   GLU B  74      66.510  51.270  83.180  1.00  0.00           H
ATOM   4959  CA  GLU B  74      66.900  49.300  84.050  1.00  0.00           C
ATOM   4960  HA  GLU B  74      67.850  48.770  84.140  1.00  0.00           H
ATOM   4961  CB  GLU B  74      66.350  49.630  85.460  1.00  0.00           C
ATOM   4962  HB1 GLU B  74      65.980  48.780  86.030  1.00  0.00           H
ATOM   4963  HB2 GLU B  74      65.480  50.300  85.410  1.00  0.00           H
ATOM   4964  CG  GLU B  74      67.400  50.320  86.330  1.00  0.00           C
ATOM   4965  HG1 GLU B  74      67.580  51.230  85.740  1.00  0.00           H
ATOM   4966  HG2 GLU B  74      68.320  49.730  86.380  1.00  0.00           H
ATOM   4967  CD  GLU B  74      66.950  50.630  87.760  1.00  0.00           C
ATOM   4968  OE1 GLU B  74      67.340  51.780  88.190  1.00  0.00           O
ATOM   4969  OE2 GLU B  74      66.240  49.760  88.370  1.00  0.00           O
ATOM   4970  C   GLU B  74      65.990  48.300  83.270  1.00  0.00           C
ATOM   4971  O   GLU B  74      65.840  47.190  83.740  1.00  0.00           O
ATOM   4972  N   GLN B  75      65.430  48.720  82.090  1.00  0.00           N
ATOM   4973  H   GLN B  75      65.530  49.690  81.810  1.00  0.00           H
ATOM   4974  CA  GLN B  75      64.820  47.740  81.130  1.00  0.00           C
ATOM   4975  HA  GLN B  75      64.340  48.340  80.350  1.00  0.00           H
ATOM   4976  CB  GLN B  75      65.900  46.850  80.510  1.00  0.00           C
ATOM   4977  HB1 GLN B  75      65.510  46.170  79.760  1.00  0.00           H
ATOM   4978  HB2 GLN B  75      66.260  46.270  81.360  1.00  0.00           H
ATOM   4979  CG  GLN B  75      67.140  47.570  79.860  1.00  0.00           C
ATOM   4980  HG1 GLN B  75      67.600  48.310  80.520  1.00  0.00           H
ATOM   4981  HG2 GLN B  75      66.830  48.060  78.930  1.00  0.00           H
ATOM   4982  CD  GLN B  75      68.240  46.550  79.570  1.00  0.00           C
ATOM   4983  OE1 GLN B  75      68.230  45.430  80.020  1.00  0.00           O
ATOM   4984  NE2 GLN B  75      69.240  46.880  78.790  1.00  0.00           N
ATOM   4985 1HE2 GLN B  75      69.210  47.760  78.290  1.00  0.00           H
ATOM   4986 2HE2 GLN B  75      69.950  46.180  78.640  1.00  0.00           H
ATOM   4987  C   GLN B  75      63.590  46.990  81.740  1.00  0.00           C
ATOM   4988  O   GLN B  75      63.560  45.730  81.700  1.00  0.00           O
ATOM   4989  N   ILE B  76      62.700  47.710  82.360  1.00  0.00           N
ATOM   4990  H   ILE B  76      62.950  48.690  82.400  1.00  0.00           H
ATOM   4991  CA  ILE B  76      61.410  47.340  82.890  1.00  0.00           C
ATOM   4992  HA  ILE B  76      61.260  46.310  82.590  1.00  0.00           H
ATOM   4993  CB  ILE B  76      61.420  47.250  84.470  1.00  0.00           C
ATOM   4994  HB  ILE B  76      60.440  46.830  84.680  1.00  0.00           H
ATOM   4995  CG2 ILE B  76      62.450  46.180  84.950  1.00  0.00           C
ATOM   4996 1HG2 ILE B  76      63.490  46.290  84.650  1.00  0.00           H
ATOM   4997 2HG2 ILE B  76      62.440  46.030  86.030  1.00  0.00           H
ATOM   4998 3HG2 ILE B  76      62.080  45.260  84.480  1.00  0.00           H
ATOM   4999  CG1 ILE B  76      61.530  48.580  85.230  1.00  0.00           C
ATOM   5000 1HG1 ILE B  76      60.860  48.450  86.080  1.00  0.00           H
ATOM   5001 2HG1 ILE B  76      61.180  49.410  84.620  1.00  0.00           H
ATOM   5002  CD  ILE B  76      62.910  48.950  85.830  1.00  0.00           C
ATOM   5003  HD1 ILE B  76      62.840  49.850  86.440  1.00  0.00           H
ATOM   5004  HD2 ILE B  76      63.250  48.140  86.470  1.00  0.00           H
ATOM   5005  HD3 ILE B  76      63.710  49.060  85.100  1.00  0.00           H
ATOM   5006  C   ILE B  76      60.230  48.110  82.350  1.00  0.00           C
ATOM   5007  O   ILE B  76      60.390  49.270  81.880  1.00  0.00           O
ATOM   5008  N   MET B  77      59.050  47.500  82.310  1.00  0.00           N
ATOM   5009  H   MET B  77      59.050  46.560  82.670  1.00  0.00           H
ATOM   5010  CA  MET B  77      57.780  48.100  82.000  1.00  0.00           C
ATOM   5011  HA  MET B  77      57.850  49.130  82.340  1.00  0.00           H
ATOM   5012  CB  MET B  77      57.570  48.150  80.480  1.00  0.00           C
ATOM   5013  HB1 MET B  77      58.440  48.630  80.020  1.00  0.00           H
ATOM   5014  HB2 MET B  77      56.700  48.790  80.330  1.00  0.00           H
ATOM   5015  CG  MET B  77      57.290  46.820  79.710  1.00  0.00           C
ATOM   5016  HG1 MET B  77      56.410  46.300  80.070  1.00  0.00           H
ATOM   5017  HG2 MET B  77      58.120  46.120  79.750  1.00  0.00           H
ATOM   5018  SD  MET B  77      57.030  47.050  77.950  1.00  0.00           S
ATOM   5019  CE  MET B  77      55.360  46.340  77.870  1.00  0.00           C
ATOM   5020  HE1 MET B  77      54.890  46.430  76.880  1.00  0.00           H
ATOM   5021  HE2 MET B  77      55.480  45.290  78.140  1.00  0.00           H
ATOM   5022  HE3 MET B  77      54.760  46.830  78.640  1.00  0.00           H
ATOM   5023  C   MET B  77      56.670  47.420  82.740  1.00  0.00           C
ATOM   5024  O   MET B  77      56.730  46.300  83.170  1.00  0.00           O
ATOM   5025  N   THR B  78      55.610  48.210  82.980  1.00  0.00           N
ATOM   5026  H   THR B  78      55.470  49.120  82.580  1.00  0.00           H
ATOM   5027  CA  THR B  78      54.440  47.770  83.740  1.00  0.00           C
ATOM   5028  HA  THR B  78      54.620  46.700  83.890  1.00  0.00           H
ATOM   5029  CB  THR B  78      54.280  48.370  85.070  1.00  0.00           C
ATOM   5030  HB  THR B  78      54.140  49.450  84.960  1.00  0.00           H
ATOM   5031  CG2 THR B  78      52.980  48.150  85.900  1.00  0.00           C
ATOM   5032 1HG2 THR B  78      52.190  48.540  85.250  1.00  0.00           H
ATOM   5033 2HG2 THR B  78      52.900  47.070  85.990  1.00  0.00           H
ATOM   5034 3HG2 THR B  78      53.020  48.640  86.870  1.00  0.00           H
ATOM   5035  OG1 THR B  78      55.290  47.990  86.040  1.00  0.00           O
ATOM   5036  HG1 THR B  78      56.190  48.200  85.780  1.00  0.00           H
ATOM   5037  C   THR B  78      53.240  48.030  82.810  1.00  0.00           C
ATOM   5038  O   THR B  78      53.160  49.070  82.120  1.00  0.00           O
ATOM   5039  N   THR B  79      52.310  47.100  82.860  1.00  0.00           N
ATOM   5040  H   THR B  79      52.470  46.310  83.460  1.00  0.00           H
ATOM   5041  CA  THR B  79      51.020  47.190  82.050  1.00  0.00           C
ATOM   5042  HA  THR B  79      51.010  48.240  81.780  1.00  0.00           H
ATOM   5043  CB  THR B  79      51.090  46.200  80.830  1.00  0.00           C
ATOM   5044  HB  THR B  79      50.130  46.210  80.310  1.00  0.00           H
ATOM   5045  CG2 THR B  79      51.960  46.690  79.700  1.00  0.00           C
ATOM   5046 1HG2 THR B  79      51.890  47.760  79.530  1.00  0.00           H
ATOM   5047 2HG2 THR B  79      53.040  46.520  79.810  1.00  0.00           H
ATOM   5048 3HG2 THR B  79      51.670  46.140  78.810  1.00  0.00           H
ATOM   5049  OG1 THR B  79      51.520  44.930  81.240  1.00  0.00           O
ATOM   5050  HG1 THR B  79      52.450  45.020  81.480  1.00  0.00           H
ATOM   5051  C   THR B  79      49.720  46.910  82.830  1.00  0.00           C
ATOM   5052  O   THR B  79      49.720  45.990  83.660  1.00  0.00           O
ATOM   5053  N   ASN B  80      48.670  47.660  82.640  1.00  0.00           N
ATOM   5054  H   ASN B  80      48.730  48.320  81.870  1.00  0.00           H
ATOM   5055  CA  ASN B  80      47.320  47.320  83.180  1.00  0.00           C
ATOM   5056  HA  ASN B  80      47.360  46.690  84.070  1.00  0.00           H
ATOM   5057  CB  ASN B  80      46.430  48.540  83.550  1.00  0.00           C
ATOM   5058  HB1 ASN B  80      45.500  48.080  83.880  1.00  0.00           H
ATOM   5059  HB2 ASN B  80      46.220  49.150  82.660  1.00  0.00           H
ATOM   5060  CG  ASN B  80      46.960  49.420  84.610  1.00  0.00           C
ATOM   5061  OD1 ASN B  80      48.030  49.980  84.510  1.00  0.00           O
[truncated: 1,168,967 more chars]
